# Supplementary material for: EndoMAP.v1 charts the structural landscape of human early endosome complexes
Source: Nature. 2025 May 28;643(8070):252–61. doi: 10.1038/s41586-025-09059-y (PMC12222028; doi:10.1038/s41586-025-09059-y)
Supplement: Supplementary file 4 — Supplementary Tables 1–6. [file 41586_2025_9059_MOESM4_ESM.zip]

Archive with 7 entries (7 files):
- 2024-08-16909D-s4/2024-08-16909D-Sup. Table 1_rev2.xlsx
- 2024-08-16909D-s4/2024-08-16909D-Sup. Table 2_rev2.xlsx
- 2024-08-16909D-s4/2024-08-16909D-Sup. Table 3_rev2.xlsx
- 2024-08-16909D-s4/2024-08-16909D-Sup. Table 4_rev2.xlsx
- 2024-08-16909D-s4/2024-08-16909D-Sup. Table 5_rev2.xlsx
- 2024-08-16909D-s4/2024-08-16909D-Sup. Table 6_rev2.xlsx
- 2024-08-16909D-s4/SupplementaryTableLegends.docx
