# Supplementary material for: EndoMAP.v1 charts the structural landscape of human early endosome complexes
Source: Nature. 2025 May 28;643(8070):252–61. doi: 10.1038/s41586-025-09059-y (PMC12222028; doi:10.1038/s41586-025-09059-y)
Supplement: Supplementary file 4 — Supplementary Tables 1–6. [file 41586_2025_9059_MOESM4_ESM.zip › 2024-08-16909D-s4/2024-08-16909D-Sup. Table 3_rev2.xlsx]

## Sheet: Overview
Supplementary Table 3. Large-scale AlphaFold Multimer (AF-M) and AlphaLink2 predictions of cross-linked proteins.
Table 3a. AlphaFold Multimer (AF-M) predictions of 4165 pairwise interactions identified by XL-MS with confidence measurements and SPOC score.
Table 3b. Mapping XL-MS data into AlphaFold Multimer predictions of pairwise interactions. Only predictions of interactions with no structural data (absent in PDB) involving endosomal proteins and SPOC score>0.33 are included. Only DSSO cross-links are included
Table 3c. AlphaLink2 predictions of 3886 pairwise interactions identified by XL-MS with confidence measurements and SPOC score.
Table 3d. Mapping XL-MS data into AlphaLink2 predictions of pairwise interactions. Only predictions of interactions with no structural data (absent in PDB) involving endosomal proteins and SPOC score>0.33 are included. DSSO, DHSO and DMTMM cross-links were included
Table3e. Protein-coding candidate disease variants located near interaction interfaces in AF-M predictions.

## Sheet: 3a
Complex_name	Uniprot_IDs	SPOC_score	ipTM_max	avg_n_models	best_num_residue_contacts	best_pLDDT_max	best_PAE_min	pdockq_max
EIFCL_HUMAN__EIF3A_HUMAN__2296	B5ME19:Q14152	1	0.63	0.911	151	96	1	0.606
VATE1_HUMAN__VATG1_HUMAN__344	P36543:O75348	1	0.69	0.952	174	97	1	0.71
VATE1_HUMAN__VATB2_HUMAN__737	P36543:P21281	1	0.78	0.939	133	96	1	0.649
EIF3I_HUMAN__EIF3G_HUMAN__645	Q13347:O75821	1	0.9	0.967	124	98	0	0.649
EIF3I_HUMAN__EIF3B_HUMAN__1139	Q13347:P55884	1	0.92	0.864	85	97	1	0.493
ATPA_HUMAN__ATPB_HUMAN__1082	P25705:P06576	1	0.82	0.924	148	97	0	0.671
EIF3H_HUMAN__EIF3A_HUMAN__1734	O15372:Q14152	1	0.78	0.882	89	95	1	0.46
EIF3F_HUMAN__EIF3H_HUMAN__709	O00303:O15372	1	0.8	0.949	250	98	1	0.715
AP2B1_HUMAN__AP2M1_HUMAN__1372	P63010:Q96CW1	1	0.92	0.911	257	98	1	0.717
NCBP1_HUMAN__NCBP2_HUMAN__946	Q09161:P52298	1	0.96	0.981	102	99	0	0.643
RBBP7_HUMAN__SIN3A_HUMAN__1698	Q16576:Q96ST3	1	0.9	0.949	298	97	0	0.718
EIF3C_HUMAN__EIF3E_HUMAN__1358	Q99613:P60228	1	0.82	0.866	100	95	1	0.602
EIF3C_HUMAN__EIF3A_HUMAN__2295	Q99613:Q14152	1	0.63	0.91	147	96	1	0.658
RBBP4_HUMAN__MTA2_HUMAN__1093	Q09028:O94776	1	0.88	0.833	191	97	1	0.636
RRAGC_HUMAN__RRAGA_HUMAN__712	Q9HB90:Q7L523	1	0.9	0.954	116	98	0	0.653
RPN2_HUMAN__OST48_HUMAN__1087	P04844:P39656	1	0.81	0.957	205	98	0	0.703
RPN1_HUMAN__STT3B_HUMAN__1433	P04843:Q8TCJ2	1	0.81	0.941	84	98	1	0.554
RPN1_HUMAN__STT3A_HUMAN__1312	P04843:P46977	1	0.86	0.938	85	98	1	0.534
VATB2_HUMAN__VATA_HUMAN__1128	P21281:P38606	1	0.9	0.942	195	97	1	0.702
SMC4_HUMAN__SMC2_HUMAN__2485	Q9NTJ3:O95347	1	0.43	0.772	436	90	1	0.722
ITB5_HUMAN__ITAV_HUMAN__1847	P18084:P06756	1	0.77	0.886	267	98	1	0.673
THOC5_HUMAN__THOC7_HUMAN__887	Q13769:Q6I9Y2	1	0.7	0.959	235	98	1	0.719
PSDE_HUMAN__PSMD7_HUMAN__634	O00487:P51665	1	0.77	0.935	222	97	1	0.71
AP1S2_HUMAN__AP1G1_HUMAN__979	P56377:O43747	1	0.93	0.928	170	99	0	0.697
PSMD3_HUMAN__PSMD8_HUMAN__884	O43242:P48556	1	0.75	0.898	110	96	1	0.601
PSD11_HUMAN__PSMD6_HUMAN__811	O00231:Q15008	1	0.82	0.919	98	95	1	0.515
PTCD3_HUMAN__RT31_HUMAN__1084	Q96EY7:Q92665	1	0.79	0.959	153	98	1	0.674
SF3B6_HUMAN__SF3B1_HUMAN__1429	Q9Y3B4:O75533	1	0.86	0.854	215	95	1	0.656
SF3B5_HUMAN__SF3B3_HUMAN__1303	Q9BWJ5:Q15393	1	0.94	0.951	155	99	0	0.7
PSB7_HUMAN__PSB1_HUMAN__518	Q99436:P20618	1	0.76	0.98	81	97	1	0.524
SF3A1_HUMAN__SF3A3_HUMAN__1294	Q15459:Q12874	1	0.62	0.946	146	97	1	0.643
U5S1_HUMAN__PRP8_HUMAN__3307	Q15029:Q6P2Q9	1	0.91	0.92	392	97	1	0.729
DDX23_HUMAN__PRP8_HUMAN__3155	Q9BUQ8:Q6P2Q9	1	0.62	0.815	164	93	1	0.727
PSA2_HUMAN__PSA6_HUMAN__480	P25787:P60900	1	0.81	0.915	107	97	1	0.581
SDHB_HUMAN__SDHA_HUMAN__944	P21912:P31040	1	0.91	0.966	189	99	0	0.711
LTOR5_HUMAN__LTOR4_HUMAN__190	O43504:Q0VGL1	1	0.89	0.916	75	98	0	0.549
XRCC5_HUMAN__XRCC6_HUMAN__1341	P13010:P12956	1	0.82	0.965	655	99	0	0.739
EIFCL_HUMAN__EIF3E_HUMAN__1359	B5ME19:P60228	1	0.82	0.847	97	95	1	0.521
PRS6A_HUMAN__PRS10_HUMAN__828	P17980:P62333	1	0.65	0.894	256	92	1	0.663
SCFD1_HUMAN__STX18_HUMAN__977	Q8WVM8:Q9P2W9	1	0.83	0.874	109	98	0	0.588
RUXE_HUMAN__RUXG_HUMAN__168	P62304:P62308	1	0.85	0.897	77	98	0	0.569
RUVB1_HUMAN__RUVB2_HUMAN__919	Q9Y265:Q9Y230	1	0.72	0.889	267	96	1	0.674
RTCB_HUMAN__RTRAF_HUMAN__749	Q9Y3I0:Q9Y224	1	0.88	0.869	94	97	1	0.59
VP33A_HUMAN__VPS16_HUMAN__1435	Q96AX1:Q9H269	1	0.91	0.917	115	98	0	0.65
PSA4_HUMAN__PSA7_HUMAN__509	P25789:O14818	1	0.74	0.944	94	94	1	0.509
SPTC2_HUMAN__SPTC1_HUMAN__1035	O15270:O15269	1	0.89	0.961	344	99	0	0.737
RL37A_HUMAN__RL8_HUMAN__349	P61513:P62917	1	0.91	0.978	104	99	0	0.697
UVRAG_HUMAN__BECN1_HUMAN__1149	Q9P2Y5:Q14457	1	0.61	0.893	441	97	1	0.725
AATF_HUMAN__NGDN_HUMAN__875	Q9NY61:Q8NEJ9	1	0.49	0.971	322	98	0	0.725
P66A_HUMAN__CHD4_HUMAN__2545	Q86YP4:Q14839	1	0.36	0.919	210	92	1	0.488
RM15_HUMAN__ICT1_HUMAN__502	Q9P015:Q14197	1	0.74	0.938	111	96	1	0.615
THOC1_HUMAN__THOC2_HUMAN__2250	Q96FV9:Q8NI27	1	0.74	0.891	415	98	1	0.729
NUP62_HUMAN__NUP58_HUMAN__1121	P37198:Q9BVL2	1	0.39	0.92	168	97	1	0.643
RPA1_HUMAN__RPA2_HUMAN__2855	O95602:Q9H9Y6	1	0.95	0.894	753	98	0	0.739
RPA1_HUMAN__RPAB3_HUMAN__1870	O95602:P52434	1	0.96	0.932	142	98	0	0.663
RPC10_HUMAN__RPC1_HUMAN__1498	Q9Y2Y1:O14802	1	0.88	0.879	213	96	1	0.672
RPC1_HUMAN__RPAB3_HUMAN__1540	O14802:P52434	1	0.96	0.955	147	99	0	0.682
RFC5_HUMAN__RFC4_HUMAN__703	P40937:P35249	1	0.77	0.923	183	95	1	0.667
IF4A3_HUMAN__CASC3_HUMAN__1114	P38919:O15234	1	0.83	0.791	97	96	1	0.503
RPC1_HUMAN__RPC2_HUMAN__2523	O14802:Q9NW08	1	0.93	0.943	644	98	1	0.74
PI3R4_HUMAN__PK3C3_HUMAN__2245	Q99570:Q8NEB9	1	0.75	0.786	468	95	1	0.716
SRP14_HUMAN__SRP09_HUMAN__222	P37108:P49458	1	0.85	0.95	113	98	0	0.657
ILF3_HUMAN__ILF2_HUMAN__1284	Q12906:Q12905	1	0.86	0.964	136	99	0	0.66
PHB1_HUMAN__PHB2_HUMAN__571	P35232:Q99623	1	0.69	0.935	191	94	1	0.672
IF4A3_HUMAN__MGN_HUMAN__557	P38919:P61326	1	0.94	0.797	107	98	1	0.593
IF4E2_HUMAN__GGYF2_HUMAN__1544	O60573:Q6Y7W6	1	0.78	0.908	165	98	0	0.69
RPC6_HUMAN__RPC3_HUMAN__850	Q9H1D9:Q9BUI4	1	0.85	0.908	137	98	1	0.694
RS14_HUMAN__RS3A_HUMAN__415	P62263:P61247	1	0.82	0.919	83	97	1	0.511
TCPQ_HUMAN__TCPA_HUMAN__1104	P50990:P17987	0.999	0.7	0.83	138	83	2	0.428
MTA2_HUMAN__HDAC1_HUMAN__1150	O94776:Q13547	0.999	0.76	0.928	204	99	0	0.712
CAPZB_HUMAN__CAZA1_HUMAN__558	P47756:P52907	0.999	0.91	0.932	278	98	0	0.728
HS90A_HUMAN__HS90B_HUMAN__1456	P07900:P08238	0.999	0.83	0.962	295	98	0	0.727
MTA1_HUMAN__HDAC2_HUMAN__1203	Q13330:Q92769	0.999	0.75	0.931	219	99	0	0.715
MTA1_HUMAN__HDAC1_HUMAN__1197	Q13330:Q13547	0.999	0.76	0.939	217	99	0	0.714
HDAC1_HUMAN__SIN3A_HUMAN__1755	Q13547:Q96ST3	0.999	0.78	0.866	230	98	0	0.716
PSMD3_HUMAN__PSMD6_HUMAN__923	O43242:Q15008	0.999	0.81	0.895	82	95	1	0.444
TCPD_HUMAN__TCPB_HUMAN__1074	P50991:P78371	0.999	0.72	0.897	184	88	3	0.594
EIF3B_HUMAN__EIF3A_HUMAN__2196	P55884:Q14152	0.999	0.66	0.882	221	94	1	0.626
RPC2_HUMAN__RPAB4_HUMAN__1191	Q9NW08:P53803	0.999	0.87	0.904	82	97	1	0.477
HDAC2_HUMAN__MTA2_HUMAN__1156	Q92769:O94776	0.999	0.75	0.955	214	99	0	0.714
AP1B1_HUMAN__AP2M1_HUMAN__1384	Q10567:Q96CW1	0.999	0.92	0.886	241	98	0	0.711
AP1G1_HUMAN__AP1S1_HUMAN__980	O43747:P61966	0.999	0.93	0.959	179	98	1	0.698
HDAC2_HUMAN__SIN3A_HUMAN__1761	Q92769:Q96ST3	0.999	0.77	0.924	224	98	0	0.715
HDAC1_HUMAN__SIN3B_HUMAN__1644	Q13547:O75182	0.999	0.78	0.895	234	97	0	0.713
EIF3D_HUMAN__EIF3C_HUMAN__1461	O15371:Q99613	0.999	0.58	0.893	126	96	1	0.603
TLE3_HUMAN__TLE1_HUMAN__1542	Q04726:Q04724	0.999	0.28	0.959	154	92	1	0.601
CDC5L_HUMAN__SPF27_HUMAN__1027	Q99459:O75934	0.999	0.76	0.965	194	97	1	0.714
CWC15_HUMAN__PLRG1_HUMAN__743	Q9P013:O43660	0.999	0.62	0.919	132	98	0	0.67
MTA2_HUMAN__RBBP7_HUMAN__1093	O94776:Q16576	0.999	0.86	0.876	145	96	1	0.621
RSMB_HUMAN__SMD3_HUMAN__366	P14678:P62318	0.999	0.71	0.891	83	99	0	0.549
ATP5J_HUMAN__AT5F1_HUMAN__364	P18859:P24539	0.999	0.57	0.909	92	94	1	0.463
ENPL_HUMAN__HS90A_HUMAN__1535	P14625:P07900	0.998	0.82	0.913	290	97	0	0.719
PSMD2_HUMAN__PRS4_HUMAN__1348	Q13200:P62191	0.998	0.83	0.898	90	95	1	0.448
TGFA1_HUMAN__VPS11_HUMAN__1801	Q8WUH2:Q9H270	0.998	0.46	0.862	203	92	1	0.685
BRM1L_HUMAN__SDS3_HUMAN__651	Q5PSV4:Q9H7L9	0.998	0.39	0.952	128	98	1	0.673
ZO1_HUMAN__ZO2_HUMAN__2938	Q07157:Q9UDY2	0.998	0.29	0.924	239	86	1	0.315
NONO_HUMAN__SFPQ_HUMAN__1178	Q15233:P23246	0.998	0.59	0.913	328	97	0	0.723
SF3B1_HUMAN__PHF5A_HUMAN__1414	O75533:Q7RTV0	0.998	0.94	0.939	67	98	1	0.449
RL27_HUMAN__RL34_HUMAN__253	P61353:P49207	0.998	0.89	0.889	44	99	0	0.388
RT35_HUMAN__RT29_HUMAN__721	P82673:P51398	0.998	0.85	0.973	74	99	0	0.574
H4_HUMAN__H2B1M_HUMAN__229	P62805:Q99879	0.998	0.65	0.835	155	97	1	0.651
LDHA_HUMAN__LDHB_HUMAN__666	P00338:P07195	0.998	0.93	0.977	173	99	1	0.717
FLOT1_HUMAN__FLOT2_HUMAN__855	O75955:Q14254	0.998	0.46	0.892	345	94	1	0.701
GBB2_HUMAN__GBG5_HUMAN__408	P62879:P63218	0.998	0.93	0.967	158	99	0	0.715
RBBP4_HUMAN__MTA1_HUMAN__1140	Q09028:Q13330	0.998	0.87	0.905	166	96	1	0.642
THOC3_HUMAN__THOC2_HUMAN__1944	Q96J01:Q8NI27	0.997	0.9	0.972	82	98	1	0.602
NFL_HUMAN__VIME_HUMAN__1009	P07196:P08670	0.997	0.32	0.903	353	96	1	0.701
HYOU1_HUMAN__BIP_HUMAN__1653	Q9Y4L1:P11021	0.997	0.81	0.698	161	97	1	0.631
HDAC1_HUMAN__MTA3_HUMAN__1076	Q13547:Q9BTC8	0.997	0.76	0.892	206	99	0	0.713
GBB1_HUMAN__GBG5_HUMAN__408	P62873:P63218	0.996	0.92	0.973	160	99	0	0.715
PSD13_HUMAN__PSD12_HUMAN__832	Q9UNM6:O00232	0.996	0.79	0.953	48	97	1	0.349
H2B2E_HUMAN__H2A2A_HUMAN__256	Q16778:Q6FI13	0.996	0.75	0.984	167	99	0	0.717
EIF3A_HUMAN__EIF3M_HUMAN__1756	Q14152:Q7L2H7	0.996	0.83	0.912	52	97	0	0.33
TLE3_HUMAN__TLE5_HUMAN__969	Q04726:Q08117	0.996	0.61	0.925	154	95	1	0.647
RTN4_HUMAN__RTN3_HUMAN__2224	Q9NQC3:O95197	0.996	0.32	0.9	154	94	1	0.363
TMM9B_HUMAN__CLCN3_HUMAN__1016	Q9NQ34:P51790	0.996	0.81	0.934	156	98	1	0.638
GIT2_HUMAN__ARHG7_HUMAN__1562	Q14161:Q14155	0.996	0.52	0.913	148	95	1	0.676
PRDX2_HUMAN__PRDX1_HUMAN__397	P32119:Q06830	0.996	0.95	0.964	153	99	0	0.719
PP6R3_HUMAN__PPP6_HUMAN__1178	Q5H9R7:O00743	0.996	0.96	0.91	148	99	0	0.679
SF3A2_HUMAN__SF3A1_HUMAN__1257	Q15428:Q15459	0.996	0.37	0.918	139	98	0	0.628
RTRAF_HUMAN__FA98B_HUMAN__677	Q9Y224:Q52LJ0	0.996	0.66	0.942	297	97	0	0.712
H4_HUMAN__H31T_HUMAN__239	P62805:Q16695	0.995	0.74	0.931	157	98	0	0.704
RBBP7_HUMAN__MTA3_HUMAN__1019	Q16576:Q9BTC8	0.995	0.88	0.926	194	97	0	0.662
KXDL1_HUMAN__BL1S1_HUMAN__329	Q9BQD3:P78537	0.995	0.48	0.893	110	98	1	0.611
UVRAG_HUMAN__PI3R4_HUMAN__2057	Q9P2Y5:Q99570	0.995	0.54	0.857	120	92	1	0.515
PSA6_HUMAN__PSA3_HUMAN__501	P60900:P25788	0.995	0.8	0.922	99	96	1	0.584
MTA1_HUMAN__RBBP7_HUMAN__1140	Q13330:Q16576	0.995	0.88	0.915	184	96	1	0.648
TCPQ_HUMAN__TCPZ_HUMAN__1079	P50990:P40227	0.995	0.75	0.926	146	88	3	0.512
PSD12_HUMAN__PSMD7_HUMAN__780	O00232:P51665	0.995	0.74	0.917	75	95	1	0.518
PSD11_HUMAN__PSD12_HUMAN__878	O00231:O00232	0.995	0.69	0.815	52	95	1	0.331
RL6_HUMAN__RL35A_HUMAN__398	Q02878:P18077	0.995	0.89	0.984	62	98	1	0.519
TRIP4_HUMAN__ASCC3_HUMAN__2783	Q15650:Q8N3C0	0.995	0.67	0.864	319	93	1	0.667
ARPC3_HUMAN__ARP3_HUMAN__596	O15145:P61158	0.994	0.93	0.922	53	98	0	0.403
NH2L1_HUMAN__NOP56_HUMAN__722	P55769:O00567	0.994	0.9	0.955	43	97	1	0.397
SF3B2_HUMAN__SF3B1_HUMAN__2199	Q13435:O75533	0.994	0.68	0.954	189	98	1	0.706
RT22_HUMAN__RT18B_HUMAN__618	P82650:Q9Y676	0.994	0.77	0.965	120	98	0	0.681
EIF3M_HUMAN__EIF3F_HUMAN__731	Q7L2H7:O00303	0.994	0.76	0.892	162	94	1	0.666
EMC8_HUMAN__EMC2_HUMAN__507	O43402:Q15006	0.994	0.9	0.884	89	98	0	0.554
RL36_HUMAN__RL13_HUMAN__316	Q9Y3U8:P26373	0.994	0.73	0.93	35	97	1	0.37
NDUS3_HUMAN__NDUA7_HUMAN__377	O75489:O95182	0.994	0.71	0.944	96	98	0	0.653
SEC20_HUMAN__RINT1_HUMAN__1020	Q12981:Q6NUQ1	0.993	0.73	0.89	66	96	1	0.422
PRS8_HUMAN__PRS4_HUMAN__846	P62195:P62191	0.993	0.51	0.795	148	85	3	0.448
SNAPN_HUMAN__BL1S2_HUMAN__278	O95295:Q6QNY1	0.993	0.55	0.919	107	98	1	0.668
TIM14_HUMAN__TIM16_HUMAN__241	Q96DA6:Q9Y3D7	0.993	0.69	0.944	81	99	0	0.621
PRS4_HUMAN__PRS7_HUMAN__873	P62191:P35998	0.993	0.58	0.875	242	88	2	0.578
BBS7_HUMAN__BBS2_HUMAN__1436	Q8IWZ6:Q9BXC9	0.993	0.89	0.904	209	98	1	0.678
STAM1_HUMAN__HGS_HUMAN__1317	Q92783:O14964	0.993	0.37	0.97	184	96	1	0.609
PRP6_HUMAN__PRP8_HUMAN__3276	O94906:Q6P2Q9	0.993	0.6	0.674	162	87	3	0.54
KAPCA_HUMAN__KAP0_HUMAN__732	P17612:P10644	0.992	0.87	0.921	113	97	1	0.606
COX41_HUMAN__COX7B_HUMAN__249	P13073:P24311	0.992	0.53	0.904	94	94	1	0.489
TFP11_HUMAN__DHX15_HUMAN__1632	Q9UBB9:O43143	0.992	0.76	0.894	220	95	1	0.689
CHERP_HUMAN__SR140_HUMAN__1945	Q8IWX8:O15042	0.992	0.35	0.887	170	96	1	0.406
MIC60_HUMAN__MIC19_HUMAN__985	Q16891:Q9NX63	0.992	0.44	0.862	137	94	1	0.609
PSB7_HUMAN__PSB4_HUMAN__541	Q99436:P28070	0.992	0.74	0.828	57	98	1	0.504
MBD3_HUMAN__P66B_HUMAN__884	O95983:Q8WXI9	0.992	0.51	0.807	98	96	1	0.452
NSRP1_HUMAN__PPIL4_HUMAN__1050	Q9H0G5:Q8WUA2	0.991	0.47	0.776	164	95	1	0.587
PRS10_HUMAN__PRS6B_HUMAN__807	P62333:P43686	0.991	0.54	0.861	212	87	3	0.578
REN3B_HUMAN__RENT2_HUMAN__1755	Q9BZI7:Q9HAU5	0.991	0.41	0.968	112	96	1	0.554
RL4_HUMAN__RL18_HUMAN__615	P36578:Q07020	0.991	0.88	0.965	65	98	1	0.566
K2C1_HUMAN__K1C10_HUMAN__1228	P04264:P13645	0.99	0.33	0.867	489	98	1	0.701
IF2G_HUMAN__IF2B_HUMAN__805	P41091:P20042	0.99	0.79	0.863	68	97	1	0.305
ATPD_HUMAN__ATP5E_HUMAN__219	P30049:P56381	0.99	0.74	0.931	78	98	0	0.606
BAP29_HUMAN__BAP31_HUMAN__487	Q9UHQ4:P51572	0.99	0.57	0.906	245	86	2	0.601
GBB1_HUMAN__GBG4_HUMAN__415	P62873:P50150	0.99	0.93	0.973	157	99	0	0.714
AP2A2_HUMAN__AP2B1_HUMAN__1876	O94973:P63010	0.99	0.6	0.962	120	97	1	0.643
ACTZ_HUMAN__DCTN2_HUMAN__777	P61163:Q13561	0.989	0.81	0.967	61	96	1	0.423
ARHG7_HUMAN__GIT1_HUMAN__1564	Q14155:Q9Y2X7	0.989	0.51	0.9	150	94	1	0.589
RTRAF_HUMAN__FA98A_HUMAN__762	Q9Y224:Q8NCA5	0.989	0.54	0.936	334	97	0	0.713
GPAT4_HUMAN__CHP1_HUMAN__651	Q86UL3:Q99653	0.989	0.92	0.959	183	97	1	0.681
CC50A_HUMAN__AT11C_HUMAN__1493	Q9NV96:Q8NB49	0.989	0.91	0.93	272	98	1	0.712
RUFY2_HUMAN__RUFY1_HUMAN__1314	Q8WXA3:Q96T51	0.989	0.34	0.782	483	91	1	0.711
TMEM9_HUMAN__CLCN3_HUMAN__1001	Q9P0T7:P51790	0.989	0.8	0.825	160	97	1	0.601
NDUAD_HUMAN__NDUA8_HUMAN__316	Q9P0J0:P51970	0.989	0.79	0.965	119	97	1	0.658
TTC7B_HUMAN__HYCCI_HUMAN__1364	Q86TV6:Q9BYI3	0.989	0.89	0.861	235	99	0	0.707
RL18A_HUMAN__RL13A_HUMAN__379	Q02543:P40429	0.988	0.85	0.969	52	98	1	0.373
SR140_HUMAN__SPF45_HUMAN__1430	O15042:Q96I25	0.988	0.29	0.963	79	97	1	0.343
GBB1_HUMAN__GBG2_HUMAN__411	P62873:P59768	0.988	0.93	0.967	152	99	0	0.714
ITSN1_HUMAN__EP15R_HUMAN__2585	Q15811:Q9UBC2	0.988	0.3	0.927	242	88	1	0.486
GBB4_HUMAN__GBG7_HUMAN__408	Q9HAV0:O60262	0.988	0.93	0.978	160	99	0	0.716
EIF3B_HUMAN__EIF3G_HUMAN__1134	P55884:O75821	0.988	0.31	0.916	93	81	1	0.32
TCPB_HUMAN__TCPA_HUMAN__1091	P78371:P17987	0.987	0.64	0.489	157	84	4	0.49
DYN2_HUMAN__DYN3_HUMAN__1739	P50570:Q9UQ16	0.987	0.45	0.792	173	92	1	0.682
SNAA_HUMAN__SNAG_HUMAN__607	P54920:Q99747	0.987	0.81	0.879	46	96	1	0.24
CLCN5_HUMAN__TMEM9_HUMAN__999	P51795:Q9P0T7	0.987	0.8	0.728	147	97	1	0.598
RM10_HUMAN__RM53_HUMAN__373	Q7Z7H8:Q96EL3	0.986	0.81	0.92	55	96	1	0.456
MBD3_HUMAN__P66A_HUMAN__924	O95983:Q86YP4	0.986	0.5	0.793	92	94	1	0.476
SMD3_HUMAN__SMD2_HUMAN__244	P62318:P62316	0.986	0.79	0.918	65	98	0	0.453
GBB1_HUMAN__GBG7_HUMAN__408	P62873:O60262	0.986	0.93	0.965	157	99	0	0.715
CC50A_HUMAN__AT8A1_HUMAN__1525	Q9NV96:Q9Y2Q0	0.986	0.91	0.966	274	98	1	0.722
SMD3_HUMAN__RUXG_HUMAN__202	P62318:P62308	0.985	0.87	0.954	71	98	0	0.572
NFM_HUMAN__NFL_HUMAN__1459	P07197:P07196	0.985	0.32	0.895	363	93	1	0.705
CDK9_HUMAN__CCNT1_HUMAN__1098	P50750:O60563	0.985	0.88	0.936	76	98	0	0.455
RL13A_HUMAN__RL14_HUMAN__418	P40429:P50914	0.985	0.73	0.989	58	97	1	0.512
H2B1M_HUMAN__H2A2A_HUMAN__256	Q99879:Q6FI13	0.985	0.74	0.986	166	99	0	0.716
RL32_HUMAN__RL28_HUMAN__272	P62910:P46779	0.984	0.84	0.95	43	98	1	0.408
ERLN1_HUMAN__ERLN2_HUMAN__687	O75477:O94905	0.984	0.58	0.484	198	96	1	0.702
GBB4_HUMAN__GBG5_HUMAN__408	Q9HAV0:P63218	0.984	0.93	0.96	161	99	0	0.715
CHD4_HUMAN__P66B_HUMAN__2505	Q14839:Q8WXI9	0.984	0.37	0.878	205	92	1	0.457
KAPCB_HUMAN__KAP0_HUMAN__732	P22694:P10644	0.983	0.87	0.917	118	96	1	0.585
INSR_HUMAN__IGF1R_HUMAN__2749	P06213:P08069	0.983	0.5	0.825	224	90	2	0.373
STX16_HUMAN__VPS45_HUMAN__895	O14662:Q9NRW7	0.983	0.86	0.921	179	98	0	0.686
CLCB_HUMAN__CLH1_HUMAN__1904	P09497:Q00610	0.983	0.55	0.925	142	95	1	0.584
RUXG_HUMAN__SMD2_HUMAN__194	P62308:P62316	0.983	0.81	0.764	62	96	0	0.45
OSTM1_HUMAN__CLCN7_HUMAN__1139	Q86WC4:P51798	0.982	0.81	0.938	128	98	1	0.601
VPS11_HUMAN__VPS18_HUMAN__1914	Q9H270:Q9P253	0.982	0.6	0.814	195	92	1	0.599
U520_HUMAN__SNUT1_HUMAN__2936	O75643:O43290	0.982	0.64	0.761	160	88	2	0.454
THOC1_HUMAN__THOC7_HUMAN__861	Q96FV9:Q6I9Y2	0.982	0.59	0.908	53	94	1	0.301
RL28_HUMAN__RL4_HUMAN__564	P46779:P36578	0.982	0.89	0.928	67	98	1	0.595
ARPC4_HUMAN__ARPC5_HUMAN__319	P59998:O15511	0.981	0.77	0.877	60	96	1	0.46
RT23_HUMAN__RT28_HUMAN__377	Q9Y3D9:Q9Y2Q9	0.981	0.6	0.909	57	97	0	0.48
EIF3L_HUMAN__EIF3E_HUMAN__1009	Q9Y262:P60228	0.981	0.59	0.86	67	89	2	0.287
RT29_HUMAN__RT09_HUMAN__794	P51398:P82933	0.981	0.8	0.917	41	98	1	0.299
LRC8A_HUMAN__LRC8B_HUMAN__1613	Q8IWT6:Q6P9F7	0.98	0.75	0.499	186	94	1	0.617
HAUS4_HUMAN__HAUS3_HUMAN__966	Q9H6D7:Q68CZ6	0.98	0.55	0.765	123	92	1	0.536
STX6_HUMAN__VTI1A_HUMAN__472	O43752:Q96AJ9	0.979	0.4	0.869	125	94	1	0.586
RL7_HUMAN__RL18A_HUMAN__424	P18124:Q02543	0.979	0.84	0.978	30	98	1	0.217
LRC8B_HUMAN__LRC8C_HUMAN__1606	Q6P9F7:Q8TDW0	0.979	0.7	0.877	157	93	1	0.581
RPC9_HUMAN__RPC1_HUMAN__1538	O75575:O14802	0.978	0.86	0.887	46	95	1	0.335
ESYT2_HUMAN__ESYT1_HUMAN__2025	A0FGR8:Q9BSJ8	0.978	0.5	0.868	184	91	1	0.622
VATD_HUMAN__VATA_HUMAN__864	Q9Y5K8:P38606	0.977	0.68	0.788	65	88	3	0.404
1433G_HUMAN__1433E_HUMAN__502	P61981:P62258	0.977	0.9	0.978	61	99	0	0.501
AUP1_HUMAN__UB2G2_HUMAN__575	Q9Y679:P60604	0.976	0.88	0.763	77	96	1	0.488
LAMC1_HUMAN__LAMB1_HUMAN__3395	P11047:P07942	0.975	0.4	0.595	524	85	1	0.559
SYIC_HUMAN__SYEP_HUMAN__2774	P41252:P07814	0.975	0.42	0.911	85	92	1	0.716
VTI1B_HUMAN__STX8_HUMAN__468	Q9UEU0:Q9UNK0	0.975	0.39	0.906	138	93	1	0.599
VAPB_HUMAN__VAPA_HUMAN__492	O95292:Q9P0L0	0.974	0.52	0.915	95	98	1	0.43
LRC8A_HUMAN__LRC8C_HUMAN__1613	Q8IWT6:Q8TDW0	0.974	0.68	0.856	168	93	1	0.598
SNR40_HUMAN__PRP8_HUMAN__2692	Q96DI7:Q6P2Q9	0.974	0.84	0.94	56	94	1	0.265
ATPG_HUMAN__ATP5E_HUMAN__349	P36542:P56381	0.973	0.82	0.848	74	96	1	0.479
CAAP1_HUMAN__AK17A_HUMAN__1056	Q9H8G2:Q02040	0.973	0.39	0.863	98	94	1	0.391
NDUS1_HUMAN__NDUA2_HUMAN__826	P28331:O43678	0.972	0.89	0.963	96	99	0	0.593
PSB5_HUMAN__PSB3_HUMAN__468	P28074:P49720	0.972	0.68	0.839	54	94	3	0.296
LPPRC_HUMAN__SLIRP_HUMAN__1503	P42704:Q9GZT3	0.971	0.79	0.955	50	95	1	0.217
VATB2_HUMAN__VATD_HUMAN__758	P21281:Q9Y5K8	0.97	0.72	0.862	50	94	2	0.316
MBD2_HUMAN__P66B_HUMAN__1004	Q9UBB5:Q8WXI9	0.968	0.39	0.901	93	96	1	0.391
NFM_HUMAN__VIME_HUMAN__1382	P07197:P08670	0.968	0.37	0.756	371	96	1	0.709
BORC5_HUMAN__BORC7_HUMAN__302	Q969J3:Q96B45	0.966	0.66	0.825	99	98	1	0.644
CDKA2_HUMAN__CHD4_HUMAN__2038	O75956:Q14839	0.966	0.6	0.958	100	93	1	0.506
LTOR1_HUMAN__LTOR3_HUMAN__285	Q6IAA8:Q9UHA4	0.965	0.83	0.811	77	95	1	0.389
SAP18_HUMAN__PININ_HUMAN__870	O00422:Q9H307	0.964	0.76	0.92	42	92	1	0.303
DCTN2_HUMAN__DCTN1_HUMAN__1679	Q13561:Q14203	0.961	0.54	0.691	263	87	2	0.643
AT5F1_HUMAN__ATPO_HUMAN__469	P24539:P48047	0.961	0.54	0.922	59	91	2	0.362
RBP1_HUMAN__REPS1_HUMAN__1451	Q15311:Q96D71	0.96	0.31	0.877	95	94	1	0.266
RL7A_HUMAN__RL36_HUMAN__371	P62424:Q9Y3U8	0.96	0.76	0.903	21	96	1	0.16
GPAT3_HUMAN__CHP1_HUMAN__629	Q53EU6:Q99653	0.959	0.92	0.96	162	98	1	0.67
H2B1M_HUMAN__H31T_HUMAN__262	Q99879:Q16695	0.957	0.59	0.821	135	95	0	0.578
CD2B2_HUMAN__TXN4A_HUMAN__483	O95400:P83876	0.956	0.86	0.806	79	95	1	0.452
NDUA7_HUMAN__NDUS2_HUMAN__576	O95182:O75306	0.956	0.78	0.864	77	95	1	0.53
PRS8_HUMAN__PRS10_HUMAN__795	P62195:P62333	0.956	0.48	0.48	98	85	5	0.41
MTA1_HUMAN__MTA2_HUMAN__1383	Q13330:O94776	0.953	0.39	0.884	73	97	1	0.607
ENPL_HUMAN__HS90B_HUMAN__1527	P14625:P08238	0.951	0.83	0.905	314	97	1	0.719
HSP7C_HUMAN__HS105_HUMAN__1504	P11142:Q92598	0.949	0.76	0.79	152	96	1	0.633
THOC5_HUMAN__THOC2_HUMAN__2276	Q13769:Q8NI27	0.949	0.43	0.753	63	96	1	0.342
VA0D1_HUMAN__VPP1_HUMAN__1188	P61421:Q93050	0.949	0.81	0.85	47	94	1	0.263
CLCA_HUMAN__CLH1_HUMAN__1923	P09496:Q00610	0.947	0.56	0.88	170	92	2	0.607
P66A_HUMAN__MBD2_HUMAN__1044	Q86YP4:Q9UBB5	0.945	0.39	0.945	88	95	1	0.279
TMED9_HUMAN__TMEDA_HUMAN__454	Q9BVK6:P49755	0.945	0.35	0.786	81	83	3	0.339
CHTOP_HUMAN__DX39B_HUMAN__676	Q9Y3Y2:Q13838	0.945	0.72	0.907	49	95	1	0.248
SIN3A_HUMAN__SDS3_HUMAN__1601	Q96ST3:Q9H7L9	0.944	0.35	0.887	49	94	1	0.377
OSBL8_HUMAN__OSBL5_HUMAN__1768	Q9BZF1:Q9H0X9	0.943	0.35	0.573	163	79	3	0.305
BL1S2_HUMAN__BL1S1_HUMAN__295	Q6QNY1:P78537	0.942	0.49	0.735	107	88	1	0.312
K1C14_HUMAN__K2C8_HUMAN__955	P02533:P05787	0.941	0.31	0.933	371	94	1	0.699
STX7_HUMAN__VTI1A_HUMAN__478	O15400:Q96AJ9	0.94	0.63	0.827	138	90	2	0.611
VATB2_HUMAN__VATE2_HUMAN__737	P21281:Q96A05	0.94	0.78	0.969	128	96	1	0.649
EF1G_HUMAN__EF1D_HUMAN__718	P26641:P29692	0.936	0.51	0.912	46	95	1	0.381
NDUC2_HUMAN__NDUB5_HUMAN__308	O95298:O43674	0.935	0.62	0.984	41	91	2	0.141
EF1G_HUMAN__EF1B_HUMAN__662	P26641:P24534	0.932	0.52	0.874	37	98	1	0.56
PP1G_HUMAN__RRP1B_HUMAN__1081	P36873:Q14684	0.93	0.88	0.555	148	98	0	0.648
VTI1B_HUMAN__STX7_HUMAN__493	Q9UEU0:O15400	0.93	0.62	0.914	155	90	1	0.595
VATH_HUMAN__VPP1_HUMAN__1320	Q9UI12:Q93050	0.929	0.68	0.803	84	90	2	0.348
ENPL_HUMAN__CNPY2_HUMAN__985	P14625:Q9Y2B0	0.929	0.8	0.842	81	92	2	0.401
NBAS_HUMAN__ZW10_HUMAN__3150	A2RRP1:O43264	0.929	0.74	0.926	263	94	1	0.689
CHTOP_HUMAN__DX39A_HUMAN__675	Q9Y3Y2:O00148	0.928	0.7	0.903	42	94	1	0.182
PRS10_HUMAN__PSD12_HUMAN__845	P62333:O00232	0.928	0.52	0.841	39	82	7	0.17
RAB5A_HUMAN__RAB5C_HUMAN__431	P20339:P51148	0.927	0.63	0.473	50	91	2	0.096
SF3A3_HUMAN__RU2A_HUMAN__756	Q12874:P09661	0.925	0.65	0.703	76	91	2	0.225
ATPO_HUMAN__ATPA_HUMAN__766	P48047:P25705	0.925	0.67	0.765	55	90	1	0.306
THOC2_HUMAN__THOC7_HUMAN__1797	Q8NI27:Q6I9Y2	0.925	0.54	0.849	50	89	1	0.291
RPC1_HUMAN__RPAC2_HUMAN__1523	O14802:P0DPB6	0.923	0.84	0.932	75	98	1	0.495
ARPC4_HUMAN__ARP5L_HUMAN__321	P59998:Q9BPX5	0.922	0.76	0.928	53	96	1	0.409
1433G_HUMAN__1433T_HUMAN__492	P61981:P27348	0.921	0.89	0.915	61	99	0	0.514
SLMAP_HUMAN__FGOP2_HUMAN__1081	Q14BN4:Q9NVK5	0.921	0.39	0.61	106	88	2	0.381
U520_HUMAN__TSSC4_HUMAN__2465	O75643:Q9Y5U2	0.921	0.64	0.919	145	92	2	0.54
AP2M1_HUMAN__AP2A2_HUMAN__1374	Q96CW1:O94973	0.912	0.76	0.833	37	94	1	0.231
H90B3_HUMAN__HS90B_HUMAN__1321	Q58FF7:P08238	0.911	0.75	0.957	286	94	1	0.715
MBD3_HUMAN__MTA2_HUMAN__959	O95983:O94776	0.91	0.53	0.389	131	94	1	0.606
RS29_HUMAN__RS3_HUMAN__299	P62273:P23396	0.909	0.78	0.8	23	94	1	0.184
GIT1_HUMAN__GIT2_HUMAN__1520	Q9Y2X7:Q14161	0.909	0.46	0.689	75	80	1	0.565
VP33A_HUMAN__VPS18_HUMAN__1569	Q96AX1:Q9P253	0.909	0.79	0.684	74	92	1	0.378
RAB21_HUMAN__RABX5_HUMAN__716	Q9UL25:Q9UJ41	0.905	0.77	0.732	74	93	1	0.494
FXR1_HUMAN__FMR1_HUMAN__1253	P51114:Q06787	0.905	0.33	0.547	109	88	5	0.557
PDIA3_HUMAN__CALR_HUMAN__922	P30101:P27797	0.904	0.6	0.926	35	95	1	0.452
EAPP_HUMAN__PRP8_HUMAN__2620	Q56P03:Q6P2Q9	0.901	0.64	0.654	120	92	2	0.523
BAG2_HUMAN__HSP7C_HUMAN__857	O95816:P11142	0.901	0.73	0.814	78	94	1	0.456
HSP7C_HUMAN__DNJC2_HUMAN__1267	P11142:Q99543	0.9	0.74	0.83	71	94	1	0.3
PRP8_HUMAN__MFAP1_HUMAN__2774	Q6P2Q9:P55081	0.899	0.59	0.836	115	91	2	0.645
EF1A3_HUMAN__EF1D_HUMAN__743	Q5VTE0:P29692	0.897	0.85	0.803	160	97	1	0.606
CLH1_HUMAN__PAAT_HUMAN__2120	Q00610:Q9H8K7	0.896	0.48	0.833	95	89	2	0.478
H90B2_HUMAN__HS90B_HUMAN__1105	Q58FF8:P08238	0.895	0.71	0.952	130	96	1	0.631
NBN_HUMAN__MRE11_HUMAN__1462	O60934:P49959	0.892	0.52	0.782	89	92	2	0.525
ACPM_HUMAN__FMC1_HUMAN__269	O14561:Q96HJ9	0.89	0.65	0.869	52	96	1	0.193
KLC1_HUMAN__KINH_HUMAN__1536	Q07866:P33176	0.89	0.28	0.425	157	80	3	0.406
STX16_HUMAN__VTI1A_HUMAN__542	O14662:Q96AJ9	0.887	0.38	0.852	121	90	2	0.516
RALY_HUMAN__HNRPC_HUMAN__612	Q9UKM9:P07910	0.881	0.22	0.498	43	91	1	0.164
U520_HUMAN__PAXB1_HUMAN__3053	O75643:Q9Y5B6	0.881	0.59	0.762	115	90	2	0.61
COL12_HUMAN__SCAR3_HUMAN__1348	Q5KU26:Q6AZY7	0.88	0.29	0.501	369	84	3	0.322
RALY_HUMAN__RALYL_HUMAN__597	Q9UKM9:Q86SE5	0.879	0.24	0.515	44	90	1	0.232
EIF3M_HUMAN__EIF3H_HUMAN__726	Q7L2H7:O15372	0.877	0.59	0.931	23	92	1	0.12
TM230_HUMAN__AT11A_HUMAN__1254	Q96A57:P98196	0.876	0.74	0.9	86	89	2	0.313
EF1A3_HUMAN__EF1B_HUMAN__687	Q5VTE0:P24534	0.87	0.84	0.697	139	97	1	0.578
PDC6I_HUMAN__CHM4B_HUMAN__1092	Q8WUM4:Q9H444	0.868	0.54	0.811	40	95	2	0.275
BORC5_HUMAN__SNAPN_HUMAN__332	Q969J3:O95295	0.866	0.56	0.91	103	97	1	0.575
PRS6B_HUMAN__PSDE_HUMAN__728	P43686:O00487	0.862	0.47	0.729	44	86	3	0.181
HS71B_HUMAN__HSP7C_HUMAN__1287	P0DMV9:P11142	0.854	0.76	0.783	85	93	2	0.539
BCLF1_HUMAN__ERH_HUMAN__1024	Q9NYF8:P84090	0.85	0.88	0.754	53	89	1	0.322
RM52_HUMAN__RM38_HUMAN__503	Q86TS9:Q96DV4	0.847	0.66	0.855	42	95	1	0.226
STAM1_HUMAN__UBC_HUMAN__1225	Q92783:P0CG48	0.842	0.35	0.55	97	87	3	0.324
ACTG_HUMAN__CAPZB_HUMAN__647	P63261:P47756	0.842	0.64	0.883	36	88	3	0.238
H90B4_HUMAN__HS90A_HUMAN__1237	Q58FF6:P07900	0.836	0.74	0.982	107	96	1	0.581
STAM2_HUMAN__UBC_HUMAN__1210	O75886:P0CG48	0.834	0.35	0.368	102	89	2	0.397
H90B4_HUMAN__HS90B_HUMAN__1229	Q58FF6:P08238	0.829	0.73	0.967	106	96	1	0.577
AVEN_HUMAN__FOCAD_HUMAN__2163	Q9NQS1:Q5VW36	0.828	0.71	0.904	186	96	1	0.641
MTA1_HUMAN__MBD3_HUMAN__1006	Q13330:O95983	0.828	0.32	0.906	62	89	4	0.292
MLEC_HUMAN__RPN1_HUMAN__899	Q14165:P04843	0.823	0.47	0.776	42	84	2	0.23
BMP2K_HUMAN__REPS1_HUMAN__1957	Q9NSY1:Q96D71	0.813	0.28	0.965	37	88	1	0.046
HS71B_HUMAN__HS105_HUMAN__1499	P0DMV9:Q92598	0.809	0.77	0.761	178	95	1	0.623
UBC_HUMAN__HGS_HUMAN__1462	P0CG48:O14964	0.805	0.3	0.378	98	74	5	0.335
CD2B2_HUMAN__PRP8_HUMAN__2676	O95400:Q6P2Q9	0.803	0.55	0.906	41	88	2	0.355
NUMBL_HUMAN__NUMB_HUMAN__1260	Q9Y6R0:P49757	0.801	0.31	0.522	73	78	3	0.107
RAB21_HUMAN__ANR27_HUMAN__1275	Q9UL25:Q96NW4	0.8	0.81	0.623	108	95	1	0.564
BORC6_HUMAN__BL1S2_HUMAN__499	Q96GS4:Q6QNY1	0.798	0.48	0.503	93	89	2	0.493
STX8_HUMAN__VAMP3_HUMAN__336	Q9UNK0:Q15836	0.798	0.54	0.817	97	87	3	0.438
NDUAC_HUMAN__NDUA7_HUMAN__258	Q9UI09:O95182	0.791	0.59	0.748	38	91	2	0.139
MTA3_HUMAN__MBD3_HUMAN__885	Q9BTC8:O95983	0.791	0.36	0.496	84	90	4	0.408
K2C1_HUMAN__NFH_HUMAN__1670	P04264:P12036	0.787	0.32	0.915	394	96	1	0.685
VP33A_HUMAN__VPS11_HUMAN__1537	Q96AX1:Q9H270	0.785	0.66	0.674	35	90	4	0.2
3BP5_HUMAN__RB11A_HUMAN__671	O60239:P62491	0.785	0.77	0.769	75	95	1	0.264
RAB4A_HUMAN__RAB14_HUMAN__433	P20338:P61106	0.784	0.24	0.349	19	79	11	0.064
RAB8B_HUMAN__RAB8A_HUMAN__414	Q92930:P61006	0.78	0.17	0.333	9	74	13	0.106
LPPRC_HUMAN__RT31_HUMAN__1789	P42704:Q92665	0.777	0.44	0.533	90	88	3	0.399
VPS35_HUMAN__RAB7A_HUMAN__1003	Q96QK1:P51149	0.776	0.83	0.511	86	95	1	0.47
MIA2_HUMAN__TGO1_HUMAN__3319	Q96PC5:Q5JRA6	0.776	0.31	0.822	565	84	1	0.598
P66A_HUMAN__P66B_HUMAN__1226	Q86YP4:Q8WXI9	0.775	0.22	0.374	40	68	5	0.081
UBC_HUMAN__TS101_HUMAN__1075	P0CG48:Q99816	0.771	0.34	0.593	90	85	6	0.294
H4_HUMAN__NPAT_HUMAN__1530	P62805:Q14207	0.765	0.66	0.528	78	94	1	0.224
ERH_HUMAN__TR150_HUMAN__1059	P84090:Q9Y2W1	0.765	0.89	0.544	90	87	2	0.388
MTA2_HUMAN__MBD2_HUMAN__1079	O94776:Q9UBB5	0.76	0.33	0.44	95	87	5	0.387
UIF_HUMAN__ERH_HUMAN__422	Q96QD9:P84090	0.752	0.89	0.938	63	94	0	0.377
PHAR4_HUMAN__ACTG_HUMAN__1077	Q8IZ21:P63261	0.752	0.76	0.458	71	84	3	0.37
CHMP3_HUMAN__CHM2B_HUMAN__435	Q9Y3E7:Q9UQN3	0.751	0.26	0.397	39	72	11	0.105
RING1_HUMAN__PHC2_HUMAN__1264	Q06587:Q8IXK0	0.75	0.4	0.678	48	92	1	0.322
SNAA_HUMAN__VTI1A_HUMAN__512	P54920:Q96AJ9	0.749	0.67	0.545	61	90	1	0.215
CE128_HUMAN__ODFP2_HUMAN__1923	Q6ZU80:Q5BJF6	0.747	0.23	0.333	302	75	3	0.436
PRP6_HUMAN__CD2B2_HUMAN__1282	O94906:O95400	0.745	0.43	0.688	45	87	3	0.243
ENPL_HUMAN__ENPLL_HUMAN__1202	P14625:Q58FF3	0.741	0.8	0.889	117	94	1	0.556
RAB4A_HUMAN__SAC2_HUMAN__1350	P20338:Q9Y2H2	0.74	0.82	0.943	61	90	2	0.227
ARL8B_HUMAN__RAB7A_HUMAN__393	Q9NVJ2:P51149	0.739	0.42	0.361	41	85	8	0.093
RAB4A_HUMAN__RAB5A_HUMAN__433	P20338:P20339	0.735	0.24	0.333	15	78	12	0.212
RB33B_HUMAN__RAB10_HUMAN__429	Q9H082:P61026	0.734	0.51	0.729	51	84	5	0.14
SYTL4_HUMAN__RAB8A_HUMAN__878	Q96C24:P61006	0.731	0.84	0.638	89	97	1	0.486
RL30_HUMAN__RL34_HUMAN__232	P62888:P49207	0.73	0.69	1	12	95	1	0.057
EEA1_HUMAN__RAB5C_HUMAN__1627	Q15075:P51148	0.723	0.74	0.721	48	89	2	0.252
STAG1_HUMAN__STAG2_HUMAN__2489	Q8WVM7:Q8N3U4	0.721	0.44	0.333	25	74	6	0.732
RAB2A_HUMAN__RAB7A_HUMAN__419	P61019:P51149	0.719	0.2	0.333	6	71	14	0.147
SNAA_HUMAN__STX7_HUMAN__556	P54920:O15400	0.703	0.66	0.523	42	91	2	0.189
CALM3_HUMAN__MYO6_HUMAN__1443	P0DP25:Q9UM54	0.7	0.93	0.488	116	92	1	0.558
VAMP8_HUMAN__PTTG_HUMAN__280	Q9BV40:P53801	0.699	0.42	0.466	64	85	4	0.236
STX8_HUMAN__STX7_HUMAN__497	Q9UNK0:O15400	0.698	0.37	0.339	109	77	8	0.193
STX7_HUMAN__STX6_HUMAN__516	O15400:O43752	0.692	0.18	0.333	5	67	13	0.191
RL35A_HUMAN__RL13A_HUMAN__313	P18077:P40429	0.691	0.77	0.784	13	92	2	0.061
VAMP4_HUMAN__SNAA_HUMAN__436	O75379:P54920	0.69	0.36	0.69	46	81	4	0.096
STX7_HUMAN__RAB14_HUMAN__476	O15400:P61106	0.689	0.63	0.479	62	85	3	0.169
PTTG_HUMAN__VAMP3_HUMAN__280	P53801:Q15836	0.689	0.37	0.59	51	85	5	0.254
RAB5C_HUMAN__RAB7A_HUMAN__423	P51148:P51149	0.685	0.26	0.472	34	78	10	0.074
SNAA_HUMAN__STX8_HUMAN__531	P54920:Q9UNK0	0.684	0.52	0.539	62	81	4	0.185
RAB14_HUMAN__RB39A_HUMAN__432	P61106:Q14964	0.684	0.33	0.427	22	79	7	0.049
RB11A_HUMAN__RAB5C_HUMAN__432	P62491:P51148	0.681	0.3	0.333	30	82	8	0.108
CHTOP_HUMAN__ERH_HUMAN__352	Q9Y3Y2:P84090	0.679	0.51	0.674	36	75	6	0.099
STX7_HUMAN__STX12_HUMAN__537	O15400:Q86Y82	0.674	0.13	0.333	7	71	10	0.069
RB11A_HUMAN__RFIP1_HUMAN__1499	P62491:Q6WKZ4	0.674	0.76	0.414	71	95	1	0.229
THOC4_HUMAN__IF4A3_HUMAN__668	Q86V81:P38919	0.672	0.76	0.333	71	94	1	0.328
RAB14_HUMAN__S6A15_HUMAN__945	P61106:Q9H2J7	0.671	0.51	0.706	45	80	8	0.09
VPS45_HUMAN__VAMP3_HUMAN__670	Q9NRW7:Q15836	0.67	0.73	0.576	87	93	1	0.392
GOGA7_HUMAN__ZDH14_HUMAN__625	Q7Z5G4:Q8IZN3	0.668	0.89	0.909	97	98	1	0.637
BL1S2_HUMAN__PP4P1_HUMAN__419	Q6QNY1:Q86T03	0.667	0.25	0.365	43	79	3	0.187
ATPG_HUMAN__ATPA_HUMAN__851	P36542:P25705	0.663	0.42	0.531	42	83	7	0.132
RBP2_HUMAN__RAN_HUMAN__3440	P49792:P62826	0.66	0.77	0.455	60	74	4	0.532
ADNP_HUMAN__CHD4_HUMAN__3014	Q9H2P0:Q14839	0.658	0.32	0.333	74	84	1	0.261
GOGA7_HUMAN__ZDHC9_HUMAN__501	Q7Z5G4:Q9Y397	0.658	0.88	0.869	90	97	1	0.623
HS71B_HUMAN__BAG2_HUMAN__852	P0DMV9:O95816	0.657	0.72	0.873	92	95	1	0.462
CP51A_HUMAN__PGRC1_HUMAN__704	Q16850:O00264	0.656	0.22	0.77	39	69	4	0.372
VAMP3_HUMAN__STX7_HUMAN__361	Q15836:O15400	0.655	0.31	0.431	66	78	7	0.254
RAB14_HUMAN__STX12_HUMAN__491	P61106:Q86Y82	0.641	0.5	0.522	56	79	5	0.124
TM230_HUMAN__AT11B_HUMAN__1297	Q96A57:Q9Y2G3	0.64	0.75	0.938	96	90	2	0.344
ACTG_HUMAN__ARP3_HUMAN__793	P63261:P61158	0.639	0.62	0.884	56	90	3	0.431
FMR1_HUMAN__ERH_HUMAN__736	Q06787:P84090	0.637	0.81	0.704	51	89	1	0.261
VAMP7_HUMAN__STX8_HUMAN__456	P51809:Q9UNK0	0.633	0.37	0.333	102	91	2	0.477
EF1D_HUMAN__EF1B_HUMAN__506	P29692:P24534	0.633	0.31	0.548	24	82	5	0.151
EEA1_HUMAN__RAB5A_HUMAN__1626	Q15075:P20339	0.632	0.74	0.639	47	89	1	0.23
SNX12_HUMAN__SNX3_HUMAN__324	Q9UMY4:O60493	0.628	0.23	0.333	35	93	12	0.314
NDUS4_HUMAN__NDUA6_HUMAN__303	O43181:P56556	0.626	0.71	0.92	49	96	1	0.323
STX7_HUMAN__RAB7A_HUMAN__468	O15400:P51149	0.625	0.34	0.441	48	78	7	0.124
AP2A2_HUMAN__BMP2K_HUMAN__2100	O94973:Q9NSY1	0.624	0.39	0.333	68	84	2	0.286
RAB14_HUMAN__RAB5C_HUMAN__431	P61106:P51148	0.621	0.31	0.402	32	80	8	0.082
SNRPA_HUMAN__RU2B_HUMAN__507	P09012:P08579	0.62	0.24	0.333	42	83	8	0.184
HNRPK_HUMAN__PERM_HUMAN__1208	P61978:P05164	0.618	0.39	0.523	43	81	8	0.114
RUFY1_HUMAN__EEA1_HUMAN__2119	Q96T51:Q15075	0.618	0.28	0.333	117	85	2	0.196
SVIL_HUMAN__CAZA1_HUMAN__2500	O95425:P52907	0.616	0.68	0.489	59	78	3	0.156
SNAA_HUMAN__VTI1B_HUMAN__527	P54920:Q9UEU0	0.616	0.3	0.504	46	76	7	0.104
STX10_HUMAN__VPS45_HUMAN__819	O60499:Q9NRW7	0.615	0.36	0.398	65	72	6	0.184
UVRAG_HUMAN__RUBIC_HUMAN__1671	Q9P2Y5:Q92622	0.613	0.31	0.333	31	79	4	0.096
RAB5B_HUMAN__EEA1_HUMAN__1626	P61020:Q15075	0.613	0.75	0.639	47	90	1	0.199
RAB14_HUMAN__RAB7A_HUMAN__422	P61106:P51149	0.604	0.26	0.405	11	76	10	0.301
VPS45_HUMAN__VTI1A_HUMAN__787	Q9NRW7:Q96AJ9	0.598	0.42	0.385	50	74	7	0.282
RNF11_HUMAN__UBC_HUMAN__839	Q9Y3C5:P0CG48	0.593	0.48	0.344	45	84	5	0.359
STX7_HUMAN__RAB5C_HUMAN__477	O15400:P51148	0.592	0.27	0.487	39	78	7	0.112
STX7_HUMAN__VAMP2_HUMAN__377	O15400:P63027	0.59	0.25	0.416	75	76	8	0.194
RB33B_HUMAN__RAB14_HUMAN__444	Q9H082:P61106	0.59	0.73	0.738	87	90	1	0.433
AGAL_HUMAN__RISC_HUMAN__881	P06280:Q9HB40	0.589	0.81	0.87	32	97	1	0.313
RAB26_HUMAN__RB33B_HUMAN__485	Q9ULW5:Q9H082	0.585	0.73	0.767	66	95	1	0.345
PRP6_HUMAN__SNUT2_HUMAN__1506	O94906:Q53GS9	0.583	0.47	0.5	44	83	6	0.6
HDAC1_HUMAN__GCC2_HUMAN__2166	Q13547:Q8IWJ2	0.582	0.36	0.333	8	69	13	0.074
LIMA1_HUMAN__ACTG_HUMAN__1134	Q9UHB6:P63261	0.58	0.62	0.507	28	72	7	0.342
CAPZB_HUMAN__EEA1_HUMAN__1683	P47756:Q15075	0.58	0.44	0.333	5	70	14	0.271
STX12_HUMAN__VAMP3_HUMAN__376	Q86Y82:Q15836	0.572	0.26	0.373	72	76	9	0.232
TOLIP_HUMAN__UBC_HUMAN__959	Q9H0E2:P0CG48	0.569	0.21	0.333	35	78	8	0.192
RB11A_HUMAN__STX7_HUMAN__477	P62491:O15400	0.556	0.32	0.339	34	82	11	0.146
STX7_HUMAN__RAB5A_HUMAN__476	O15400:P20339	0.555	0.34	0.437	37	79	7	0.104
CENPH_HUMAN__HAP1_HUMAN__918	Q9H3R5:P54257	0.554	0.44	0.781	156	85	2	0.328
RAB5B_HUMAN__RAB5C_HUMAN__431	P61020:P51148	0.554	0.41	0.443	52	86	5	0.113
STX12_HUMAN__STX8_HUMAN__512	Q86Y82:Q9UNK0	0.553	0.14	0.5	9	70	10	0.089
STX10_HUMAN__STX7_HUMAN__510	O60499:O15400	0.543	0.15	0.354	16	62	12	0.095
MATR3_HUMAN__GLT11_HUMAN__1455	P43243:Q8NCW6	0.537	0.34	0.333	18	79	11	0.274
CHM4B_HUMAN__CHMP5_HUMAN__443	Q9H444:Q9NZZ3	0.537	0.16	0.333	10	74	13	0.107
STX12_HUMAN__RAB5C_HUMAN__492	Q86Y82:P51148	0.536	0.27	0.493	39	76	8	0.122
EF1A3_HUMAN__EF1G_HUMAN__899	Q5VTE0:P26641	0.533	0.76	0.795	68	94	1	0.398
PSIP1_HUMAN__TR150_HUMAN__1485	O75475:Q9Y2W1	0.533	0.19	0.333	9	54	10	0.063
MTA2_HUMAN__P66B_HUMAN__1261	O94776:Q8WXI9	0.532	0.28	0.333	12	83	8	0.043
SDHA_HUMAN__HXB3_HUMAN__1095	P31040:P14651	0.53	0.32	0.333	5	85	13	0.045
RABE2_HUMAN__UBC_HUMAN__1254	Q9H5N1:P0CG48	0.53	0.23	0.333	24	73	11	0.207
SEC63_HUMAN__SC61B_HUMAN__856	Q9UGP8:P60468	0.53	0.41	0.484	38	73	8	0.117
EPS15_HUMAN__AP2A1_HUMAN__1873	P42566:O95782	0.522	0.32	0.333	33	80	3	0.173
EIF3H_HUMAN__EIF3L_HUMAN__916	O15372:Q9Y262	0.52	0.41	0.37	9	71	11	0.057
RB11A_HUMAN__VAMP3_HUMAN__316	P62491:Q15836	0.52	0.16	0.333	6	65	14	0.048
ATPA_HUMAN__NPSR1_HUMAN__924	P25705:Q6W5P4	0.518	0.38	0.509	35	71	5	0.136
PPIF_HUMAN__PPIA_HUMAN__372	P30405:P62937	0.515	0.24	0.333	25	89	10	0.326
PSDE_HUMAN__PRS8_HUMAN__716	O00487:P62195	0.51	0.38	0.333	20	78	11	0.068
MYH9_HUMAN__CCD42_HUMAN__2276	P35579:Q96M95	0.51	0.28	0.333	14	56	12	0.075
VAMP3_HUMAN__RAB5A_HUMAN__315	Q15836:P20339	0.503	0.16	0.333	24	73	12	0.047
RAB2A_HUMAN__VAMP3_HUMAN__312	P61019:Q15836	0.5	0.24	0.367	20	74	10	0.037
EEA1_HUMAN__CYLD_HUMAN__2367	Q15075:Q9NQC7	0.495	0.32	0.356	15	74	12	0.05
SQSTM_HUMAN__UBC_HUMAN__1125	Q13501:P0CG48	0.49	0.26	0.333	29	84	3	0.268
RB11A_HUMAN__RAB14_HUMAN__431	P62491:P61106	0.488	0.21	0.333	17	79	12	0.184
ABTB1_HUMAN__CAPR1_HUMAN__1187	Q969K4:Q14444	0.488	0.45	0.333	22	76	6	0.08
HSP7C_HUMAN__TTC1_HUMAN__938	P11142:Q99614	0.483	0.42	0.598	35	76	5	0.559
PP4P1_HUMAN__RAB9A_HUMAN__478	Q86T03:P51151	0.482	0.24	0.425	37	78	12	0.263
RAP1B_HUMAN__RAB14_HUMAN__399	P61224:P61106	0.479	0.23	0.333	29	73	11	0.078
PGRC1_HUMAN__LCLT1_HUMAN__609	O00264:Q6UWP7	0.479	0.27	0.333	30	76	10	0.153
RAB14_HUMAN__VAMP3_HUMAN__315	P61106:Q15836	0.477	0.2	0.333	21	71	10	0.048
VTI1B_HUMAN__PTTG_HUMAN__412	Q9UEU0:P53801	0.477	0.29	0.409	32	77	4	0.116
RB11B_HUMAN__VAMP3_HUMAN__318	Q15907:Q15836	0.477	0.19	0.333	6	66	10	0.037
HS90B_HUMAN__KS6B2_HUMAN__1206	P08238:Q9UBS0	0.466	0.63	0.333	39	91	2	0.212
VTI1B_HUMAN__VAMP7_HUMAN__452	Q9UEU0:P51809	0.466	0.17	0.537	23	73	7	0.155
RAB4A_HUMAN__STX10_HUMAN__467	P20338:O60499	0.463	0.26	0.422	34	76	10	0.103
RPN1_HUMAN__NTNG1_HUMAN__1146	P04843:Q9Y2I2	0.456	0.22	0.333	8	75	14	0.428
ACINU_HUMAN__PININ_HUMAN__2058	Q9UKV3:Q9H307	0.449	0.23	0.439	17	72	10	0.025
MGN_HUMAN__ERH_HUMAN__250	P61326:P84090	0.445	0.32	0.427	36	83	8	0.19
RL35A_HUMAN__RL18A_HUMAN__286	P18077:Q02543	0.445	0.28	0.333	14	87	12	0.05
KANK2_HUMAN__KANK1_HUMAN__2203	Q63ZY3:Q14678	0.444	0.32	0.472	116	76	1	0.241
RSMB_HUMAN__RUXG_HUMAN__316	P14678:P62308	0.441	0.31	0.42	38	87	12	0.177
VATH_HUMAN__VPP2_HUMAN__1339	Q9UI12:Q9Y487	0.439	0.64	0.754	83	90	2	0.357
RL22_HUMAN__H18_HUMAN__474	P35268:Q8IZA3	0.438	0.19	0.407	25	84	10	0.154
ZN536_HUMAN__HDAC1_HUMAN__1782	O15090:Q13547	0.434	0.37	0.333	16	71	12	0.284
RAB5C_HUMAN__VAMP3_HUMAN__316	P51148:Q15836	0.433	0.21	0.379	27	75	9	0.047
CLH1_HUMAN__AP2B1_HUMAN__2612	Q00610:P63010	0.422	0.31	0.333	9	71	7	0.252
CALX_HUMAN__TOIP2_HUMAN__1062	P27824:Q8NFQ8	0.421	0.21	0.391	16	80	13	0.238
THOC3_HUMAN__THOC5_HUMAN__1034	Q96J01:Q13769	0.419	0.43	0.333	23	74	5	0.195
RB11A_HUMAN__STX10_HUMAN__465	P62491:O60499	0.417	0.22	0.333	14	76	12	0.103
SF3B1_HUMAN__U2AF2_HUMAN__1779	O75533:P26368	0.412	0.28	0.333	6	64	7	0.356
RB33B_HUMAN__RAB5C_HUMAN__445	Q9H082:P51148	0.408	0.72	0.4	74	95	1	0.48
RB39A_HUMAN__DEN11_HUMAN__672	Q14964:A4D1U4	0.398	0.82	0.735	83	94	1	0.535
ARC1B_HUMAN__F227A_HUMAN__942	O15143:F5H4B4	0.393	0.54	0.333	8	71	6	0.218
HDAC2_HUMAN__SDS3_HUMAN__816	Q92769:Q9H7L9	0.391	0.32	0.333	8	75	7	0.356
CHM2A_HUMAN__CHMP3_HUMAN__444	O43633:Q9Y3E7	0.39	0.17	0.333	3	70	14	0.186
PGRC1_HUMAN__RPN1_HUMAN__802	O00264:P04843	0.387	0.2	0.462	9	73	12	0.126
RAB14_HUMAN__RAB21_HUMAN__440	P61106:Q9UL25	0.387	0.42	0.333	32	81	8	0.118
VATA_HUMAN__VATG1_HUMAN__735	P38606:O75348	0.381	0.48	0.771	10	88	3	0.031
HNRPC_HUMAN__CAMP2_HUMAN__1795	P07910:Q08AD1	0.38	0.23	0.333	37	57	7	0.2
RAB14_HUMAN__RABX5_HUMAN__706	P61106:Q9UJ41	0.379	0.84	0.496	73	94	1	0.469
SNUT2_HUMAN__PRP8_HUMAN__2900	Q53GS9:Q6P2Q9	0.377	0.53	0.333	35	84	8	0.137
UVRAG_HUMAN__PK3C3_HUMAN__1586	Q9P2Y5:Q8NEB9	0.377	0.27	0.825	20	77	6	0.056
RAB5C_HUMAN__RAB21_HUMAN__441	P51148:Q9UL25	0.375	0.62	0.739	49	87	3	0.093
SCAM1_HUMAN__VAMP3_HUMAN__438	O15126:Q15836	0.364	0.22	0.378	28	74	8	0.082
STX8_HUMAN__VPS16_HUMAN__1075	Q9UNK0:Q9H269	0.364	0.74	0.798	57	96	1	0.346
PTN23_HUMAN__UBC_HUMAN__2321	Q9H3S7:P0CG48	0.356	0.37	0.333	53	92	2	0.611
ERH_HUMAN__THOC4_HUMAN__361	P84090:Q86V81	0.354	0.69	0.333	32	86	3	0.162
SAP18_HUMAN__ACINU_HUMAN__1494	O00422:Q9UKV3	0.354	0.64	0.333	14	72	5	0.112
CWC15_HUMAN__SNW1_HUMAN__765	Q9P013:Q13573	0.341	0.26	0.333	15	77	9	0.069
HS71B_HUMAN__HS90B_HUMAN__1365	P0DMV9:P08238	0.339	0.4	0.333	34	87	11	0.202
ATPO_HUMAN__ATPB_HUMAN__742	P48047:P06576	0.339	0.36	0.368	39	79	7	0.161
PRP17_HUMAN__WDR70_HUMAN__1233	O60508:Q9NW82	0.338	0.37	0.333	14	82	10	0.309
RAB5C_HUMAN__VPP1_HUMAN__1053	P51148:Q93050	0.338	0.34	0.333	16	72	10	0.086
VPP1_HUMAN__RAB7A_HUMAN__1044	Q93050:P51149	0.338	0.32	0.333	5	71	14	0.223
PDC6I_HUMAN__UBC_HUMAN__1553	Q8WUM4:P0CG48	0.333	0.37	0.333	37	87	4	0.611
FZD2_HUMAN__PTK7_HUMAN__1635	Q14332:Q13308	0.319	0.52	0.499	123	84	3	0.404
U5S1_HUMAN__TLK2_HUMAN__1744	Q15029:Q86UE8	0.318	0.39	0.865	28	71	8	0.371
ATP5J_HUMAN__ATP5H_HUMAN__269	P18859:O75947	0.314	0.23	0.911	15	63	4	0.035
MYH3_HUMAN__KINH_HUMAN__2903	P11055:P33176	0.313	0.32	0.333	83	58	5	0.125
VATB2_HUMAN__ATRX_HUMAN__3003	P21281:P46100	0.313	0.49	0.333	19	74	7	0.186
AR6P1_HUMAN__BAP31_HUMAN__449	Q15041:P51572	0.304	0.2	0.333	33	66	13	0.06
CC186_HUMAN__EEA1_HUMAN__2309	Q7Z3E2:Q15075	0.303	0.31	0.419	486	80	3	0.571
SNAPN_HUMAN__RAB7A_HUMAN__343	O95295:P51149	0.301	0.16	0.362	23	73	11	0.176
GEMI5_HUMAN__RS20_HUMAN__1627	Q8TEQ6:P60866	0.293	0.56	0.333	45	85	9	0.195
LTOR1_HUMAN__SNAPN_HUMAN__297	Q6IAA8:O95295	0.29	0.45	0.333	18	61	4	0.124
CD2B2_HUMAN__DDX23_HUMAN__1161	O95400:Q9BUQ8	0.285	0.28	0.333	17	74	9	0.151
PABP2_HUMAN__HNRPD_HUMAN__661	Q86U42:Q14103	0.274	0.2	0.333	17	82	12	0.117
SNX30_HUMAN__RAB14_HUMAN__652	Q5VWJ9:P61106	0.271	0.81	0.793	58	93	1	0.226
PRS6B_HUMAN__GCC1_HUMAN__1193	P43686:Q96CN9	0.256	0.38	0.893	76	86	2	0.43
CALM3_HUMAN__MYO1C_HUMAN__1212	P0DP25:O00159	0.248	0.57	0.944	71	83	3	0.24
EEA1_HUMAN__ODAD1_HUMAN__2081	Q15075:Q96M63	0.247	0.24	0.437	208	68	4	0.34
EEA1_HUMAN__CING_HUMAN__2614	Q15075:Q9P2M7	0.244	0.25	0.491	185	82	1	0.238
DAPLE_HUMAN__ROCK2_HUMAN__3416	Q9P219:O75116	0.243	0.33	0.44	178	78	3	0.164
TSC1_HUMAN__ODAD1_HUMAN__1834	Q92574:Q96M63	0.236	0.26	0.333	101	86	4	0.318
RASK_HUMAN__RPN1_HUMAN__796	P01116:P04843	0.217	0.35	0.389	21	73	7	0.133
EEA1_HUMAN__USO1_HUMAN__2373	Q15075:O60763	0.217	0.31	0.333	137	72	5	0.395
HS90B_HUMAN__DPOLA_HUMAN__2186	P08238:P09884	0.214	0.36	0.333	11	72	9	0.228
EEA1_HUMAN__CCD27_HUMAN__2067	Q15075:Q2M243	0.213	0.27	0.518	189	82	3	0.356
HNRPC_HUMAN__KMT5A_HUMAN__699	P07910:Q9NQR1	0.21	0.25	0.46	29	75	4	0.186
CLIP1_HUMAN__EEA1_HUMAN__2849	P30622:Q15075	0.209	0.24	0.465	65	64	3	0.077
LRCH4_HUMAN__RGL3_HUMAN__1393	O75427:Q3MIN7	0.207	0.25	0.333	7	74	10	0.516
EEA1_HUMAN__MYH16_HUMAN__2508	Q15075:Q9H6N6	0.201	0.23	0.333	255	72	3	0.253
VA0D1_HUMAN__RENR_HUMAN__701	P61421:O75787	0.201	0.48	0.333	30	86	10	0.296
2ABA_HUMAN__MCPH1_HUMAN__1282	P63151:Q8NEM0	0.201	0.85	0.483	53	94	1	0.3
GIT1_HUMAN__BEND5_HUMAN__1182	Q9Y2X7:Q7L4P6	0.2	0.26	0.829	66	79	2	0.328
SNW1_HUMAN__EF1G_HUMAN__973	Q13573:P26641	0.2	0.24	0.333	6	78	13	0.065
SCLT1_HUMAN__EEA1_HUMAN__2099	Q96NL6:Q15075	0.196	0.25	0.333	261	79	3	0.434
CP135_HUMAN__EEA1_HUMAN__2551	Q66GS9:Q15075	0.193	0.27	0.333	264	82	2	0.387
SIM12_HUMAN__MIX23_HUMAN__236	Q96EX1:Q4VC31	0.192	0.45	0.821	46	83	3	0.137
EIF3B_HUMAN__NAT10_HUMAN__1839	P55884:Q9H0A0	0.188	0.31	0.333	10	87	13	0.331
GIT2_HUMAN__PSD4_HUMAN__1815	Q14161:Q8NDX1	0.187	0.46	0.437	104	91	2	0.297
ACTG_HUMAN__ARP2_HUMAN__769	P63261:P61160	0.179	0.65	0.554	56	88	4	0.415
RAB8A_HUMAN__RB39A_HUMAN__424	P61006:Q14964	0.177	0.22	0.354	12	75	11	0.05
ATPO_HUMAN__RAD52_HUMAN__631	P48047:P43351	0.177	0.26	0.333	12	82	12	0.049
ODFP2_HUMAN__EEA1_HUMAN__2240	Q5BJF6:Q15075	0.173	0.26	0.369	352	68	4	0.384
AP1G1_HUMAN__TM1L1_HUMAN__1298	O43747:O75674	0.167	0.58	0.899	37	93	2	0.422
ERH_HUMAN__HNRPC_HUMAN__410	P84090:P07910	0.167	0.21	0.333	9	79	12	0.16
TMF1_HUMAN__EEA1_HUMAN__2504	P82094:Q15075	0.163	0.23	0.333	212	68	6	0.256
RAB8A_HUMAN__RB33B_HUMAN__436	P61006:Q9H082	0.161	0.69	0.53	51	91	2	0.245
AT1A1_HUMAN__VATB2_HUMAN__1534	P05023:P21281	0.158	0.42	0.333	24	83	11	0.202
AP2A2_HUMAN__PICAL_HUMAN__1591	O94973:Q13492	0.155	0.3	0.333	33	80	7	0.622
RL38_HUMAN__PALB2_HUMAN__1256	P63173:Q86YC2	0.154	0.52	0.409	32	73	12	0.179
CALM3_HUMAN__MYO1D_HUMAN__1155	P0DP25:O94832	0.152	0.66	0.599	112	81	2	0.295
CCHL_HUMAN__CYC_HUMAN__373	P53701:P99999	0.152	0.17	0.333	5	73	14	0.163
CX7A2_HUMAN__NDUB3_HUMAN__181	P14406:O43676	0.147	0.18	0.333	16	66	9	0.038
TMC5B_HUMAN__VAMP3_HUMAN__407	A8MYB1:Q15836	0.146	0.49	0.342	109	75	4	0.258
KINH_HUMAN__TPR_HUMAN__3326	P33176:P12270	0.145	0.42	0.333	271	77	3	0.255
RBMX_HUMAN__THOC3_HUMAN__742	P38159:Q96J01	0.144	0.65	0.398	68	90	3	0.319
CKAP4_HUMAN__BICD1_HUMAN__1577	Q07065:Q96G01	0.143	0.25	0.39	248	72	4	0.317
SIA8D_HUMAN__SAP_HUMAN__883	Q92187:P07602	0.143	0.71	0.768	40	93	2	0.343
A2012_HUMAN__SYCP3_HUMAN__499	Q8NF67:Q8IZU3	0.14	0.41	0.333	147	74	6	0.317
RMC1_HUMAN__CLCN7_HUMAN__1462	Q96DM3:P51798	0.14	0.66	0.804	69	91	2	0.511
VTI1B_HUMAN__VPS18_HUMAN__1205	Q9UEU0:Q9P253	0.14	0.43	0.75	26	81	5	0.08
MEAK7_HUMAN__VATB2_HUMAN__967	Q6P9B6:P21281	0.139	0.75	0.635	92	94	2	0.502
NFM_HUMAN__EEA1_HUMAN__2327	P07197:Q15075	0.137	0.26	0.35	261	82	2	0.395
ARHG7_HUMAN__DTNA_HUMAN__1546	Q14155:Q9Y4J8	0.136	0.28	0.333	25	82	9	0.169
NDUAB_HUMAN__NDUS5_HUMAN__247	Q86Y39:O43920	0.136	0.17	0.333	15	64	12	0.128
THOC4_HUMAN__CHTOP_HUMAN__505	Q86V81:Q9Y3Y2	0.135	0.28	0.481	23	75	3	0.052
LAP2A_HUMAN__ARP10_HUMAN__1111	P42166:Q9NZ32	0.134	0.43	0.774	29	84	7	0.272
ROCK1_HUMAN__DCTN1_HUMAN__2632	Q13464:Q14203	0.13	0.28	0.333	59	71	4	0.117
EEA1_HUMAN__TPM4_HUMAN__1659	Q15075:P67936	0.129	0.41	0.333	234	88	2	0.606
SAFB2_HUMAN__RL8_HUMAN__1210	Q14151:P62917	0.127	0.8	0.698	25	88	2	0.132
ROA3_HUMAN__RS15A_HUMAN__508	P51991:P62244	0.126	0.86	0.629	43	95	1	0.269
EEA1_HUMAN__CC110_HUMAN__2244	Q15075:Q8TBZ0	0.124	0.27	0.333	323	82	2	0.517
TNIP1_HUMAN__EEA1_HUMAN__2047	Q15025:Q15075	0.124	0.29	0.464	125	81	2	0.439
CUX1_HUMAN__VIME_HUMAN__1971	P39880:P08670	0.122	0.26	0.335	109	68	5	0.144
EEA1_HUMAN__CFA58_HUMAN__2283	Q15075:Q5T655	0.121	0.25	0.443	359	81	2	0.504
GIT1_HUMAN__PSD4_HUMAN__1817	Q9Y2X7:Q8NDX1	0.12	0.29	0.82	58	81	3	0.232
DEFI8_HUMAN__WIPI3_HUMAN__856	Q6ZN54:Q5MNZ6	0.118	0.7	0.647	42	85	2	0.617
EEA1_HUMAN__LRCC1_HUMAN__2443	Q15075:Q9C099	0.117	0.24	0.333	113	76	3	0.192
EEA1_HUMAN__CC178_HUMAN__2278	Q15075:Q5BJE1	0.116	0.25	0.333	273	79	2	0.275
LMTD2_HUMAN__ODAD1_HUMAN__1304	Q8IXW0:Q96M63	0.112	0.21	0.333	11	66	13	0.246
T185B_HUMAN__CHIP_HUMAN__653	Q9H7F4:Q9UNE7	0.111	0.54	0.922	45	90	2	0.167
TFR1_HUMAN__LPPRC_HUMAN__2154	P02786:P42704	0.11	0.39	0.612	39	77	4	0.517
ARL8B_HUMAN__RUFY2_HUMAN__792	Q9NVJ2:Q8WXA3	0.105	0.86	0.615	53	95	1	0.322
CTGE8_HUMAN__EEA1_HUMAN__2188	P0CG41:Q15075	0.104	0.22	0.333	87	58	6	0.114
BBOF1_HUMAN__EEA1_HUMAN__1940	Q8ND07:Q15075	0.104	0.26	0.519	203	71	4	0.365
C2CD3_HUMAN__EF1A3_HUMAN__2815	Q4AC94:Q5VTE0	0.104	0.68	0.333	58	76	4	0.437
RU2A_HUMAN__TF2LY_HUMAN__440	P09661:Q8IUE0	0.102	0.56	0.371	41	93	3	0.24
TEX9_HUMAN__RRBP1_HUMAN__1801	Q8N6V9:Q9P2E9	0.099	0.38	0.432	221	87	3	0.487
ATPA_HUMAN__ATP5J_HUMAN__661	P25705:P18859	0.099	0.25	0.438	16	59	11	0.072
HS71B_HUMAN__ENPL_HUMAN__1444	P0DMV9:P14625	0.099	0.52	0.333	32	82	5	0.583
SMD2_HUMAN__YN010_HUMAN__164	P62316:Q9P1C3	0.097	0.3	0.333	8	70	4	0.088
ARL8B_HUMAN__TOLIP_HUMAN__460	Q9NVJ2:Q9H0E2	0.097	0.8	0.333	47	95	1	0.256
K1C40_HUMAN__EEA1_HUMAN__1842	Q6A162:Q15075	0.097	0.29	0.479	231	77	4	0.398
JHY_HUMAN__HS71B_HUMAN__1419	Q6NUN7:P0DMV9	0.096	0.45	0.333	39	75	5	0.178
SF3B1_HUMAN__SMC4_HUMAN__2592	O75533:Q9NTJ3	0.095	0.41	0.436	12	89	5	0.089
THOC2_HUMAN__RRP5_HUMAN__3464	Q8NI27:Q14690	0.094	0.4	0.333	19	74	6	0.23
MID51_HUMAN__ZC3HD_HUMAN__2131	Q9NQG6:Q5T200	0.093	0.62	0.333	26	84	2	0.073
NUMA1_HUMAN__HSP7C_HUMAN__2761	Q14980:P11142	0.093	0.42	0.333	6	72	12	0.238
C170B_HUMAN__HYOU1_HUMAN__2588	Q9Y4F5:Q9Y4L1	0.091	0.59	0.495	61	87	6	0.201
CCD39_HUMAN__EEA1_HUMAN__2352	Q9UFE4:Q15075	0.09	0.25	0.333	337	80	3	0.464
BAHC1_HUMAN__TY3H_HUMAN__3167	Q9P281:P07101	0.09	0.52	0.333	39	76	7	0.276
CDC42_HUMAN__RRP5_HUMAN__2062	P60953:Q14690	0.089	0.63	0.333	24	69	7	0.086
TRAIP_HUMAN__EEA1_HUMAN__1880	Q9BWF2:Q15075	0.088	0.33	0.333	258	90	2	0.456
UN45A_HUMAN__HS71B_HUMAN__1585	Q9H3U1:P0DMV9	0.087	0.53	0.333	70	89	3	0.433
ZSC32_HUMAN__ZN225_HUMAN__1403	Q9NX65:Q9UK10	0.087	0.19	0.402	26	59	8	0.144
PABP1_HUMAN__DHX37_HUMAN__1793	P11940:Q8IY37	0.086	0.23	0.333	11	76	14	0.131
GAPD1_HUMAN__O5AL1_HUMAN__1807	Q14C86:P0C617	0.086	0.71	0.333	28	88	4	0.363
HS90B_HUMAN__IF2P_HUMAN__1944	P08238:O60841	0.084	0.37	0.333	12	73	8	0.146
HS71B_HUMAN__UBP14_HUMAN__1135	P0DMV9:P54578	0.084	0.37	0.333	13	74	8	0.512
HS71B_HUMAN__D19P1_HUMAN__883	P0DMV9:Q6NXN4	0.084	0.51	0.478	40	84	4	0.235
DC1L1_HUMAN__GTD2A_HUMAN__1472	Q9Y6G9:Q86UP8	0.084	0.31	0.333	8	64	12	0.156
MSTO1_HUMAN__H2B1M_HUMAN__696	Q9BUK6:Q99879	0.084	0.24	0.333	6	72	14	0.117
DDX46_HUMAN__ARP6_HUMAN__1427	Q7L014:Q9GZN1	0.084	0.52	0.333	7	74	11	0.219
AP1B1_HUMAN__EIF3L_HUMAN__1513	Q10567:Q9Y262	0.084	0.43	0.594	39	87	6	0.204
TOPB1_HUMAN__ZCH18_HUMAN__2475	Q92547:Q86VM9	0.083	0.3	0.333	33	76	3	0.136
TTL13_HUMAN__DDX23_HUMAN__1635	A6NNM8:Q9BUQ8	0.083	0.27	0.333	12	74	13	0.485
CFA92_HUMAN__VAMP3_HUMAN__509	Q9ULG3:Q15836	0.083	0.21	0.333	8	60	12	0.101
COPD_HUMAN__ENPL_HUMAN__1314	P48444:P14625	0.083	0.27	0.333	14	69	12	0.248
U520_HUMAN__ESF1_HUMAN__2987	O75643:Q9H501	0.083	0.33	0.333	10	72	10	0.145
EEA1_HUMAN__KIZ_HUMAN__2084	Q15075:Q2M2Z5	0.083	0.21	0.333	44	57	8	0.059
BIP_HUMAN__KIN17_HUMAN__1047	P11021:O60870	0.083	0.44	0.333	32	90	10	0.339
HS71B_HUMAN__GOGA4_HUMAN__2871	P0DMV9:Q13439	0.083	0.42	0.333	6	72	14	0.077
CCZ1B_HUMAN__SH3L3_HUMAN__575	P86790:Q9H299	0.082	0.28	0.333	13	80	13	0.205
GNS_HUMAN__CFA74_HUMAN__2136	P15586:Q9C0B2	0.082	0.29	0.333	9	70	8	0.557
BCR_HUMAN__HS71B_HUMAN__1912	P11274:P0DMV9	0.081	0.42	0.333	7	70	13	0.589
BICL1_HUMAN__EEA1_HUMAN__1984	Q6ZP65:Q15075	0.08	0.28	0.333	168	82	3	0.407
MBD3_HUMAN__XRCC3_HUMAN__637	O95983:O43542	0.08	0.65	0.333	50	91	2	0.236
PDC6I_HUMAN__RLA1_HUMAN__982	Q8WUM4:P05386	0.08	0.35	0.476	13	75	6	0.216
DOT1L_HUMAN__MTA1_HUMAN__2252	Q8TEK3:Q13330	0.079	0.3	0.333	13	69	8	0.136
GOGA4_HUMAN__RB39A_HUMAN__2447	Q13439:Q14964	0.079	0.65	0.64	47	72	5	0.102
MYBPP_HUMAN__HS71B_HUMAN__1588	Q8TBZ2:P0DMV9	0.079	0.37	0.333	5	82	13	0.462
VATC1_HUMAN__DDX10_HUMAN__1257	P21283:Q13206	0.078	0.28	0.333	14	74	9	0.151
FA83F_HUMAN__TEX51_HUMAN__666	Q8NEG4:A0A1B0GUA7	0.078	0.24	0.487	13	67	10	0.076
P66A_HUMAN__HPF1L_HUMAN__980	Q86YP4:A8MVJ9	0.078	0.59	0.491	26	86	3	0.096
ZN730_HUMAN__EIF3B_HUMAN__1317	Q6ZMV8:P55884	0.077	0.25	0.333	13	59	14	0.248
EEA1_HUMAN__KI20B_HUMAN__3231	Q15075:Q96Q89	0.076	0.25	0.333	66	61	3	0.09
VATC1_HUMAN__OSBP1_HUMAN__1189	P21283:P22059	0.076	0.27	0.4	25	70	10	0.128
EEA1_HUMAN__CE85L_HUMAN__2216	Q15075:Q5SZL2	0.076	0.25	0.364	180	77	3	0.23
OPA1_HUMAN__BRE1B_HUMAN__1961	O60313:O75150	0.076	0.29	0.476	11	72	11	0.071
CACL1_HUMAN__HS71B_HUMAN__1010	Q86Y37:P0DMV9	0.076	0.3	0.333	12	70	10	0.241
IBTK_HUMAN__EEA1_HUMAN__2764	Q9P2D0:Q15075	0.075	0.36	0.375	56	80	7	0.107
RB11A_HUMAN__IQCC_HUMAN__682	P62491:Q4KMZ1	0.075	0.7	0.432	59	90	2	0.182
GRDN_HUMAN__SOGA3_HUMAN__2818	Q3V6T2:Q5TF21	0.075	0.24	0.333	44	66	4	0.05
CCD96_HUMAN__KIZ_HUMAN__1228	Q2M329:Q2M2Z5	0.074	0.17	0.333	8	66	12	0.049
STX7_HUMAN__LORF2_HUMAN__1536	O15400:O00370	0.074	0.32	0.4	5	63	13	0.064
HS71B_HUMAN__RSAD2_HUMAN__1002	P0DMV9:Q8WXG1	0.074	0.33	0.333	34	72	8	0.43
TOIP2_HUMAN__DPPA2_HUMAN__768	Q8NFQ8:Q7Z7J5	0.074	0.27	0.333	30	80	12	0.307
EF1A3_HUMAN__RIN3_HUMAN__1447	Q5VTE0:Q8TB24	0.074	0.38	0.333	43	71	10	0.27
SLIK6_HUMAN__TVA25_HUMAN__950	Q9H5Y7:A0A0B4J276	0.074	0.55	0.333	9	63	8	0.318
TVB28_HUMAN__KI16B_HUMAN__1431	A0A5B6:Q96L93	0.073	0.64	0.333	36	68	7	0.061
NFM_HUMAN__BICL1_HUMAN__1489	P07197:Q6ZP65	0.072	0.24	0.337	166	81	6	0.314
CP4F8_HUMAN__VAMP3_HUMAN__620	P98187:Q15836	0.072	0.27	0.402	22	68	12	0.165
RBBP7_HUMAN__LRC53_HUMAN__1672	Q16576:A6NM62	0.072	0.39	0.333	10	77	9	0.194
RHG21_HUMAN__ROCK2_HUMAN__3346	Q5T5U3:O75116	0.071	0.34	0.533	14	78	8	0.288
CC150_HUMAN__EEA1_HUMAN__2512	Q8NCX0:Q15075	0.069	0.22	0.333	92	71	4	0.168
CDC42_HUMAN__CCAR1_HUMAN__1341	P60953:Q8IX12	0.068	0.43	0.333	9	85	13	0.211
TTC1_HUMAN__DDX55_HUMAN__892	Q99614:Q8NHQ9	0.068	0.34	0.333	37	77	6	0.15
ZB10P_HUMAN__TDIF2_HUMAN__992	Q96FA7:Q5QJE6	0.067	0.44	0.333	39	67	6	0.09
RL38_HUMAN__AMER2_HUMAN__741	P63173:Q8N7J2	0.066	0.39	0.333	9	71	8	0.111
HSP7C_HUMAN__ATF4_HUMAN__997	P11142:P18848	0.065	0.35	0.333	22	77	7	0.162
RTN3_HUMAN__HSP7C_HUMAN__1678	O95197:P11142	0.065	0.39	0.333	12	72	6	0.19
DACH1_HUMAN__DCTN1_HUMAN__2036	Q9UI36:Q14203	0.064	0.32	0.333	104	88	2	0.203
RT09_HUMAN__RT28_HUMAN__583	P82933:Q9Y2Q9	0.064	0.4	0.6	5	91	9	0.087
PRTG_HUMAN__U3IP2_HUMAN__1625	Q2VWP7:O43818	0.063	0.69	0.641	71	93	2	0.415
HS90A_HUMAN__NVL_HUMAN__1588	P07900:O15381	0.061	0.39	0.575	28	72	7	0.352
RBM26_HUMAN__HNRPC_HUMAN__1313	Q5T8P6:P07910	0.061	0.22	0.333	45	67	7	0.103
CE162_HUMAN__EEA1_HUMAN__2814	Q5TB80:Q15075	0.06	0.23	0.46	101	67	4	0.107
HS90B_HUMAN__SYTC_HUMAN__1447	P08238:P26639	0.06	0.37	0.333	6	73	8	0.412
RL7A_HUMAN__CCD93_HUMAN__897	P62424:Q567U6	0.06	0.32	0.333	14	78	12	0.043
MTA2_HUMAN__YETS2_HUMAN__2090	O94776:Q9ULM3	0.059	0.32	0.333	26	85	10	0.153
TTC19_HUMAN__RS14_HUMAN__531	Q6DKK2:P62263	0.059	0.53	0.333	21	91	2	0.408
RAB14_HUMAN__VPS45_HUMAN__785	P61106:Q9NRW7	0.059	0.6	0.336	60	79	3	0.154
SAP_HUMAN__PPT1_HUMAN__830	P07602:P50897	0.059	0.32	0.382	26	67	12	0.18
SRFB1_HUMAN__VPS45_HUMAN__999	Q8NEF9:Q9NRW7	0.059	0.49	0.333	12	78	8	0.326
EEA1_HUMAN__UBP53_HUMAN__2484	Q15075:Q70EK8	0.059	0.27	0.389	53	78	10	0.068
SYMPK_HUMAN__KDM3A_HUMAN__2595	Q92797:Q9Y4C1	0.058	0.47	0.433	65	86	3	0.405
ARHGC_HUMAN__DHX9_HUMAN__2814	Q9NZN5:Q08211	0.058	0.44	0.457	27	74	5	0.443
EXOC1_HUMAN__MIRO1_HUMAN__1512	Q9NV70:Q8IXI2	0.058	0.56	0.333	32	86	3	0.38
CCD91_HUMAN__EEA1_HUMAN__1852	Q7Z6B0:Q15075	0.058	0.22	0.333	14	58	11	0.129
HS90B_HUMAN__LMNA_HUMAN__1388	P08238:P02545	0.058	0.49	0.333	62	78	5	0.107
EEA1_HUMAN__RAD50_HUMAN__2723	Q15075:Q92878	0.057	0.25	0.333	10	63	12	0.246
PGRC1_HUMAN__AR6P1_HUMAN__398	O00264:Q15041	0.057	0.27	0.488	41	76	10	0.153
ZN106_HUMAN__RAB7A_HUMAN__2090	Q9H2Y7:P51149	0.057	0.77	0.379	80	88	2	0.463
KDM4C_HUMAN__MTA2_HUMAN__1724	Q9H3R0:O94776	0.056	0.25	0.421	16	75	11	0.164
MTA2_HUMAN__CWC25_HUMAN__1093	O94776:Q9NXE8	0.056	0.17	0.333	24	66	10	0.066
STX7_HUMAN__RAB5B_HUMAN__476	O15400:P61020	0.055	0.28	0.483	31	77	7	0.125
BIP_HUMAN__BAZ1B_HUMAN__2137	P11021:Q9UIG0	0.055	0.65	0.333	70	86	3	0.203
HS90B_HUMAN__MPP3_HUMAN__1309	P08238:Q13368	0.055	0.39	0.333	42	78	5	0.501
AP3D1_HUMAN__EF1G_HUMAN__1590	O14617:P26641	0.055	0.38	0.488	37	84	6	0.414
4F2_HUMAN__DDX6_HUMAN__1113	P08195:P26196	0.054	0.39	0.333	38	79	6	0.17
PR40A_HUMAN__ATX2_HUMAN__2270	O75400:Q99700	0.054	0.33	0.333	20	80	3	0.047
ERH_HUMAN__CILP1_HUMAN__1288	P84090:O75339	0.054	0.62	0.526	22	83	9	0.068
PCM1_HUMAN__CIR1_HUMAN__2474	Q15154:Q86X95	0.053	0.27	0.333	18	69	5	0.028
AT5F1_HUMAN__S4A7_HUMAN__1470	P24539:Q9Y6M7	0.053	0.39	0.333	10	81	6	0.038
P66A_HUMAN__HS90B_HUMAN__1357	Q86YP4:P08238	0.053	0.43	0.333	31	77	6	0.069
VAPB_HUMAN__ITPR2_HUMAN__2944	O95292:Q14571	0.053	0.3	0.827	24	63	9	0.046
RHG23_HUMAN__RIOK1_HUMAN__2059	Q9P227:Q9BRS2	0.052	0.33	0.333	20	74	11	0.122
EEA1_HUMAN__CAVN1_HUMAN__1801	Q15075:Q6NZI2	0.052	0.32	0.333	125	86	2	0.374
MTA2_HUMAN__U3IP2_HUMAN__1143	O94776:O43818	0.051	0.33	0.333	10	82	13	0.07
MTA2_HUMAN__RL32_HUMAN__803	O94776:P62910	0.051	0.45	0.333	26	83	7	0.087
HS90B_HUMAN__VASP_HUMAN__1104	P08238:P50552	0.051	0.27	0.75	7	71	7	0.281
HDAC2_HUMAN__CWC25_HUMAN__913	Q92769:Q9NXE8	0.051	0.35	0.333	18	78	7	0.168
UBFD1_HUMAN__PPIL4_HUMAN__801	O14562:Q8WUA2	0.051	0.24	0.333	17	82	13	0.214
ACTZ_HUMAN__FANCJ_HUMAN__1625	P61163:Q9BX63	0.051	0.59	0.333	19	78	4	0.574
P66B_HUMAN__UT14A_HUMAN__1364	Q8WXI9:Q9BVJ6	0.051	0.2	0.333	14	72	7	0.029
GIT2_HUMAN__YJU2_HUMAN__1082	Q14161:Q9BW85	0.05	0.31	0.426	40	87	5	0.238
AFF4_HUMAN__SRRM1_HUMAN__2067	Q9UHB7:Q8IYB3	0.05	0.26	0.5	14	74	7	0.076
IST1_HUMAN__PDIP3_HUMAN__785	P53990:Q9BY77	0.05	0.41	0.333	28	89	3	0.108
CTRB1_HUMAN__REPS1_HUMAN__1059	P17538:Q96D71	0.049	0.89	0.591	76	94	0	0.468
THOC2_HUMAN__EEA1_HUMAN__3004	Q8NI27:Q15075	0.049	0.36	0.352	22	72	9	0.196
DCTN1_HUMAN__SYCP1_HUMAN__2254	Q14203:Q15431	0.049	0.28	0.375	137	78	4	0.194
IRF4_HUMAN__PAXB1_HUMAN__1368	Q15306:Q9Y5B6	0.048	0.26	0.333	47	86	10	0.221
ERH_HUMAN__XPC_HUMAN__1044	P84090:Q01831	0.048	0.7	0.577	45	76	4	0.259
SPT6H_HUMAN__PARD3_HUMAN__3082	Q7KZ85:Q8TEW0	0.048	0.41	0.333	23	76	6	0.113
RL3_HUMAN__AZI2_HUMAN__795	P39023:Q9H6S1	0.048	0.39	0.333	17	78	9	0.114
SPD2A_HUMAN__AT1A1_HUMAN__2156	Q5TCZ1:P05023	0.048	0.28	0.333	30	72	11	0.251
NOP56_HUMAN__OTU6B_HUMAN__887	O00567:Q8N6M0	0.047	0.35	0.333	42	76	7	0.579
CAMP1_HUMAN__SELB_HUMAN__2198	Q5T5Y3:P57772	0.047	0.55	0.333	14	73	6	0.202
FNDC8_HUMAN__U520_HUMAN__2460	Q8TC99:O75643	0.047	0.45	0.333	42	78	8	0.145
RB33B_HUMAN__STX7_HUMAN__490	Q9H082:O15400	0.046	0.49	0.752	43	87	3	0.141
CCD27_HUMAN__CSK_HUMAN__1106	Q2M243:P41240	0.046	0.55	0.333	38	86	4	0.137
COQ9_HUMAN__EF2_HUMAN__1176	O75208:P13639	0.046	0.36	0.333	12	73	11	0.144
PYC_HUMAN__MTA2_HUMAN__1846	P11498:O94776	0.046	0.29	0.444	12	77	11	0.262
SFR1_HUMAN__SAFB2_HUMAN__1198	Q86XK3:Q14151	0.046	0.23	0.39	50	65	11	0.055
RL18_HUMAN__TBC20_HUMAN__591	Q07020:Q96BZ9	0.045	0.26	0.333	11	88	12	0.213
RAB14_HUMAN__SR140_HUMAN__1244	P61106:O15042	0.045	0.35	0.333	5	69	12	0.147
ARI4B_HUMAN__BIP_HUMAN__1966	Q4LE39:P11021	0.045	0.42	0.353	17	80	12	0.448
EEA1_HUMAN__ITSN2_HUMAN__3108	Q15075:Q9NZM3	0.045	0.29	0.333	34	71	8	0.119
RHG22_HUMAN__EEA1_HUMAN__2109	Q7Z5H3:Q15075	0.045	0.25	0.471	51	79	2	0.5
ERH_HUMAN__SYDE2_HUMAN__1298	P84090:Q5VT97	0.045	0.8	0.333	40	88	2	0.296
VATD_HUMAN__MEAK7_HUMAN__703	Q9Y5K8:Q6P9B6	0.044	0.46	0.333	15	87	5	0.083
VTI1B_HUMAN__CNDD3_HUMAN__1730	Q9UEU0:P42695	0.044	0.36	0.333	12	82	10	0.118
BORC7_HUMAN__TIM_HUMAN__1314	Q96B45:Q9UNS1	0.044	0.31	0.333	7	70	12	0.058
SHIP2_HUMAN__DIDO1_HUMAN__3498	O15357:Q9BTC0	0.043	0.4	0.333	52	82	10	0.168
MYDGF_HUMAN__GLU2B_HUMAN__701	Q969H8:P14314	0.043	0.3	0.333	18	85	12	0.2
SNX16_HUMAN__ARL8B_HUMAN__530	P57768:Q9NVJ2	0.043	0.21	0.333	12	67	13	0.142
SAC2_HUMAN__UN13C_HUMAN__3346	Q9Y2H2:Q8NB66	0.042	0.33	0.391	20	66	13	0.097
HDAC2_HUMAN__CPLX2_HUMAN__622	Q92769:Q6PUV4	0.042	0.56	0.333	57	86	4	0.311
EEA1_HUMAN__OFUT2_HUMAN__1840	Q15075:Q9Y2G5	0.042	0.71	0.783	56	86	3	0.225
EEA1_HUMAN__TNIP3_HUMAN__1736	Q15075:Q96KP6	0.042	0.31	0.333	107	73	4	0.187
RAB5B_HUMAN__VAMP3_HUMAN__315	P61020:Q15836	0.041	0.19	0.367	20	72	9	0.036
ENPL_HUMAN__AGK_HUMAN__1225	P14625:Q53H12	0.041	0.59	0.638	23	91	5	0.075
P85A_HUMAN__AP2M1_HUMAN__1159	P27986:Q96CW1	0.041	0.46	0.436	13	73	6	0.309
PAIP1_HUMAN__VTI1B_HUMAN__711	Q9H074:Q9UEU0	0.041	0.26	0.494	25	78	9	0.183
HDAC1_HUMAN__RHG19_HUMAN__976	Q13547:Q14CB8	0.04	0.36	0.333	26	85	9	0.45
MK06_HUMAN__USP9X_HUMAN__3275	Q16659:Q93008	0.04	0.4	0.333	24	70	9	0.241
RAB1B_HUMAN__TPD54_HUMAN__407	Q9H0U4:O43399	0.04	0.25	0.433	35	71	8	0.049
EEA1_HUMAN__CCD40_HUMAN__2553	Q15075:Q4G0X9	0.039	0.25	0.333	184	71	3	0.201
EEA1_HUMAN__RASEF_HUMAN__2151	Q15075:Q8IZ41	0.039	0.25	0.333	135	78	3	0.245
ATPO_HUMAN__SPEF2_HUMAN__2035	P48047:Q9C093	0.039	0.36	0.333	5	73	15	0.071
VTI1B_HUMAN__AR6P1_HUMAN__435	Q9UEU0:Q15041	0.039	0.22	0.401	19	68	11	0.085
HAT1_HUMAN__CC174_HUMAN__886	O14929:Q6PII3	0.039	0.26	0.333	13	74	12	0.101
SYTL4_HUMAN__GIT1_HUMAN__1432	Q96C24:Q9Y2X7	0.039	0.34	0.333	17	73	6	0.182
CALM3_HUMAN__MYO1B_HUMAN__1285	P0DP25:O43795	0.038	0.43	0.333	68	74	6	0.14
EEA1_HUMAN__CCAR1_HUMAN__2561	Q15075:Q8IX12	0.038	0.24	0.333	40	62	10	0.079
PLOD1_HUMAN__XRN1_HUMAN__2433	Q02809:Q8IZH2	0.038	0.55	0.333	40	86	7	0.345
P66B_HUMAN__SIX5_HUMAN__1332	Q8WXI9:Q8N196	0.038	0.21	0.333	8	82	12	0.038
MYLK_HUMAN__PRP16_HUMAN__3141	Q15746:Q92620	0.037	0.48	0.498	84	81	5	0.438
RAB1A_HUMAN__VPP1_HUMAN__1042	P62820:Q93050	0.037	0.3	0.333	6	69	13	0.33
CLPB_HUMAN__ZN341_HUMAN__1561	Q9H078:Q9BYN7	0.037	0.31	0.516	42	73	5	0.082
SR140_HUMAN__RHG30_HUMAN__2130	O15042:Q7Z6I6	0.036	0.23	0.333	37	75	11	0.107
PDS5A_HUMAN__ZCPW1_HUMAN__1985	Q29RF7:Q9H0M4	0.036	0.46	0.333	35	86	4	0.315
RANG_HUMAN__DPPA2_HUMAN__499	P43487:Q7Z7J5	0.036	0.2	0.333	8	66	13	0.328
RB33B_HUMAN__SNCAP_HUMAN__1148	Q9H082:Q9Y6H5	0.035	0.7	0.629	46	93	2	0.252
ECHA_HUMAN__GTF2I_HUMAN__1761	P40939:P78347	0.035	0.55	0.769	9	86	4	0.182
RAB14_HUMAN__CSN7B_HUMAN__479	P61106:Q9H9Q2	0.035	0.58	0.701	45	84	3	0.111
P66B_HUMAN__STX5_HUMAN__948	Q8WXI9:Q13190	0.034	0.28	0.333	16	74	9	0.086
HEAT9_HUMAN__B2MG_HUMAN__689	A2RTY3:P61769	0.034	0.57	0.369	25	85	4	0.077
TP4AP_HUMAN__DOCK6_HUMAN__2844	Q8TEL6:Q96HP0	0.034	0.5	0.333	16	71	5	0.347
RAB14_HUMAN__VAMP7_HUMAN__435	P61106:P51809	0.033	0.28	0.333	14	76	12	0.144
TACC3_HUMAN__MIRO1_HUMAN__1456	Q9Y6A5:Q8IXI2	0.033	0.37	0.333	14	75	9	0.226
RL11_HUMAN__SYC2L_HUMAN__990	P62913:Q5T4T6	0.033	0.27	0.44	19	75	13	0.499
RAB4A_HUMAN__KALRN_HUMAN__3204	P20338:O60229	0.033	0.52	0.333	8	71	14	0.613
MED1_HUMAN__FBX43_HUMAN__2289	Q15648:Q4G163	0.033	0.28	0.333	24	75	4	0.033
RBBP7_HUMAN__ODPB_HUMAN__784	Q16576:P11177	0.033	0.29	0.333	5	84	14	0.313
SUN5_HUMAN__TTC4_HUMAN__766	Q8TC36:O95801	0.033	0.34	0.333	45	80	4	0.111
KAZRN_HUMAN__EEA1_HUMAN__2186	Q674X7:Q15075	0.032	0.26	0.333	124	78	2	0.189
EEA1_HUMAN__PRP4B_HUMAN__2418	Q15075:Q13523	0.032	0.38	0.533	35	84	4	0.059
EEA1_HUMAN__COPB_HUMAN__2364	Q15075:P53618	0.032	0.32	0.333	26	69	12	0.073
DDX21_HUMAN__TLE4_HUMAN__1556	Q9NR30:Q04727	0.032	0.4	0.333	24	81	3	0.114
BORC7_HUMAN__RAB7A_HUMAN__313	Q96B45:P51149	0.032	0.15	0.41	10	66	14	0.053
FBX32_HUMAN__PP4P1_HUMAN__632	Q969P5:Q86T03	0.032	0.5	0.783	53	84	2	0.212
PEPL_HUMAN__FLII_HUMAN__3025	O60437:Q13045	0.032	0.4	0.333	26	79	5	0.587
GCC1_HUMAN__EEA1_HUMAN__2186	Q96CN9:Q15075	0.032	0.22	0.333	70	67	5	0.106
NDC80_HUMAN__EEA1_HUMAN__2053	O14777:Q15075	0.032	0.24	0.333	168	68	7	0.301
PAXB1_HUMAN__XIAP_HUMAN__1414	Q9Y5B6:P98170	0.031	0.31	0.333	20	80	6	0.261
FIL1L_HUMAN__SMC1A_HUMAN__2368	Q4L180:Q14683	0.031	0.31	0.333	41	75	5	0.184
PIMT_HUMAN__GPBP1_HUMAN__700	P22061:Q86WP2	0.031	0.79	0.579	49	86	2	0.245
RAB14_HUMAN__VPP1_HUMAN__1052	P61106:Q93050	0.031	0.35	0.333	16	70	12	0.099
VPP1_HUMAN__CENPJ_HUMAN__2175	Q93050:Q9HC77	0.031	0.52	0.333	38	77	5	0.423
RB39A_HUMAN__RENR_HUMAN__567	Q14964:O75787	0.03	0.26	0.478	22	72	11	0.103
WDR91_HUMAN__MBD3_HUMAN__1038	A4D1P6:O95983	0.03	0.23	0.333	16	68	8	0.374
CBX2_HUMAN__EIF3E_HUMAN__977	Q14781:P60228	0.03	0.49	0.333	26	76	5	0.196
SRP72_HUMAN__AXIN2_HUMAN__1514	O76094:Q9Y2T1	0.03	0.53	0.333	38	86	3	0.277
CLCN3_HUMAN__RAB7A_HUMAN__1025	P51790:P51149	0.03	0.29	0.333	8	74	14	0.127
ROA1_HUMAN__IRX5_HUMAN__855	P09651:P78411	0.03	0.46	0.333	40	90	2	0.036
CEP76_HUMAN__ECT2L_HUMAN__1563	Q8TAP6:Q008S8	0.029	0.39	0.537	36	74	7	0.641
CC125_HUMAN__EEA1_HUMAN__1922	Q86Z20:Q15075	0.029	0.25	0.333	127	68	5	0.151
LZTS2_HUMAN__EEA1_HUMAN__2080	Q9BRK4:Q15075	0.029	0.27	0.333	140	84	2	0.337
RS5_HUMAN__SCRN3_HUMAN__628	P46782:Q0VDG4	0.029	0.25	0.333	5	70	13	0.206
ERCC2_HUMAN__EEA1_HUMAN__2171	P18074:Q15075	0.028	0.32	0.333	8	66	14	0.164
MALD2_HUMAN__VATB2_HUMAN__1069	Q8N4S9:P21281	0.028	0.6	0.543	37	86	5	0.124
TBATA_HUMAN__DPH5_HUMAN__636	Q96M53:Q9H2P9	0.028	0.32	0.351	37	71	10	0.181
UBP16_HUMAN__HDAC1_HUMAN__1305	Q9Y5T5:Q13547	0.028	0.44	0.333	64	86	10	0.427
SBNO1_HUMAN__EEA1_HUMAN__2804	A3KN83:Q15075	0.027	0.32	0.333	16	74	11	0.203
RS18_HUMAN__TARSH_HUMAN__1220	P62269:Q7Z7G0	0.027	0.71	0.435	24	87	3	0.081
EEA1_HUMAN__MYCPP_HUMAN__3274	Q15075:Q7Z401	0.027	0.32	0.333	5	68	13	0.181
PP6R3_HUMAN__RAB14_HUMAN__1088	Q5H9R7:P61106	0.027	0.42	0.333	16	77	13	0.135
PABP4_HUMAN__SAGE1_HUMAN__1548	Q13310:Q9NXZ1	0.027	0.35	0.333	25	85	5	0.141
PGRC1_HUMAN__RAB14_HUMAN__410	O00264:P61106	0.027	0.32	0.659	36	78	5	0.076
STIM1_HUMAN__CCD62_HUMAN__1369	Q13586:Q6P9F0	0.027	0.2	0.333	6	72	11	0.091
JIP4_HUMAN__EEA1_HUMAN__2732	O60271:Q15075	0.027	0.3	0.333	103	67	5	0.111
RSMB_HUMAN__SPD2B_HUMAN__1151	P14678:A1X283	0.027	0.33	0.333	52	81	5	0.062
EF1D_HUMAN__BAZ2A_HUMAN__2186	P29692:Q9UIF9	0.026	0.27	0.333	12	74	11	0.057
PTCD1_HUMAN__DEN6B_HUMAN__1285	O75127:Q8NEG7	0.026	0.73	0.385	94	90	2	0.386
KI13A_HUMAN__THOC2_HUMAN__3398	Q9H1H9:Q8NI27	0.026	0.35	0.333	9	77	11	0.191
CDK18_HUMAN__RALA_HUMAN__680	Q07002:P11233	0.026	0.37	0.382	26	71	10	0.099
MTA1_HUMAN__PTN14_HUMAN__1902	Q13330:Q15678	0.026	0.33	0.472	29	84	9	0.166
B4GT3_HUMAN__EEA1_HUMAN__1804	O60512:Q15075	0.026	0.51	0.583	29	78	5	0.113
EFC14_HUMAN__EEA1_HUMAN__1906	O75071:Q15075	0.026	0.25	0.333	74	62	6	0.106
CALX_HUMAN__SMC3_HUMAN__1809	P27824:Q9UQE7	0.026	0.31	0.333	11	81	13	0.218
DDX31_HUMAN__WDR20_HUMAN__1420	Q9H8H2:Q8TBZ3	0.026	0.37	0.333	10	74	7	0.489
WDR91_HUMAN__KBTBC_HUMAN__1370	A4D1P6:Q3ZCT8	0.026	0.49	0.333	58	86	7	0.31
HS90B_HUMAN__CACO1_HUMAN__1415	P08238:Q9P1Z2	0.026	0.55	0.581	37	83	4	0.151
VTI1B_HUMAN__NCDN_HUMAN__961	Q9UEU0:Q9UBB6	0.026	0.31	0.333	29	74	5	0.388
CSPP1_HUMAN__EEA1_HUMAN__2667	Q1MSJ5:Q15075	0.025	0.22	0.333	11	55	6	0.048
HMMR_HUMAN__KINH_HUMAN__1687	O75330:P33176	0.025	0.2	0.333	86	69	5	0.178
ERH_HUMAN__HIF1A_HUMAN__930	P84090:Q16665	0.025	0.59	0.333	5	64	5	0.428
EEA1_HUMAN__CC175_HUMAN__2204	Q15075:P0C221	0.025	0.21	0.411	87	68	4	0.126
FKB15_HUMAN__ATG3_HUMAN__1533	Q5T1M5:Q9NT62	0.024	0.27	0.333	11	61	13	0.385
PLVAP_HUMAN__RBP1_HUMAN__1097	Q9BX97:Q15311	0.024	0.26	0.333	87	83	2	0.273
KITH_HUMAN__CCD96_HUMAN__789	P04183:Q2M329	0.024	0.53	0.838	31	86	4	0.096
TFP11_HUMAN__AN30A_HUMAN__2234	Q9UBB9:Q9BXX3	0.024	0.37	0.333	90	78	3	0.055
DDHD1_HUMAN__JKIP3_HUMAN__1744	Q8NEL9:Q5VZ66	0.024	0.2	0.362	23	61	9	0.078
JADE3_HUMAN__P66B_HUMAN__1416	Q92613:Q8WXI9	0.024	0.24	0.333	15	71	8	0.066
CUED1_HUMAN__TRIM9_HUMAN__1096	Q9NWM3:Q9C026	0.023	0.31	0.375	48	81	3	0.256
RGS5_HUMAN__RAB5C_HUMAN__397	O15539:P51148	0.023	0.45	0.444	56	82	5	0.166
FA76A_HUMAN__P66B_HUMAN__900	Q8TAV0:Q8WXI9	0.023	0.2	0.333	6	79	14	0.139
KCNQ5_HUMAN__VAMP3_HUMAN__1032	Q9NR82:Q15836	0.022	0.45	0.417	28	79	8	0.178
EMC5_HUMAN__REEP2_HUMAN__383	Q8N4V1:Q9BRK0	0.022	0.16	0.455	11	62	14	0.048
ODF2L_HUMAN__EEA1_HUMAN__2047	Q9ULJ1:Q15075	0.022	0.29	0.333	126	76	3	0.224
KTN1_HUMAN__TEX9_HUMAN__1748	Q86UP2:Q8N6V9	0.022	0.3	0.333	116	78	3	0.15
ZCPW1_HUMAN__TR150_HUMAN__1603	Q9H0M4:Q9Y2W1	0.022	0.33	0.364	43	77	2	0.114
P66B_HUMAN__GP143_HUMAN__997	Q8WXI9:P51810	0.022	0.53	0.713	63	82	3	0.09
UN13B_HUMAN__JAK2_HUMAN__2723	O14795:O60674	0.022	0.45	0.642	49	84	4	0.512
P4K2A_HUMAN__GOGA2_HUMAN__1481	Q9BTU6:Q08379	0.022	0.26	0.333	7	56	11	0.295
ZN225_HUMAN__VPS45_HUMAN__1276	Q9UK10:Q9NRW7	0.022	0.4	0.378	10	71	6	0.574
RAB14_HUMAN__STX10_HUMAN__464	P61106:O60499	0.022	0.28	0.393	27	77	9	0.174
RS13_HUMAN__GRDN_HUMAN__2022	P62277:Q3V6T2	0.022	0.45	0.333	7	76	14	0.543
CCD38_HUMAN__EEA1_HUMAN__1974	Q502W7:Q15075	0.021	0.28	0.333	94	76	5	0.177
CDK9_HUMAN__CLIP2_HUMAN__1418	P50750:Q9UDT6	0.021	0.73	0.446	42	89	2	0.315
K319L_HUMAN__CC174_HUMAN__1516	Q8IZA0:Q6PII3	0.021	0.25	0.867	33	78	6	0.328
BDP1_HUMAN__STX7_HUMAN__2885	A6H8Y1:O15400	0.021	0.65	0.333	46	85	3	0.109
GIT1_HUMAN__TRI55_HUMAN__1309	Q9Y2X7:Q9BYV6	0.021	0.3	0.333	65	82	5	0.381
NRK_HUMAN__PLCB3_HUMAN__2816	Q7Z2Y5:Q01970	0.021	0.52	0.333	34	83	3	0.194
CPVL_HUMAN__CATD_HUMAN__888	Q9H3G5:P07339	0.021	0.59	0.333	50	90	4	0.207
P66B_HUMAN__STRP1_HUMAN__1430	Q8WXI9:Q5VSL9	0.021	0.21	0.333	6	68	12	0.053
MORC4_HUMAN__EEA1_HUMAN__2348	Q8TE76:Q15075	0.021	0.25	0.333	32	60	5	0.089
EEA1_HUMAN__CCD14_HUMAN__2364	Q15075:Q49A88	0.02	0.25	0.333	90	82	1	0.161
CE128_HUMAN__RRBP1_HUMAN__2504	Q6ZU80:Q9P2E9	0.02	0.24	0.333	135	77	3	0.098
MY18A_HUMAN__TNKS2_HUMAN__3220	Q92614:Q9H2K2	0.02	0.31	0.333	25	77	11	0.383
EEA1_HUMAN__MIPT3_HUMAN__2102	Q15075:Q8TDR0	0.02	0.26	0.333	102	81	3	0.151
BICD1_HUMAN__RB39A_HUMAN__1192	Q96G01:Q14964	0.02	0.63	0.685	35	81	4	0.06
ARP3_HUMAN__EEA1_HUMAN__1829	P61158:Q15075	0.02	0.67	0.333	52	89	4	0.16
TTC3_HUMAN__UACA_HUMAN__3441	P53804:Q9BZF9	0.02	0.28	0.333	5	72	14	0.04
RL37A_HUMAN__RGS5_HUMAN__273	P61513:O15539	0.02	0.24	0.333	18	66	11	0.122
EEA1_HUMAN__RADI_HUMAN__1994	Q15075:P35241	0.02	0.22	0.333	6	55	13	0.069
SCAM3_HUMAN__I17RD_HUMAN__1086	O14828:Q8NFM7	0.019	0.35	0.464	41	75	5	0.139
AIMP1_HUMAN__SKAP_HUMAN__628	Q12904:Q9Y448	0.019	0.23	0.386	87	62	6	0.123
EEA1_HUMAN__CEP85_HUMAN__2173	Q15075:Q6P2H3	0.019	0.24	0.333	70	64	6	0.074
RAB4A_HUMAN__VPP1_HUMAN__1055	P20338:Q93050	0.019	0.41	0.536	17	71	10	0.078
FLII_HUMAN__F193B_HUMAN__2171	Q13045:Q96PV7	0.019	0.38	0.333	33	74	4	0.228
BCLF1_HUMAN__CCNO_HUMAN__1270	Q9NYF8:P22674	0.019	0.45	0.333	46	79	3	0.159
SASH1_HUMAN__P66B_HUMAN__1840	O94885:Q8WXI9	0.019	0.26	0.333	39	71	6	0.069
CGNL1_HUMAN__EEA1_HUMAN__2713	Q0VF96:Q15075	0.019	0.22	0.333	143	73	4	0.153
SUMO3_HUMAN__PAR3L_HUMAN__1308	P55854:Q8TEW8	0.019	0.5	0.598	26	73	10	0.141
BAP31_HUMAN__CC186_HUMAN__1144	P51572:Q7Z3E2	0.019	0.33	0.487	69	89	2	0.477
ANKK1_HUMAN__SNR40_HUMAN__1122	Q8NFD2:Q96DI7	0.018	0.76	0.618	59	92	2	0.571
TRAF7_HUMAN__EEA1_HUMAN__2081	Q6Q0C0:Q15075	0.018	0.3	0.333	102	72	3	0.235
STXB5_HUMAN__RB33B_HUMAN__1380	Q5T5C0:Q9H082	0.018	0.39	0.593	17	78	13	0.194
RUFY2_HUMAN__RAB14_HUMAN__821	Q8WXA3:P61106	0.018	0.39	0.564	37	74	8	0.116
RAB21_HUMAN__DCAKD_HUMAN__456	Q9UL25:Q8WVC6	0.018	0.43	0.386	33	85	5	0.231
STX6_HUMAN__RAB14_HUMAN__470	O43752:P61106	0.018	0.23	0.357	12	74	10	0.126
TSP3_HUMAN__RALA_HUMAN__1162	P49746:P11233	0.018	0.38	0.333	8	80	13	0.319
ZN793_HUMAN__AF17_HUMAN__1499	Q6ZN11:P55198	0.018	0.25	0.333	24	66	8	0.305
MND1_HUMAN__RPC1_HUMAN__1595	Q9BWT6:O14802	0.018	0.31	0.333	10	81	11	0.032
PRDM9_HUMAN__SNUT2_HUMAN__1459	Q9NQV7:Q53GS9	0.018	0.42	0.333	33	81	11	0.428
EEA1_HUMAN__A0A2R8YFR7_HUMAN__2898	Q15075:Q12774	0.018	0.29	0.333	28	73	6	0.134
NEK1_HUMAN__MYNN_HUMAN__1868	Q96PY6:Q9NPC7	0.017	0.28	0.333	30	83	6	0.082
RAB14_HUMAN__SNX29_HUMAN__1028	P61106:Q8TEQ0	0.017	0.37	0.333	47	71	9	0.081
RESF1_HUMAN__KLHL5_HUMAN__2502	Q9HCM1:Q96PQ7	0.017	0.49	0.333	58	82	3	0.152
SOCS4_HUMAN__LCA5L_HUMAN__1110	Q8WXH5:O95447	0.017	0.34	0.333	39	86	5	0.044
KLHL6_HUMAN__EEA1_HUMAN__2032	Q8WZ60:Q15075	0.017	0.65	0.603	24	91	2	0.157
RL38_HUMAN__PAR3L_HUMAN__1275	P63173:Q8TEW8	0.017	0.55	0.588	41	80	9	0.188
MTUS2_HUMAN__EEA1_HUMAN__2780	Q5JR59:Q15075	0.017	0.24	0.333	104	75	2	0.09
EEA1_HUMAN__PI42B_HUMAN__1827	Q15075:P78356	0.017	0.28	0.417	31	63	11	0.377
MTA2_HUMAN__TWF2_HUMAN__1017	O94776:Q6IBS0	0.017	0.34	0.48	24	80	8	0.096
NUSAP_HUMAN__MIRO1_HUMAN__1059	Q9BXS6:Q8IXI2	0.017	0.39	0.35	19	76	10	0.157
MK01_HUMAN__EEA1_HUMAN__1771	P28482:Q15075	0.017	0.48	0.333	35	71	7	0.106
LMBD1_HUMAN__S26A7_HUMAN__1196	Q9NUN5:Q8TE54	0.017	0.35	0.333	4	68	13	0.183
KCD16_HUMAN__RAB7L_HUMAN__631	Q68DU8:O14966	0.017	0.38	0.333	49	79	9	0.152
KAZRN_HUMAN__HS90B_HUMAN__1499	Q674X7:P08238	0.017	0.6	0.333	51	90	3	0.27
RB33B_HUMAN__VPP1_HUMAN__1066	Q9H082:Q93050	0.017	0.45	0.438	43	78	9	0.109
RALA_HUMAN__TSBP1_HUMAN__769	P11233:Q5SRN2	0.017	0.64	0.333	35	79	3	0.105
VTI1B_HUMAN__LMBD1_HUMAN__772	Q9UEU0:Q9NUN5	0.017	0.41	0.372	49	79	6	0.108
TAXB1_HUMAN__RGPA2_HUMAN__2662	Q86VP1:Q2PPJ7	0.017	0.31	0.333	23	74	8	0.119
PARVA_HUMAN__EEA1_HUMAN__1783	Q9NVD7:Q15075	0.017	0.36	0.343	52	77	7	0.158
VPP1_HUMAN__SCAM3_HUMAN__1184	Q93050:O14828	0.017	0.36	0.51	17	78	10	0.179
SKIL_HUMAN__EEA1_HUMAN__2095	P12757:Q15075	0.017	0.23	0.333	63	66	3	0.129
EEA1_HUMAN__KLHL5_HUMAN__2166	Q15075:Q96PQ7	0.017	0.34	0.333	8	74	13	0.11
CF062_HUMAN__ELF2_HUMAN__822	Q9GZU0:Q15723	0.017	0.42	0.467	39	76	3	0.236
EIF3B_HUMAN__PPR42_HUMAN__1123	P55884:Q7Z4L9	0.017	0.36	0.333	14	85	12	0.105
BCR_HUMAN__RB11A_HUMAN__1487	P11274:P62491	0.017	0.66	0.333	34	82	4	0.311
NGB_HUMAN__GBB1_HUMAN__491	Q9NPG2:P62873	0.017	0.43	0.343	34	91	9	0.161
HS90B_HUMAN__F200A_HUMAN__1297	P08238:Q8TCP9	0.016	0.39	0.333	28	83	12	0.33
PPME1_HUMAN__HDAC2_HUMAN__874	Q9Y570:Q92769	0.016	0.29	0.372	23	81	13	0.237
POSTN_HUMAN__BIP_HUMAN__1490	Q15063:P11021	0.016	0.57	0.333	35	87	5	0.26
EEA1_HUMAN__RASD1_HUMAN__1692	Q15075:Q9Y272	0.016	0.35	0.333	23	70	10	0.056
EEA1_HUMAN__VASP_HUMAN__1791	Q15075:P50552	0.016	0.33	0.333	33	76	4	0.065
WWC2_HUMAN__PDIA1_HUMAN__1700	Q6AWC2:P07237	0.016	0.35	0.333	34	74	6	0.385
SPD2A_HUMAN__NEMO_HUMAN__1552	Q5TCZ1:Q9Y6K9	0.016	0.22	0.333	9	70	10	0.034
STAG3_HUMAN__IRF2_HUMAN__1574	Q9UJ98:P14316	0.016	0.35	0.333	16	76	11	0.403
EEA1_HUMAN__OTUD1_HUMAN__1892	Q15075:Q5VV17	0.016	0.28	0.333	23	73	13	0.058
FLIP1_HUMAN__EEA1_HUMAN__2624	Q7Z7B0:Q15075	0.016	0.22	0.333	58	60	5	0.112
MRP8_HUMAN__VTI1A_HUMAN__1599	Q96J66:Q96AJ9	0.016	0.27	0.333	14	71	11	0.123
AP1G2_HUMAN__EEA1_HUMAN__2196	O75843:Q15075	0.016	0.4	0.333	38	76	7	0.344
SAP18_HUMAN__GRM7_HUMAN__1068	O00422:Q14831	0.016	0.58	0.333	10	68	5	0.103
HS90B_HUMAN__KANK4_HUMAN__1719	P08238:Q5T7N3	0.016	0.35	0.333	12	75	11	0.112
TM9S2_HUMAN__STX7_HUMAN__924	Q99805:O15400	0.016	0.24	0.333	20	71	8	0.108
GGYF2_HUMAN__GARL3_HUMAN__2312	Q6Y7W6:Q5VVW2	0.016	0.51	0.333	15	82	5	0.065
KPCA_HUMAN__PP16A_HUMAN__1200	P17252:Q96I34	0.016	0.47	0.369	34	81	4	0.308
RB11B_HUMAN__EEA1_HUMAN__1629	Q15907:Q15075	0.016	0.37	0.333	9	72	12	0.037
RGS18_HUMAN__RL7A_HUMAN__501	Q9NS28:P62424	0.016	0.2	0.333	9	77	13	0.282
GGA2_HUMAN__GOLP3_HUMAN__911	Q9UJY4:Q9H4A6	0.016	0.35	0.333	17	84	13	0.174
RAB5B_HUMAN__MYSM1_HUMAN__1043	P61020:Q5VVJ2	0.016	0.56	0.372	51	81	6	0.125
VAMP2_HUMAN__SCAM3_HUMAN__463	P63027:O14828	0.016	0.19	0.343	23	74	8	0.104
EEA1_HUMAN__AXIN2_HUMAN__2254	Q15075:Q9Y2T1	0.016	0.27	0.333	52	78	5	0.068
NSUN2_HUMAN__P66B_HUMAN__1360	Q08J23:Q8WXI9	0.016	0.4	0.333	16	80	9	0.098
DNJC5_HUMAN__ARL8B_HUMAN__384	Q9H3Z4:Q9NVJ2	0.016	0.37	0.333	25	68	9	0.102
CCD30_HUMAN__EEA1_HUMAN__2194	Q5VVM6:Q15075	0.016	0.23	0.333	61	63	3	0.07
CLCN3_HUMAN__KC1D_HUMAN__1233	P51790:P48730	0.016	0.31	0.333	31	85	10	0.16
VAMP7_HUMAN__RAB2B_HUMAN__436	P51809:Q8WUD1	0.016	0.18	0.333	13	71	14	0.077
RB39A_HUMAN__VAMP2_HUMAN__333	Q14964:P63027	0.016	0.34	0.571	40	78	6	0.069
CACB4_HUMAN__EEA1_HUMAN__1931	O00305:Q15075	0.016	0.36	0.333	23	73	8	0.108
UBC_HUMAN__GNAI1_HUMAN__1039	P0CG48:P63096	0.016	0.4	0.333	19	72	12	0.314
ITSN2_HUMAN__RHGBA_HUMAN__2720	Q9NZM3:Q6P4F7	0.016	0.31	0.333	56	78	7	0.164
M3K13_HUMAN__P66B_HUMAN__1559	O43283:Q8WXI9	0.016	0.27	0.436	12	70	8	0.058
DCAF4_HUMAN__MTA2_HUMAN__1163	Q8WV16:O94776	0.016	0.46	0.404	18	73	8	0.197
UNK_HUMAN__RGPA2_HUMAN__2683	Q9C0B0:Q2PPJ7	0.016	0.37	0.333	30	77	5	0.462
RAB21_HUMAN__KALRN_HUMAN__3211	Q9UL25:O60229	0.016	0.65	0.333	41	72	5	0.399
PAR3L_HUMAN__EEA1_HUMAN__2616	Q8TEW8:Q15075	0.016	0.24	0.354	38	78	5	0.047
ITA1_HUMAN__RHG25_HUMAN__1824	P56199:P42331	0.016	0.42	0.333	36	84	3	0.259
RL4_HUMAN__TMEM9_HUMAN__610	P36578:Q9P0T7	0.015	0.33	0.818	21	84	6	0.048
PDS5A_HUMAN__PPR36_HUMAN__1759	Q29RF7:Q96LQ0	0.015	0.29	0.333	12	73	11	0.054
RB11B_HUMAN__SH2D3_HUMAN__1078	Q15907:Q8N5H7	0.015	0.45	0.474	34	77	6	0.218
EEA1_HUMAN__SSRP1_HUMAN__2120	Q15075:Q08945	0.015	0.32	0.455	47	73	10	0.069
RGPA2_HUMAN__MAP6_HUMAN__2686	Q2PPJ7:Q96JE9	0.015	0.37	0.333	23	75	6	0.167
VAMP7_HUMAN__PTTG_HUMAN__400	P51809:P53801	0.015	0.26	0.4	40	75	7	0.086
EEA1_HUMAN__TLE1_HUMAN__2181	Q15075:Q04724	0.015	0.25	0.667	55	74	4	0.085
TM87B_HUMAN__VATE1_HUMAN__781	Q96K49:P36543	0.015	0.34	0.725	14	82	7	0.067
RAC1_HUMAN__CHADL_HUMAN__954	P63000:Q6NUI6	0.015	0.35	0.35	25	78	10	0.332
EEA1_HUMAN__ABL2_HUMAN__2593	Q15075:P42684	0.015	0.32	0.333	40	71	7	0.051
SRBS2_HUMAN__PIMT_HUMAN__1327	O94875:P22061	0.015	0.3	0.333	13	63	13	0.156
PP4P1_HUMAN__IF2P_HUMAN__1497	Q86T03:O60841	0.015	0.39	0.333	32	85	7	0.387
UBP25_HUMAN__ATS6_HUMAN__2172	Q9UHP3:Q9UKP5	0.015	0.35	0.36	28	77	8	0.279
EFCB9_HUMAN__EEA1_HUMAN__1608	A8MZ26:Q15075	0.015	0.57	0.372	58	80	8	0.195
HS90A_HUMAN__BIEA_HUMAN__1028	P07900:P53004	0.015	0.51	0.333	37	79	5	0.276
RB33B_HUMAN__VAMP3_HUMAN__329	Q9H082:Q15836	0.015	0.31	0.477	38	77	6	0.148
SYT4_HUMAN__EEA1_HUMAN__1836	Q9H2B2:Q15075	0.015	0.33	0.333	39	80	7	0.137
MTA1_HUMAN__HPS5_HUMAN__1844	Q13330:Q9UPZ3	0.015	0.31	0.657	32	77	6	0.282
RBBP7_HUMAN__GORAB_HUMAN__794	Q16576:Q5T7V8	0.015	0.56	0.333	47	84	4	0.359
KCAB1_HUMAN__HSP7C_HUMAN__1065	Q14722:P11142	0.015	0.33	0.64	31	77	5	0.642
COR2A_HUMAN__EEA1_HUMAN__1936	Q92828:Q15075	0.015	0.48	0.333	47	80	8	0.128
K2C6C_HUMAN__SLMAP_HUMAN__1392	P48668:Q14BN4	0.015	0.2	0.333	58	62	10	0.1
MRCKA_HUMAN__RS11_HUMAN__1890	Q5VT25:P62280	0.015	0.45	0.333	32	75	8	0.113
OFUT1_HUMAN__EEA1_HUMAN__1799	Q9H488:Q15075	0.015	0.47	0.333	40	76	9	0.367
HNMT_HUMAN__RA51D_HUMAN__620	P50135:O75771	0.015	0.52	0.574	52	88	5	0.236
STX12_HUMAN__LCA5L_HUMAN__946	Q86Y82:O95447	0.015	0.36	0.333	77	74	8	0.192
RGS18_HUMAN__TRIM9_HUMAN__945	Q9NS28:Q9C026	0.015	0.25	0.333	11	82	12	0.165
PIMT_HUMAN__NRBF2_HUMAN__514	P22061:Q96F24	0.015	0.24	0.333	14	74	12	0.165
EEA1_HUMAN__CHD4_HUMAN__3323	Q15075:Q14839	0.015	0.36	0.333	37	80	8	0.069
STK31_HUMAN__EEA1_HUMAN__2430	Q9BXU1:Q15075	0.015	0.26	0.368	45	58	5	0.202
ADDB_HUMAN__PTPRZ_HUMAN__3041	P35612:P23471	0.015	0.32	0.333	7	71	14	0.184
RAB14_HUMAN__CD1E_HUMAN__603	P61106:P15812	0.015	0.5	0.338	70	84	6	0.287
RAB14_HUMAN__AFF4_HUMAN__1378	P61106:Q9UHB7	0.015	0.39	0.333	21	78	13	0.195
MED9_HUMAN__EEA1_HUMAN__1557	Q9NWA0:Q15075	0.015	0.4	0.333	8	72	10	0.039
EEA1_HUMAN__KDM5A_HUMAN__3101	Q15075:P29375	0.015	0.25	0.333	7	68	14	0.039
PYGL_HUMAN__EEA1_HUMAN__2258	P06737:Q15075	0.015	0.33	0.333	12	76	12	0.232
KDM4C_HUMAN__EEA1_HUMAN__2467	Q9H3R0:Q15075	0.014	0.3	0.333	35	69	10	0.081
EEA1_HUMAN__NCBP1_HUMAN__2201	Q15075:Q09161	0.014	0.44	0.333	23	76	9	0.144
LRP10_HUMAN__EEA1_HUMAN__2124	Q7Z4F1:Q15075	0.014	0.33	0.333	27	79	3	0.043
ERMIN_HUMAN__XKR6_HUMAN__925	Q8TAM6:Q5GH73	0.014	0.33	0.62	34	60	7	0.031
OCRL_HUMAN__MPP8_HUMAN__1761	Q01968:Q99549	0.014	0.3	0.333	23	75	5	0.243
UBP54_HUMAN__CALR_HUMAN__2101	Q70EL1:P27797	0.014	0.45	0.355	28	77	8	0.475
EEA1_HUMAN__RN128_HUMAN__1839	Q15075:Q8TEB7	0.014	0.38	0.333	43	79	5	0.062
DDX6_HUMAN__EEA1_HUMAN__1894	P26196:Q15075	0.014	0.32	0.333	3	69	14	0.133
RTRAF_HUMAN__TRPC4_HUMAN__1221	Q9Y224:Q9UBN4	0.014	0.4	0.333	20	82	4	0.057
ABCD4_HUMAN__LMBD1_HUMAN__1146	O14678:Q9NUN5	0.014	0.48	0.333	11	80	9	0.031
STX10_HUMAN__AP2A2_HUMAN__1188	O60499:O94973	0.014	0.4	0.462	12	88	6	0.123
GCC1_HUMAN__MIRO1_HUMAN__1393	Q96CN9:Q8IXI2	0.014	0.26	0.333	14	71	14	0.222
EFNB1_HUMAN__LCAP_HUMAN__1371	P98172:Q9UIQ6	0.014	0.29	0.333	23	81	10	0.49
EEA1_HUMAN__SMRCD_HUMAN__2437	Q15075:Q9H4L7	0.014	0.29	0.333	27	79	11	0.102
NFKB2_HUMAN__EEA1_HUMAN__2311	Q00653:Q15075	0.014	0.23	0.333	12	71	12	0.081
NDE1_HUMAN__CHD3_HUMAN__2335	Q9NXR1:Q12873	0.014	0.26	0.538	18	63	5	0.09
FGOP2_HUMAN__MTA1_HUMAN__968	Q9NVK5:Q13330	0.014	0.18	0.333	6	60	13	0.076
TDRD7_HUMAN__EEA1_HUMAN__2509	Q8NHU6:Q15075	0.014	0.31	0.333	11	70	10	0.14
IF4E2_HUMAN__INHBA_HUMAN__671	O60573:P08476	0.014	0.32	0.333	12	76	7	0.183
PK3CA_HUMAN__EEA1_HUMAN__2479	P42336:Q15075	0.014	0.38	0.333	13	72	14	0.093
ZBBX_HUMAN__VATH_HUMAN__1283	A8MT70:Q9UI12	0.014	0.26	0.333	22	71	10	0.081
THOC2_HUMAN__LCAP_HUMAN__2618	Q8NI27:Q9UIQ6	0.014	0.33	0.472	12	70	5	0.521
BAP31_HUMAN__ZFYV9_HUMAN__1671	P51572:O95405	0.014	0.29	0.333	5	71	14	0.15
TET3_HUMAN__EEA1_HUMAN__3206	O43151:Q15075	0.014	0.34	0.333	28	75	7	0.057
CR063_HUMAN__KS6C1_HUMAN__1751	Q68DL7:Q96S38	0.014	0.31	0.333	25	75	5	0.267
CD166_HUMAN__SUN1_HUMAN__1368	Q13740:O94901	0.014	0.19	0.333	11	72	12	0.324
VATE1_HUMAN__GLT11_HUMAN__834	P36543:Q8NCW6	0.014	0.27	0.417	9	72	12	0.078
ATPA_HUMAN__RIT2_HUMAN__770	P25705:Q99578	0.014	0.66	0.333	41	89	3	0.326
NPBW1_HUMAN__SAFB2_HUMAN__1281	P48145:Q14151	0.014	0.59	0.333	71	82	3	0.278
RRAS2_HUMAN__TRIPC_HUMAN__2196	P62070:Q14669	0.014	0.48	0.333	16	69	8	0.074
MPRD_HUMAN__ANPRB_HUMAN__1324	P20645:P20594	0.014	0.21	0.397	26	65	12	0.198
SIA4C_HUMAN__RALA_HUMAN__539	Q11206:P11233	0.014	0.35	0.506	47	74	8	0.111
ATP7A_HUMAN__OLFL3_HUMAN__1906	Q04656:Q9NRN5	0.014	0.32	0.333	27	73	7	0.171
EEA1_HUMAN__PARP6_HUMAN__2041	Q15075:Q2NL67	0.014	0.35	0.333	24	80	11	0.105
KANK4_HUMAN__VIME_HUMAN__1461	Q5T7N3:P08670	0.014	0.25	0.333	66	82	4	0.084
RSMB_HUMAN__KCC1D_HUMAN__625	P14678:Q8IU85	0.014	0.19	0.353	16	66	10	0.103
TTPA_HUMAN__SEM4D_HUMAN__1140	P49638:Q92854	0.014	0.44	0.489	29	73	6	0.332
EXOC1_HUMAN__EEA1_HUMAN__2305	Q9NV70:Q15075	0.014	0.29	0.333	23	58	12	0.081
RALA_HUMAN__HLAE_HUMAN__564	P11233:P13747	0.014	0.44	0.675	36	84	2	0.609
EEA1_HUMAN__PDIA3_HUMAN__1916	Q15075:P30101	0.014	0.47	0.333	26	82	6	0.26
LENG8_HUMAN__EEA1_HUMAN__2211	Q96PV6:Q15075	0.014	0.25	0.333	18	73	9	0.064
EEA1_HUMAN__LIPB1_HUMAN__2422	Q15075:Q86W92	0.014	0.24	0.333	74	62	5	0.065
EEA1_HUMAN__OLM2A_HUMAN__2063	Q15075:Q68BL7	0.014	0.44	0.381	42	84	2	0.097
MEIS3_HUMAN__EEA1_HUMAN__1786	Q99687:Q15075	0.014	0.27	0.333	14	62	8	0.175
TLE4_HUMAN__EEA1_HUMAN__2184	Q04727:Q15075	0.014	0.25	0.551	42	77	4	0.065
RGS4_HUMAN__ESYT1_HUMAN__1309	P49798:Q9BSJ8	0.013	0.58	0.457	44	87	3	0.085
MERB1_HUMAN__GPX8_HUMAN__413	Q96MC5:Q8TED1	0.013	0.25	0.333	21	82	12	0.157
KTN1_HUMAN__CC113_HUMAN__1734	Q86UP2:Q9H0I3	0.013	0.26	0.34	48	71	7	0.163
RS6_HUMAN__MYO5C_HUMAN__1991	P62753:Q9NQX4	0.013	0.35	0.333	8	69	15	0.18
RALA_HUMAN__IF44L_HUMAN__658	P11233:Q53G44	0.013	0.32	0.333	19	83	13	0.446
BPTF_HUMAN__TMEM9_HUMAN__3229	Q12830:Q9P0T7	0.013	0.39	0.333	14	63	12	0.072
BGH3_HUMAN__ESYT2_HUMAN__1604	Q15582:A0FGR8	0.013	0.42	0.333	43	90	5	0.457
FIL1L_HUMAN__EEA1_HUMAN__2546	Q4L180:Q15075	0.013	0.23	0.333	30	58	5	0.077
PTTG_HUMAN__TX264_HUMAN__493	P53801:Q9Y6I9	0.013	0.27	0.458	47	74	7	0.237
AP2B1_HUMAN__TRPM6_HUMAN__2959	P63010:Q9BX84	0.013	0.35	0.333	6	62	6	0.486
ARL8B_HUMAN__VAMP3_HUMAN__286	Q9NVJ2:Q15836	0.013	0.18	0.333	4	64	13	0.031
CCNB3_HUMAN__EEA1_HUMAN__2806	Q8WWL7:Q15075	0.013	0.28	0.333	10	71	6	0.139
MBD3_HUMAN__FIBA_HUMAN__1157	O95983:P02671	0.013	0.25	0.368	38	78	11	0.286
CEBPG_HUMAN__EEA1_HUMAN__1561	P53567:Q15075	0.013	0.41	0.333	59	71	6	0.127
RAB14_HUMAN__MTUS1_HUMAN__1485	P61106:Q9ULD2	0.013	0.36	0.373	23	69	11	0.072
CADM2_HUMAN__CCD15_HUMAN__1386	Q8N3J6:Q0P6D6	0.013	0.3	0.333	31	76	11	0.104
ATS4_HUMAN__MTA1_HUMAN__1552	O75173:Q13330	0.013	0.39	0.333	10	73	9	0.243
LRSM1_HUMAN__RS6_HUMAN__972	Q6UWE0:P62753	0.013	0.28	0.333	9	77	12	0.188
GANP_HUMAN__DYRK3_HUMAN__2568	O60318:O43781	0.013	0.4	0.333	9	79	13	0.096
CCAR1_HUMAN__ING1_HUMAN__1572	Q8IX12:Q9UK53	0.013	0.24	0.429	5	70	10	0.026
F118A_HUMAN__PDIA1_HUMAN__865	Q9NWS6:P07237	0.013	0.48	0.333	31	75	4	0.411
MD1L1_HUMAN__RALA_HUMAN__924	Q9Y6D9:P11233	0.013	0.43	0.333	41	80	9	0.091
BAP29_HUMAN__MYZAP_HUMAN__707	Q9UHQ4:P0CAP1	0.013	0.17	0.333	18	58	10	0.038
CNNM2_HUMAN__CFA43_HUMAN__2540	Q9H8M5:Q8NDM7	0.013	0.49	0.333	36	84	3	0.143
A4_HUMAN__ZC11A_HUMAN__1580	P05067:O75152	0.013	0.24	0.513	36	64	2	0.203
STX7_HUMAN__LMBD2_HUMAN__956	O15400:Q68DH5	0.013	0.34	0.455	52	72	8	0.091
PP14A_HUMAN__ATRN1_HUMAN__1526	Q96A00:Q5VV63	0.013	0.34	0.333	13	60	12	0.08
NRDE2_HUMAN__RB33B_HUMAN__1393	Q9H7Z3:Q9H082	0.013	0.41	0.333	15	75	11	0.181
COGA1_HUMAN__VATE1_HUMAN__1830	Q07092:P36543	0.013	0.45	0.417	24	69	9	0.122
P52K_HUMAN__SH3G2_HUMAN__1113	O43422:Q99962	0.013	0.26	0.556	14	73	12	0.195
EEA1_HUMAN__MTUS1_HUMAN__2681	Q15075:Q9ULD2	0.013	0.23	0.333	11	55	8	0.053
DDR1_HUMAN__ZN451_HUMAN__1974	Q08345:Q9Y4E5	0.013	0.24	0.364	11	68	13	0.444
EEA1_HUMAN__ARHGQ_HUMAN__2282	Q15075:Q96DR7	0.013	0.34	0.333	15	79	8	0.124
EEA1_HUMAN__TIE1_HUMAN__2549	Q15075:P35590	0.013	0.32	0.333	34	74	6	0.052
PPM1E_HUMAN__EEA1_HUMAN__2166	Q8WY54:Q15075	0.013	0.29	0.333	4	68	14	0.043
STXB4_HUMAN__EEA1_HUMAN__1964	Q6ZWJ1:Q15075	0.013	0.24	0.333	61	71	6	0.131
VAMP3_HUMAN__SCAM3_HUMAN__447	Q15836:O14828	0.013	0.2	0.352	26	75	12	0.079
EEA1_HUMAN__PLCL2_HUMAN__2538	Q15075:Q9UPR0	0.013	0.38	0.333	8	71	11	0.46
E2AK2_HUMAN__EEA1_HUMAN__1962	P19525:Q15075	0.013	0.32	0.333	33	71	11	0.06
DTX3L_HUMAN__RAB15_HUMAN__952	Q8TDB6:P59190	0.013	0.44	0.516	28	71	8	0.163
CFA57_HUMAN__EEA1_HUMAN__2661	Q96MR6:Q15075	0.012	0.22	0.333	9	57	6	0.068
RB33B_HUMAN__LRIQ1_HUMAN__1951	Q9H082:Q96JM4	0.012	0.47	0.333	22	80	9	0.083
MORC2_HUMAN__EEA1_HUMAN__2443	Q9Y6X9:Q15075	0.012	0.23	0.333	44	63	7	0.098
PKHA5_HUMAN__EEA1_HUMAN__2527	Q9HAU0:Q15075	0.012	0.22	0.333	5	57	12	0.054
CH033_HUMAN__EXOG_HUMAN__597	Q9H7E9:Q9Y2C4	0.012	0.17	0.333	14	72	13	0.165
STX3_HUMAN__TESK1_HUMAN__915	Q13277:Q15569	0.012	0.22	0.333	6	68	13	0.145
AP1M1_HUMAN__OR2B3_HUMAN__736	Q9BXS5:O76000	0.012	0.19	0.333	9	71	14	0.568
IKKA_HUMAN__EEA1_HUMAN__2156	O15111:Q15075	0.012	0.47	0.333	21	78	6	0.081
CCHCR_HUMAN__HSP7C_HUMAN__1428	Q8TD31:P11142	0.012	0.43	0.333	35	75	9	0.113
CCDC7_HUMAN__EEA1_HUMAN__2796	Q96M83:Q15075	0.012	0.23	0.333	13	55	5	0.042
EEA1_HUMAN__SPT2_HUMAN__2096	Q15075:Q68D10	0.012	0.2	0.333	5	56	10	0.042
EEA1_HUMAN__DPOG2_HUMAN__1896	Q15075:Q9UHN1	0.012	0.4	0.333	17	78	9	0.064
RAB14_HUMAN__FETUB_HUMAN__597	P61106:Q9UGM5	0.012	0.28	0.356	23	73	10	0.129
RAB14_HUMAN__GAPR1_HUMAN__369	P61106:Q9H4G4	0.012	0.16	0.333	6	68	14	0.124
STIM1_HUMAN__ZSA5A_HUMAN__1181	Q13586:Q9BUG6	0.012	0.2	0.491	30	76	13	0.104
RNF17_HUMAN__THOC2_HUMAN__3216	Q9BXT8:Q8NI27	0.012	0.34	0.333	22	77	10	0.25
STIM1_HUMAN__PEX3_HUMAN__1058	Q13586:P56589	0.012	0.22	0.364	11	70	14	0.282
RNF13_HUMAN__ELL2_HUMAN__1021	O43567:O00472	0.012	0.21	0.333	11	73	4	0.294
OCLN_HUMAN__BICC1_HUMAN__1496	Q16625:Q9H694	0.012	0.27	0.333	19	78	5	0.077
MBPHL_HUMAN__EEA1_HUMAN__1765	A2RUH7:Q15075	0.012	0.27	0.333	16	72	8	0.088
EEA1_HUMAN__MRCKB_HUMAN__3122	Q15075:Q9Y5S2	0.012	0.25	0.333	50	59	5	0.103
SAP_HUMAN__SORL_HUMAN__2738	P07602:Q92673	0.012	0.33	0.333	17	59	6	0.171
AXDN1_HUMAN__EEA1_HUMAN__2423	Q5T1B0:Q15075	0.012	0.23	0.333	30	60	4	0.042
PDIA4_HUMAN__DEN2C_HUMAN__1573	P13667:Q68D51	0.012	0.36	0.333	41	86	10	0.554
CHMP6_HUMAN__C2D2B_HUMAN__1638	Q96FZ7:Q6DHV5	0.012	0.42	0.333	21	74	12	0.072
EEA1_HUMAN__GRM5_HUMAN__2623	Q15075:P41594	0.012	0.28	0.333	6	68	12	0.042
CNTD1_HUMAN__SYP2L_HUMAN__1307	Q8N815:Q9H987	0.012	0.49	0.333	15	71	4	0.214
TCPA_HUMAN__CASQ2_HUMAN__955	P17987:O14958	0.012	0.38	0.333	6	82	12	0.23
HAUS3_HUMAN__ATP7B_HUMAN__2068	Q68CZ6:P35670	0.012	0.28	0.396	12	69	10	0.285
FIGLA_HUMAN__RIPR2_HUMAN__1287	Q6QHK4:Q9Y4F9	0.012	0.39	0.672	54	79	3	0.131
EEA1_HUMAN__FOSL2_HUMAN__1737	Q15075:P15408	0.012	0.26	0.467	5	68	14	0.03
ZY11A_HUMAN__OFD1_HUMAN__1771	Q6WRX3:O75665	0.012	0.4	0.388	48	73	7	0.152
EEA1_HUMAN__FKBP5_HUMAN__1868	Q15075:Q13451	0.012	0.31	0.333	5	75	14	0.157
BCLF1_HUMAN__LAMP5_HUMAN__1200	Q9NYF8:Q9UJQ1	0.012	0.5	0.333	23	80	7	0.07
PO5F2_HUMAN__RB11A_HUMAN__544	Q8N7G0:P62491	0.012	0.58	0.333	46	81	4	0.243
ITK_HUMAN__SNAA_HUMAN__915	Q08881:P54920	0.012	0.36	0.333	5	74	15	0.346
EEA1_HUMAN__MYH15_HUMAN__3357	Q15075:Q9Y2K3	0.012	0.26	0.333	53	62	6	0.095
RL23_HUMAN__SPSB2_HUMAN__403	P62829:Q99619	0.012	0.2	0.333	3	80	13	0.474
GBG1_HUMAN__EEA1_HUMAN__1485	P63211:Q15075	0.012	0.4	0.333	5	61	13	0.041
STX7_HUMAN__MIA2_HUMAN__1673	O15400:Q96PC5	0.012	0.21	0.333	7	61	13	0.061
RHG19_HUMAN__STX8_HUMAN__730	Q14CB8:Q9UNK0	0.012	0.27	0.333	11	78	7	0.173
GGA2_HUMAN__CENPE_HUMAN__3314	Q9UJY4:Q02224	0.012	0.31	0.444	11	70	13	0.087
STX7_HUMAN__OGR1_HUMAN__626	O15400:Q15743	0.012	0.24	0.333	8	66	14	0.167
EEA1_HUMAN__AP3B1_HUMAN__2505	Q15075:O00203	0.012	0.37	0.333	16	81	8	0.211
ARP8_HUMAN__STX7_HUMAN__885	Q9H981:O15400	0.012	0.27	0.333	27	80	12	0.232
RIMS2_HUMAN__EEA1_HUMAN__2822	Q9UQ26:Q15075	0.012	0.23	0.333	5	65	14	0.051
NARF_HUMAN__C1QBP_HUMAN__738	Q9UHQ1:Q07021	0.012	0.22	0.622	13	72	12	0.147
ZN615_HUMAN__RAB14_HUMAN__946	Q8N8J6:P61106	0.012	0.54	0.491	36	73	5	0.479
LMBD1_HUMAN__RABL3_HUMAN__776	Q9NUN5:Q5HYI8	0.011	0.44	0.333	17	87	10	0.107
DNSL1_HUMAN__NANGN_HUMAN__490	P49184:Q7Z5D8	0.011	0.26	0.333	9	72	11	0.196
MPRI_HUMAN__BGAL_HUMAN__3168	P11717:P16278	0.011	0.69	0.515	46	86	2	0.359
RAB14_HUMAN__CXCL7_HUMAN__343	P61106:P02775	0.011	0.17	0.424	11	66	12	0.051
PAIP1_HUMAN__STX8_HUMAN__715	Q9H074:Q9UNK0	0.011	0.28	0.333	11	75	7	0.248
TYRP2_HUMAN__RUXG_HUMAN__595	P40126:P62308	0.011	0.36	0.333	14	71	10	0.138
PP4P2_HUMAN__HXA1_HUMAN__592	Q8N4L2:P49639	0.011	0.2	0.333	6	79	12	0.034
EEA1_HUMAN__C1QR1_HUMAN__2063	Q15075:Q9NPY3	0.011	0.36	0.333	45	80	7	0.072
INVS_HUMAN__SCAM3_HUMAN__1412	Q9Y283:O14828	0.011	0.32	0.333	11	78	6	0.264
PRAF3_HUMAN__KI21A_HUMAN__1862	O75915:Q7Z4S6	0.011	0.51	0.348	23	76	8	0.062
RAB18_HUMAN__ZSA5A_HUMAN__702	Q9NP72:Q9BUG6	0.011	0.23	0.333	4	69	14	0.128
RAB20_HUMAN__FREM3_HUMAN__2373	Q9NX57:P0C091	0.011	0.48	0.333	37	77	12	0.1
EEA1_HUMAN__ROBO3_HUMAN__2797	Q15075:Q96MS0	0.011	0.29	0.333	36	80	5	0.073
HNRPM_HUMAN__COL12_HUMAN__1472	P52272:Q5KU26	0.011	0.2	0.333	6	79	14	0.12
PP4P1_HUMAN__OR8B4_HUMAN__586	Q86T03:Q96RC9	0.011	0.26	0.467	31	80	12	0.257
CLD1_HUMAN__STX7_HUMAN__472	O95832:O15400	0.011	0.25	0.433	16	71	11	0.079
CLCN5_HUMAN__EFHC1_HUMAN__1456	P51795:Q5JVL4	0.011	0.24	0.333	9	70	13	0.385
SCPDL_HUMAN__VTI1A_HUMAN__646	Q8NBX0:Q96AJ9	0.011	0.15	0.421	11	65	11	0.068
GNPAT_HUMAN__BICL1_HUMAN__1253	O15228:Q6ZP65	0.011	0.3	0.333	18	71	12	0.091
PTPRO_HUMAN__HDAC2_HUMAN__1704	Q16827:Q92769	0.011	0.34	0.333	7	77	13	0.317
RL10_HUMAN__GLTL5_HUMAN__657	P27635:Q7Z4T8	0.011	0.28	0.333	10	70	14	0.256
EEA1_HUMAN__GSLG1_HUMAN__2590	Q15075:Q92896	0.011	0.3	0.333	28	68	12	0.528
EEA1_HUMAN__JADE1_HUMAN__2253	Q15075:Q6IE81	0.011	0.25	0.333	26	65	3	0.106
DESM_HUMAN__GDNF_HUMAN__681	P17661:P39905	0.011	0.2	0.333	6	73	13	0.061
UGGG2_HUMAN__CCD60_HUMAN__2066	Q9NYU1:Q8IWA6	0.011	0.48	0.333	37	78	7	0.172
TAOK2_HUMAN__FKBP8_HUMAN__1647	Q9UL54:Q14318	0.011	0.41	0.333	12	74	7	0.184
SNX29_HUMAN__PEPL_HUMAN__2569	Q8TEQ0:O60437	0.011	0.25	0.333	39	60	3	0.12
VTI1B_HUMAN__HDA11_HUMAN__579	Q9UEU0:Q96DB2	0.011	0.28	0.431	30	79	12	0.22
PLPL8_HUMAN__OSTM1_HUMAN__1116	Q9NP80:Q86WC4	0.011	0.42	0.333	21	77	5	0.078
GNPAT_HUMAN__NAV1_HUMAN__2557	O15228:Q8NEY1	0.011	0.52	0.333	34	82	7	0.334
TRI14_HUMAN__PTTG_HUMAN__622	Q14142:P53801	0.011	0.25	0.571	33	75	9	0.093
IGSF1_HUMAN__EEA1_HUMAN__2747	Q8N6C5:Q15075	0.011	0.28	0.333	6	62	14	0.181
GABP2_HUMAN__EEA1_HUMAN__1859	Q8TAK5:Q15075	0.011	0.23	0.333	23	62	5	0.242
PPR36_HUMAN__ZN800_HUMAN__1086	Q96LQ0:Q2TB10	0.011	0.39	0.333	36	68	4	0.083
CCD42_HUMAN__EEA1_HUMAN__1727	Q96M95:Q15075	0.011	0.23	0.333	22	57	12	0.054
SOX13_HUMAN__EEA1_HUMAN__2033	Q9UN79:Q15075	0.011	0.21	0.333	5	55	11	0.045
HS90A_HUMAN__HLAG_HUMAN__1070	P07900:P17693	0.011	0.42	0.333	12	73	5	0.391
CCD63_HUMAN__TRPM2_HUMAN__2066	Q8NA47:O94759	0.011	0.39	0.413	17	74	10	0.036
IL31R_HUMAN__STX7_HUMAN__993	Q8NI17:O15400	0.011	0.24	0.333	24	70	12	0.189
SETMR_HUMAN__BAP29_HUMAN__925	Q53H47:Q9UHQ4	0.01	0.23	0.333	35	75	9	0.253
NDUA9_HUMAN__IGS22_HUMAN__1280	Q16795:Q8N9C0	0.01	0.62	0.565	18	88	4	0.095
GAPR1_HUMAN__EREG_HUMAN__323	Q9H4G4:O14944	0.01	0.14	0.344	24	72	11	0.324
AP2B1_HUMAN__IF_HUMAN__1354	P63010:P27352	0.01	0.45	0.333	24	85	8	0.536
APOA4_HUMAN__ARP2_HUMAN__790	P06727:P61160	0.01	0.6	0.333	60	90	6	0.266
RM19_HUMAN__STK26_HUMAN__708	P49406:Q9P289	0.01	0.26	0.611	11	76	8	0.276
VAMP3_HUMAN__CXCL7_HUMAN__228	Q15836:P02775	0.01	0.16	0.511	11	74	7	0.134
IFN14_HUMAN__DHX36_HUMAN__1197	P01570:Q9H2U1	0.01	0.48	0.436	45	82	9	0.389
HDAC1_HUMAN__DEPD4_HUMAN__776	Q13547:Q8N2C3	0.01	0.33	0.333	28	79	10	0.294
APOA4_HUMAN__FOCAD_HUMAN__2197	P06727:Q5VW36	0.01	0.48	0.439	54	80	4	0.443
BAP31_HUMAN__LYVE1_HUMAN__568	P51572:Q9Y5Y7	0.01	0.22	0.449	19	64	11	0.132
ZSC31_HUMAN__STX7_HUMAN__667	Q96LW9:O15400	0.01	0.17	0.333	10	63	12	0.14
NIN_HUMAN__VAPB_HUMAN__2333	Q8N4C6:O95292	0.01	0.31	0.333	44	69	3	0.086
XRCC6_HUMAN__SIA8F_HUMAN__1007	P12956:P61647	0.01	0.5	0.548	22	76	4	0.207
MIPEP_HUMAN__STX12_HUMAN__989	Q99797:Q86Y82	0.01	0.37	0.706	17	75	4	0.431
SIA7A_HUMAN__HNF6_HUMAN__1065	Q9NSC7:Q9UBC0	0.009	0.19	0.389	6	79	15	0.098
SCG3_HUMAN__OMA1_HUMAN__992	Q8WXD2:Q96E52	0.009	0.25	0.352	51	68	11	0.18
SOGA1_HUMAN__EEA1_HUMAN__2834	O94964:Q15075	0.009	0.24	0.333	39	63	4	0.085
SOGA1_HUMAN__CYH4_HUMAN__1817	O94964:Q9UIA0	0.009	0.33	0.341	36	66	6	0.315
VATD_HUMAN__VATE1_HUMAN__473	Q9Y5K8:P36543	0	0.16	0.333	3	77	14	0.684
RB39A_HUMAN__HIPK1_HUMAN__1427	Q14964:Q86Z02	0	0.3	0	0	0	0	0.334
RB39A_HUMAN__RAB10_HUMAN__417	Q14964:P61026	0	0.19	0.333	4	71	14	0.076
RB39A_HUMAN__PLSI_HUMAN__846	Q14964:Q14651	0	0.32	0.333	3	73	14	0.077
ZN718_HUMAN__RM01_HUMAN__803	Q3SXZ3:Q9BYD6	0	0.13	0	0	0	0	0.376
VLDLR_HUMAN__APOL1_HUMAN__1271	P98155:O14791	0	0.17	0	0	0	0	0.141
VDAC2_HUMAN__HNRPC_HUMAN__600	P45880:P07910	0	0.19	0	0	0	0	0.321
ZN775_HUMAN__BAZ2B_HUMAN__2705	Q96BV0:Q9UIF8	0	0.25	0	0	0	0	0.096
VDAC1_HUMAN__NSD3_HUMAN__1720	P21796:Q9BZ95	0	0.21	0	0	0	0	0.384
RAB8B_HUMAN__DPH5_HUMAN__492	Q92930:Q9H2P9	0	0.19	0	0	0	0	0.131
VP33A_HUMAN__SNTG1_HUMAN__1113	Q96AX1:Q9NSN8	0	0.19	0	0	0	0	0.321
PCYOX_HUMAN__UST_HUMAN__911	Q9UHG3:Q9Y2C2	0	0.2	0	0	0	0	0.344
RAB7A_HUMAN__UBC_HUMAN__892	P51149:P0CG48	0	0.16	0	0	0	0	0.54
PDC6I_HUMAN__CENPI_HUMAN__1624	Q8WUM4:Q92674	0	0.23	0	0	0	0	0.242
ZN716_HUMAN__EIF3I_HUMAN__820	A6NP11:Q13347	0	0.22	0	0	0	0	0.409
PH4H_HUMAN__EEA1_HUMAN__1863	P00439:Q15075	0	0.19	0	0	0	0	0.05
RALA_HUMAN__IFI44_HUMAN__650	P11233:Q8TCB0	0	0.18	0	0	0	0	0.322
RALA_HUMAN__TFDP2_HUMAN__652	P11233:Q14188	0	0.16	0	0	0	0	0.217
RBBP4_HUMAN__DHE3_HUMAN__983	Q09028:P00367	0	0.16	0	0	0	0	0.723
ZN814_HUMAN__MPRI_HUMAN__3346	B7Z6K7:P11717	0	0.25	0	0	0	0	0.092
PGRC1_HUMAN__DHC24_HUMAN__711	O00264:Q15392	0	0.24	0	0	0	0	0.166
RB39A_HUMAN__UBC_HUMAN__902	Q14964:P0CG48	0	0.16	0	0	0	0	0.102
VGLU3_HUMAN__HS71B_HUMAN__1230	Q8NDX2:P0DMV9	0	0.2	0	0	0	0	0.186
RB39A_HUMAN__VPP1_HUMAN__1054	Q14964:Q93050	0	0.32	0.333	1	70	15	0.103
PDC6I_HUMAN__HOOK3_HUMAN__1586	Q8WUM4:Q86VS8	0	0.2	0	0	0	0	0.155
VGFR3_HUMAN__PDIA5_HUMAN__1882	P35916:Q14554	0	0.2	0	0	0	0	0.114
ZN800_HUMAN__K22E_HUMAN__1303	Q2TB10:P35908	0	0.16	0	0	0	0	0.074
PDCD6_HUMAN__P66B_HUMAN__784	O75340:Q8WXI9	0	0.22	0	0	0	0	0.204
PGM2_HUMAN__MDR1_HUMAN__1892	Q96G03:P08183	0	0.2	0	0	0	0	0.722
PDE8B_HUMAN__NOP58_HUMAN__1414	O95263:Q9Y2X3	0	0.17	0	0	0	0	0.191
ZN791_HUMAN__TGBR3_HUMAN__1427	Q3KP31:Q03167	0	0.19	0	0	0	0	0.178
VP35L_HUMAN__VPP1_HUMAN__1800	Q7Z3J2:Q93050	0	0.2	0	0	0	0	0.033
VDAC3_HUMAN__VDAC2_HUMAN__577	Q9Y277:P45880	0	0.13	0	0	0	0	0.404
RB39B_HUMAN__CLCN3_HUMAN__1031	Q96DA2:P51790	0	0.2	0	0	0	0	0.301
VAV2_HUMAN__TECR_HUMAN__1186	P52735:Q9NZ01	0	0.19	0	0	0	0	0.431
RB22A_HUMAN__IQCN_HUMAN__1374	Q9UL26:Q9H0B3	0	0.22	0	0	0	0	0.058
VATE1_HUMAN__VATA_HUMAN__843	P36543:P38606	0	0.18	0	0	0	0	0.018
PDZD8_HUMAN__MTA1_HUMAN__1869	Q8NEN9:Q13330	0	0.2	0	0	0	0	0.089
RAC1_HUMAN__PHF8_HUMAN__1252	P63000:Q9UPP1	0	0.25	0	0	0	0	0.559
PECA1_HUMAN__MPP8_HUMAN__1598	P16284:Q99549	0	0.16	0	0	0	0	0.093
VATG1_HUMAN__GLT11_HUMAN__726	O75348:Q8NCW6	0	0.32	0.333	2	68	12	0.105
RAC1_HUMAN__TF2H3_HUMAN__500	P63000:Q13889	0	0.16	0	0	0	0	0.153
VATH_HUMAN__VATC1_HUMAN__865	Q9UI12:P21283	0	0.14	0	0	0	0	0.319
RAI14_HUMAN__LONF2_HUMAN__1734	Q9P0K7:Q1L5Z9	0	0.23	0	0	0	0	0.074
RB11A_HUMAN__WDTC1_HUMAN__893	P62491:Q8N5D0	0	0.26	0.333	2	71	15	0.146
VATH_HUMAN__VATB2_HUMAN__994	Q9UI12:P21281	0	0.15	0	0	0	0	0.408
RASA3_HUMAN__EEA1_HUMAN__2245	Q14644:Q15075	0	0.26	0	0	0	0	0.126
ZN622_HUMAN__RL38_HUMAN__547	Q969S3:P63173	0	0.2	0	0	0	0	0.08
ZN711_HUMAN__DHDDS_HUMAN__1094	Q9Y462:Q86SQ9	0	0.27	0	0	0	0	0.215
VIME_HUMAN__BBX_HUMAN__1407	P08670:Q8WY36	0	0.15	0	0	0	0	0.038
VATG1_HUMAN__LIX1L_HUMAN__455	O75348:Q8IVB5	0	0.2	0	0	0	0	0.125
VATG1_HUMAN__WNK1_HUMAN__2500	O75348:Q9H4A3	0	0.27	0	0	0	0	0.039
VATH_HUMAN__FZD7_HUMAN__1057	Q9UI12:O75084	0	0.18	0	0	0	0	0.251
RB11A_HUMAN__UBC_HUMAN__901	P62491:P0CG48	0	0.15	0	0	0	0	0.083
RB11A_HUMAN__SCAM3_HUMAN__563	P62491:O14828	0	0.22	0	0	0	0	0.063
PGBD2_HUMAN__TFR1_HUMAN__1352	Q6P3X8:P02786	0	0.2	0	0	0	0	0.567
PGK2_HUMAN__RB11A_HUMAN__633	P07205:P62491	0	0.21	0	0	0	0	0.682
VATH_HUMAN__EIF2A_HUMAN__1068	Q9UI12:Q9BY44	0	0.19	0	0	0	0	0.347
PGM2L_HUMAN__MYO1C_HUMAN__1685	Q6PCE3:O00159	0	0.19	0	0	0	0	0.149
PEX1_HUMAN__EEA1_HUMAN__2694	O43933:Q15075	0	0.32	0	0	0	0	0.027
VATE1_HUMAN__ANS4B_HUMAN__643	P36543:Q8N8V4	0	0.25	0.333	3	69	15	0.539
RABE1_HUMAN__ESF1_HUMAN__1713	Q15276:Q9H501	0	0.17	0	0	0	0	0.022
VAX1_HUMAN__EF1A3_HUMAN__796	Q5SQQ9:Q5VTE0	0	0.25	0	0	0	0	0.227
PGM2_HUMAN__ITAX_HUMAN__1775	Q96G03:P20702	0	0.21	0	0	0	0	0.546
PGM2_HUMAN__HCFC1_HUMAN__2647	Q96G03:P51610	0	0.24	0	0	0	0	0.656
ZN730_HUMAN__EEA1_HUMAN__1914	Q6ZMV8:Q15075	0	0.19	0	0	0	0	0.032
VIP2_HUMAN__TFR1_HUMAN__2003	O43314:P02786	0	0.21	0	0	0	0	0.291
RABE1_HUMAN__KMT5B_HUMAN__1747	Q15276:Q4FZB7	0	0.17	0	0	0	0	0.029
PDIA4_HUMAN__NEB1_HUMAN__1743	P13667:Q9ULJ8	0	0.2	0	0	0	0	0.327
RABE2_HUMAN__AT11B_HUMAN__1746	Q9H5N1:Q9Y2G3	0	0.19	0	0	0	0	0.027
PH4H_HUMAN__CCD69_HUMAN__748	P00439:A6NI79	0	0.18	0	0	0	0	0.09
ZN729_HUMAN__EEA1_HUMAN__2663	A6NN14:Q15075	0	0.22	0	0	0	0	0.049
RB11A_HUMAN__GP108_HUMAN__759	P62491:Q9NPR9	0	0.2	0	0	0	0	0.16
PDP1_HUMAN__PRP8_HUMAN__2872	Q9P0J1:Q6P2Q9	0	0.28	0	0	0	0	0.25
RABE2_HUMAN__KS6B2_HUMAN__1051	Q9H5N1:Q9UBS0	0	0.21	0	0	0	0	0.035
PDS5A_HUMAN__GLUC_HUMAN__1517	Q29RF7:P01275	0	0.27	0	0	0	0	0.257
RASA3_HUMAN__SMRD3_HUMAN__1317	Q14644:Q6STE5	0	0.17	0	0	0	0	0.032
PDS5A_HUMAN__NDUA5_HUMAN__1453	Q29RF7:Q16718	0	0.38	0.333	1	73	15	0.026
RB33B_HUMAN__SCAM3_HUMAN__576	Q9H082:O14828	0	0.17	0	0	0	0	0.123
VATE1_HUMAN__EEA1_HUMAN__1637	P36543:Q15075	0	0.3	0	0	0	0	0.264
PDS5B_HUMAN__PDS5A_HUMAN__2784	Q9NTI5:Q29RF7	0	0.24	0	0	0	0	0.645
VIME_HUMAN__EVG1_HUMAN__683	P08670:Q9BZE7	0	0.1	0	0	0	0	0.019
VAV_HUMAN__TAB2_HUMAN__1538	P15498:Q9NYJ8	0	0.21	0	0	0	0	0.306
RABX5_HUMAN__IQGA2_HUMAN__2066	Q9UJ41:Q13576	0	0.21	0	0	0	0	0.258
PGRC2_HUMAN__CBP_HUMAN__2665	O15173:Q92793	0	0.28	0	0	0	0	0.165
RB33B_HUMAN__TIGD7_HUMAN__778	Q9H082:Q6NT04	0	0.19	0	0	0	0	0.259
RFA4_HUMAN__EEA1_HUMAN__1672	Q13156:Q15075	0	0.24	0	0	0	0	0.049
PANK1_HUMAN__NIPBL_HUMAN__3402	Q8TE04:Q6KC79	0	0.27	0	0	0	0	0.291
RFC1_HUMAN__CTCFL_HUMAN__1811	P35251:Q8NI51	0	0.24	0	0	0	0	0.052
VATA_HUMAN__EFCB3_HUMAN__1055	P38606:Q8N7B9	0	0.19	0	0	0	0	0.337
VATA_HUMAN__DRC2_HUMAN__1101	P38606:Q8IXS2	0	0.16	0	0	0	0	0
VATA_HUMAN__CAGE1_HUMAN__1394	P38606:Q8TC20	0	0.17	0	0	0	0	0.045
RFIP1_HUMAN__F184A_HUMAN__2423	Q6WKZ4:Q8NB25	0	0.21	0	0	0	0	0.029
RAB8A_HUMAN__FMN1_HUMAN__1626	P61006:Q68DA7	0	0.29	0	0	0	0	0.115
VAS1_HUMAN__VPP1_HUMAN__1307	Q15904:Q93050	0	0.22	0	0	0	0	0.079
PAN3_HUMAN__FLOT1_HUMAN__1314	Q58A45:O75955	0	0.17	0	0	0	0	0.122
RGAP1_HUMAN__EEA1_HUMAN__2043	Q9H0H5:Q15075	0	0.26	0.333	4	71	12	0.037
RGL1_HUMAN__EEA1_HUMAN__2179	Q9NZL6:Q15075	0	0.25	0	0	0	0	0.089
RGP1_HUMAN__U520_HUMAN__2527	Q92546:O75643	0	0.27	0	0	0	0	0.113
VAMP7_HUMAN__RAB7A_HUMAN__427	P51809:P51149	0	0.16	0	0	0	0	0.136
PALMD_HUMAN__VTI1A_HUMAN__768	Q9NP74:Q96AJ9	0	0.18	0	0	0	0	0.086
RGPA1_HUMAN__WDR83_HUMAN__2351	Q6GYQ0:Q9BRX9	0	0.35	0	0	0	0	0.339
RFIP2_HUMAN__EXTL2_HUMAN__842	Q7L804:Q9UBQ6	0	0.28	0.333	2	68	15	0.187
REEP5_HUMAN__BAP31_HUMAN__435	Q00765:P51572	0	0.11	0	0	0	0	0.064
REEP5_HUMAN__VPS53_HUMAN__1021	Q00765:Q5VIR6	0	0.2	0	0	0	0	0.049
REN3B_HUMAN__ICAL_HUMAN__1191	Q9BZI7:P20810	0	0.15	0	0	0	0	0.029
ZNF90_HUMAN__CDC5L_HUMAN__1403	Q03938:Q99459	0	0.16	0	0	0	0	0.273
VATA_HUMAN__VATF_HUMAN__736	P38606:Q16864	0	0.15	0	0	0	0	0.045
RENR_HUMAN__VPP1_HUMAN__1187	O75787:Q93050	0	0.21	0	0	0	0	0.023
RENT2_HUMAN__AT1A2_HUMAN__2292	Q9HAU5:P50993	0	0.3	0	0	0	0	0.217
REV1_HUMAN__CAAP1_HUMAN__1612	Q9UBZ9:Q9H8G2	0	0.25	0.333	1	60	10	0.313
ZNF99_HUMAN__EEA1_HUMAN__2275	A8MXY4:Q15075	0	0.19	0	0	0	0	0.035
REPS2_HUMAN__EEA1_HUMAN__2071	Q8NFH8:Q15075	0	0.23	0.333	1	65	13	0.04
RESF1_HUMAN__BEST1_HUMAN__2332	Q9HCM1:O76090	0	0.21	0	0	0	0	0.053
PARP8_HUMAN__ROA2_HUMAN__1207	Q8N3A8:P22626	0	0.19	0	0	0	0	0.308
VATA_HUMAN__LC7L3_HUMAN__1049	P38606:O95232	0	0.18	0	0	0	0	0.023
ZPR1_HUMAN__RSMB_HUMAN__699	O75312:P14678	0	0.13	0	0	0	0	0.082
RET_HUMAN__AGAL_HUMAN__1543	P07949:P06280	0	0.24	0	0	0	0	0.723
VATA_HUMAN__GLBL2_HUMAN__1253	P38606:Q8IW92	0	0.17	0	0	0	0	0.159
ZNF90_HUMAN__EEA1_HUMAN__2012	Q03938:Q15075	0	0.19	0	0	0	0	0.072
VAMP7_HUMAN__CLCN7_HUMAN__1025	P51809:P51798	0	0.26	0	0	0	0	0.136
RHG25_HUMAN__MTA2_HUMAN__1313	P42331:O94776	0	0.21	0.333	1	76	15	0.271
RHG26_HUMAN__TR150_HUMAN__1769	Q9UNA1:Q9Y2W1	0	0.2	0	0	0	0	0.057
RHOA_HUMAN__CDC37_HUMAN__571	P61586:Q16543	0	0.14	0	0	0	0	0.249
RHOQ_HUMAN__HS90B_HUMAN__929	P17081:P08238	0	0.2	0	0	0	0	0.08
RICTR_HUMAN__NBPFC_HUMAN__3165	Q6R327:Q5TAG4	0	0.26	0	0	0	0	0.089
VAMP3_HUMAN__VPP1_HUMAN__937	Q15836:Q93050	0	0.2	0	0	0	0	0.024
PALLD_HUMAN__RL6_HUMAN__1671	Q8WX93:Q02878	0	0.23	0	0	0	0	0.075
PABP1_HUMAN__SNTG2_HUMAN__1175	P11940:Q9NY99	0	0.16	0	0	0	0	0.132
RIMB2_HUMAN__SMC4_HUMAN__2340	O15034:Q9NTJ3	0	0.25	0.333	1	72	14	0.176
PABP1_HUMAN__H1T_HUMAN__843	P11940:P22492	0	0.14	0	0	0	0	0.019
RIN1_HUMAN__EEA1_HUMAN__2194	Q13671:Q15075	0	0.23	0	0	0	0	0.068
PA2GE_HUMAN__CLH1_HUMAN__1817	Q9NZK7:Q00610	0	0.25	0	0	0	0	0.068
PA24C_HUMAN__ROA2_HUMAN__894	Q9UP65:P22626	0	0.18	0	0	0	0	0.196
RIN3_HUMAN__F181B_HUMAN__1411	Q8TB24:A6NEQ2	0	0.22	0	0	0	0	0.064
RIOK2_HUMAN__IFNL4_HUMAN__731	Q9BVS4:K9M1U5	0	0.24	0.333	3	65	14	0.266
RIMB1_HUMAN__SCAM3_HUMAN__2204	O95153:O14828	0	0.22	0	0	0	0	0.044
VAMP7_HUMAN__RAB2A_HUMAN__432	P51809:P61019	0	0.2	0.333	4	73	13	0.113
PAK5_HUMAN__PSPC1_HUMAN__1242	Q9P286:Q8WXF1	0	0.25	0.333	1	73	13	0.365
PAIRB_HUMAN__SIA7F_HUMAN__741	Q8NC51:Q969X2	0	0.21	0	0	0	0	0.216
RGRF1_HUMAN__RB33B_HUMAN__1502	Q13972:Q9H082	0	0.24	0	0	0	0	0.421
VAMP7_HUMAN__MY18A_HUMAN__2274	P51809:Q92614	0	0.24	0	0	0	0	0.046
RGRF2_HUMAN__HM20A_HUMAN__1584	O14827:Q9NP66	0	0.2	0	0	0	0	0.106
PAIP1_HUMAN__STX7_HUMAN__740	Q9H074:O15400	0	0.18	0	0	0	0	0.073
RGS4_HUMAN__EEA1_HUMAN__1616	P49798:Q15075	0	0.21	0	0	0	0	0.497
PABP3_HUMAN__PABP1_HUMAN__1267	Q9H361:P11940	0	0.18	0	0	0	0	0.07
PABP4_HUMAN__PLCE1_HUMAN__2946	Q13310:Q9P212	0	0.28	0	0	0	0	0.124
PABP4_HUMAN__MYO10_HUMAN__2702	Q13310:Q9HD67	0	0.25	0	0	0	0	0.355
RHG19_HUMAN__RS3A_HUMAN__758	Q14CB8:P61247	0	0.12	0	0	0	0	0.036
RHG21_HUMAN__BAP31_HUMAN__2204	Q5T5U3:P51572	0	0.26	0	0	0	0	0.076
RHG21_HUMAN__EEA1_HUMAN__3369	Q5T5U3:Q15075	0	0.26	0	0	0	0	0.041
PABP4_HUMAN__FA5_HUMAN__2868	Q13310:P12259	0	0.27	0	0	0	0	0.072
RHG21_HUMAN__PMM2_HUMAN__2204	Q5T5U3:O15305	0	0.27	0	0	0	0	0.452
PABP3_HUMAN__PABP4_HUMAN__1275	Q9H361:Q13310	0	0.19	0	0	0	0	0.2
PABP4_HUMAN__TS1R2_HUMAN__1483	Q13310:Q8TE23	0	0.18	0	0	0	0	0.145
VATD_HUMAN__AT12A_HUMAN__1286	Q9Y5K8:P54707	0	0.19	0	0	0	0	0.068
ZN833_HUMAN__TFR1_HUMAN__947	Q6ZTB9:P02786	0	0.21	0	0	0	0	0.151
RBBP7_HUMAN__ATX3L_HUMAN__780	Q16576:Q9H3M9	0	0.14	0	0	0	0	0.359
RBBP7_HUMAN__CDC73_HUMAN__956	Q16576:Q6P1J9	0	0.25	0	0	0	0	0.294
RBBP7_HUMAN__EF1A3_HUMAN__887	Q16576:Q5VTE0	0	0.17	0	0	0	0	0.331
PCDBF_HUMAN__HTRA1_HUMAN__1267	Q9Y5E8:Q92743	0	0.19	0	0	0	0	0.456
PCDBF_HUMAN__EEA1_HUMAN__2198	Q9Y5E8:Q15075	0	0.21	0	0	0	0	0.048
REEP5_HUMAN__ACSL1_HUMAN__887	Q00765:P33121	0	0.21	0	0	0	0	0.095
RBBP7_HUMAN__GCC2_HUMAN__2109	Q16576:Q8IWJ2	0	0.3	0	0	0	0	0.045
ZN892_HUMAN__2A5A_HUMAN__1008	A0A087WUV0:Q15172	0	0.18	0	0	0	0	0.303
PCCB_HUMAN__SMC1A_HUMAN__1772	P05166:Q14683	0	0.25	0	0	0	0	0.141
VATC1_HUMAN__LTOR4_HUMAN__481	P21283:Q0VGL1	0	0.2	0	0	0	0	0.199
RBBP7_HUMAN__HMMR_HUMAN__1149	Q16576:O75330	0	0.22	0	0	0	0	0.109
RBBP7_HUMAN__HNRPM_HUMAN__1155	Q16576:P52272	0	0.22	0	0	0	0	0.212
PCCA_HUMAN__STXB3_HUMAN__1320	P05165:O00186	0	0.21	0	0	0	0	0.207
PCBP2_HUMAN__IF2B1_HUMAN__942	Q15366:Q9NZI8	0	0.15	0	0	0	0	0.112
RBBP7_HUMAN__FIBA_HUMAN__1291	Q16576:P02671	0	0.25	0	0	0	0	0.225
PCYOX_HUMAN__CP4F8_HUMAN__1025	Q9UHG3:P98187	0	0.2	0	0	0	0	0.588
RBBP4_HUMAN__GORAB_HUMAN__794	Q09028:Q5T7V8	0	0.16	0	0	0	0	0.082
PCM1_HUMAN__MTA1_HUMAN__2739	Q15154:Q13330	0	0.25	0	0	0	0	0.131
VATD_HUMAN__VATC1_HUMAN__629	Q9Y5K8:P21283	0	0.11	0	0	0	0	0.269
VATD_HUMAN__NIN_HUMAN__2337	Q9Y5K8:Q8N4C6	0	0.27	0	0	0	0	0.213
PCM1_HUMAN__EEA1_HUMAN__3435	Q15154:Q15075	0	0.25	0	0	0	0	0.031
ZN821_HUMAN__ZWILC_HUMAN__1003	O75541:Q9H900	0	0.24	0	0	0	0	0.182
PCM1_HUMAN__CARF_HUMAN__2604	Q15154:Q9NXV6	0	0.23	0	0	0	0	0.075
PCDP1_HUMAN__EEA1_HUMAN__2251	Q4G0U5:Q15075	0	0.22	0	0	0	0	0.043
RBBP4_HUMAN__PKHG1_HUMAN__1810	Q09028:Q9ULL1	0	0.34	0	0	0	0	0.606
PCID2_HUMAN__DDX23_HUMAN__1219	Q5JVF3:Q9BUQ8	0	0.17	0	0	0	0	0.172
PCF11_HUMAN__AXDN1_HUMAN__2567	O94913:Q5T1B0	0	0.22	0	0	0	0	0.033
RBBP4_HUMAN__RBBP7_HUMAN__850	Q09028:Q16576	0	0.13	0	0	0	0	0.704
VATD_HUMAN__EXOS4_HUMAN__492	Q9Y5K8:Q9NPD3	0	0.24	0	0	0	0	0.211
VATD_HUMAN__DRC2_HUMAN__731	Q9Y5K8:Q8IXS2	0	0.1	0	0	0	0	0
RBBP4_HUMAN__RPC7_HUMAN__648	Q09028:O15318	0	0.15	0	0	0	0	0.268
RBBP6_HUMAN__SYHM_HUMAN__2298	Q7Z6E9:P49590	0	0.24	0	0	0	0	0.031
VATD_HUMAN__FZD9_HUMAN__838	Q9Y5K8:O00144	0	0.2	0	0	0	0	0.615
RBM25_HUMAN__UBN1_HUMAN__1977	P49756:Q9NPG3	0	0.2	0	0	0	0	0.077
PAXB1_HUMAN__MYLK4_HUMAN__1305	Q9Y5B6:Q86YV6	0	0.28	0	0	0	0	0.563
RBM26_HUMAN__MY18B_HUMAN__3574	Q5T8P6:Q8IUG5	0	0.26	0	0	0	0	0.034
RBM8A_HUMAN__IF4A3_HUMAN__585	Q9Y5S9:P38919	0	0.16	0	0	0	0	0.159
PAXB1_HUMAN__CAC1G_HUMAN__3294	Q9Y5B6:O43497	0	0.27	0	0	0	0	0.075
VATB2_HUMAN__RBBP6_HUMAN__2303	P21281:Q7Z6E9	0	0.28	0	0	0	0	0.328
PAX7_HUMAN__FIL1L_HUMAN__1640	P23759:Q4L180	0	0.17	0	0	0	0	0.038
RBBP7_HUMAN__LZTR1_HUMAN__1265	Q16576:Q8N653	0	0.22	0	0	0	0	0.624
VATB2_HUMAN__DNLI3_HUMAN__1520	P21281:P49916	0	0.38	0.333	4	79	13	0.635
RBNS5_HUMAN__TLN1_HUMAN__3325	Q9H1K0:Q9Y490	0	0.27	0	0	0	0	0.49
PAX6_HUMAN__GAS7_HUMAN__898	P26367:O60861	0	0.13	0	0	0	0	0.035
RBNS5_HUMAN__TOP1_HUMAN__1549	Q9H1K0:P11387	0	0.19	0	0	0	0	0.528
VATA_HUMAN__YETS2_HUMAN__2039	P38606:Q9ULM3	0	0.34	0.333	4	75	15	0.058
RCN1_HUMAN__KDM5B_HUMAN__1875	Q15293:Q9UGL1	0	0.21	0	0	0	0	0.133
REEP2_HUMAN__CAD16_HUMAN__1081	Q9BRK0:O75309	0	0.19	0	0	0	0	0.032
ZNF43_HUMAN__THOC2_HUMAN__2402	P17038:Q8NI27	0	0.23	0	0	0	0	0.314
RBNS5_HUMAN__ERG_HUMAN__1263	Q9H1K0:P11308	0	0.16	0	0	0	0	0.189
RBBP7_HUMAN__MCM10_HUMAN__1300	Q16576:Q7L590	0	0.31	0.333	1	58	15	0.15
VATB2_HUMAN__SYTC_HUMAN__1234	P21281:P26639	0	0.16	0	0	0	0	0.481
PCBP2_HUMAN__HNRPK_HUMAN__828	Q15366:P61978	0	0.14	0	0	0	0	0.108
RBBP7_HUMAN__OR4KH_HUMAN__740	Q16576:Q8NGC6	0	0.23	0	0	0	0	0.278
RBBP7_HUMAN__PKHG1_HUMAN__1810	Q16576:Q9ULL1	0	0.37	0	0	0	0	0.68
PCBP1_HUMAN__HNRPK_HUMAN__819	Q15365:P61978	0	0.14	0	0	0	0	0.097
VATB2_HUMAN__RGSL_HUMAN__1587	P21281:A5PLK6	0	0.18	0	0	0	0	0.074
ZNF35_HUMAN__VATB2_HUMAN__1038	P13682:P21281	0	0.14	0	0	0	0	0.518
RBM22_HUMAN__AGRL3_HUMAN__1867	Q9NW64:Q9HAR2	0	0.23	0	0	0	0	0.376
PB1_HUMAN__RRBP1_HUMAN__3099	Q86U86:Q9P2E9	0	0.23	0	0	0	0	0.246
RBBP7_HUMAN__SNX6_HUMAN__831	Q16576:Q9UNH7	0	0.14	0	0	0	0	0.477
RBBP7_HUMAN__SSRP1_HUMAN__1134	Q16576:Q08945	0	0.23	0	0	0	0	0.583
RBBP7_HUMAN__ZBT7A_HUMAN__1009	Q16576:O95365	0	0.23	0	0	0	0	0.474
PB1_HUMAN__EF1A3_HUMAN__2151	Q86U86:Q5VTE0	0	0.29	0	0	0	0	0.27
RBGP1_HUMAN__EEA1_HUMAN__2480	Q9Y3P9:Q15075	0	0.22	0	0	0	0	0.052
PAXB1_HUMAN__SERB_HUMAN__1142	Q9Y5B6:P78330	0	0.17	0	0	0	0	0.148
RBGP1_HUMAN__TRM1_HUMAN__1728	Q9Y3P9:Q9NXH9	0	0.25	0	0	0	0	0.048
PCARE_HUMAN__RM03_HUMAN__1636	A6NGG8:P09001	0	0.3	0	0	0	0	0.093
PPAL_HUMAN__DDX20_HUMAN__1247	P11117:Q9UHI6	0	0.29	0	0	0	0	0.226
PPAL_HUMAN__LDB1_HUMAN__834	P11117:Q86U70	0	0.15	0	0	0	0	0.122
PSD4_HUMAN__ASCL1_HUMAN__1292	Q8NDX1:P50553	0	0.24	0	0	0	0	0.105
PSD1_HUMAN__RPGFL_HUMAN__1686	A5PKW4:Q9UHV5	0	0.29	0	0	0	0	0.287
ZCRB1_HUMAN__CH60_HUMAN__790	Q8TBF4:P10809	0	0.16	0	0	0	0	0.203
WDR91_HUMAN__MYO3A_HUMAN__2363	A4D1P6:Q8NEV4	0	0.29	0	0	0	0	0.197
PPGB_HUMAN__MPRI_HUMAN__2971	P10619:P11717	0	0.29	0	0	0	0	0.634
WFS1_HUMAN__H4_HUMAN__993	O76024:P62805	0	0.19	0	0	0	0	0.031
PPIB_HUMAN__P3H2_HUMAN__924	P23284:Q8IVL5	0	0.27	0	0	0	0	0.29
PSB7_HUMAN__ZPI_HUMAN__721	Q99436:Q9UK55	0	0.16	0	0	0	0	0.274
ZCH24_HUMAN__SO1A2_HUMAN__911	Q8N2G6:P46721	0	0.2	0	0	0	0	0.437
WNK3_HUMAN__CHK1_HUMAN__2276	Q9BYP7:O14757	0	0.34	0	0	0	0	0.213
PSB5_HUMAN__ZMAT1_HUMAN__901	P28074:Q5H9K5	0	0.21	0	0	0	0	0.075
WNT5A_HUMAN__CLCN7_HUMAN__1185	P41221:P51798	0	0.19	0	0	0	0	0.198
WRIP1_HUMAN__EIF3A_HUMAN__2047	Q96S55:Q14152	0	0.22	0	0	0	0	0.028
ZN592_HUMAN__EEA1_HUMAN__2678	Q92610:Q15075	0	0.25	0	0	0	0	0.059
XPP2_HUMAN__COL12_HUMAN__1416	O43895:Q5KU26	0	0.21	0	0	0	0	0.089
XPO1_HUMAN__SH3R2_HUMAN__1800	O14980:Q8TEC5	0	0.2	0	0	0	0	0.552
XKR4_HUMAN__CDC42_HUMAN__841	Q5GH76:P60953	0	0.26	0	0	0	0	0.113
PRUN1_HUMAN__LAMA1_HUMAN__3528	Q86TP1:P25391	0	0.29	0	0	0	0	0.141
PRUN2_HUMAN__PLCE_HUMAN__3452	Q8WUY3:Q9NUQ2	0	0.37	0.333	1	66	14	0.556
XAGE2_HUMAN__ASCC3_HUMAN__2313	Q96GT9:Q8N3C0	0	0.24	0	0	0	0	0.596
PSA3_HUMAN__PRS10_HUMAN__644	P25788:P62333	0	0.14	0	0	0	0	0.045
PSA_HUMAN__STX7_HUMAN__1180	P55786:O15400	0	0.24	0	0	0	0	0.558
PSA4_HUMAN__SKAP2_HUMAN__620	P25789:O75563	0	0.18	0	0	0	0	0.419
PSA6_HUMAN__PRS6B_HUMAN__664	P60900:P43686	0	0.23	0	0	0	0	0.081
WRN_HUMAN__EEA1_HUMAN__2843	Q14191:Q15075	0	0.24	0	0	0	0	0.039
PSA6_HUMAN__RM40_HUMAN__452	P60900:Q9NQ50	0	0.16	0	0	0	0	0.066
PSA7_HUMAN__A20A4_HUMAN__1071	O14818:Q4UJ75	0	0.28	0.333	3	68	14	0.123
PSA7_HUMAN__GIT1_HUMAN__1009	O14818:Q9Y2X7	0	0.25	0	0	0	0	0.256
PSA7_HUMAN__INVO_HUMAN__833	O14818:P07476	0	0.24	0.333	2	74	14	0.058
PSA7_HUMAN__PRS4_HUMAN__688	O14818:P62191	0	0.13	0	0	0	0	0.096
PPM1K_HUMAN__RS19_HUMAN__517	Q8N3J5:P39019	0	0.21	0	0	0	0	0.283
PTBP1_HUMAN__MYO10_HUMAN__2615	P26599:Q9HD67	0	0.24	0	0	0	0	0.413
PTBP1_HUMAN__PARG_HUMAN__1533	P26599:Q86W56	0	0.2	0	0	0	0	0.258
POPD1_HUMAN__TRPA1_HUMAN__1479	Q8NE79:O75762	0	0.23	0	0	0	0	0.15
POF1B_HUMAN__KDM5A_HUMAN__2279	Q8WVV4:P29375	0	0.24	0	0	0	0	0.045
PO210_HUMAN__CA2D1_HUMAN__2990	Q8TEM1:P54289	0	0.24	0	0	0	0	0.161
PNMA1_HUMAN__VATB2_HUMAN__864	Q8ND90:P21281	0	0.17	0	0	0	0	0.355
PTHD4_HUMAN__EIF3B_HUMAN__1660	Q6ZW05:P55884	0	0.2	0	0	0	0	0.206
WDR88_HUMAN__EIF3I_HUMAN__797	Q6ZMY6:Q13347	0	0.3	0.333	1	78	13	0.345
PTN14_HUMAN__ITIH3_HUMAN__2077	Q15678:Q06033	0	0.27	0	0	0	0	0.449
PTN23_HUMAN__LRCC1_HUMAN__2668	Q9H3S7:Q9C099	0	0.23	0	0	0	0	0.058
PMYT1_HUMAN__HS90A_HUMAN__1231	Q99640:P07900	0	0.27	0	0	0	0	0.21
WASH6_HUMAN__SCAM3_HUMAN__794	Q9NQA3:O14828	0	0.11	0	0	0	0	0.021
WAPL_HUMAN__AT1A1_HUMAN__2213	Q7Z5K2:P05023	0	0.21	0	0	0	0	0.382
PMFBP_HUMAN__SOX13_HUMAN__1629	Q8TBY8:Q9UN79	0	0.17	0	0	0	0	0.037
PTN_HUMAN__EEA1_HUMAN__1579	P21246:Q15075	0	0.17	0	0	0	0	0.026
PM2P5_HUMAN__SDF2_HUMAN__345	A8MQ11:Q99470	0	0.16	0	0	0	0	0.124
PTN12_HUMAN__EEA1_HUMAN__2191	Q05209:Q15075	0	0.22	0	0	0	0	0.043
PSIP1_HUMAN__CP250_HUMAN__2972	O75475:Q9BV73	0	0.23	0	0	0	0	0.031
WDR48_HUMAN__CLH1_HUMAN__2352	Q8TAF3:Q00610	0	0.21	0	0	0	0	0.158
PSMD2_HUMAN__PAPS1_HUMAN__1532	Q13200:O43252	0	0.2	0	0	0	0	0.171
ZFP91_HUMAN__KIZ_HUMAN__1243	Q96JP5:Q2M2Z5	0	0.16	0	0	0	0	0.038
ZFYV9_HUMAN__UBC_HUMAN__2110	O95405:P0CG48	0	0.25	0	0	0	0	0.543
WDR20_HUMAN__WDR48_HUMAN__1246	Q8TBZ3:Q8TAF3	0	0.16	0	0	0	0	0.48
PSMD3_HUMAN__EEA1_HUMAN__1945	O43242:Q15075	0	0.35	0	0	0	0	0.105
ZHX1_HUMAN__GBGT2_HUMAN__942	Q9UKY1:O14610	0	0.17	0	0	0	0	0.111
PSMD3_HUMAN__KI21A_HUMAN__2208	O43242:Q7Z4S6	0	0.34	0	0	0	0	0.126
WBP4_HUMAN__EEA1_HUMAN__1787	O75554:Q15075	0	0.17	0	0	0	0	0.032
PSMD3_HUMAN__RIF1_HUMAN__3006	O43242:Q5UIP0	0	0.27	0	0	0	0	0.294
PSMD3_HUMAN__TRDN_HUMAN__1263	O43242:Q13061	0	0.18	0	0	0	0	0.026
PP4P1_HUMAN__DYH12_HUMAN__3369	Q86T03:Q6ZR08	0	0.27	0	0	0	0	0.195
PP1RA_HUMAN__LRP5_HUMAN__2555	Q96QC0:O75197	0	0.27	0	0	0	0	0.135
PP1R7_HUMAN__EEA1_HUMAN__1771	Q15435:Q15075	0	0.27	0.333	1	72	15	0.196
PSMD7_HUMAN__PRS6B_HUMAN__742	P51665:P43686	0	0.14	0	0	0	0	0.064
PP4P1_HUMAN__G3BP2_HUMAN__759	Q86T03:Q9UN86	0	0.16	0	0	0	0	0.201
PRDX3_HUMAN__CYBP_HUMAN__484	P30048:Q9HB71	0	0.18	0	0	0	0	0.107
PRI2_HUMAN__VATB2_HUMAN__1020	P49643:P21281	0	0.19	0	0	0	0	0.112
ZBTB4_HUMAN__DNJC5_HUMAN__1211	Q9P1Z0:Q9H3Z4	0	0.22	0	0	0	0	0.063
PRLD1_HUMAN__CAN5_HUMAN__859	Q9Y255:O15484	0	0.16	0	0	0	0	0.507
ZBTB1_HUMAN__THOC2_HUMAN__2306	Q9Y2K1:Q8NI27	0	0.36	0	0	0	0	0.103
ZBT47_HUMAN__RL38_HUMAN__817	Q9UFB7:P63173	0	0.24	0	0	0	0	0.063
PRP4B_HUMAN__NEB2_HUMAN__1824	Q13523:Q96SB3	0	0.2	0	0	0	0	0.06
XRCC4_HUMAN__RS9_HUMAN__530	Q13426:P46781	0	0.19	0	0	0	0	0.149
PRP6_HUMAN__ACTHR_HUMAN__1238	O94906:Q01718	0	0.22	0	0	0	0	0.492
PRP6_HUMAN__C144A_HUMAN__2368	O94906:A2RUR9	0	0.21	0	0	0	0	0.113
PPR3D_HUMAN__PDIA3_HUMAN__804	O95685:P30101	0	0.18	0	0	0	0	0.302
ZBBX_HUMAN__BIP_HUMAN__1454	A8MT70:P11021	0	0.3	0	0	0	0	0.268
PRP6_HUMAN__CE126_HUMAN__2058	O94906:Q9P2H0	0	0.21	0	0	0	0	0.203
PRP6_HUMAN__DLGP3_HUMAN__1920	O94906:O95886	0	0.31	0	0	0	0	0.334
PRP6_HUMAN__EEA1_HUMAN__2352	O94906:Q15075	0	0.24	0	0	0	0	0.22
PRP6_HUMAN__MYH11_HUMAN__2913	O94906:P35749	0	0.23	0	0	0	0	0.246
PRP4B_HUMAN__THIL_HUMAN__1434	Q13523:P24752	0	0.24	0	0	0	0	0.192
PR40B_HUMAN__MTA1_HUMAN__1586	Q6NWY9:Q13330	0	0.18	0	0	0	0	0.097
ZCH18_HUMAN__AMOL1_HUMAN__1909	Q86VM9:Q8IY63	0	0.19	0	0	0	0	0.029
PRAM4_HUMAN__DYR1A_HUMAN__1241	O60810:Q13627	0	0.18	0	0	0	0	0.655
PRAM4_HUMAN__EEA1_HUMAN__1889	O60810:Q15075	0	0.23	0	0	0	0	0.106
ZC3HE_HUMAN__ZC3H8_HUMAN__1027	Q6PJT7:Q8N5P1	0	0.18	0	0	0	0	0.093
ZC3HD_HUMAN__TRDN_HUMAN__2397	Q5T200:Q13061	0	0.22	0	0	0	0	0.022
PRAM4_HUMAN__EF1A3_HUMAN__940	O60810:Q5VTE0	0	0.22	0	0	0	0	0.352
ZC3H1_HUMAN__EF1G_HUMAN__2426	O60293:P26641	0	0.25	0	0	0	0	0.401
PRAX_HUMAN__EF1A3_HUMAN__1923	Q9BXM0:Q5VTE0	0	0.27	0	0	0	0	0.031
PRCD_HUMAN__EEA1_HUMAN__1465	Q00LT1:Q15075	0	0.15	0	0	0	0	0.024
PRCD_HUMAN__MYH15_HUMAN__2000	Q00LT1:Q9Y2K3	0	0.33	0	0	0	0	0.039
ZCH18_HUMAN__MYO9B_HUMAN__3110	Q86VM9:Q13459	0	0.27	0	0	0	0	0.046
PRDC1_HUMAN__HS90B_HUMAN__949	Q9NRG1:P08238	0	0.18	0	0	0	0	0.153
ZC3HD_HUMAN__MYO1C_HUMAN__2731	Q5T200:O00159	0	0.23	0	0	0	0	0.119
2A5D_HUMAN__RL6_HUMAN__890	Q14738:Q02878	0	0.28	0.333	1	72	13	0.088
PPT1_HUMAN__MPRI_HUMAN__2797	P50897:P11717	0	0.33	0	0	0	0	0.085
PR40A_HUMAN__IDLC_HUMAN__1215	O75400:O14645	0	0.15	0	0	0	0	0.101
PRP8_HUMAN__RPB2_HUMAN__3509	Q6P2Q9:P30876	0	0.31	0	0	0	0	0.736
PRP8_HUMAN__TSH1_HUMAN__3412	Q6P2Q9:Q6ZSZ6	0	0.26	0	0	0	0	0.527
PRS10_HUMAN__DDX18_HUMAN__1059	P62333:Q9NVP1	0	0.17	0	0	0	0	0.038
PRS10_HUMAN__MYO9A_HUMAN__2937	P62333:B2RTY4	0	0.25	0	0	0	0	0.233
PPR36_HUMAN__DEK_HUMAN__797	Q96LQ0:P35659	0	0.14	0	0	0	0	0.034
YD021_HUMAN__TXD12_HUMAN__806	A8MVM7:O95881	0	0.19	0	0	0	0	0.105
YBOX3_HUMAN__UBXN4_HUMAN__880	P16989:Q92575	0	0.13	0	0	0	0	0.213
PRP6_HUMAN__NUB1_HUMAN__1556	O94906:Q9Y5A7	0	0.18	0	0	0	0	0.091
PRS10_HUMAN__SAS10_HUMAN__868	P62333:Q9NQZ2	0	0.13	0	0	0	0	0.068
PRS10_HUMAN__TVBK2_HUMAN__504	P62333:A0A584	0	0.13	0	0	0	0	0.172
YBOX3_HUMAN__CO7_HUMAN__1215	P16989:P10643	0	0.16	0	0	0	0	0.046
PPR36_HUMAN__DDX20_HUMAN__1246	Q96LQ0:Q9UHI6	0	0.31	0	0	0	0	0.103
YBOX3_HUMAN__CLIP1_HUMAN__1810	P16989:P30622	0	0.2	0	0	0	0	0.042
YBOX3_HUMAN__BMP3_HUMAN__844	P16989:P12645	0	0.17	0	0	0	0	0.148
XXLT1_HUMAN__F219B_HUMAN__591	Q8NBI6:Q5XKK7	0	0.17	0	0	0	0	0.132
PRS6B_HUMAN__PSD12_HUMAN__874	P43686:O00232	0	0.33	0.333	1	78	15	0.041
YBOX3_HUMAN__COPA1_HUMAN__1026	P16989:Q9BXS0	0	0.16	0	0	0	0	0.035
Z3H7B_HUMAN__MTA1_HUMAN__1692	Q9UGR2:Q13330	0	0.2	0	0	0	0	0.099
PRP6_HUMAN__OPTN_HUMAN__1518	O94906:Q96CV9	0	0.23	0.333	3	70	14	0.078
PRP6_HUMAN__PARD3_HUMAN__2297	O94906:Q8TEW0	0	0.21	0	0	0	0	0.13
YTHD3_HUMAN__EEA1_HUMAN__1996	Q7Z739:Q15075	0	0.21	0	0	0	0	0.1
PRP6_HUMAN__PTPRZ_HUMAN__3256	O94906:P23471	0	0.26	0	0	0	0	0.192
PPR3A_HUMAN__PKHM3_HUMAN__1883	Q16821:Q6ZWE6	0	0.21	0	0	0	0	0.037
YTDC2_HUMAN__EEA1_HUMAN__2841	Q9H6S0:Q15075	0	0.28	0	0	0	0	0.11
YETS2_HUMAN__RBL2_HUMAN__2561	Q9ULM3:Q08999	0	0.28	0	0	0	0	0.222
PRP6_HUMAN__STPAP_HUMAN__1815	O94906:Q9H6E5	0	0.19	0	0	0	0	0.201
PRP6_HUMAN__U2QL1_HUMAN__1102	O94906:A1L167	0	0.21	0	0	0	0	0.085
PRP8_HUMAN__CAN9_HUMAN__3025	Q6P2Q9:O14815	0	0.26	0	0	0	0	0.395
PRP8_HUMAN__CARD6_HUMAN__3372	Q6P2Q9:Q9BX69	0	0.28	0	0	0	0	0.615
PRP8_HUMAN__DDIAS_HUMAN__3333	Q6P2Q9:Q8IXT1	0	0.25	0	0	0	0	0.562
PRP8_HUMAN__GO45_HUMAN__2735	Q6P2Q9:Q9H2G9	0	0.26	0	0	0	0	0.234
PRP8_HUMAN__HMGB2_HUMAN__2544	Q6P2Q9:P26583	0	0.29	0	0	0	0	0.068
YJU2_HUMAN__MYH13_HUMAN__2261	Q9BW85:Q9UKX3	0	0.22	0	0	0	0	0.057
PRP6_HUMAN__STK10_HUMAN__1909	O94906:O94804	0	0.19	0	0	0	0	0.543
ZN335_HUMAN__EEA1_HUMAN__2753	Q9H4Z2:Q15075	0	0.22	0	0	0	0	0.058
RAB21_HUMAN__RAB7A_HUMAN__432	Q9UL25:P51149	0	0.16	0	0	0	0	0.153
VPS29_HUMAN__RAB7A_HUMAN__389	Q9UBQ0:P51149	0	0.16	0	0	0	0	0.192
VPS18_HUMAN__STX7_HUMAN__1234	Q9P253:O15400	0	0.21	0	0	0	0	0.032
VPS18_HUMAN__EEA1_HUMAN__2384	Q9P253:Q15075	0	0.23	0	0	0	0	0.4
RAB21_HUMAN__SSRP1_HUMAN__934	Q9UL25:Q08945	0	0.25	0	0	0	0	0.052
RAB21_HUMAN__VAMP3_HUMAN__325	Q9UL25:Q15836	0	0.19	0.333	2	55	13	0.053
PTPRD_HUMAN__SF3B3_HUMAN__3129	P23468:Q15393	0	0.35	0	0	0	0	0.476
VPS11_HUMAN__DIDO1_HUMAN__3181	Q9H270:Q9BTC0	0	0.26	0	0	0	0	0.349
RAB2A_HUMAN__LTOR1_HUMAN__373	P61019:Q6IAA8	0	0.14	0	0	0	0	0.143
PIMT_HUMAN__FADS1_HUMAN__671	P22061:O60427	0	0.13	0	0	0	0	0.323
ZN335_HUMAN__RGS22_HUMAN__2606	Q9H4Z2:Q8NE09	0	0.25	0	0	0	0	0.074
VPP3_HUMAN__RENR_HUMAN__1180	Q13488:O75787	0	0.2	0	0	0	0	0.023
4F2_HUMAN__CLCA2_HUMAN__1573	P08195:Q9UQC9	0	0.19	0	0	0	0	0.588
ZN529_HUMAN__PR40A_HUMAN__1520	Q6P280:O75400	0	0.18	0	0	0	0	0.041
VPP2_HUMAN__UBC_HUMAN__1541	Q9Y487:P0CG48	0	0.19	0	0	0	0	0.055
RAB21_HUMAN__VPS35_HUMAN__1021	Q9UL25:Q96QK1	0	0.28	0	0	0	0	0.7
VPS45_HUMAN__HPCL4_HUMAN__761	Q9NRW7:Q9UM19	0	0.22	0	0	0	0	0.233
RAB14_HUMAN__TDRD1_HUMAN__1395	P61106:Q9BXT4	0	0.29	0	0	0	0	0.445
RAB14_HUMAN__TPTE2_HUMAN__737	P61106:Q6XPS3	0	0.23	0	0	0	0	0.11
ZN185_HUMAN__ATPA_HUMAN__1242	O15231:P25705	0	0.23	0	0	0	0	0.088
RAB14_HUMAN__UBC_HUMAN__900	P61106:P0CG48	0	0.16	0	0	0	0	0.054
VPS45_HUMAN__CXCL7_HUMAN__698	Q9NRW7:P02775	0	0.21	0.333	2	63	15	0.135
ZN281_HUMAN__EEA1_HUMAN__2306	Q9Y2X9:Q15075	0	0.2	0	0	0	0	0.038
PIMT_HUMAN__LRRK2_HUMAN__2754	P22061:Q5S007	0	0.3	0	0	0	0	0.022
PIWL2_HUMAN__LIPB1_HUMAN__1984	Q8TC59:Q86W92	0	0.23	0	0	0	0	0.39
VPS39_HUMAN__SPG16_HUMAN__1517	Q96JC1:Q8N0X2	0	0.24	0	0	0	0	0.17
PIRC2_HUMAN__CD63_HUMAN__359	H3BRN8:P08962	0	0.11	0	0	0	0	0.037
PIN4_HUMAN__CE295_HUMAN__2732	Q9Y237:Q9C0D2	0	0.28	0	0	0	0	0.022
PIMT_HUMAN__NSD1_HUMAN__2923	P22061:Q96L73	0	0.45	0.333	1	66	15	0.461
RAB21_HUMAN__HES4_HUMAN__446	Q9UL25:Q9HCC6	0	0.15	0.333	1	53	15	0.051
ZN287_HUMAN__DDX60_HUMAN__2473	Q9HBT7:Q8IY21	0	0.34	0	0	0	0	0.235
VPS35_HUMAN__ARFG2_HUMAN__1317	Q96QK1:Q8N6H7	0	0.23	0	0	0	0	0.708
VPS41_HUMAN__PPR26_HUMAN__2063	P49754:Q5T8A7	0	0.32	0	0	0	0	0.138
PHF23_HUMAN__DMXL1_HUMAN__3430	Q9BUL5:Q9Y485	0	0.27	0	0	0	0	0.086
RAB5A_HUMAN__C19L2_HUMAN__1109	P20339:Q2TBE0	0	0.24	0	0	0	0	0.214
VPP1_HUMAN__NDUB9_HUMAN__1016	Q93050:Q9Y6M9	0	0.18	0	0	0	0	0
VPP1_HUMAN__MYO1H_HUMAN__1869	Q93050:Q8N1T3	0	0.2	0	0	0	0	0
PHC2_HUMAN__PBDC1_HUMAN__1091	Q8IXK0:Q9BVG4	0	0.33	0.333	1	71	15	0.166
VPP1_HUMAN__ING3_HUMAN__1255	Q93050:Q9NXR8	0	0.18	0	0	0	0	0.35
VPP1_HUMAN__CLCN7_HUMAN__1642	Q93050:P51798	0	0.18	0	0	0	0	0.452
PIGR_HUMAN__PHB1_HUMAN__1036	P01833:P35232	0	0.19	0	0	0	0	0.158
RAB5C_HUMAN__GBRR3_HUMAN__683	P51148:A8MPY1	0	0.21	0	0	0	0	0.216
ZN609_HUMAN__P66B_HUMAN__2004	O15014:Q8WXI9	0	0.23	0	0	0	0	0.055
PHAR4_HUMAN__MTA2_HUMAN__1370	Q8IZ21:O94776	0	0.17	0	0	0	0	0.081
RAB5C_HUMAN__UBC_HUMAN__901	P51148:P0CG48	0	0.22	0	0	0	0	0.073
VPP1_HUMAN__BRE1B_HUMAN__1838	Q93050:O75150	0	0.2	0	0	0	0	0.202
VPP1_HUMAN__AUHM_HUMAN__1176	Q93050:Q13825	0	0.18	0	0	0	0	0.277
RAB7A_HUMAN__TIM_HUMAN__1415	P51149:Q9UNS1	0	0.28	0	0	0	0	0.628
PHAR1_HUMAN__CC112_HUMAN__1026	Q9C0D0:Q8NEF3	0	0.16	0	0	0	0	0.065
PHB1_HUMAN__S35G2_HUMAN__684	P35232:Q8TBE7	0	0.2	0	0	0	0	0.146
PICK1_HUMAN__VPS45_HUMAN__985	Q9NRD5:Q9NRW7	0	0.21	0	0	0	0	0.293
VPP2_HUMAN__RPB2_HUMAN__2030	Q9Y487:P30876	0	0.26	0	0	0	0	0.03
VPP1_HUMAN__UBC_HUMAN__1522	Q93050:P0CG48	0	0.21	0	0	0	0	0.139
PICK1_HUMAN__AP3B1_HUMAN__1509	Q9NRD5:O00203	0	0.24	0	0	0	0	0.125
RAB4A_HUMAN__RAB7A_HUMAN__425	P20338:P51149	0	0.17	0	0	0	0	0.321
VPP1_HUMAN__TPTE2_HUMAN__1359	Q93050:Q6XPS3	0	0.19	0	0	0	0	0.025
VPP1_HUMAN__TBD2B_HUMAN__1800	Q93050:Q9UPU7	0	0.19	0	0	0	0	0.1
PHF2_HUMAN__EEA1_HUMAN__2507	O75151:Q15075	0	0.23	0	0	0	0	0.049
PICAL_HUMAN__MTA2_HUMAN__1320	Q13492:O94776	0	0.16	0	0	0	0	0.324
VPP1_HUMAN__STA13_HUMAN__1950	Q93050:Q9Y3M8	0	0.21	0	0	0	0	0.1
RAB4A_HUMAN__TIM_HUMAN__1426	P20338:Q9UNS1	0	0.21	0	0	0	0	0.555
RAB4A_HUMAN__UBC_HUMAN__903	P20338:P0CG48	0	0.18	0	0	0	0	0.092
PI42A_HUMAN__IMDH2_HUMAN__920	P48426:P12268	0	0.15	0	0	0	0	0.527
ZN600_HUMAN__RBBP7_HUMAN__1147	Q6ZNG1:Q16576	0	0.17	0	0	0	0	0.416
VPP1_HUMAN__RICTR_HUMAN__2545	Q93050:Q6R327	0	0.24	0	0	0	0	0.117
PHLA2_HUMAN__P66B_HUMAN__745	Q53GA4:Q8WXI9	0	0.17	0	0	0	0	0.06
RAB4A_HUMAN__SFT2A_HUMAN__377	P20338:Q8WV19	0	0.13	0	0	0	0	0.099
PLPR1_HUMAN__EEA1_HUMAN__1736	Q8TBJ4:Q15075	0	0.17	0	0	0	0	0.027
PYGM_HUMAN__HS71B_HUMAN__1483	P11217:P0DMV9	0	0.21	0	0	0	0	0.719
PLPP3_HUMAN__VATH_HUMAN__794	O14495:Q9UI12	0	0.12	0	0	0	0	0.063
PLPL8_HUMAN__RAB1B_HUMAN__983	Q9NP80:Q9H0U4	0	0.18	0	0	0	0	0.177
R3HD2_HUMAN__ZFYV9_HUMAN__2401	Q9Y2K5:O95405	0	0.36	0	0	0	0	0.138
R51A1_HUMAN__SKT_HUMAN__2295	Q96B01:Q5T5P2	0	0.23	0	0	0	0	0.028
RA54B_HUMAN__EEA1_HUMAN__2321	Q9Y620:Q15075	0	0.32	0	0	0	0	0.088
PKHA5_HUMAN__MTA1_HUMAN__1831	Q9HAU0:Q13330	0	0.27	0	0	0	0	0.469
PLPL8_HUMAN__NAT8B_HUMAN__1009	Q9NP80:Q9UHF3	0	0.15	0	0	0	0	0.581
PLPL8_HUMAN__CLCN7_HUMAN__1587	Q9NP80:P51798	0	0.18	0	0	0	0	0.031
PLPL8_HUMAN__BAP31_HUMAN__1028	Q9NP80:P51572	0	0.16	0	0	0	0	0.139
PLPL7_HUMAN__EXOC6_HUMAN__2121	Q6ZV29:Q8TAG9	0	0.2	0	0	0	0	0.034
RAB14_HUMAN__ATX2_HUMAN__1528	P61106:Q99700	0	0.33	0.333	1	68	15	0.089
PLOD2_HUMAN__ZIM3_HUMAN__1209	O00469:Q96PE6	0	0.17	0	0	0	0	0.117
RAB14_HUMAN__CHD6_HUMAN__2930	P61106:Q8TD26	0	0.33	0	0	0	0	0.193
RAB14_HUMAN__EEA1_HUMAN__1626	P61106:Q15075	0	0.21	0	0	0	0	0.194
RAB14_HUMAN__AFAM_HUMAN__814	P61106:P43652	0	0.26	0	0	0	0	0.242
PLXC1_HUMAN__BICD1_HUMAN__2543	O60486:Q96G01	0	0.22	0	0	0	0	0.088
PTPRF_HUMAN__FDXA1_HUMAN__2531	P10586:Q9BRP7	0	0.26	0	0	0	0	0.407
PTTG_HUMAN__MAP1B_HUMAN__2648	P53801:P46821	0	0.31	0	0	0	0	0.099
VWA3A_HUMAN__CDY1_HUMAN__1724	A6NCI4:Q9Y6F8	0	0.19	0	0	0	0	0.691
PLXA1_HUMAN__CCDC7_HUMAN__3281	Q9UIW2:Q96M83	0	0.25	0	0	0	0	0.132
VTI1B_HUMAN__TCPD_HUMAN__771	Q9UEU0:P50991	0	0.15	0	0	0	0	0.019
PUF60_HUMAN__RABE1_HUMAN__1421	Q9UHX1:Q15276	0	0.15	0	0	0	0	0.027
PLSI_HUMAN__KI21A_HUMAN__2303	Q14651:Q7Z4S6	0	0.23	0	0	0	0	0.248
PLVAP_HUMAN__LMBL3_HUMAN__1222	Q9BX97:Q96JM7	0	0.19	0	0	0	0	0.07
PUR1_HUMAN__UBF1_HUMAN__1281	Q06203:P17480	0	0.19	0	0	0	0	0.053
PUR2_HUMAN__KIF19_HUMAN__2008	P22102:Q2TAC6	0	0.19	0	0	0	0	0.119
PURA1_HUMAN__EEA1_HUMAN__1868	Q8N142:Q15075	0	0.18	0	0	0	0	0.024
PXDNL_HUMAN__FR1L6_HUMAN__3320	A1KZ92:Q2WGJ9	0	0.27	0	0	0	0	0.096
PLST_HUMAN__HS90A_HUMAN__1362	P13797:P07900	0	0.18	0	0	0	0	0.346
VTI1B_HUMAN__OFD1_HUMAN__1244	Q9UEU0:O75665	0	0.14	0	0	0	0	0.023
PYGB_HUMAN__EEA1_HUMAN__2254	P11216:Q15075	0	0.28	0	0	0	0	0.085
VTI1B_HUMAN__RBBP6_HUMAN__2024	Q9UEU0:Q7Z6E9	0	0.22	0	0	0	0	0.048
VPS54_HUMAN__EEA1_HUMAN__2388	Q9P1Q0:Q15075	0	0.21	0	0	0	0	0.06
VPS52_HUMAN__EEA1_HUMAN__2134	Q8N1B4:Q15075	0	0.21	0	0	0	0	0.027
PKRI1_HUMAN__EEA1_HUMAN__1595	Q9H875:Q15075	0	0.17	0	0	0	0	0.025
PKP1_HUMAN__ATPB_HUMAN__1276	Q13835:P06576	0	0.22	0	0	0	0	0.155
VPS45_HUMAN__SPEF2_HUMAN__2392	Q9NRW7:Q9C093	0	0.22	0	0	0	0	0.43
PKHH1_HUMAN__P66B_HUMAN__1957	Q9ULM0:Q8WXI9	0	0.21	0	0	0	0	0.05
PKHG7_HUMAN__EEA1_HUMAN__2102	Q6ZR37:Q15075	0	0.28	0.333	2	82	15	0.04
RAB14_HUMAN__EIF3B_HUMAN__1029	P61106:P55884	0	0.21	0	0	0	0	0.207
ZMYM6_HUMAN__WDTC1_HUMAN__2002	O95789:Q8N5D0	0	0.38	0	0	0	0	0.341
RAB14_HUMAN__SBP2L_HUMAN__1316	P61106:Q93073	0	0.21	0	0	0	0	0.23
VPS45_HUMAN__RAB7A_HUMAN__777	Q9NRW7:P51149	0	0.19	0	0	0	0	0.166
RAB14_HUMAN__SCAM2_HUMAN__544	P61106:O15127	0	0.19	0	0	0	0	0.065
RAB14_HUMAN__SDA1_HUMAN__902	P61106:Q9NVU7	0	0.28	0	0	0	0	0.195
ZN117_HUMAN__HDAC2_HUMAN__971	Q03924:Q92769	0	0.2	0	0	0	0	0.24
RAB14_HUMAN__SNX8_HUMAN__680	P61106:Q9Y5X2	0	0.25	0	0	0	0	0.164
ZN174_HUMAN__EIF3L_HUMAN__971	Q15697:Q9Y262	0	0.31	0	0	0	0	0.133
RAB14_HUMAN__SANBR_HUMAN__933	P61106:Q6NSI8	0	0.26	0.5	2	66	15	0.095
RAB14_HUMAN__FICD_HUMAN__673	P61106:Q9BVA6	0	0.18	0	0	0	0	0.452
RAB14_HUMAN__KDM4A_HUMAN__1279	P61106:O75164	0	0.34	0	0	0	0	0.098
PLD2_HUMAN__COMA1_HUMAN__2559	O14939:Q8NFW1	0	0.29	0	0	0	0	0.418
RAB14_HUMAN__LTOR1_HUMAN__376	P61106:Q6IAA8	0	0.14	0	0	0	0	0.09
RAB14_HUMAN__MPRI_HUMAN__2706	P61106:P11717	0	0.36	0	0	0	0	0.039
ZHX2_HUMAN__DJC13_HUMAN__3080	Q9Y6X8:O75165	0	0.25	0	0	0	0	0.07
PLCL2_HUMAN__PDZD9_HUMAN__1391	Q9UPR0:Q8IXQ8	0	0.25	0	0	0	0	0.133
VPS8_HUMAN__COMD2_HUMAN__1627	Q8N3P4:Q86X83	0	0.19	0	0	0	0	0.031
RAB14_HUMAN__MYOM1_HUMAN__1900	P61106:P52179	0	0.26	0	0	0	0	0.093
RAB14_HUMAN__PSPC1_HUMAN__738	P61106:Q8WXF1	0	0.23	0.333	2	72	15	0.092
PLCB3_HUMAN__TT23L_HUMAN__1595	Q01970:Q6PF05	0	0.23	0	0	0	0	0.342
RAB14_HUMAN__PTTG_HUMAN__395	P61106:P53801	0	0.14	0	0	0	0	0.094
ZMYM6_HUMAN__RBBP6_HUMAN__3117	O95789:Q7Z6E9	0	0.25	0	0	0	0	0.129
PLBL2_HUMAN__MPRI_HUMAN__3080	Q8NHP8:P11717	0	0.28	0	0	0	0	0.477
VRK1_HUMAN__YYAP1_HUMAN__1192	Q99986:Q9H869	0	0.25	0	0	0	0	0.167
PLAP_HUMAN__GORAB_HUMAN__1164	Q9Y263:Q5T7V8	0	0.21	0	0	0	0	0.057
VTI1B_HUMAN__CFA36_HUMAN__574	Q9UEU0:Q96G28	0	0.13	0	0	0	0	0.048
SNX25_HUMAN__TAF3_HUMAN__1769	Q9H3E2:Q5VWG9	0	0.26	0	0	0	0	0.134
SNX29_HUMAN__COHA1_HUMAN__2310	Q8TEQ0:Q9UMD9	0	0.21	0	0	0	0	0.035
TPX2_HUMAN__EIF3A_HUMAN__2129	Q9ULW0:Q14152	0	0.2	0	0	0	0	0.042
TPTE_HUMAN__MIRO1_HUMAN__1169	P56180:Q8IXI2	0	0.22	0	0	0	0	0.484
SNX4_HUMAN__EEA1_HUMAN__1861	O95219:Q15075	0	0.23	0	0	0	0	0.049
TPR_HUMAN__PCCB_HUMAN__2902	P12270:P05166	0	0.23	0	0	0	0	0.04
SNX4_HUMAN__RB33B_HUMAN__679	O95219:Q9H082	0	0.23	0	0	0	0	0.244
SNX4_HUMAN__VPP1_HUMAN__1287	O95219:Q93050	0	0.17	0	0	0	0	0.545
SNX6_HUMAN__CACO1_HUMAN__1097	Q9UNH7:Q9P1Z2	0	0.18	0	0	0	0	0.031
TPR_HUMAN__PALB2_HUMAN__3549	P12270:Q86YC2	0	0.26	0	0	0	0	0.062
RL7A_HUMAN__NOS1_HUMAN__1700	P62424:P29475	0	0.22	0	0	0	0	0.176
SNX7_HUMAN__ANR11_HUMAN__3050	Q9UNH6:Q6UB99	0	0.27	0	0	0	0	0.166
SNX7_HUMAN__KAPCA_HUMAN__738	Q9UNH6:P17612	0	0.26	0.333	1	72	15	0.216
SNX9_HUMAN__CEP63_HUMAN__1298	Q9Y5X1:Q96MT8	0	0.15	0	0	0	0	0.349
SNX9_HUMAN__EEA1_HUMAN__2006	Q9Y5X1:Q15075	0	0.19	0	0	0	0	0.028
SNX9_HUMAN__NADE_HUMAN__1301	Q9Y5X1:Q6IA69	0	0.16	0	0	0	0	0.492
SOAT1_HUMAN__HMGB4_HUMAN__736	P35610:Q8WW32	0	0.12	0	0	0	0	0.021
SOCS4_HUMAN__TRI25_HUMAN__1070	Q8WXH5:Q14258	0	0.18	0	0	0	0	0.184
SODM_HUMAN__FUCO_HUMAN__688	P04179:P04066	0	0.18	0	0	0	0	0.512
SOGA3_HUMAN__ERH_HUMAN__1051	Q5TF21:P84090	0	0.26	0	0	0	0	0.328
SOX14_HUMAN__CE152_HUMAN__1950	O95416:O94986	0	0.2	0	0	0	0	0.025
SNX6_HUMAN__NFM_HUMAN__1322	Q9UNH7:P07197	0	0.2	0	0	0	0	0.027
SNPC1_HUMAN__EF1A3_HUMAN__830	Q16533:Q5VTE0	0	0.16	0	0	0	0	0.143
SNR40_HUMAN__CD2B2_HUMAN__698	Q96DI7:O95400	0	0.24	0	0	0	0	0.184
SNR40_HUMAN__CDC5L_HUMAN__1159	Q96DI7:Q99459	0	0.15	0	0	0	0	0.031
SNR40_HUMAN__DHX9_HUMAN__1627	Q96DI7:Q08211	0	0.22	0	0	0	0	0.262
SNR40_HUMAN__NPIA9_HUMAN__726	Q96DI7:A0A0B4J1W7	0	0.22	0	0	0	0	0.057
SNR40_HUMAN__PRP6_HUMAN__1298	Q96DI7:O94906	0	0.18	0	0	0	0	0.536
TR150_HUMAN__PRP6_HUMAN__1896	Q9Y2W1:O94906	0	0.22	0	0	0	0	0.336
TR150_HUMAN__PPIG_HUMAN__1709	Q9Y2W1:Q13427	0	0.19	0	0	0	0	0.028
TR150_HUMAN__IQGA3_HUMAN__2586	Q9Y2W1:Q86VI3	0	0.23	0	0	0	0	0.289
TR150_HUMAN__IFIT2_HUMAN__1427	Q9Y2W1:P09913	0	0.29	0	0	0	0	0.304
SNX16_HUMAN__MYOME_HUMAN__2690	P57768:Q5VU43	0	0.27	0	0	0	0	0.035
SNR40_HUMAN__TOPB1_HUMAN__1879	Q96DI7:Q92547	0	0.26	0	0	0	0	0.201
SNR40_HUMAN__TRA2A_HUMAN__639	Q96DI7:Q13595	0	0.24	0	0	0	0	0.296
SNRPA_HUMAN__CP131_HUMAN__1365	P09012:Q9UPN4	0	0.21	0.333	1	65	15	0.033
TR150_HUMAN__F118B_HUMAN__1306	Q9Y2W1:Q9BPY3	0	0.28	0	0	0	0	0.076
SNUT1_HUMAN__IPKB_HUMAN__878	O43290:Q9C010	0	0.14	0	0	0	0	0.022
SNUT1_HUMAN__RL38_HUMAN__870	O43290:P63173	0	0.36	0	0	0	0	0.074
SNUT2_HUMAN__GBRA3_HUMAN__1057	Q53GS9:P34903	0	0.15	0	0	0	0	0.03
TR150_HUMAN__DAPLE_HUMAN__2983	Q9Y2W1:Q9P219	0	0.23	0	0	0	0	0.026
TR150_HUMAN__CHD2_HUMAN__2783	Q9Y2W1:O14647	0	0.24	0	0	0	0	0.036
TR150_HUMAN__AGRF1_HUMAN__1865	Q9Y2W1:Q5T601	0	0.21	0	0	0	0	0.031
SNX14_HUMAN__SNW1_HUMAN__1482	Q9Y5W7:Q13573	0	0.18	0	0	0	0	0.057
SNR40_HUMAN__SNW1_HUMAN__893	Q96DI7:Q13573	0	0.23	0	0	0	0	0.124
SRGP3_HUMAN__EEA1_HUMAN__2510	O43295:Q15075	0	0.22	0	0	0	0	0.109
TP4A2_HUMAN__TP4A1_HUMAN__340	Q12974:Q93096	0	0.11	0	0	0	0	0.339
SRRM1_HUMAN__UBP7_HUMAN__2006	Q8IYB3:Q93009	0	0.23	0	0	0	0	0.353
SRRM4_HUMAN__ESCO1_HUMAN__1451	A7MD48:Q5FWF5	0	0.19	0	0	0	0	0.029
SRRT_HUMAN__CNRG_HUMAN__963	Q9BXP5:P18545	0	0.31	0	0	0	0	0.123
SRSF4_HUMAN__PDS5A_HUMAN__1831	Q08170:Q29RF7	0	0.2	0	0	0	0	0.597
TOPZ1_HUMAN__HDAC1_HUMAN__2174	Q8N9V7:Q13547	0	0.42	0	0	0	0	0.323
SRSF6_HUMAN__SRSF4_HUMAN__838	Q13247:Q08170	0	0.19	0	0	0	0	0.039
SSNA1_HUMAN__HS90B_HUMAN__843	O43805:P08238	0	0.18	0	0	0	0	0.042
SSRG_HUMAN__RENT2_HUMAN__1457	Q9UNL2:Q9HAU5	0	0.34	0	0	0	0	0.102
SOX30_HUMAN__MPRI_HUMAN__3244	O94993:P11717	0	0.26	0	0	0	0	0.387
ST18_HUMAN__SYEP_HUMAN__2559	O60284:P07814	0	0.23	0	0	0	0	0.242
TOPZ1_HUMAN__EEA1_HUMAN__3103	Q8N9V7:Q15075	0	0.24	0	0	0	0	0.065
ST18_HUMAN__ZCH18_HUMAN__2000	O60284:Q86VM9	0	0.2	0	0	0	0	0.031
ST2A1_HUMAN__EF1A3_HUMAN__747	Q06520:Q5VTE0	0	0.16	0	0	0	0	0.179
ST65G_HUMAN__MYH15_HUMAN__2360	O94864:Q9Y2K3	0	0.22	0	0	0	0	0.306
STABP_HUMAN__S4A7_HUMAN__1638	O95630:Q9Y6M7	0	0.24	0	0	0	0	0.387
STAG1_HUMAN__DDX52_HUMAN__1857	Q8WVM7:Q9Y2R4	0	0.25	0	0	0	0	0.421
TOPZ1_HUMAN__CCD39_HUMAN__2633	Q8N9V7:Q9UFE4	0	0.23	0	0	0	0	0.046
TOP2A_HUMAN__PYGL_HUMAN__2378	P11388:P06737	0	0.21	0	0	0	0	0.036
TOP2A_HUMAN__CLIP2_HUMAN__2577	P11388:Q9UDT6	0	0.27	0	0	0	0	0.381
ST18_HUMAN__EEA1_HUMAN__2458	O60284:Q15075	0	0.21	0	0	0	0	0.052
SP100_HUMAN__MYH9_HUMAN__2839	P23497:P35579	0	0.23	0	0	0	0	0.093
SP16H_HUMAN__EGFR_HUMAN__2257	Q9Y5B9:P00533	0	0.21	0	0	0	0	0.441
SP16H_HUMAN__TSH1_HUMAN__2124	Q9Y5B9:Q6ZSZ6	0	0.29	0	0	0	0	0.144
SP20H_HUMAN__CNTP4_HUMAN__2087	Q8NEM7:Q9C0A0	0	0.21	0	0	0	0	0.425
SP2_HUMAN__EEA1_HUMAN__2024	Q02086:Q15075	0	0.18	0	0	0	0	0.03
SPA2L_HUMAN__TRDN_HUMAN__1153	Q8IUW3:Q13061	0	0.19	0	0	0	0	0.048
SPAST_HUMAN__EEA1_HUMAN__2027	Q9UBP0:Q15075	0	0.2	0	0	0	0	0.04
SPB3_HUMAN__EEA1_HUMAN__1801	P29508:Q15075	0	0.18	0	0	0	0	0.106
SPDLY_HUMAN__SKT_HUMAN__2548	Q96EA4:Q5T5P2	0	0.23	0	0	0	0	0.04
SPEF2_HUMAN__LAMC1_HUMAN__3431	Q9C093:P11047	0	0.25	0	0	0	0	0.128
TP8L3_HUMAN__UFL1_HUMAN__1086	Q5GJ75:O94874	0	0.15	0	0	0	0	0.097
SPIDR_HUMAN__RS3A_HUMAN__1179	Q14159:P61247	0	0.17	0	0	0	0	0.1
TPR_HUMAN__NPY2R_HUMAN__2744	P12270:P49146	0	0.24	0	0	0	0	0.434
SPN1_HUMAN__SNX8_HUMAN__825	O95149:Q9Y5X2	0	0.15	0	0	0	0	0.202
TPP1_HUMAN__MPRI_HUMAN__3054	O14773:P11717	0	0.25	0	0	0	0	0.084
TPM4_HUMAN__SIM17_HUMAN__366	P67936:P0DL12	0	0.06	0	0	0	0	0
SPTA1_HUMAN__VPS45_HUMAN__2989	P02549:Q9NRW7	0	0.24	0	0	0	0	0.398
SPTB1_HUMAN__CP20A_HUMAN__2599	P11277:Q6UW02	0	0.26	0	0	0	0	0.103
SPTB1_HUMAN__STX7_HUMAN__2398	P11277:O15400	0	0.21	0	0	0	0	0.019
TPM2_HUMAN__UBC_HUMAN__969	P07951:P0CG48	0	0.12	0	0	0	0	0.106
SPTN1_HUMAN__PRVA_HUMAN__2582	Q13813:P20472	0	0.21	0	0	0	0	0
TPD53_HUMAN__IRF2_HUMAN__553	Q16890:P14316	0	0.12	0	0	0	0	0.063
SPEM3_HUMAN__CE128_HUMAN__2290	A0A1B0GUW6:Q6ZU80	0	0.21	0	0	0	0	0.032
SLF1_HUMAN__MATN2_HUMAN__2014	Q9BQI6:O00339	0	0.26	0.333	1	55	15	0.451
TT39C_HUMAN__EEA1_HUMAN__1994	Q8N584:Q15075	0	0.33	0.333	4	63	14	0.164
TT39C_HUMAN__DEN5B_HUMAN__1857	Q8N584:Q6ZUT9	0	0.26	0	0	0	0	0.08
TT21A_HUMAN__EEA1_HUMAN__2731	Q8NDW8:Q15075	0	0.26	0	0	0	0	0.082
SLK_HUMAN__Z3H7B_HUMAN__2212	Q9H2G2:Q9UGR2	0	0.24	0	0	0	0	0.279
TSYL1_HUMAN__MTA2_HUMAN__1105	Q9H0U9:O94776	0	0.14	0	0	0	0	0.382
TSP2_HUMAN__CHD4_HUMAN__3084	P35442:Q14839	0	0.26	0	0	0	0	0.206
SLMAP_HUMAN__S38A2_HUMAN__1334	Q14BN4:Q96QD8	0	0.26	0	0	0	0	0.057
TSNA1_HUMAN__DOCK7_HUMAN__2653	Q96NA8:Q96N67	0	0.25	0	0	0	0	0.194
TSH3_HUMAN__PCY1B_HUMAN__1450	Q63HK5:Q9Y5K3	0	0.22	0	0	0	0	0.061
TR150_HUMAN__SANBR_HUMAN__1673	Q9Y2W1:Q6NSI8	0	0.34	0	0	0	0	0.063
SLU7_HUMAN__HDAC2_HUMAN__1074	O95391:Q92769	0	0.16	0	0	0	0	0.082
SMC1A_HUMAN__DYN1_HUMAN__2097	Q14683:Q05193	0	0.22	0	0	0	0	0.083
SMC1A_HUMAN__EEA1_HUMAN__2644	Q14683:Q15075	0	0.23	0	0	0	0	0.058
TSH3_HUMAN__MAGT1_HUMAN__1416	Q63HK5:Q9H0U3	0	0.25	0	0	0	0	0.052
SMC1A_HUMAN__H6ST2_HUMAN__1838	Q14683:Q96MM7	0	0.18	0	0	0	0	0.077
TS101_HUMAN__GAS7_HUMAN__866	Q99816:O60861	0	0.13	0	0	0	0	0.062
SMC1B_HUMAN__A20A4_HUMAN__2058	Q8NDV3:Q4UJ75	0	0.2	0	0	0	0	0.105
SMC2_HUMAN__KIF4A_HUMAN__2429	O95347:O95239	0	0.21	0	0	0	0	0.237
TRPM5_HUMAN__MYO6_HUMAN__2459	Q9NZQ8:Q9UM54	0	0.23	0	0	0	0	0.048
TRPA1_HUMAN__HDAC1_HUMAN__1601	O75762:Q13547	0	0.35	0	0	0	0	0.155
SLMAP_HUMAN__SMS2_HUMAN__1193	Q14BN4:Q8NHU3	0	0.16	0	0	0	0	0.373
SF3B2_HUMAN__RU2B_HUMAN__1120	Q13435:P08579	0	0.17	0	0	0	0	0
SF3B2_HUMAN__RUXE_HUMAN__987	Q13435:P62304	0	0.31	0	0	0	0	0.055
TXND5_HUMAN__PRDX4_HUMAN__703	Q8NBS9:Q13162	0	0.16	0	0	0	0	0.282
SF3B2_HUMAN__TF2H3_HUMAN__1203	Q13435:Q13889	0	0.18	0	0	0	0	0.049
SF3B3_HUMAN__DISC1_HUMAN__2071	Q15393:Q9NRI5	0	0.23	0	0	0	0	0.373
TXND5_HUMAN__ERO1A_HUMAN__900	Q8NBS9:Q96HE7	0	0.19	0	0	0	0	0.114
SG2A1_HUMAN__EEA1_HUMAN__1506	O75556:Q15075	0	0.19	0	0	0	0	0.02
TXN4A_HUMAN__PRP8_HUMAN__2477	P83876:Q6P2Q9	0	0.31	0	0	0	0	0.018
SH2D7_HUMAN__REEP5_HUMAN__640	A6NKC9:Q00765	0	0.18	0	0	0	0	0.036
SH3R3_HUMAN__THOC2_HUMAN__2475	Q8TEJ3:Q8NI27	0	0.23	0	0	0	0	0.209
SLBP_HUMAN__EEA1_HUMAN__1681	Q14493:Q15075	0	0.17	0	0	0	0	0.021
SIA7A_HUMAN__KINH_HUMAN__1563	Q9NSC7:P33176	0	0.2	0	0	0	0	0.226
TVB43_HUMAN__EEA1_HUMAN__1525	A0A589:Q15075	0	0.27	0	0	0	0	0.062
SIM26_HUMAN__EEA1_HUMAN__1506	A0A096LP01:Q15075	0	0.18	0	0	0	0	0.02
TVA11_HUMAN__EEA1_HUMAN__1519	A0A0B4J248:Q15075	0	0.22	0	0	0	0	0.053
TTYH3_HUMAN__UBC_HUMAN__1208	Q9C0H2:P0CG48	0	0.19	0	0	0	0	0.344
SIN3B_HUMAN__ZN157_HUMAN__1668	O75182:P51786	0	0.18	0	0	0	0	0.17
TTLL9_HUMAN__AATM_HUMAN__869	Q3SXZ7:P00505	0	0.13	0	0	0	0	0.397
SKA2_HUMAN__KIF15_HUMAN__1509	Q8WVK7:Q9NS87	0	0.25	0	0	0	0	0.069
SKIL_HUMAN__M3K19_HUMAN__2012	P12757:Q56UN5	0	0.23	0	0	0	0	0.084
SKT_HUMAN__HDAC1_HUMAN__2425	Q5T5P2:Q13547	0	0.44	0	0	0	0	0.206
TTI1_HUMAN__RL14_HUMAN__1304	O43156:P50914	0	0.17	0	0	0	0	0.031
SHP1L_HUMAN__UBC_HUMAN__1338	Q9BZQ2:P0CG48	0	0.2	0	0	0	0	0.278
SMD3_HUMAN__SMC1A_HUMAN__1359	P62318:Q14683	0	0.19	0	0	0	0	0.025
SMHD1_HUMAN__SPDLY_HUMAN__2610	A6NHR9:Q96EA4	0	0.25	0	0	0	0	0.123
SMO_HUMAN__EF1A3_HUMAN__1249	Q99835:Q5VTE0	0	0.23	0	0	0	0	0.102
SMRC1_HUMAN__RTF1_HUMAN__1815	Q92922:Q92541	0	0.18	0	0	0	0	0.271
SMYD3_HUMAN__PININ_HUMAN__1145	Q9H7B4:Q9H307	0	0.35	0	0	0	0	0.632
TRI14_HUMAN__KTN1_HUMAN__1799	Q14142:Q86UP2	0	0.2	0	0	0	0	0.08
TRI14_HUMAN__E41L3_HUMAN__1529	Q14142:Q9Y2J2	0	0.2	0	0	0	0	0.54
SNAA_HUMAN__RAB14_HUMAN__510	P54920:P61106	0	0.19	0	0	0	0	0.305
TRFE_HUMAN__TRFL_HUMAN__1408	P02787:P02788	0	0.21	0	0	0	0	0.676
TRAP1_HUMAN__SIDT1_HUMAN__1531	Q12931:Q9NXL6	0	0.19	0	0	0	0	0.078
SMC3_HUMAN__PFD6_HUMAN__1346	Q9UQE7:O15212	0	0.25	0	0	0	0	0.234
SNAA_HUMAN__VPS16_HUMAN__1134	P54920:Q9H269	0	0.15	0	0	0	0	0.593
TRAK1_HUMAN__ENPP5_HUMAN__1430	Q9UPV9:Q9UJA9	0	0.17	0	0	0	0	0.05
SNAG_HUMAN__CCD18_HUMAN__1766	Q99747:Q5T9S5	0	0.17	0	0	0	0	0
SNAG_HUMAN__OAT_HUMAN__751	Q99747:P04181	0	0.14	0	0	0	0	0.366
TR150_HUMAN__ZN540_HUMAN__1615	Q9Y2W1:Q8NDQ6	0	0.21	0	0	0	0	0.095
TR150_HUMAN__TP4AP_HUMAN__1752	Q9Y2W1:Q8TEL6	0	0.37	0	0	0	0	0.228
TR150_HUMAN__SPT2_HUMAN__1640	Q9Y2W1:Q68D10	0	0.18	0	0	0	0	0.025
SNCAP_HUMAN__CHD4_HUMAN__2831	Q9Y6H5:Q14839	0	0.24	0	0	0	0	0.228
SND1_HUMAN__EEA1_HUMAN__2321	Q7KZF4:Q15075	0	0.21	0	0	0	0	0.342
SND1_HUMAN__LARGN_HUMAN__1214	Q7KZF4:Q569H4	0	0.2	0	0	0	0	0.125
TRAP1_HUMAN__GRP75_HUMAN__1383	Q12931:P38646	0	0.24	0	0	0	0	0.311
TRM1_HUMAN__LONM_HUMAN__1618	Q9NXH9:P36776	0	0.19	0	0	0	0	0.12
SMC4_HUMAN__DIDO1_HUMAN__3528	Q9NTJ3:Q9BTC0	0	0.27	0	0	0	0	0.418
TRM1_HUMAN__EEA1_HUMAN__2070	Q9NXH9:Q15075	0	0.2	0	0	0	0	0.078
TRM1_HUMAN__ARMC2_HUMAN__1526	Q9NXH9:Q8NEN0	0	0.2	0	0	0	0	0.172
SMC4_HUMAN__EEA1_HUMAN__2699	Q9NTJ3:Q15075	0	0.23	0	0	0	0	0.132
SMC4_HUMAN__PACN2_HUMAN__1774	Q9NTJ3:Q9UNF0	0	0.19	0	0	0	0	0.424
TRIQK_HUMAN__CAC1A_HUMAN__2592	Q629K1:O00555	0	0.31	0	0	0	0	0.201
SMC5_HUMAN__EEA1_HUMAN__2512	Q8IY18:Q15075	0	0.21	0	0	0	0	0.105
SMC5_HUMAN__GBRA3_HUMAN__1593	Q8IY18:P34903	0	0.17	0	0	0	0	0.02
SMC5_HUMAN__MIRO1_HUMAN__1719	Q8IY18:Q8IXI2	0	0.2	0	0	0	0	0.113
TRI29_HUMAN__CHD1_HUMAN__2298	Q14134:O14646	0	0.22	0	0	0	0	0.115
SMC5_HUMAN__UBF1_HUMAN__1865	Q8IY18:P17480	0	0.19	0	0	0	0	0.177
SMC6_HUMAN__CV031_HUMAN__1381	Q96SB8:O95567	0	0.22	0	0	0	0	0.117
SMCA2_HUMAN__UBC_HUMAN__2275	P51531:P0CG48	0	0.24	0	0	0	0	0.204
SMD2_HUMAN__NAL11_HUMAN__1151	P62316:P59045	0	0.36	0.333	2	62	14	0.054
SMD2_HUMAN__OR7G1_HUMAN__429	P62316:Q8NGA0	0	0.21	0.333	3	66	13	0.082
TRI45_HUMAN__O56A1_HUMAN__898	Q9H8W5:Q8NGH5	0	0.19	0	0	0	0	0.35
SMD3_HUMAN__DTX4_HUMAN__745	P62318:Q9Y2E6	0	0.28	0	0	0	0	0.124
TRI35_HUMAN__MEAK7_HUMAN__949	Q9UPQ4:Q6P9B6	0	0.17	0	0	0	0	0.342
SMD3_HUMAN__PLCB4_HUMAN__1301	P62318:Q15147	0	0.33	0.333	2	66	15	0.066
SMD3_HUMAN__RHG05_HUMAN__1628	P62318:Q13017	0	0.32	0	0	0	0	0.035
SMD3_HUMAN__RU2B_HUMAN__351	P62318:P08579	0	0.13	0.333	3	76	15	0.199
SMC5_HUMAN__MYH9_HUMAN__3061	Q8IY18:P35579	0	0.25	0	0	0	0	0.058
TAF1_HUMAN__EEA1_HUMAN__3283	P21675:Q15075	0	0.24	0	0	0	0	0.063
TAF4B_HUMAN__RL39_HUMAN__913	Q92750:P62891	0	0.27	0	0	0	0	0.055
TAF7L_HUMAN__DOCK9_HUMAN__2531	Q5H9L4:Q9BZ29	0	0.27	0	0	0	0	0.089
TAF8_HUMAN__EEA1_HUMAN__1721	Q7Z7C8:Q15075	0	0.19	0	0	0	0	0.16
TANC2_HUMAN__THOC4_HUMAN__2247	Q9HCD6:Q86V81	0	0.26	0	0	0	0	0.093
TAOK1_HUMAN__CIP2A_HUMAN__1906	Q7L7X3:Q8TCG1	0	0.23	0	0	0	0	0.202
TAOK2_HUMAN__ELMO1_HUMAN__1962	Q9UL54:Q92556	0	0.22	0	0	0	0	0.051
TASOR_HUMAN__BL1S1_HUMAN__1823	Q9UK61:P78537	0	0.28	0	0	0	0	0.042
TBATA_HUMAN__THOC2_HUMAN__1944	Q96M53:Q8NI27	0	0.24	0	0	0	0	0.102
TBCD5_HUMAN__OVCH1_HUMAN__1929	Q92609:Q7RTY7	0	0.28	0.333	2	63	15	0.452
TOP2A_HUMAN__ANO3_HUMAN__2512	P11388:Q9BYT9	0	0.22	0	0	0	0	0.059
TCEA2_HUMAN__CTND1_HUMAN__1267	Q15560:O60716	0	0.33	0	0	0	0	0.373
TCEA3_HUMAN__K2012_HUMAN__1528	O75764:Q0VF49	0	0.22	0	0	0	0	0.037
TCEA3_HUMAN__MTA1_HUMAN__1063	O75764:Q13330	0	0.21	0	0	0	0	0.069
TCPA_HUMAN__YIPF6_HUMAN__792	P17987:Q96EC8	0	0.23	0	0	0	0	0.066
THOC2_HUMAN__SYDE1_HUMAN__2328	Q8NI27:Q6ZW31	0	0.24	0	0	0	0	0.121
THOC2_HUMAN__STK26_HUMAN__2009	Q8NI27:Q9P289	0	0.23	0	0	0	0	0.09
TCPD_HUMAN__MYO1A_HUMAN__1582	P50991:Q9UBC5	0	0.19	0	0	0	0	0.027
THOC2_HUMAN__SMCA4_HUMAN__3240	Q8NI27:P51532	0	0.28	0.333	4	65	13	0.382
TCPQ_HUMAN__EEA1_HUMAN__1959	P50990:Q15075	0	0.24	0	0	0	0	0.031
THOC2_HUMAN__ROA2_HUMAN__1946	Q8NI27:P22626	0	0.24	0	0	0	0	0.106
TBK1_HUMAN__EEA1_HUMAN__2140	Q9UHD2:Q15075	0	0.21	0	0	0	0	0.042
SYCP3_HUMAN__CK5P2_HUMAN__2129	Q8IZU3:Q96SN8	0	0.24	0	0	0	0	0.023
SYFB_HUMAN__RUXG_HUMAN__665	Q9NSD9:P62308	0	0.29	0	0	0	0	0.024
SYIC_HUMAN__CENPC_HUMAN__2205	P41252:Q03188	0	0.28	0	0	0	0	0.429
SYK_HUMAN__HS90B_HUMAN__1321	Q15046:P08238	0	0.16	0	0	0	0	0.183
THOC2_HUMAN__ZCH18_HUMAN__2546	Q8NI27:Q86VM9	0	0.26	0	0	0	0	0.046
SYN1_HUMAN__DLG2_HUMAN__1575	P17600:Q15700	0	0.23	0	0	0	0	0.24
SYNC_HUMAN__MYO1C_HUMAN__1611	O43776:O00159	0	0.18	0	0	0	0	0.028
SYT6_HUMAN__EEA1_HUMAN__1921	Q5T7P8:Q15075	0	0.25	0.333	1	69	15	0.079
SYT9_HUMAN__KAP0_HUMAN__872	Q86SS6:P10644	0	0.16	0.333	1	63	15	0.225
SYTL4_HUMAN__SRBP1_HUMAN__1818	Q96C24:P36956	0	0.19	0	0	0	0	0.064
TAF1L_HUMAN__EEA1_HUMAN__3237	Q8IZX4:Q15075	0	0.24	0	0	0	0	0.072
SYVC_HUMAN__NXPE1_HUMAN__1811	P26640:Q8N323	0	0.22	0	0	0	0	0.635
T132C_HUMAN__MYO5C_HUMAN__2850	Q8N3T6:Q9NQX4	0	0.26	0	0	0	0	0.14
THOC2_HUMAN__TPP2_HUMAN__2842	Q8NI27:P29144	0	0.24	0	0	0	0	0.414
T191B_HUMAN__PUF60_HUMAN__905	P0C7N4:Q9UHX1	0	0.17	0	0	0	0	0.12
T53G5_HUMAN__HDAC1_HUMAN__772	Q9Y2B4:Q13547	0	0.3	0	0	0	0	0.171
TACC3_HUMAN__DHRS9_HUMAN__1157	Q9Y6A5:Q9BPW9	0	0.29	0.333	2	70	15	0.039
TACC3_HUMAN__PIAS1_HUMAN__1489	Q9Y6A5:O75925	0	0.18	0	0	0	0	0.023
TACC3_HUMAN__SH3G2_HUMAN__1190	Q9Y6A5:Q99962	0	0.16	0	0	0	0	0.109
TACC3_HUMAN__WNK1_HUMAN__3220	Q9Y6A5:Q9H4A3	0	0.26	0	0	0	0	0.043
TAF11_HUMAN__PRPH2_HUMAN__557	Q15544:P23942	0	0.13	0	0	0	0	0.171
TAF1C_HUMAN__SLN14_HUMAN__1781	Q15572:P0C7P3	0	0.2	0	0	0	0	0.072
SYTL5_HUMAN__CCAR1_HUMAN__1880	Q8TDW5:Q8IX12	0	0.2	0	0	0	0	0.044
TFR1_HUMAN__CC112_HUMAN__1206	P02786:Q8NEF3	0	0.18	0	0	0	0	0.077
TFR1_HUMAN__DEN4C_HUMAN__2669	P02786:Q5VZ89	0	0.24	0	0	0	0	0.347
TFR1_HUMAN__FBF1_HUMAN__1893	P02786:Q8TES7	0	0.19	0	0	0	0	0.03
TFR1_HUMAN__FILA2_HUMAN__3151	P02786:Q5D862	0	0.29	0	0	0	0	0.071
THOC1_HUMAN__MYH7_HUMAN__2592	Q96FV9:P12883	0	0.22	0	0	0	0	0.062
TFR1_HUMAN__LCAP_HUMAN__1785	P02786:Q9UIQ6	0	0.21	0	0	0	0	0.541
THIC_HUMAN__UBC_HUMAN__1082	Q9BWD1:P0CG48	0	0.16	0	0	0	0	0.652
TFR1_HUMAN__M3K7_HUMAN__1366	P02786:O43318	0	0.18	0	0	0	0	0.204
TFR1_HUMAN__MPRD_HUMAN__1037	P02786:P20645	0	0.17	0	0	0	0	0.052
TFR1_HUMAN__MS18A_HUMAN__993	P02786:Q9NYP9	0	0.23	0	0	0	0	0.18
THOC2_HUMAN__PB1_HUMAN__3282	Q8NI27:Q86U86	0	0.28	0	0	0	0	0.065
TFR1_HUMAN__TMM94_HUMAN__2116	P02786:Q12767	0	0.23	0	0	0	0	0.485
TFR1_HUMAN__VKORL_HUMAN__936	P02786:Q8N0U8	0	0.25	0	0	0	0	0.107
TGBR3_HUMAN__DIDO1_HUMAN__3091	Q03167:Q9BTC0	0	0.27	0	0	0	0	0.058
TGDS_HUMAN__LMBD1_HUMAN__890	O95455:Q9NUN5	0	0.17	0	0	0	0	0.709
THAP3_HUMAN__CHD4_HUMAN__2151	Q8WTV1:Q14839	0	0.25	0	0	0	0	0.142
TGFB1_HUMAN__EF1A3_HUMAN__852	P01137:Q5VTE0	0	0.14	0	0	0	0	0.155
TGFR1_HUMAN__DDX18_HUMAN__1173	P36897:Q9NVP1	0	0.21	0	0	0	0	0.415
TGRM2_HUMAN__HS90A_HUMAN__1751	Q6ZUX3:P07900	0	0.19	0	0	0	0	0.047
TGO1_HUMAN__RC3H1_HUMAN__3040	Q5JRA6:Q5TC82	0	0.3	0.333	3	54	12	0.033
TGFR2_HUMAN__HS71B_HUMAN__1208	P37173:P0DMV9	0	0.23	0	0	0	0	0.612
TFR1_HUMAN__SR140_HUMAN__1789	P02786:O15042	0	0.18	0	0	0	0	0.322
TCPR1_HUMAN__CSCL2_HUMAN__1997	Q7Z6L1:Q5T3F8	0	0.25	0	0	0	0	0.056
TCPR1_HUMAN__TVB28_HUMAN__1279	Q7Z6L1:A0A5B6	0	0.29	0	0	0	0	0.222
TCRG1_HUMAN__HDAC1_HUMAN__1580	O14776:Q13547	0	0.2	0	0	0	0	0.056
TDG_HUMAN__ASTRC_HUMAN__1072	Q13569:Q8IYS0	0	0.15	0	0	0	0	0.237
TECR_HUMAN__RPN1_HUMAN__915	Q9NZ01:P04843	0	0.22	0	0	0	0	0.465
THOC2_HUMAN__MYLK2_HUMAN__2189	Q8NI27:Q9H1R3	0	0.22	0	0	0	0	0.085
TEDC2_HUMAN__LUZP1_HUMAN__1509	Q7L2K0:Q86V48	0	0.22	0	0	0	0	0.034
TEKT2_HUMAN__CENPJ_HUMAN__1768	Q9UIF3:Q9HC77	0	0.18	0	0	0	0	0.242
TEKT2_HUMAN__TR150_HUMAN__1385	Q9UIF3:Q9Y2W1	0	0.16	0	0	0	0	0.022
TEKT3_HUMAN__CLIP1_HUMAN__1928	Q9BXF9:P30622	0	0.19	0	0	0	0	0.021
THOC2_HUMAN__AP5B1_HUMAN__2471	Q8NI27:Q2VPB7	0	0.22	0	0	0	0	0.179
THOC2_HUMAN__KIF3C_HUMAN__2386	Q8NI27:O14782	0	0.28	0	0	0	0	0.079
TET3_HUMAN__F217A_HUMAN__2303	O43151:Q8IXS0	0	0.25	0	0	0	0	0.04
TET3_HUMAN__SELS_HUMAN__1984	O43151:Q9BQE4	0	0.29	0	0	0	0	0.061
TEX15_HUMAN__ASHWN_HUMAN__3021	Q9BXT5:Q9BVC5	0	0.33	0	0	0	0	0.032
TEX2_HUMAN__PLCB3_HUMAN__2361	Q8IWB9:Q01970	0	0.21	0	0	0	0	0.624
THOC2_HUMAN__CND3_HUMAN__2608	Q8NI27:Q9BPX3	0	0.23	0	0	0	0	0.235
TF3B_HUMAN__EEA1_HUMAN__2088	Q92994:Q15075	0	0.19	0	0	0	0	0.051
TFAM_HUMAN__ARI4A_HUMAN__1503	Q00059:P29374	0	0.21	0	0	0	0	0.14
THOC2_HUMAN__CCD14_HUMAN__2546	Q8NI27:Q49A88	0	0.24	0	0	0	0	0.098
THOC2_HUMAN__BEX4_HUMAN__1713	Q8NI27:Q9NWD9	0	0.29	0	0	0	0	0.101
TFR1_HUMAN__ANR26_HUMAN__2470	P02786:Q9UPS8	0	0.23	0	0	0	0	0.1
TET2_HUMAN__RADI_HUMAN__2585	Q6N021:P35241	0	0.28	0	0	0	0	0.445
STX12_HUMAN__UBC_HUMAN__961	Q86Y82:P0CG48	0	0.14	0	0	0	0	0.1
STX12_HUMAN__UD2A3_HUMAN__803	Q86Y82:Q6UWM9	0	0.18	0.333	1	71	12	0.159
TNNI3_HUMAN__ATRX_HUMAN__2702	P19429:P46100	0	0.32	0	0	0	0	0.176
STX16_HUMAN__COQ5_HUMAN__652	O14662:Q5HYK3	0	0.17	0	0	0	0	0.186
STX16_HUMAN__KAD9_HUMAN__2236	O14662:Q5TCS8	0	0.25	0	0	0	0	0.034
TNIP1_HUMAN__TBCD_HUMAN__1828	Q15025:Q9BTW9	0	0.21	0	0	0	0	0.529
TNIP1_HUMAN__RL38_HUMAN__706	Q15025:P63173	0	0.32	0.333	1	63	15	0.044
STX16_HUMAN__WNK2_HUMAN__2622	O14662:Q9Y3S1	0	0.31	0	0	0	0	0.088
STX19_HUMAN__ZN831_HUMAN__1971	Q8N4C7:Q5JPB2	0	0.28	0	0	0	0	0.033
STX6_HUMAN__VPS16_HUMAN__1094	O43752:Q9H269	0	0.19	0	0	0	0	0.253
SYCP2_HUMAN__P4K2A_HUMAN__2009	Q9BX26:Q9BTU6	0	0.24	0	0	0	0	0.318
STX7_HUMAN__ABCB6_HUMAN__1103	O15400:Q9NP58	0	0.25	0	0	0	0	0.151
STX7_HUMAN__ANKE1_HUMAN__1037	O15400:Q9NU02	0	0.18	0	0	0	0	0.167
TMPS9_HUMAN__EEA1_HUMAN__2470	Q7Z410:Q15075	0	0.25	0	0	0	0	0.262
STX7_HUMAN__AT1A2_HUMAN__1281	O15400:P50993	0	0.24	0	0	0	0	0.16
STX7_HUMAN__BUD13_HUMAN__880	O15400:Q9BRD0	0	0.21	0	0	0	0	0.06
STX7_HUMAN__CHD1_HUMAN__1971	O15400:O14646	0	0.34	0.333	1	75	12	0.068
STX7_HUMAN__CLPB_HUMAN__968	O15400:Q9H078	0	0.19	0	0	0	0	0.142
STX7_HUMAN__DAPLE_HUMAN__2289	O15400:Q9P219	0	0.21	0	0	0	0	0.024
STX7_HUMAN__DJC13_HUMAN__2504	O15400:O75165	0	0.24	0	0	0	0	0.039
TMM70_HUMAN__CIP2A_HUMAN__1165	Q9BUB7:Q8TCG1	0	0.33	0.333	2	62	12	0.141
TNI3K_HUMAN__HS90B_HUMAN__1559	Q59H18:P08238	0	0.18	0	0	0	0	0.228
STAR3_HUMAN__OPA1_HUMAN__1405	Q14849:O60313	0	0.2	0	0	0	0	0.098
STAR8_HUMAN__EEA1_HUMAN__2434	Q92502:Q15075	0	0.26	0	0	0	0	0.07
TOP1_HUMAN__EEA1_HUMAN__2176	P11387:Q15075	0	0.23	0	0	0	0	0.053
STIM1_HUMAN__HNRPK_HUMAN__1148	Q13586:P61978	0	0.18	0	0	0	0	0.062
TOP1M_HUMAN__P66B_HUMAN__1194	Q969P6:Q8WXI9	0	0.19	0	0	0	0	0.452
TOM20_HUMAN__RS3A_HUMAN__409	Q15388:P61247	0	0.09	0	0	0	0	0.081
STK10_HUMAN__IGSF2_HUMAN__1989	O94804:Q93033	0	0.19	0	0	0	0	0.272
STML2_HUMAN__PHF14_HUMAN__1304	Q9UJZ1:O94880	0	0.14	0	0	0	0	0.063
STOM_HUMAN__CMTR1_HUMAN__1123	P27105:Q8N1G2	0	0.26	0	0	0	0	0.089
STPG1_HUMAN__SIR3_HUMAN__733	Q5TH74:Q9NTG7	0	0.18	0	0	0	0	0.049
TNR19_HUMAN__ARHG2_HUMAN__1409	Q9NS68:Q92974	0	0.19	0	0	0	0	0.136
STS_HUMAN__IRF2_HUMAN__932	P08842:P14316	0	0.14	0	0	0	0	0.284
STX10_HUMAN__UBC_HUMAN__934	O60499:P0CG48	0	0.15	0	0	0	0	0.262
TOM1_HUMAN__EEA1_HUMAN__1903	O60784:Q15075	0	0.2	0	0	0	0	0.259
STX12_HUMAN__CCNE1_HUMAN__686	Q86Y82:P24864	0	0.16	0	0	0	0	0.159
STX12_HUMAN__CKAP2_HUMAN__959	Q86Y82:Q8WWK9	0	0.23	0	0	0	0	0.068
STX12_HUMAN__EP400_HUMAN__3435	Q86Y82:Q96L91	0	0.29	0	0	0	0	0.068
STX12_HUMAN__FA81B_HUMAN__728	Q86Y82:Q96LP2	0	0.11	0	0	0	0	0.042
STX12_HUMAN__MAP1B_HUMAN__2744	Q86Y82:P46821	0	0.3	0	0	0	0	0.08
STX12_HUMAN__PK1L1_HUMAN__3125	Q86Y82:Q8TDX9	0	0.3	0	0	0	0	0.045
TNR6B_HUMAN__EEA1_HUMAN__3244	Q9UPQ9:Q15075	0	0.26	0	0	0	0	0.04
STX12_HUMAN__RBBP6_HUMAN__2068	Q86Y82:Q7Z6E9	0	0.31	0	0	0	0	0.063
STRAP_HUMAN__CLH1_HUMAN__2025	Q9Y3F4:Q00610	0	0.21	0	0	0	0	0.478
STX7_HUMAN__WDTC1_HUMAN__938	O15400:Q8N5D0	0	0.21	0	0	0	0	0.149
STX8_HUMAN__CCD18_HUMAN__1690	Q9UNK0:Q5T9S5	0	0.16	0	0	0	0	0.027
TLRN1_HUMAN__ECM29_HUMAN__2207	Q9H1K6:Q5VYK3	0	0.31	0	0	0	0	0.024
STX8_HUMAN__CTRO_HUMAN__2263	Q9UNK0:O14578	0	0.21	0	0	0	0	0.245
STX8_HUMAN__IQEC2_HUMAN__1724	Q9UNK0:Q5JU85	0	0.24	0	0	0	0	0.16
TICRR_HUMAN__KINH_HUMAN__2873	Q7Z2Z1:P33176	0	0.25	0	0	0	0	0.064
STX8_HUMAN__TOX3_HUMAN__812	Q9UNK0:O15405	0	0.15	0	0	0	0	0.052
STX8_HUMAN__UBC_HUMAN__921	Q9UNK0:P0CG48	0	0.13	0	0	0	0	0.041
[truncated: 2,157 more rows]

## Sheet: 3b
Accession A	Accession B	Gene A	Gene B	AF-M SPOC score	Number of interprotein DSSO cross-links mapped into the AF-M structure	Number of intraprotein DSSO cross-links mapped into the AF-M structure	Percentage of interprotein DSSO cross-links exceeding distance range	Interprotein DSSO cross-links matched
O43747	P56377	AP1G1	AP1S2	1	1	2	0	>50% cross-links in range
P06756	P18084	ITGAV	ITGB5	1	2	1	0	>50% cross-links in range
Q8WVM8	Q9P2W9	SCFD1	STX18	1	1	6	0	>50% cross-links in range
O43747	P61966	AP1G1	AP1S1	0.999	1	2	0	>50% cross-links in range
Q10567	Q96CW1	AP1B1	AP2M1	0.999	1	9	0	>50% cross-links in range
P07900	P08238	HSP90AA1	HSP90AB1	0.999	13	243	0.769231	<50% cross-links in range
Q8WUH2	Q9H270	TGFBRAP1	VPS11	0.998	1	8	0	>50% cross-links in range
O75955	Q14254	FLOT1	FLOT2	0.998	11	7	0	>50% cross-links in range
P62879	P63218	GNB2	GNG5	0.998	1	0	0	>50% cross-links in range
P07900	P14625	HSP90AA1	HSP90B1	0.998	3	107	1	<50% cross-links in range
P11021	Q9Y4L1	HSPA5	HYOU1	0.997	3	24	0	>50% cross-links in range
P07196	P08670	NEFL	VIM	0.997	0	3	NA	NA
P51790	Q9NQ34	CLCN3	TMEM9B	0.996	2	4	0	>50% cross-links in range
P62873	P63218	GNB1	GNG5	0.996	1	2	0	>50% cross-links in range
Q06830	P32119	PRDX1	PRDX2	0.996	2	4	0	>50% cross-links in range
O95197	Q9NQC3	RTN3	RTN4	0.996	0	1	NA	NA
P78537	Q9BQD3	BLOC1S1	KXD1	0.995	1	0	0	>50% cross-links in range
Q6QNY1	O95295	BLOC1S2	SNAPIN	0.993	1	0	0	>50% cross-links in range
P62873	P50150	GNB1	GNG4	0.99	1	2	0	>50% cross-links in range
O94973	P63010	AP2A2	AP2B1	0.99	1	5	1	<50% cross-links in range
P51790	Q9P0T7	CLCN3	TMEM9	0.989	1	3	0	>50% cross-links in range
Q96T51	Q8WXA3	RUFY1	RUFY2	0.989	8	8	0	>50% cross-links in range
Q9UBC2	Q15811	EPS15L1	ITSN1	0.988	2	2	0	>50% cross-links in range
P54920	Q99747	NAPA	NAPG	0.987	2	10	0	>50% cross-links in range
P51795	Q9P0T7	CLCN5	TMEM9	0.987	0	3	NA	NA
P50570	Q9UQ16	DNM2	DNM3	0.987	1	2	1	<50% cross-links in range
P62873	O60262	GNB1	GNG7	0.986	1	2	0	>50% cross-links in range
O14662	Q9NRW7	STX16	VPS45	0.983	1	13	1	>50% cross-links in range
P09497	Q00610	CLTB	CLTC	0.983	4	37	0.25	>50% cross-links in range
Q9H270	Q9P253	VPS11	VPS18	0.982	2	5	0	>50% cross-links in range
O43752	Q96AJ9	STX6	VTI1A	0.979	1	1	1	<50% cross-links in range
P62258	P61981	YWHAE	YWHAG	0.977	1	2	0	>50% cross-links in range
Q9UNK0	Q9UEU0	STX8	VTI1B	0.975	10	8	1	>50% cross-links in range
Q9P0L0	O95292	VAPA	VAPB	0.974	0	5	NA	NA
P07197	P08670	NEFM	VIM	0.968	4	5	0.25	>50% cross-links in range
Q969J3	Q96B45	BORCS5	BORCS7	0.966	0	0	NA	NA
P08238	P14625	HSP90AB1	HSP90B1	0.951	6	197	0.833333	<50% cross-links in range
P11142	Q92598	HSPA8	HSPH1	0.949	1	23	0	>50% cross-links in range
P09496	Q00610	CLTA	CLTC	0.947	4	39	0.25	>50% cross-links in range
P49755	Q9BVK6	TMED10	TMED9	0.945	0	0	NA	NA
P78537	Q6QNY1	BLOC1S1	BLOC1S2	0.942	1	0	0	>50% cross-links in range
P21281	Q96A05	ATP6V1B2	ATP6V1E2	0.94	1	6	0	>50% cross-links in range
O15400	Q96AJ9	STX7	VTI1A	0.94	0	9	NA	NA
O15400	Q9UEU0	STX7	VTI1B	0.93	6	12	0.833333	<50% cross-links in range
Q9Y2B0	P14625	CNPY2	HSP90B1	0.929	2	41	0.5	>50% cross-links in range
P20339	P51148	RAB5A	RAB5C	0.927	3	14	0.333333	>50% cross-links in range
P61981	P27348	YWHAG	YWHAQ	0.921	1	4	0	>50% cross-links in range
O94973	Q96CW1	AP2A2	AP2M1	0.912	9	12	0.222222	>50% cross-links in range
P08238	Q58FF7	HSP90AB1	HSP90AB3P	0.911	1	176	0	>50% cross-links in range
Q9P253	Q96AX1	VPS18	VPS33A	0.909	0	1	NA	NA
O95816	P11142	BAG2	HSPA8	0.901	0	18	NA	NA
Q00610	Q9H8K7	CLTC	PAAT	0.896	1	37	0	>50% cross-links in range
P08238	Q58FF8	HSP90AB1	HSP90AB2P	0.895	0	160	NA	NA
O14662	Q96AJ9	STX16	VTI1A	0.887	1	1	0	>50% cross-links in range
Q5KU26	Q6AZY7	COLEC12	SCARA3	0.88	0	0	NA	NA
Q969J3	O95295	BORCS5	SNAPIN	0.866	2	0	0	>50% cross-links in range
P0DMV9	P11142	HSPA1B	HSPA8	0.854	2	51	0.5	>50% cross-links in range
O75886	P0CG48	STAM2	UBC	0.834	0	4	NA	NA
P08238	Q58FF6	HSP90AB1	HSP90AB4P	0.829	1	156	0	>50% cross-links in range
O14964	P0CG48	HGS	UBC	0.805	1	3	1	<50% cross-links in range
Q96NW4	Q9UL25	ANKRD27	RAB21	0.8	0	8	NA	NA
Q9UNK0	Q15836	STX8	VAMP3	0.798	1	1	0	>50% cross-links in range
Q6QNY1	Q96GS4	BLOC1S2	BORCS6	0.798	0	0	NA	NA
P61106	P20338	RAB14	RAB4A	0.784	1	6	1	<50% cross-links in range
P61006	Q92930	RAB8A	RAB8B	0.78	1	8	1	<50% cross-links in range
P51149	Q96QK1	RAB7A	VPS35	0.776	0	13	NA	NA
Q9UQN3	Q9Y3E7	CHMP2B	CHMP3	0.751	0	1	NA	NA
P54920	Q96AJ9	NAPA	VTI1A	0.749	2	4	0.5	>50% cross-links in range
P14625	Q58FF3	HSP90B1	HSP90B2P	0.741	1	41	1	>50% cross-links in range
Q9Y2H2	P20338	INPP5F	RAB4A	0.74	1	5	1	<50% cross-links in range
Q9NVJ2	P51149	ARL8B	RAB7A	0.739	3	9	0.666667	<50% cross-links in range
P20338	P20339	RAB4A	RAB5A	0.735	1	9	1	<50% cross-links in range
P61026	Q9H082	RAB10	RAB33B	0.734	1	2	0	>50% cross-links in range
P61006	Q96C24	RAB8A	SYTL4	0.731	0	3	NA	NA
Q15075	P51148	EEA1	RAB5C	0.723	1	13	1	<50% cross-links in range
P61019	P51149	RAB2A	RAB7A	0.719	1	12	1	<50% cross-links in range
P54920	O15400	NAPA	STX7	0.703	2	12	0.5	>50% cross-links in range
P53801	Q9BV40	PTTG1IP	VAMP8	0.699	0	0	NA	NA
O15400	Q9UNK0	STX7	STX8	0.698	2	12	0.5	>50% cross-links in range
P54920	O75379	NAPA	VAMP4	0.69	0	4	NA	NA
P61106	O15400	RAB14	STX7	0.689	2	13	0	>50% cross-links in range
P53801	Q15836	PTTG1IP	VAMP3	0.689	0	1	NA	NA
P51148	P51149	RAB5C	RAB7A	0.685	2	16	0.5	>50% cross-links in range
P54920	Q9UNK0	NAPA	STX8	0.684	1	5	0	>50% cross-links in range
P61106	Q14964	RAB14	RAB39A	0.684	1	3	0	>50% cross-links in range
P62491	P51148	RAB11A	RAB5C	0.681	1	12	1	<50% cross-links in range
P62491	Q6WKZ4	RAB11A	RAB11FIP1	0.674	0	6	NA	NA
Q15836	Q9NRW7	VAMP3	VPS45	0.67	0	16	NA	NA
Q6QNY1	Q86T03	BLOC1S2	PIP4P1	0.667	0	1	NA	NA
O15400	Q15836	STX7	VAMP3	0.655	0	8	NA	NA
P61106	Q86Y82	RAB14	STX12	0.641	1	7	0	>50% cross-links in range
Q9Y2G3	Q96A57	ATP11B	TMEM230	0.64	1	7	0	>50% cross-links in range
P63261	P61158	ACTG1	ACTR3	0.639	0	5	NA	NA
P51149	O15400	RAB7A	STX7	0.625	2	16	1	<50% cross-links in range
P61106	P51148	RAB14	RAB5C	0.621	2	10	0.5	>50% cross-links in range
O60499	Q9NRW7	STX10	VPS45	0.615	0	15	NA	NA
Q15075	P61020	EEA1	RAB5B	0.613	1	8	1	<50% cross-links in range
Q9NRW7	Q96AJ9	VPS45	VTI1A	0.598	0	15	NA	NA
Q9Y3C5	P0CG48	RNF11	UBC	0.593	1	9	0	>50% cross-links in range
P61106	Q9H082	RAB14	RAB33B	0.59	2	5	0	>50% cross-links in range
O15400	P63027	STX7	VAMP2	0.59	0	8	NA	NA
Q86Y82	Q15836	STX12	VAMP3	0.572	0	3	NA	NA
P61020	P51148	RAB5B	RAB5C	0.554	3	12	1	<50% cross-links in range
Q9H444	Q9NZZ3	CHMP4B	CHMP5	0.537	0	6	NA	NA
P51148	Q86Y82	RAB5C	STX12	0.536	1	12	1	<50% cross-links in range
Q9H5N1	P0CG48	RABEP2	UBC	0.53	0	4	NA	NA
O95782	P42566	AP2A1	EPS15	0.522	0	3	NA	NA
P62491	Q15836	RAB11A	VAMP3	0.52	0	4	NA	NA
Q96M95	P35579	CCDC42	MYH9	0.51	0	2	NA	NA
P20339	Q15836	RAB5A	VAMP3	0.503	0	4	NA	NA
P61019	Q15836	RAB2A	VAMP3	0.5	0	3	NA	NA
P11142	Q99614	HSPA8	TTC1	0.483	0	21	NA	NA
Q86T03	P51151	PIP4P1	RAB9A	0.482	0	0	NA	NA
Q15907	Q15836	RAB11B	VAMP3	0.477	0	2	NA	NA
P61106	Q15836	RAB14	VAMP3	0.477	0	3	NA	NA
P53801	Q9UEU0	PTTG1IP	VTI1B	0.477	0	4	NA	NA
P08238	Q9UBS0	HSP90AB1	RPS6KB2	0.466	2	146	0.5	>50% cross-links in range
P51809	Q9UEU0	VAMP7	VTI1B	0.466	1	5	1	<50% cross-links in range
P20338	O60499	RAB4A	STX10	0.463	1	4	0	>50% cross-links in range
Q9Y487	Q9UI12	ATP6V0A2	ATP6V1H	0.439	2	6	0	>50% cross-links in range
P51148	Q15836	RAB5C	VAMP3	0.433	0	8	NA	NA
P27824	Q8NFQ8	CANX	TOR1AIP2	0.421	1	7	0	>50% cross-links in range
P62491	O60499	RAB11A	STX10	0.417	1	5	0	>50% cross-links in range
O15143	F5H4B4	ARPC1B	FAM227A	0.393	0	1	NA	NA
P61106	Q9UL25	RAB14	RAB21	0.387	2	10	0.5	>50% cross-links in range
O00264	P04843	PGRMC1	RPN1	0.387	1	10	1	<50% cross-links in range
P61106	Q9UJ41	RAB14	RABGEF1	0.379	1	10	0	>50% cross-links in range
Q9UL25	P51148	RAB21	RAB5C	0.375	1	16	1	<50% cross-links in range
O15126	Q15836	SCAMP1	VAMP3	0.364	1	1	0	>50% cross-links in range
Q93050	P51149	ATP6V0A1	RAB7A	0.338	0	15	NA	NA
Q93050	P51148	ATP6V0A1	RAB5C	0.338	3	13	1	<50% cross-links in range

## Sheet: 3c
Complex_name	Uniprot_IDs	SPOC_score	ipTM_max	avg_n_models	best_num_residue_contacts	best_pLDDT_max	best_PAE_min	pdockq_max
XRCC5_HUMAN__XRCC6_HUMAN__1341	P13010:P12956	1	0.854	0.955	651	97	1	0.738
VP33A_HUMAN__VPS16_HUMAN__1435	Q96AX1:Q9H269	1	0.893	0.981	105	97	1	0.607
VATE1_HUMAN__VATB2_HUMAN__737	P36543:P21281	1	0.764	0.984	122	95	1	0.615
VATE1_HUMAN__VATG1_HUMAN__344	P36543:O75348	1	0.659	0.996	165	94	1	0.696
RPC1_HUMAN__RPAB3_HUMAN__1540	O14802:P52434	1	0.947	0.993	142	97	1	0.668
RFC5_HUMAN__RFC4_HUMAN__703	P40937:P35249	1	0.784	0.987	149	95	1	0.634
SDHB_HUMAN__SDHA_HUMAN__944	P21912:P31040	1	0.909	0.984	185	99	1	0.706
SCFD1_HUMAN__STX18_HUMAN__977	Q8WVM8:Q9P2W9	1	0.814	0.936	123	96	1	0.606
RUXE_HUMAN__RUXG_HUMAN__168	P62304:P62308	1	0.847	0.991	77	99	1	0.576
NCBP1_HUMAN__NCBP2_HUMAN__946	Q09161:P52298	1	0.956	0.99	102	99	1	0.642
THOC1_HUMAN__THOC2_HUMAN__2250	Q96FV9:Q8NI27	1	0.749	0.974	386	96	1	0.722
RPA1_HUMAN__RPA2_HUMAN__2855	O95602:Q9H9Y6	1	0.945	0.994	641	98	1	0.738
ATPA_HUMAN__ATPB_HUMAN__1082	P25705:P06576	1	0.823	0.993	142	96	1	0.649
SF3A1_HUMAN__SF3A3_HUMAN__1294	Q15459:Q12874	1	0.614	0.991	145	95	1	0.653
RL37A_HUMAN__RL8_HUMAN__349	P61513:P62917	1	0.887	0.993	101	98	1	0.688
RRAGC_HUMAN__RRAGA_HUMAN__712	Q9HB90:Q7L523	1	0.855	0.989	121	96	1	0.625
RPC1_HUMAN__RPC2_HUMAN__2523	O14802:Q9NW08	1	0.92	0.994	618	97	1	0.739
PHB1_HUMAN__PHB2_HUMAN__571	P35232:Q99623	1	0.637	0.478	190	94	1	0.627
IF4E2_HUMAN__GGYF2_HUMAN__1544	O60573:Q6Y7W6	1	0.767	0.937	144	92	1	0.581
ITB5_HUMAN__ITAV_HUMAN__1847	P18084:P06756	1	0.792	0.969	222	97	1	0.655
ILF3_HUMAN__ILF2_HUMAN__1284	Q12906:Q12905	1	0.875	0.99	134	99	1	0.669
SMC4_HUMAN__SMC2_HUMAN__2485	Q9NTJ3:O95347	1	0.456	0.782	229	87	1	0.464
RUVB1_HUMAN__RUVB2_HUMAN__919	Q9Y265:Q9Y230	1	0.815	0.985	232	96	1	0.699
RPN1_HUMAN__STT3A_HUMAN__1312	P04843:P46977	1	0.857	0.992	87	97	1	0.54
RPC6_HUMAN__RPC3_HUMAN__850	Q9H1D9:Q9BUI4	1	0.822	0.976	138	96	1	0.675
RTRAF_HUMAN__FA98B_HUMAN__677	Q9Y224:Q52LJ0	1	0.709	0.97	315	96	1	0.718
RPN2_HUMAN__OST48_HUMAN__1087	P04844:P39656	1	0.801	0.997	200	97	1	0.696
PTCD3_HUMAN__RT31_HUMAN__1084	Q96EY7:Q92665	1	0.805	0.991	144	97	1	0.675
EIF3C_HUMAN__EIF3A_HUMAN__2295	Q99613:Q14152	1	0.621	0.984	140	92	1	0.481
PSB7_HUMAN__PSB1_HUMAN__518	Q99436:P20618	1	0.798	0.98	80	97	1	0.557
AATF_HUMAN__NGDN_HUMAN__875	Q9NY61:Q8NEJ9	1	0.515	0.984	316	96	1	0.723
AP2B1_HUMAN__AP2M1_HUMAN__1372	P63010:Q96CW1	1	0.889	0.977	230	97	1	0.702
EIF3I_HUMAN__EIF3G_HUMAN__645	Q13347:O75821	1	0.897	0.98	116	98	1	0.632
VATB2_HUMAN__VATA_HUMAN__1128	P21281:P38606	1	0.869	0.979	169	96	1	0.679
EIF3F_HUMAN__EIF3H_HUMAN__709	O00303:O15372	1	0.786	0.99	238	96	1	0.705
PSA6_HUMAN__PSA3_HUMAN__501	P60900:P25788	1	0.905	0.986	96	98	1	0.646
PSA4_HUMAN__PSA7_HUMAN__509	P25789:O14818	1	0.875	0.993	96	97	1	0.619
SRP14_HUMAN__SRP09_HUMAN__222	P37108:P49458	1	0.861	0.971	113	98	1	0.666
SPTC2_HUMAN__SPTC1_HUMAN__1035	O15270:O15269	1	0.894	0.992	335	98	1	0.736
SF3B5_HUMAN__SF3B3_HUMAN__1303	Q9BWJ5:Q15393	1	0.938	0.983	157	98	1	0.702
PRS6A_HUMAN__PRS10_HUMAN__828	P17980:P62333	1	0.58	0.969	166	90	2	0.603
PSA2_HUMAN__PSA6_HUMAN__480	P25787:P60900	1	0.902	0.997	96	98	1	0.625
RBBP4_HUMAN__MTA2_HUMAN__1093	Q09028:O94776	0.999	0.86	0.949	147	93	1	0.562
HDAC1_HUMAN__SIN3A_HUMAN__1755	Q13547:Q96ST3	0.999	0.807	0.971	232	97	1	0.714
EIFCL_HUMAN__EIF3A_HUMAN__2296	B5ME19:Q14152	0.999	0.615	0.991	140	92	1	0.535
HS90A_HUMAN__HS90B_HUMAN__1456	P07900:P08238	0.999	0.826	0.984	292	97	1	0.723
CWC15_HUMAN__PLRG1_HUMAN__743	Q9P013:O43660	0.999	0.616	0.961	127	97	1	0.599
AP1B1_HUMAN__AP2M1_HUMAN__1384	Q10567:Q96CW1	0.999	0.895	0.983	236	97	1	0.703
CAPZB_HUMAN__CAZA1_HUMAN__563	P47756:P52907	0.999	0.907	0.993	282	98	1	0.728
HDAC2_HUMAN__SIN3A_HUMAN__1761	Q92769:Q96ST3	0.999	0.812	0.955	238	97	1	0.713
RT35_HUMAN__RT29_HUMAN__721	P82673:P51398	0.999	0.836	1	75	98	1	0.533
GBB2_HUMAN__GBG5_HUMAN__408	P62879:P63218	0.998	0.908	0.998	160	98	1	0.711
HDAC2_HUMAN__MTA2_HUMAN__1156	Q92769:O94776	0.998	0.748	0.962	198	97	1	0.696
RUXG_HUMAN__SMD2_HUMAN__194	P62308:P62316	0.998	0.833	0.956	52	97	1	0.471
NONO_HUMAN__SFPQ_HUMAN__1178	Q15233:P23246	0.998	0.589	0.994	287	95	1	0.689
H4_HUMAN__H2B1M_HUMAN__229	P62805:Q99879	0.998	0.699	0.964	154	95	1	0.653
RPN1_HUMAN__STT3B_HUMAN__1433	P04843:Q8TCJ2	0.998	0.809	0.979	80	97	1	0.521
AP1S2_HUMAN__AP1G1_HUMAN__979	P56377:O43747	0.998	0.922	0.983	173	98	1	0.683
PSDE_HUMAN__PSMD7_HUMAN__634	O00487:P51665	0.998	0.742	0.98	214	95	1	0.694
CDC5L_HUMAN__SPF27_HUMAN__1027	Q99459:O75934	0.997	0.723	0.996	187	94	1	0.684
BRM1L_HUMAN__SDS3_HUMAN__651	Q5PSV4:Q9H7L9	0.997	0.444	0.979	124	95	1	0.656
ENPL_HUMAN__HS90A_HUMAN__1535	P14625:P07900	0.997	0.79	0.977	270	96	1	0.702
RBBP7_HUMAN__SIN3A_HUMAN__1698	Q16576:Q96ST3	0.996	0.88	0.96	270	94	1	0.693
CHERP_HUMAN__SR140_HUMAN__1945	Q8IWX8:O15042	0.996	0.349	0.952	150	92	1	0.333
SF3A2_HUMAN__SF3A1_HUMAN__1257	Q15428:Q15459	0.996	0.365	0.981	119	95	1	0.425
PP6R3_HUMAN__PPP6_HUMAN__1178	Q5H9R7:O00743	0.996	0.94	0.922	117	98	1	0.639
HDAC1_HUMAN__SIN3B_HUMAN__1644	Q13547:O75182	0.996	0.799	0.982	238	96	1	0.719
TCPB_HUMAN__TCPA_HUMAN__1091	P78371:P17987	0.996	0.74	0.95	97	89	2	0.42
GBB1_HUMAN__GBG5_HUMAN__408	P62873:P63218	0.996	0.912	0.996	160	98	1	0.712
PRDX2_HUMAN__PRDX1_HUMAN__397	P32119:Q06830	0.996	0.948	0.95	151	99	1	0.719
H2B2E_HUMAN__H2A2A_HUMAN__256	Q16778:Q6FI13	0.996	0.769	1	171	99	1	0.721
THOC5_HUMAN__THOC7_HUMAN__887	Q13769:Q6I9Y2	0.996	0.59	0.982	218	92	2	0.695
MTA1_HUMAN__HDAC1_HUMAN__1197	Q13330:Q13547	0.996	0.764	0.967	194	98	1	0.703
AP1G1_HUMAN__AP1S1_HUMAN__980	O43747:P61966	0.996	0.937	0.963	175	97	1	0.682
MTA2_HUMAN__HDAC1_HUMAN__1150	O94776:Q13547	0.996	0.758	0.97	202	97	1	0.699
UVRAG_HUMAN__BECN1_HUMAN__1149	Q9P2Y5:Q14457	0.996	0.575	0.879	383	93	1	0.697
PRS4_HUMAN__PRS7_HUMAN__873	P62191:P35998	0.995	0.584	0.985	180	88	2	0.524
LTOR5_HUMAN__LTOR4_HUMAN__190	O43504:Q0VGL1	0.995	0.876	0.995	70	98	1	0.53
H4_HUMAN__H31T_HUMAN__239	P62805:Q16695	0.995	0.804	0.998	153	99	1	0.715
RSMB_HUMAN__SMD3_HUMAN__366	P14678:P62318	0.995	0.697	0.973	73	98	1	0.494
PSMD3_HUMAN__PSMD8_HUMAN__884	O43242:P48556	0.994	0.701	0.952	100	92	2	0.498
HYOU1_HUMAN__BIP_HUMAN__1653	Q9Y4L1:P11021	0.994	0.822	0.956	88	96	1	0.468
HDAC1_HUMAN__MTA3_HUMAN__1076	Q13547:Q9BTC8	0.994	0.754	0.972	197	97	1	0.698
RBBP4_HUMAN__MTA1_HUMAN__1140	Q09028:Q13330	0.994	0.862	0.943	153	94	1	0.54
RPC2_HUMAN__RPAB4_HUMAN__1191	Q9NW08:P53803	0.994	0.864	0.976	81	95	1	0.384
RT22_HUMAN__RT18B_HUMAN__618	P82650:Q9Y676	0.994	0.749	0.964	118	97	1	0.67
EIF3M_HUMAN__EIF3F_HUMAN__731	Q7L2H7:O00303	0.994	0.727	0.971	133	92	1	0.618
ARPC3_HUMAN__ARP3_HUMAN__596	O15145:P61158	0.994	0.91	0.94	53	97	1	0.366
LDHA_HUMAN__LDHB_HUMAN__666	P00338:P07195	0.993	0.943	0.998	176	99	1	0.719
TMM9B_HUMAN__CLCN3_HUMAN__1016	Q9NQ34:P51790	0.993	0.782	0.938	163	94	1	0.6
RL27_HUMAN__RL34_HUMAN__253	P61353:P49207	0.993	0.851	0.992	44	97	1	0.332
CLCN5_HUMAN__TMEM9_HUMAN__999	P51795:Q9P0T7	0.993	0.779	0.87	156	96	1	0.583
PRS10_HUMAN__PRS6B_HUMAN__807	P62333:P43686	0.993	0.444	0.982	108	86	2	0.474
PSD13_HUMAN__PSD12_HUMAN__832	Q9UNM6:O00232	0.992	0.721	0.959	39	95	1	0.296
P66A_HUMAN__CHD4_HUMAN__2545	Q86YP4:Q14839	0.992	0.385	0.78	173	86	1	0.352
EIF3I_HUMAN__EIF3B_HUMAN__1139	Q13347:P55884	0.992	0.894	0.966	66	94	1	0.367
PSD11_HUMAN__PSMD6_HUMAN__811	O00231:Q15008	0.992	0.774	0.989	91	93	2	0.533
TCPD_HUMAN__TCPB_HUMAN__1074	P50991:P78371	0.992	0.71	0.446	140	87	2	0.52
TCPQ_HUMAN__TCPA_HUMAN__1104	P50990:P17987	0.992	0.697	0.933	94	86	2	0.35
RPC10_HUMAN__RPC1_HUMAN__1498	Q9Y2Y1:O14802	0.992	0.859	0.877	173	94	1	0.591
GIT2_HUMAN__ARHG7_HUMAN__1562	Q14161:Q14155	0.992	0.532	0.798	155	93	1	0.538
RPA1_HUMAN__RPAB3_HUMAN__1870	O95602:P52434	0.992	0.944	0.974	133	96	1	0.648
AP2A2_HUMAN__AP2B1_HUMAN__1876	O94973:P63010	0.991	0.642	0.979	124	96	1	0.586
TCPQ_HUMAN__TCPZ_HUMAN__1079	P50990:P40227	0.991	0.746	0.945	116	88	2	0.48
RBBP7_HUMAN__MTA3_HUMAN__1019	Q16576:Q9BTC8	0.991	0.878	0.961	182	96	1	0.647
GBB1_HUMAN__GBG4_HUMAN__415	P62873:P50150	0.99	0.911	0.996	164	98	1	0.713
GPAT4_HUMAN__CHP1_HUMAN__651	Q86UL3:Q99653	0.99	0.909	0.945	172	96	1	0.669
TRIP4_HUMAN__ASCC3_HUMAN__2783	Q15650:Q8N3C0	0.99	0.678	0.943	285	92	1	0.67
EMC8_HUMAN__EMC2_HUMAN__507	O43402:Q15006	0.99	0.896	0.982	91	98	1	0.549
NUP62_HUMAN__NUP58_HUMAN__1121	P37198:Q9BVL2	0.989	0.373	0.959	158	91	2	0.524
SF3B2_HUMAN__SF3B1_HUMAN__2199	Q13435:O75533	0.989	0.666	0.982	188	96	1	0.646
PSMD3_HUMAN__PSMD6_HUMAN__923	O43242:Q15008	0.989	0.763	0.99	67	94	1	0.308
LRC8A_HUMAN__LRC8B_HUMAN__1613	Q8IWT6:Q6P9F7	0.989	0.654	0.809	130	93	1	0.501
TIM14_HUMAN__TIM16_HUMAN__241	Q96DA6:Q9Y3D7	0.989	0.62	0.996	76	97	1	0.57
EIF3D_HUMAN__EIF3C_HUMAN__1461	O15371:Q99613	0.989	0.583	0.979	111	93	2	0.58
COX41_HUMAN__COX7B_HUMAN__249	P13073:P24311	0.989	0.567	0.976	83	94	1	0.557
RL4_HUMAN__RL18_HUMAN__615	P36578:Q07020	0.989	0.824	1	67	95	1	0.522
IF2G_HUMAN__IF2B_HUMAN__805	P41091:P20042	0.988	0.801	0.978	76	95	1	0.321
RL6_HUMAN__RL35A_HUMAN__398	Q02878:P18077	0.988	0.871	0.983	60	97	1	0.465
PI3R4_HUMAN__PK3C3_HUMAN__2245	Q99570:Q8NEB9	0.988	0.738	0.949	338	91	2	0.682
EIF3B_HUMAN__EIF3A_HUMAN__2196	P55884:Q14152	0.988	0.634	0.935	186	89	2	0.52
SR140_HUMAN__SPF45_HUMAN__1430	O15042:Q96I25	0.988	0.281	0.979	79	94	1	0.481
EIFCL_HUMAN__EIF3E_HUMAN__1359	B5ME19:P60228	0.987	0.79	0.949	89	91	2	0.412
BBS7_HUMAN__BBS2_HUMAN__1436	Q8IWZ6:Q9BXC9	0.987	0.867	0.975	212	96	1	0.655
MTA2_HUMAN__RBBP7_HUMAN__1093	O94776:Q16576	0.987	0.838	0.901	152	92	2	0.584
REN3B_HUMAN__RENT2_HUMAN__1755	Q9BZI7:Q9HAU5	0.987	0.428	0.939	107	95	1	0.528
KAPCA_HUMAN__KAP0_HUMAN__732	P17612:P10644	0.987	0.837	0.971	124	94	1	0.567
H2B1M_HUMAN__H2A2A_HUMAN__256	Q99879:Q6FI13	0.987	0.771	0.998	171	99	1	0.721
PSD12_HUMAN__PSMD7_HUMAN__780	O00232:P51665	0.986	0.659	0.965	65	90	2	0.383
GBB4_HUMAN__GBG7_HUMAN__408	Q9HAV0:O60262	0.986	0.908	0.996	155	98	1	0.711
GBB1_HUMAN__GBG7_HUMAN__408	P62873:O60262	0.986	0.91	1	154	98	1	0.712
TGFA1_HUMAN__VPS11_HUMAN__1801	Q8WUH2:Q9H270	0.986	0.481	0.982	196	85	2	0.615
GBB1_HUMAN__GBG2_HUMAN__411	P62873:P59768	0.986	0.911	0.992	166	98	1	0.714
CC50A_HUMAN__AT8A1_HUMAN__1525	Q9NV96:Q9Y2Q0	0.986	0.908	0.993	273	98	1	0.725
DYN2_HUMAN__DYN3_HUMAN__1739	P50570:Q9UQ16	0.986	0.476	0.829	173	91	3	0.61
RM10_HUMAN__RM53_HUMAN__373	Q7Z7H8:Q96EL3	0.986	0.824	0.989	60	97	1	0.522
THOC1_HUMAN__THOC7_HUMAN__861	Q96FV9:Q6I9Y2	0.985	0.609	0.967	49	93	1	0.335
MTA1_HUMAN__RBBP7_HUMAN__1140	Q13330:Q16576	0.985	0.848	0.898	142	94	2	0.496
TFP11_HUMAN__DHX15_HUMAN__1632	Q9UBB9:O43143	0.985	0.732	0.973	194	92	1	0.656
TMEM9_HUMAN__CLCN3_HUMAN__1001	Q9P0T7:P51790	0.984	0.777	0.846	152	96	1	0.563
RL18A_HUMAN__RL13A_HUMAN__379	Q02543:P40429	0.983	0.812	0.986	48	95	1	0.341
STX16_HUMAN__VPS45_HUMAN__895	O14662:Q9NRW7	0.983	0.864	0.958	156	98	1	0.681
GBB4_HUMAN__GBG5_HUMAN__408	Q9HAV0:P63218	0.983	0.908	0.99	159	98	1	0.71
CHM2A_HUMAN__CHMP3_HUMAN__444	O43633:Q9Y3E7	0.983	0.48	0.938	94	88	2	0.456
VPS11_HUMAN__VPS18_HUMAN__1914	Q9H270:Q9P253	0.983	0.548	0.911	127	86	2	0.423
TLE3_HUMAN__TLE1_HUMAN__1542	Q04726:Q04724	0.983	0.346	0.915	147	86	1	0.417
TTC7B_HUMAN__HYCCI_HUMAN__1364	Q86TV6:Q9BYI3	0.983	0.881	0.977	215	98	1	0.691
RT23_HUMAN__RT28_HUMAN__377	Q9Y3D9:Q9Y2Q9	0.983	0.606	0.989	58	98	1	0.449
RTRAF_HUMAN__FA98A_HUMAN__762	Q9Y224:Q8NCA5	0.982	0.618	0.973	335	97	1	0.723
NSRP1_HUMAN__PPIL4_HUMAN__1050	Q9H0G5:Q8WUA2	0.982	0.435	0.902	95	90	1	0.408
OSTM1_HUMAN__CLCN7_HUMAN__1139	Q86WC4:P51798	0.981	0.818	0.88	107	98	1	0.549
SMD3_HUMAN__SMD2_HUMAN__244	P62318:P62316	0.981	0.775	0.96	65	98	1	0.462
STAM1_HUMAN__HGS_HUMAN__1317	Q92783:O14964	0.981	0.338	0.911	137	91	2	0.476
MBD3_HUMAN__P66A_HUMAN__924	O95983:Q86YP4	0.981	0.476	0.962	93	88	1	0.427
ATP5J_HUMAN__AT5F1_HUMAN__364	P18859:P24539	0.98	0.566	0.958	91	91	2	0.444
1433G_HUMAN__1433E_HUMAN__502	P61981:P62258	0.98	0.892	0.99	65	99	1	0.508
CDK9_HUMAN__CCNT1_HUMAN__1098	P50750:O60563	0.98	0.867	0.982	74	96	1	0.407
PSMD2_HUMAN__PRS4_HUMAN__1348	Q13200:P62191	0.979	0.794	0.92	81	90	2	0.386
EIF3L_HUMAN__EIF3E_HUMAN__1009	Q9Y262:P60228	0.979	0.554	0.954	55	87	2	0.168
TLE3_HUMAN__TLE5_HUMAN__969	Q04726:Q08117	0.979	0.599	0.98	143	92	1	0.621
SMD3_HUMAN__RUXG_HUMAN__202	P62318:P62308	0.979	0.863	0.995	64	98	1	0.559
EIF3C_HUMAN__EIF3E_HUMAN__1358	Q99613:P60228	0.978	0.797	0.957	84	91	2	0.398
RS14_HUMAN__RS3A_HUMAN__415	P62263:P61247	0.978	0.756	0.972	60	93	2	0.261
BAP29_HUMAN__BAP31_HUMAN__487	Q9UHQ4:P51572	0.977	0.568	0.995	212	92	2	0.672
NDUAD_HUMAN__NDUA8_HUMAN__316	Q9P0J0:P51970	0.977	0.817	0.997	118	97	1	0.662
VP33A_HUMAN__VPS18_HUMAN__1569	Q96AX1:Q9P253	0.976	0.778	0.946	111	91	2	0.454
AP2S1_HUMAN__AP2B1_HUMAN__1079	P53680:P63010	0.976	0.87	0.847	146	90	2	0.604
AUP1_HUMAN__UB2G2_HUMAN__575	Q9Y679:P60604	0.976	0.899	0.952	94	95	1	0.494
RTN4_HUMAN__RTN3_HUMAN__2224	Q9NQC3:O95197	0.975	0.311	0.9	138	84	2	0.046
NDUS1_HUMAN__NDUA2_HUMAN__826	P28331:O43678	0.974	0.88	0.987	98	98	1	0.587
CC50A_HUMAN__AT11C_HUMAN__1493	Q9NV96:Q8NB49	0.973	0.877	0.976	255	94	1	0.694
KAPCB_HUMAN__KAP0_HUMAN__732	P22694:P10644	0.972	0.827	0.925	107	94	1	0.538
ARPC4_HUMAN__ARPC5_HUMAN__319	P59998:O15511	0.972	0.792	0.988	54	95	1	0.463
SNAPN_HUMAN__BL1S2_HUMAN__278	O95295:Q6QNY1	0.971	0.509	0.985	108	94	2	0.619
FLOT1_HUMAN__FLOT2_HUMAN__855	O75955:Q14254	0.971	0.449	0.91	288	88	2	0.654
INSR_HUMAN__IGF1R_HUMAN__2749	P06213:P08069	0.97	0.505	0.601	136	85	3	0.118
RM15_HUMAN__ICT1_HUMAN__502	Q9P015:Q14197	0.97	0.649	0.932	100	93	2	0.562
ARHG7_HUMAN__GIT1_HUMAN__1564	Q14155:Q9Y2X7	0.97	0.521	0.867	132	91	1	0.521
SIN3A_HUMAN__SDS3_HUMAN__1601	Q96ST3:Q9H7L9	0.97	0.453	0.995	71	91	2	0.348
MBD3_HUMAN__P66B_HUMAN__884	O95983:Q8WXI9	0.97	0.507	0.976	96	88	1	0.383
PRS8_HUMAN__PRS4_HUMAN__846	P62195:P62191	0.97	0.514	0.966	77	85	3	0.266
THOC3_HUMAN__THOC2_HUMAN__1944	Q96J01:Q8NI27	0.969	0.919	0.993	92	97	1	0.563
PSD11_HUMAN__PSD12_HUMAN__878	O00231:O00232	0.969	0.664	0.992	40	93	2	0.229
CHD4_HUMAN__P66B_HUMAN__2505	Q14839:Q8WXI9	0.966	0.374	0.829	154	86	1	0.24
ATPD_HUMAN__ATP5E_HUMAN__219	P30049:P56381	0.965	0.737	1	78	94	1	0.55
RL28_HUMAN__RL4_HUMAN__564	P46779:P36578	0.964	0.862	0.95	64	96	1	0.541
RUFY2_HUMAN__RUFY1_HUMAN__1314	Q8WXA3:Q96T51	0.964	0.364	0.69	223	87	2	0.324
EIF3A_HUMAN__EIF3M_HUMAN__1756	Q14152:Q7L2H7	0.963	0.78	0.956	50	92	1	0.25
ACTZ_HUMAN__DCTN2_HUMAN__777	P61163:Q13561	0.963	0.818	0.82	90	92	1	0.461
HAUS4_HUMAN__HAUS3_HUMAN__966	Q9H6D7:Q68CZ6	0.963	0.592	0.988	109	89	2	0.489
MTA1_HUMAN__MTA2_HUMAN__1383	Q13330:O94776	0.963	0.411	0.987	78	93	2	0.483
H2B1M_HUMAN__H31T_HUMAN__262	Q99879:Q16695	0.962	0.62	0.946	140	94	1	0.587
NFL_HUMAN__VIME_HUMAN__1009	P07196:P08670	0.96	0.245	0.838	265	81	3	0.498
SF3B6_HUMAN__SF3B1_HUMAN__1429	Q9Y3B4:O75533	0.959	0.86	0.969	97	88	2	0.396
HSP7C_HUMAN__HS105_HUMAN__1504	P11142:Q92598	0.958	0.785	0.814	136	95	1	0.571
MIC60_HUMAN__MIC19_HUMAN__985	Q16891:Q9NX63	0.958	0.368	0.828	86	90	2	0.333
LRC8B_HUMAN__LRC8C_HUMAN__1606	Q6P9F7:Q8TDW0	0.957	0.601	0.921	103	90	2	0.447
ERLN1_HUMAN__ERLN2_HUMAN__687	O75477:O94905	0.957	0.593	0.496	181	93	2	0.684
SYIC_HUMAN__SYEP_HUMAN__2774	P41252:P07814	0.956	0.431	0.765	66	86	2	0.301
VTI1B_HUMAN__STX8_HUMAN__468	Q9UEU0:Q9UNK0	0.956	0.344	0.995	122	90	2	0.542
VAPB_HUMAN__VAPA_HUMAN__492	O95292:Q9P0L0	0.956	0.481	0.897	92	94	2	0.424
NBN_HUMAN__MRE11_HUMAN__1462	O60934:P49959	0.955	0.603	0.958	102	91	1	0.387
LTOR1_HUMAN__LTOR3_HUMAN__285	Q6IAA8:Q9UHA4	0.952	0.812	0.991	71	93	1	0.351
MBD2_HUMAN__P66B_HUMAN__1004	Q9UBB5:Q8WXI9	0.952	0.402	0.947	100	89	1	0.405
CLCB_HUMAN__CLH1_HUMAN__1904	P09497:Q00610	0.951	0.534	0.89	124	88	2	0.477
EIF3H_HUMAN__EIF3A_HUMAN__1734	O15372:Q14152	0.95	0.724	0.954	72	87	2	0.514
VATB2_HUMAN__VATE2_HUMAN__737	P21281:Q96A05	0.95	0.765	0.913	116	95	1	0.609
K2C1_HUMAN__K1C10_HUMAN__1228	P04264:P13645	0.948	0.264	0.754	284	78	3	0.367
GPAT3_HUMAN__CHP1_HUMAN__629	Q53EU6:Q99653	0.948	0.902	0.969	163	96	1	0.662
ATPG_HUMAN__ATP5E_HUMAN__349	P36542:P56381	0.946	0.858	0.995	70	95	1	0.456
ENPL_HUMAN__HS90B_HUMAN__1527	P14625:P08238	0.944	0.79	0.98	267	95	1	0.705
ESYT2_HUMAN__ESYT1_HUMAN__2025	A0FGR8:Q9BSJ8	0.943	0.526	0.931	95	90	2	0.476
EIF3B_HUMAN__EIF3G_HUMAN__1134	P55884:O75821	0.943	0.374	0.961	68	78	1	0.17
RL13A_HUMAN__RL14_HUMAN__418	P40429:P50914	0.94	0.629	1	55	93	2	0.456
STX6_HUMAN__VTI1A_HUMAN__472	O43752:Q96AJ9	0.938	0.359	0.982	109	89	2	0.512
CLCA_HUMAN__CLH1_HUMAN__1923	P09496:Q00610	0.937	0.513	0.928	128	87	2	0.44
THOC5_HUMAN__THOC2_HUMAN__2276	Q13769:Q8NI27	0.934	0.341	0.842	58	89	2	0.2
OSBL8_HUMAN__OSBL5_HUMAN__1768	Q9BZF1:Q9H0X9	0.929	0.316	0.742	86	79	3	0.118
H90B3_HUMAN__HS90B_HUMAN__1321	Q58FF7:P08238	0.927	0.787	0.994	280	95	1	0.71
1433G_HUMAN__1433T_HUMAN__492	P61981:P27348	0.926	0.88	1	58	98	1	0.51
ARPC4_HUMAN__ARP5L_HUMAN__321	P59998:Q9BPX5	0.921	0.801	0.982	55	96	1	0.459
CAAP1_HUMAN__AK17A_HUMAN__1056	Q9H8G2:Q02040	0.919	0.329	0.955	88	88	2	0.345
NFM_HUMAN__VIME_HUMAN__1382	P07197:P08670	0.919	0.27	0.828	286	80	3	0.452
P66A_HUMAN__MBD2_HUMAN__1044	Q86YP4:Q9UBB5	0.917	0.379	0.961	89	86	1	0.259
EAPP_HUMAN__PRP8_HUMAN__2620	Q56P03:Q6P2Q9	0.917	0.68	0.81	88	91	2	0.419
LRC8A_HUMAN__LRC8C_HUMAN__1613	Q8IWT6:Q8TDW0	0.917	0.664	0.947	132	92	2	0.525
NFM_HUMAN__NFL_HUMAN__1459	P07197:P07196	0.912	0.251	0.863	258	80	3	0.358
KXDL1_HUMAN__BL1S1_HUMAN__329	Q9BQD3:P78537	0.91	0.459	0.972	104	91	2	0.477
RPC9_HUMAN__RPC1_HUMAN__1538	O75575:O14802	0.91	0.819	0.977	43	92	2	0.234
PRP6_HUMAN__CD2B2_HUMAN__1282	O94906:O95400	0.905	0.479	0.911	54	88	3	0.246
VTI1B_HUMAN__STX7_HUMAN__493	Q9UEU0:O15400	0.903	0.624	0.952	122	88	2	0.532
SEC20_HUMAN__RINT1_HUMAN__1020	Q12981:Q6NUQ1	0.9	0.646	0.989	58	93	2	0.288
STX7_HUMAN__VTI1A_HUMAN__478	O15400:Q96AJ9	0.9	0.568	0.955	106	82	3	0.494
RL14_HUMAN__RL4_HUMAN__642	P50914:P36578	0.896	0.596	0.985	22	91	2	0.141
ENPL_HUMAN__CNPY2_HUMAN__985	P14625:Q9Y2B0	0.892	0.842	0.858	58	94	2	0.238
RAB21_HUMAN__RABX5_HUMAN__716	Q9UL25:Q9UJ41	0.892	0.773	0.962	68	92	2	0.353
RL7A_HUMAN__RL36_HUMAN__371	P62424:Q9Y3U8	0.891	0.662	0.968	21	92	2	0.054
AT5F1_HUMAN__ATPO_HUMAN__469	P24539:P48047	0.889	0.398	1	50	81	4	0.158
K1C14_HUMAN__K2C8_HUMAN__955	P02533:P05787	0.888	0.302	0.734	331	83	3	0.57
NDUC2_HUMAN__NDUB5_HUMAN__308	O95298:O43674	0.888	0.61	1	31	90	2	0.083
PP1G_HUMAN__RRP1B_HUMAN__1081	P36873:Q14684	0.888	0.859	0.826	68	95	1	0.386
RAB4A_HUMAN__RAB14_HUMAN__433	P20338:P61106	0.886	0.7	0.903	46	88	3	0.075
CHM4B_HUMAN__CHMP5_HUMAN__443	Q9H444:Q9NZZ3	0.885	0.486	0.454	60	80	3	0.147
U520_HUMAN__TSSC4_HUMAN__2465	O75643:Q9Y5U2	0.881	0.594	0.952	114	91	2	0.58
TMED9_HUMAN__TMEDA_HUMAN__454	Q9BVK6:P49755	0.876	0.406	0.649	39	78	4	0.11
SNR40_HUMAN__PRP8_HUMAN__2692	Q96DI7:Q6P2Q9	0.874	0.814	0.96	42	90	3	0.142
GIT1_HUMAN__GIT2_HUMAN__1520	Q9Y2X7:Q14161	0.867	0.381	0.843	73	73	2	0.432
RM52_HUMAN__RM38_HUMAN__503	Q86TS9:Q96DV4	0.867	0.712	0.976	40	96	1	0.302
ACTG_HUMAN__CAPZB_HUMAN__652	P63261:P47756	0.867	0.712	0.913	44	88	2	0.178
RBP1_HUMAN__REPS1_HUMAN__1451	Q15311:Q96D71	0.866	0.267	0.918	78	77	2	0.095
PRS8_HUMAN__PRS10_HUMAN__795	P62195:P62333	0.864	0.511	0.963	36	86	2	0.127
LPPRC_HUMAN__SLIRP_HUMAN__1503	P42704:Q9GZT3	0.863	0.821	0.977	43	92	2	0.177
HS71B_HUMAN__HSP7C_HUMAN__1287	P0DMV9:P11142	0.863	0.803	0.914	68	94	2	0.496
RALY_HUMAN__RALYL_HUMAN__597	Q9UKM9:Q86SE5	0.863	0.223	0.948	44	87	2	0.176
CD2B2_HUMAN__TXN4A_HUMAN__483	O95400:P83876	0.862	0.832	0.952	48	93	2	0.247
HS71B_HUMAN__HS105_HUMAN__1499	P0DMV9:Q92598	0.858	0.822	0.933	96	95	1	0.534
MBD3_HUMAN__MTA2_HUMAN__959	O95983:O94776	0.857	0.505	0.699	91	88	2	0.401
PSB5_HUMAN__PSB3_HUMAN__468	P28074:P49720	0.854	0.847	0.667	57	95	1	0.407
UVRAG_HUMAN__PI3R4_HUMAN__2057	Q9P2Y5:Q99570	0.853	0.504	0.875	53	85	3	0.178
SAP18_HUMAN__PININ_HUMAN__870	O00422:Q9H307	0.853	0.726	0.917	36	88	2	0.195
RSMB_HUMAN__RUXG_HUMAN__316	P14678:P62308	0.852	0.655	0.792	38	88	3	0.079
CHMP3_HUMAN__CHM2B_HUMAN__435	Q9Y3E7:Q9UQN3	0.85	0.46	0.493	74	84	3	0.393
H90B2_HUMAN__HS90B_HUMAN__1105	Q58FF8:P08238	0.849	0.714	0.988	110	94	1	0.577
SNAA_HUMAN__SNAG_HUMAN__607	P54920:Q99747	0.845	0.733	0.798	27	94	2	0.093
VATB2_HUMAN__VATD_HUMAN__758	P21281:Q9Y5K8	0.845	0.588	0.768	27	83	5	0.146
RALY_HUMAN__HNRPC_HUMAN__612	Q9UKM9:P07910	0.842	0.264	0.906	38	84	2	0.103
VATD_HUMAN__VATC1_HUMAN__629	Q9Y5K8:P21283	0.842	0.592	0.854	31	84	3	0.121
FXR1_HUMAN__FMR1_HUMAN__1253	P51114:Q06787	0.841	0.334	0.721	64	81	6	0.094
EF1G_HUMAN__EF1D_HUMAN__718	P26641:P29692	0.838	0.497	0.982	38	88	3	0.151
ERH_HUMAN__HNRPC_HUMAN__410	P84090:P07910	0.838	0.701	0.92	66	83	2	0.182
H90B4_HUMAN__HS90B_HUMAN__1229	Q58FF6:P08238	0.834	0.746	0.968	98	94	1	0.545
NH2L1_HUMAN__NOP56_HUMAN__722	P55769:O00567	0.832	0.902	0.337	41	95	1	0.378
H90B4_HUMAN__HS90A_HUMAN__1237	Q58FF6:P07900	0.83	0.755	0.974	101	94	1	0.545
UBC_HUMAN__HGS_HUMAN__1462	P0CG48:O14964	0.829	0.429	0.411	136	87	2	0.404
RL36_HUMAN__RL13_HUMAN__316	Q9Y3U8:P26373	0.827	0.461	0.939	22	86	2	0.098
BCLF1_HUMAN__ERH_HUMAN__1024	Q9NYF8:P84090	0.822	0.803	0.827	76	81	2	0.175
ARL8B_HUMAN__RAB7A_HUMAN__393	Q9NVJ2:P51149	0.822	0.63	0.956	30	87	3	0.05
PHAR4_HUMAN__ACTG_HUMAN__1077	Q8IZ21:P63261	0.822	0.856	0.944	67	86	2	0.268
STX16_HUMAN__VTI1A_HUMAN__542	O14662:Q96AJ9	0.821	0.403	0.818	94	81	4	0.326
THOC2_HUMAN__THOC7_HUMAN__1797	Q8NI27:Q6I9Y2	0.812	0.515	0.928	35	86	2	0.136
VPS45_HUMAN__RAB7A_HUMAN__777	Q9NRW7:P51149	0.811	0.655	0.928	37	89	2	0.14
VATH_HUMAN__VPP1_HUMAN__1320	Q9UI12:Q93050	0.811	0.605	0.937	35	90	2	0.126
IF4A3_HUMAN__MGN_HUMAN__557	P38919:P61326	0.808	0.64	0.783	35	84	7	0.11
RL7_HUMAN__RL18A_HUMAN__424	P18124:Q02543	0.807	0.801	0.619	30	96	1	0.243
TM230_HUMAN__AT11A_HUMAN__1254	Q96A57:P98196	0.802	0.747	0.818	78	88	2	0.269
MTA3_HUMAN__MBD3_HUMAN__885	Q9BTC8:O95983	0.802	0.413	0.927	40	85	3	0.201
VPS45_HUMAN__VAMP3_HUMAN__670	Q9NRW7:Q15836	0.79	0.694	0.932	70	91	2	0.316
SF3B1_HUMAN__PHF5A_HUMAN__1414	O75533:Q7RTV0	0.789	0.924	0.397	69	96	1	0.358
MGN_HUMAN__PININ_HUMAN__863	P61326:Q9H307	0.782	0.682	0.762	52	84	2	0.216
3BP5_HUMAN__RB11A_HUMAN__671	O60239:P62491	0.774	0.774	0.924	57	92	2	0.246
VAMP3_HUMAN__STX7_HUMAN__361	Q15836:O15400	0.773	0.433	0.841	61	82	4	0.284
CLH1_HUMAN__PAAT_HUMAN__2120	Q00610:Q9H8K7	0.769	0.487	0.766	61	87	3	0.214
MLEC_HUMAN__RPN1_HUMAN__899	Q14165:P04843	0.769	0.497	0.641	40	84	2	0.165
RB33B_HUMAN__RAB10_HUMAN__429	Q9H082:P61026	0.765	0.706	0.613	36	90	2	0.072
RAB4A_HUMAN__SAC2_HUMAN__1350	P20338:Q9Y2H2	0.765	0.79	0.949	46	83	3	0.307
DCTN2_HUMAN__DCTN1_HUMAN__1679	Q13561:Q14203	0.763	0.265	0.623	99	65	2	0.065
RING1_HUMAN__PHC2_HUMAN__1264	Q06587:Q8IXK0	0.762	0.379	0.74	44	83	1	0.063
RBBP4_HUMAN__RBBP7_HUMAN__850	Q09028:Q16576	0.76	0.588	0.48	22	83	8	0.051
RU2A_HUMAN__SF3B2_HUMAN__1150	P09661:Q13435	0.759	0.627	0.947	19	88	3	0.06
RL30_HUMAN__RL34_HUMAN__232	P62888:P49207	0.757	0.616	0.833	14	90	2	0.073
CHTOP_HUMAN__DX39B_HUMAN__676	Q9Y3Y2:Q13838	0.753	0.512	0.484	38	93	2	0.137
KLC1_HUMAN__KINH_HUMAN__1536	Q07866:P33176	0.752	0.295	0.763	37	68	5	0.072
CHM2A_HUMAN__CHM1B_HUMAN__421	O43633:Q7LBR1	0.75	0.2	0.4	5	57	11	0.021
CHM1B_HUMAN__CHMP3_HUMAN__421	Q7LBR1:Q9Y3E7	0.749	0.384	0.579	50	78	6	0.162
ZO1_HUMAN__ZO2_HUMAN__2938	Q07157:Q9UDY2	0.747	0.34	0.333	24	71	2	0.057
PDC6I_HUMAN__CHM4B_HUMAN__1092	Q8WUM4:Q9H444	0.746	0.463	0.613	54	90	2	0.214
RAB5C_HUMAN__VPP1_HUMAN__1053	P51148:Q93050	0.745	0.63	0.881	26	80	3	0.078
BORC6_HUMAN__BL1S2_HUMAN__499	Q96GS4:Q6QNY1	0.742	0.428	0.517	73	78	4	0.187
RAB4A_HUMAN__RAB5A_HUMAN__433	P20338:P20339	0.739	0.586	0.824	33	82	5	0.046
RAB4A_HUMAN__RAB7A_HUMAN__425	P20338:P51149	0.738	0.554	0.352	28	81	6	0.036
CHTOP_HUMAN__DX39A_HUMAN__675	Q9Y3Y2:O00148	0.737	0.511	0.477	35	93	2	0.142
MTA1_HUMAN__MBD3_HUMAN__1006	Q13330:O95983	0.736	0.472	0.495	65	87	2	0.275
VAMP4_HUMAN__SNAA_HUMAN__436	O75379:P54920	0.734	0.589	0.667	45	87	3	0.128
COL12_HUMAN__SCAR3_HUMAN__1348	Q5KU26:Q6AZY7	0.733	0.298	0.333	87	67	5	0.09
STX8_HUMAN__VAMP3_HUMAN__336	Q9UNK0:Q15836	0.73	0.542	0.971	67	88	3	0.361
EF1A3_HUMAN__EF1B_HUMAN__687	Q5VTE0:P24534	0.73	0.737	0.909	89	93	2	0.404
VPS45_HUMAN__VTI1A_HUMAN__787	Q9NRW7:Q96AJ9	0.729	0.594	0.524	68	85	5	0.204
GPC6_HUMAN__GPC4_HUMAN__1111	Q9Y625:O75487	0.729	0.395	0.471	22	78	3	0.042
ACPM_HUMAN__FMC1_HUMAN__269	O14561:Q96HJ9	0.727	0.481	0.957	45	86	2	0.082
NUMBL_HUMAN__NUMB_HUMAN__1260	Q9Y6R0:P49757	0.726	0.251	0.333	24	69	4	0.056
RAB8B_HUMAN__RAB8A_HUMAN__414	Q92930:P61006	0.725	0.437	0.778	21	80	6	0.037
BORC5_HUMAN__BORC7_HUMAN__302	Q969J3:Q96B45	0.724	0.394	0.427	84	81	6	0.237
STAM1_HUMAN__UBC_HUMAN__1225	Q92783:P0CG48	0.724	0.357	0.781	61	88	4	0.211
RAB5A_HUMAN__RAB5C_HUMAN__431	P20339:P51148	0.722	0.496	0.559	19	82	6	0.029
STAM2_HUMAN__UBC_HUMAN__1210	O75886:P0CG48	0.722	0.37	0.677	62	89	3	0.258
STX12_HUMAN__VAMP3_HUMAN__376	Q86Y82:Q15836	0.716	0.39	0.765	38	79	6	0.1
RNF11_HUMAN__UBC_HUMAN__839	Q9Y3C5:P0CG48	0.716	0.635	0.49	41	88	2	0.253
SNRPA_HUMAN__RU2B_HUMAN__507	P09012:P08579	0.714	0.309	0.885	30	85	3	0.104
RAB21_HUMAN__ANR27_HUMAN__1275	Q9UL25:Q96NW4	0.714	0.821	0.958	69	92	1	0.357
STX7_HUMAN__RAB14_HUMAN__476	O15400:P61106	0.714	0.532	0.452	33	77	5	0.053
RAB2A_HUMAN__RAB7A_HUMAN__419	P61019:P51149	0.713	0.383	0.4	10	75	10	0.026
STX7_HUMAN__VAMP2_HUMAN__377	O15400:P63027	0.712	0.347	0.78	47	79	5	0.228
RB39A_HUMAN__RAB10_HUMAN__417	Q14964:P61026	0.711	0.572	0.76	25	84	5	0.033
RAB5B_HUMAN__EEA1_HUMAN__1626	P61020:Q15075	0.711	0.694	0.906	39	78	3	0.076
ATPO_HUMAN__ATPB_HUMAN__742	P48047:P06576	0.711	0.588	0.847	22	84	2	0.081
STAG1_HUMAN__STAG2_HUMAN__2489	Q8WVM7:Q8N3U4	0.707	0.464	0.333	21	73	5	0.189
ITSN1_HUMAN__EP15R_HUMAN__2585	Q15811:Q9UBC2	0.707	0.248	0.418	67	56	4	0.118
AVEN_HUMAN__FOCAD_HUMAN__2163	Q9NQS1:Q5VW36	0.706	0.687	0.938	170	92	2	0.581
BMP2K_HUMAN__REPS1_HUMAN__1957	Q9NSY1:Q96D71	0.703	0.271	0.667	31	78	2	0.037
SNAA_HUMAN__STX8_HUMAN__531	P54920:Q9UNK0	0.702	0.655	0.943	28	88	2	0.091
SNAA_HUMAN__VTI1A_HUMAN__512	P54920:Q96AJ9	0.699	0.61	0.917	25	87	2	0.081
VAMP8_HUMAN__PTTG_HUMAN__280	Q9BV40:P53801	0.698	0.358	0.921	36	84	3	0.099
PTTG_HUMAN__VAMP3_HUMAN__280	P53801:Q15836	0.698	0.39	0.626	38	86	3	0.15
RAB4A_HUMAN__STX10_HUMAN__467	P20338:O60499	0.696	0.588	0.522	39	83	4	0.07
VATD_HUMAN__VATA_HUMAN__864	Q9Y5K8:P38606	0.695	0.636	0.648	31	86	3	0.152
CALX_HUMAN__TOIP2_HUMAN__1062	P27824:Q8NFQ8	0.688	0.531	0.612	58	86	4	0.339
RAB21_HUMAN__RAB7A_HUMAN__432	Q9UL25:P51149	0.686	0.637	0.953	48	86	3	0.116
FMR1_HUMAN__ERH_HUMAN__736	Q06787:P84090	0.684	0.856	0.476	46	88	1	0.228
BL1S2_HUMAN__BL1S1_HUMAN__295	Q6QNY1:P78537	0.683	0.233	0.763	30	69	8	0.045
RBBP7_HUMAN__ZBT7A_HUMAN__1009	Q16576:O95365	0.681	0.587	0.463	37	77	5	0.089
ERH_HUMAN__TR150_HUMAN__1059	P84090:Q9Y2W1	0.68	0.801	0.37	87	81	3	0.172
MTA1_HUMAN__CHD4_HUMAN__2627	Q13330:Q14839	0.679	0.326	0.333	5	68	10	0.08
PGRC1_HUMAN__RPN1_HUMAN__802	O00264:P04843	0.677	0.665	0.518	54	91	2	0.212
RB11A_HUMAN__RAB5C_HUMAN__432	P62491:P51148	0.676	0.433	0.444	15	81	7	0.029
EF1A3_HUMAN__EF1D_HUMAN__743	Q5VTE0:P29692	0.675	0.758	0.915	92	93	2	0.413
LIMA1_HUMAN__ACTG_HUMAN__1134	Q9UHB6:P63261	0.673	0.849	0.333	59	94	1	0.23
STX10_HUMAN__VPS45_HUMAN__819	O60499:Q9NRW7	0.672	0.649	0.429	56	85	3	0.218
PAIRB_HUMAN__SIA7F_HUMAN__741	Q8NC51:Q969X2	0.671	0.536	0.601	47	81	3	0.174
AP1M1_HUMAN__AP1S2_HUMAN__580	Q9BXS5:P56377	0.664	0.552	0.37	18	84	6	0.037
NDUAC_HUMAN__NDUA7_HUMAN__258	Q9UI09:O95182	0.661	0.558	0.957	22	90	2	0.073
IF4A3_HUMAN__CASC3_HUMAN__1114	P38919:O15234	0.66	0.66	0.389	38	84	3	0.159
PSB7_HUMAN__PSB4_HUMAN__541	Q99436:P28070	0.658	0.512	0.333	24	93	8	0.16
VPS18_HUMAN__STX7_HUMAN__1234	Q9P253:O15400	0.656	0.577	0.638	59	78	3	0.178
RAB14_HUMAN__RB39A_HUMAN__432	P61106:Q14964	0.656	0.59	0.852	16	85	4	0.03
HDAC2_HUMAN__P66B_HUMAN__1081	Q92769:Q8WXI9	0.655	0.589	0.815	36	83	5	0.086
RPN1_HUMAN__ANS1A_HUMAN__1741	P04843:Q92625	0.654	0.574	0.758	28	79	4	0.093
SYTL4_HUMAN__RAB8A_HUMAN__878	Q96C24:P61006	0.652	0.825	0.349	91	94	1	0.326
SCAM1_HUMAN__VAMP3_HUMAN__438	O15126:Q15836	0.652	0.404	0.56	33	80	6	0.099
EF1G_HUMAN__EF1B_HUMAN__662	P26641:P24534	0.65	0.467	0.474	18	86	4	0.095
STX8_HUMAN__STX7_HUMAN__497	Q9UNK0:O15400	0.649	0.281	0.608	17	62	11	0.027
EEA1_HUMAN__RAB5C_HUMAN__1627	Q15075:P51148	0.648	0.698	0.626	37	83	3	0.092
WDR20_HUMAN__WDR48_HUMAN__1246	Q8TBZ3:Q8TAF3	0.647	0.542	0.524	5	78	9	0.128
VPS35_HUMAN__RAB7A_HUMAN__1003	Q96QK1:P51149	0.647	0.641	0.383	33	85	5	0.083
PDIA3_HUMAN__CALR_HUMAN__922	P30101:P27797	0.641	0.588	0.812	20	92	2	0.05
GOGA7_HUMAN__ZDHC9_HUMAN__501	Q7Z5G4:Q9Y397	0.64	0.87	0.932	88	96	1	0.592
UBC_HUMAN__MYO6_HUMAN__1979	P0CG48:Q9UM54	0.635	0.481	0.75	25	81	5	0.072
GOGA7_HUMAN__ZDH14_HUMAN__625	Q7Z5G4:Q8IZN3	0.632	0.891	0.993	92	97	1	0.601
CP51A_HUMAN__PGRC1_HUMAN__704	Q16850:O00264	0.631	0.628	0.532	36	78	2	0.084
UVRAG_HUMAN__RUBIC_HUMAN__1671	Q9P2Y5:Q92622	0.63	0.256	0.333	5	66	13	0.029
HNRPK_HUMAN__PERM_HUMAN__1208	P61978:P05164	0.627	0.73	0.531	35	89	2	0.132
UIF_HUMAN__ERH_HUMAN__422	Q96QD9:P84090	0.623	0.705	0.333	45	80	2	0.135
MTA1_HUMAN__CHD3_HUMAN__2715	Q13330:Q12873	0.623	0.368	0.75	12	73	7	0.031
HDAC1_HUMAN__MBD2_HUMAN__893	Q13547:Q9UBB5	0.623	0.487	0.471	36	78	5	0.088
SF3B2_HUMAN__RUXE_HUMAN__987	Q13435:P62304	0.62	0.531	0.641	29	69	7	0.065
TOLIP_HUMAN__UBC_HUMAN__959	Q9H0E2:P0CG48	0.618	0.307	0.333	43	82	7	0.107
HSP7C_HUMAN__TTC1_HUMAN__938	P11142:Q99614	0.613	0.523	0.49	58	86	2	0.221
SLMAP_HUMAN__FGOP2_HUMAN__1081	Q14BN4:Q9NVK5	0.612	0.255	0.626	73	70	5	0.119
ENPL_HUMAN__ENPLL_HUMAN__1202	P14625:Q58FF3	0.609	0.77	0.978	91	91	2	0.363
RL32_HUMAN__RL28_HUMAN__272	P62910:P46779	0.608	0.778	0.659	42	95	1	0.332
PGRC1_HUMAN__LCLT1_HUMAN__609	O00264:Q6UWP7	0.608	0.717	0.619	38	91	2	0.144
RAB5C_HUMAN__RAB7A_HUMAN__423	P51148:P51149	0.606	0.469	0.714	7	77	8	0.029
EF1D_HUMAN__EF1B_HUMAN__506	P29692:P24534	0.606	0.357	0.333	21	87	3	0.082
BORC5_HUMAN__SNAPN_HUMAN__332	Q969J3:O95295	0.604	0.48	0.947	84	90	2	0.36
MYH9_HUMAN__CCD42_HUMAN__2276	P35579:Q96M95	0.6	0.396	0.333	102	83	2	0.424
AP2M1_HUMAN__AP2A2_HUMAN__1374	Q96CW1:O94973	0.596	0.557	0.333	15	88	8	0.082
UBC_HUMAN__EPN1_HUMAN__1261	P0CG48:Q9Y6I3	0.592	0.337	0.605	34	78	6	0.185
SF3B2_HUMAN__RSMB_HUMAN__1135	Q13435:P14678	0.591	0.311	0.697	30	74	6	0.063
RAB14_HUMAN__RAB5C_HUMAN__431	P61106:P51148	0.59	0.501	0.708	14	80	6	0.028
RUFY1_HUMAN__AP3D1_HUMAN__1861	Q96T51:O14617	0.589	0.298	0.407	9	66	12	0.048
KGD4_HUMAN__DLDH_HUMAN__612	P82909:P09622	0.583	0.558	0.626	40	89	2	0.267
RB11A_HUMAN__VAMP3_HUMAN__316	P62491:Q15836	0.573	0.42	0.847	22	81	6	0.054
CE128_HUMAN__ODFP2_HUMAN__1923	Q6ZU80:Q5BJF6	0.561	0.215	0.333	26	57	5	0.03
RAB14_HUMAN__STX12_HUMAN__491	P61106:Q86Y82	0.556	0.536	0.387	27	72	7	0.039
TXN4A_HUMAN__PRP8_HUMAN__2477	P83876:Q6P2Q9	0.547	0.81	0.333	21	85	6	0.05
VAMP3_HUMAN__RAB5A_HUMAN__315	Q15836:P20339	0.544	0.262	0.667	8	68	11	0.02
HDAC2_HUMAN__MBD3_HUMAN__779	Q92769:O95983	0.543	0.628	0.432	31	89	3	0.239
MTA3_HUMAN__P66B_HUMAN__1187	Q9BTC8:Q8WXI9	0.54	0.332	0.333	15	72	7	0.03
ROA1_HUMAN__HNRPC_HUMAN__678	P09651:P07910	0.54	0.383	0.435	32	80	4	0.031
ARC1A_HUMAN__ARPC2_HUMAN__670	Q92747:O15144	0.54	0.592	0.722	18	87	5	0.083
EEA1_HUMAN__RAB5A_HUMAN__1626	Q15075:P20339	0.537	0.505	0.333	20	69	8	0.065
NCBP1_HUMAN__FBX34_HUMAN__1501	Q09161:Q9NWN3	0.537	0.431	0.333	5	75	10	0.042
PPIF_HUMAN__PPIA_HUMAN__372	P30405:P62937	0.532	0.478	0.593	15	86	9	0.048
MTA1_HUMAN__HDAC2_HUMAN__1203	Q13330:Q92769	0.531	0.534	0.333	19	84	7	0.048
SNAA_HUMAN__STX7_HUMAN__556	P54920:O15400	0.524	0.294	0.424	6	73	11	0.022
ATP5J_HUMAN__ATP5H_HUMAN__269	P18859:O75947	0.524	0.372	0.386	57	70	5	0.11
STX7_HUMAN__RAB7A_HUMAN__468	O15400:P51149	0.522	0.506	0.333	39	77	5	0.056
MTA2_HUMAN__P66B_HUMAN__1261	O94776:Q8WXI9	0.52	0.278	0.333	5	70	12	0.025
VTI1B_HUMAN__VAMP7_HUMAN__452	Q9UEU0:P51809	0.518	0.281	0.333	46	80	4	0.169
ANXA5_HUMAN__DX39B_HUMAN__748	P08758:Q13838	0.515	0.37	0.519	8	84	12	0.029
RAB2A_HUMAN__LTOR1_HUMAN__373	P61019:Q6IAA8	0.513	0.308	0.875	8	63	11	0.027
PP4P1_HUMAN__RAB9A_HUMAN__478	Q86T03:P51151	0.511	0.658	0.333	33	89	3	0.125
F120C_HUMAN__HNRPC_HUMAN__1402	Q9NX05:P07910	0.511	0.452	0.333	35	81	2	0.033
ROA2_HUMAN__HNRPC_HUMAN__659	P22626:P07910	0.51	0.425	0.429	39	82	3	0.05
EPS15_HUMAN__AP2A1_HUMAN__1873	P42566:O95782	0.507	0.302	0.333	11	71	4	0.158
VTI1B_HUMAN__PTTG_HUMAN__412	Q9UEU0:P53801	0.507	0.265	0.417	19	83	9	0.043
CAPZB_HUMAN__EEA1_HUMAN__1688	P47756:Q15075	0.506	0.592	0.333	18	75	8	0.043
PABP3_HUMAN__PABP4_HUMAN__1275	Q9H361:Q13310	0.504	0.272	0.639	21	76	7	0.03
HDAC1_HUMAN__MBD3_HUMAN__773	Q13547:O95983	0.501	0.345	0.452	13	80	11	0.028
BL1S2_HUMAN__PP4P1_HUMAN__419	Q6QNY1:Q86T03	0.501	0.306	0.651	41	89	1	0.337
RAB14_HUMAN__VAMP3_HUMAN__315	P61106:Q15836	0.499	0.377	0.81	12	73	7	0.024
RAB5C_HUMAN__VAMP3_HUMAN__316	P51148:Q15836	0.499	0.332	0.796	16	74	8	0.03
RAB2A_HUMAN__VAMP3_HUMAN__312	P61019:Q15836	0.498	0.419	0.652	19	74	6	0.029
ABTB1_HUMAN__CAPR1_HUMAN__1187	Q969K4:Q14444	0.497	0.409	0.667	12	72	7	0.026
RB11B_HUMAN__VAMP3_HUMAN__318	Q15907:Q15836	0.496	0.44	0.773	22	81	5	0.054
AP2A2_HUMAN__BMP2K_HUMAN__2100	O94973:Q9NSY1	0.492	0.323	0.565	22	71	2	0.212
RB11A_HUMAN__RFIP1_HUMAN__1499	P62491:Q6WKZ4	0.491	0.571	0.639	10	68	6	0.039
HDAC1_HUMAN__P66B_HUMAN__1075	Q13547:Q8WXI9	0.483	0.575	0.333	35	79	6	0.117
MATR3_HUMAN__GLT11_HUMAN__1455	P43243:Q8NCW6	0.481	0.539	0.476	27	85	3	0.118
EEA1_HUMAN__RAB9A_HUMAN__1612	Q15075:P51151	0.479	0.59	0.6	5	70	9	0.025
EF1D_HUMAN__SYVC_HUMAN__1545	P29692:P26640	0.477	0.559	0.586	31	86	3	0.167
BAG2_HUMAN__HSP7C_HUMAN__857	O95816:P11142	0.476	0.608	0.933	9	89	4	0.022
HDAC1_HUMAN__RBBP4_HUMAN__907	Q13547:Q09028	0.475	0.45	0.333	7	73	8	0.045
PGRC1_HUMAN__DHC24_HUMAN__711	O00264:Q15392	0.473	0.336	0.333	23	69	6	0.038
RABE2_HUMAN__UBC_HUMAN__1254	Q9H5N1:P0CG48	0.473	0.319	0.333	32	77	7	0.09
NISCH_HUMAN__CNKR3_HUMAN__2059	Q9Y2I1:Q6P9H4	0.467	0.449	0.333	12	73	7	0.09
HS90A_HUMAN__SYTC_HUMAN__1455	P07900:P26639	0.465	0.571	0.863	50	80	2	0.184
RAB26_HUMAN__RB33B_HUMAN__485	Q9ULW5:Q9H082	0.465	0.56	0.503	28	84	4	0.046
GCP3_HUMAN__IF2B1_HUMAN__1484	Q96CW5:Q9NZI8	0.464	0.46	0.968	20	86	4	0.075
DYL2_HUMAN__SDS3_HUMAN__417	Q96FJ2:Q9H7L9	0.464	0.391	0.7	10	67	9	0.04
MTA2_HUMAN__MBD2_HUMAN__1079	O94776:Q9UBB5	0.463	0.317	0.396	28	83	5	0.055
SDHA_HUMAN__HXB3_HUMAN__1095	P31040:P14651	0.459	0.663	0.508	18	88	3	0.028
RAB5B_HUMAN__RAB5C_HUMAN__431	P61020:P51148	0.456	0.577	0.903	23	87	4	0.031
RL22_HUMAN__H18_HUMAN__474	P35268:Q8IZA3	0.454	0.388	0.333	6	74	8	0.026
THOC4_HUMAN__IF4A3_HUMAN__668	Q86V81:P38919	0.452	0.522	0.438	19	84	5	0.132
CEP70_HUMAN__BYST_HUMAN__1034	Q8NHQ1:Q13895	0.444	0.423	0.333	9	70	10	0.031
PABP3_HUMAN__PABP1_HUMAN__1267	Q9H361:P11940	0.443	0.315	0.561	37	82	4	0.08
LPPRC_HUMAN__RT31_HUMAN__1789	P42704:Q92665	0.443	0.408	0.415	35	78	2	0.101
THOC3_HUMAN__THOC5_HUMAN__1034	Q96J01:Q13769	0.441	0.564	0.333	16	83	8	0.028
DHCR7_HUMAN__PGRC1_HUMAN__670	Q9UBM7:O00264	0.437	0.39	0.333	20	74	7	0.066
CATA_HUMAN__ECHP_HUMAN__1250	P04040:Q08426	0.437	0.356	0.667	5	71	7	0.038
EIF3G_HUMAN__EIF3A_HUMAN__1702	O75821:Q14152	0.436	0.286	0.333	10	80	10	0.027
STX12_HUMAN__RAB5C_HUMAN__492	Q86Y82:P51148	0.436	0.373	0.333	12	64	8	0.027
UBC_HUMAN__RAC1_HUMAN__877	P0CG48:P63000	0.434	0.596	0.636	17	81	9	0.044
VAMP7_HUMAN__RAB2A_HUMAN__432	P51809:P61019	0.43	0.363	0.433	7	77	10	0.028
VATH_HUMAN__VPP2_HUMAN__1339	Q9UI12:Q9Y487	0.427	0.633	0.945	53	92	2	0.214
RL35A_HUMAN__RL18A_HUMAN__286	P18077:Q02543	0.427	0.454	0.333	18	87	7	0.065
SEC63_HUMAN__SC61B_HUMAN__856	Q9UGP8:P60468	0.427	0.415	0.907	17	82	3	0.064
CHM1A_HUMAN__CHMP3_HUMAN__418	Q9HD42:Q9Y3E7	0.426	0.364	0.333	32	66	7	0.075
PRP17_HUMAN__WDR70_HUMAN__1233	O60508:Q9NW82	0.424	0.451	0.864	21	79	5	0.099
RL27_HUMAN__ERAP2_HUMAN__1096	P61353:Q6P179	0.424	0.724	0.6	19	85	6	0.083
EIF3H_HUMAN__EIF3L_HUMAN__916	O15372:Q9Y262	0.423	0.359	0.708	8	67	13	0.029
P66B_HUMAN__RBBP4_HUMAN__1018	Q8WXI9:Q09028	0.422	0.393	0.4	10	78	8	0.04
PSB7_HUMAN__ZPI_HUMAN__721	Q99436:Q9UK55	0.419	0.49	0.754	19	77	5	0.045
SNR40_HUMAN__CD2B2_HUMAN__698	Q96DI7:O95400	0.415	0.644	0.644	29	92	3	0.08
RB33B_HUMAN__RAB14_HUMAN__444	Q9H082:P61106	0.415	0.727	0.707	58	90	3	0.15
ARC1B_HUMAN__F227A_HUMAN__942	O15143:F5H4B4	0.411	0.58	0.333	13	85	7	0.035
LRC59_HUMAN__BAP29_HUMAN__548	Q96AG4:Q9UHQ4	0.409	0.39	0.619	13	84	3	0.049
RB11A_HUMAN__STX10_HUMAN__465	P62491:O60499	0.407	0.438	0.517	13	77	6	0.032
K2C1_HUMAN__NFH_HUMAN__1670	P04264:P12036	0.405	0.259	0.615	201	71	3	0.138
HS90A_HUMAN__IF2P_HUMAN__1952	P07900:O60841	0.404	0.589	0.865	36	83	4	0.335
ARL8B_HUMAN__VPP1_HUMAN__1023	Q9NVJ2:Q93050	0.4	0.598	0.333	12	75	6	0.047
RAB14_HUMAN__RAB21_HUMAN__440	P61106:Q9UL25	0.393	0.582	0.395	20	77	5	0.042
CDKA2_HUMAN__CHD4_HUMAN__2038	O75956:Q14839	0.392	0.525	0.341	45	80	2	0.101
HDAC2_HUMAN__HS90B_HUMAN__1212	Q92769:P08238	0.389	0.457	0.333	14	82	8	0.025
CHD4_HUMAN__KHDR1_HUMAN__2355	Q14839:Q07666	0.388	0.402	0.963	17	81	4	0.049
RAB14_HUMAN__RABX5_HUMAN__706	P61106:Q9UJ41	0.388	0.804	0.841	63	89	2	0.29
ARP2_HUMAN__ARPC2_HUMAN__694	P61160:O15144	0.383	0.775	0.333	12	74	8	0.109
CHM4B_HUMAN__1433B_HUMAN__470	Q9H444:P31946	0.383	0.46	0.551	21	73	7	0.045
FZD2_HUMAN__PTK7_HUMAN__1635	Q14332:Q13308	0.379	0.484	0.822	89	87	2	0.321
CHM2A_HUMAN__CHM1A_HUMAN__418	O43633:Q9HD42	0.377	0.243	0.333	7	61	10	0.027
HS90B_HUMAN__KS6B2_HUMAN__1206	P08238:Q9UBS0	0.375	0.461	0.944	12	80	3	0.049
ERH_HUMAN__THOC4_HUMAN__361	P84090:Q86V81	0.373	0.549	0.341	27	74	4	0.069
UBC_HUMAN__TS101_HUMAN__1075	P0CG48:Q99816	0.373	0.317	0.667	22	83	5	0.086
SYFB_HUMAN__RUXG_HUMAN__665	Q9NSD9:P62308	0.372	0.644	0.833	18	88	5	0.031
RAB8A_HUMAN__RB33B_HUMAN__436	P61006:Q9H082	0.37	0.674	0.951	33	90	2	0.058
TM230_HUMAN__AT11B_HUMAN__1297	Q96A57:Q9Y2G3	0.369	0.754	0.994	59	90	2	0.216
NAA15_HUMAN__RBBP6_HUMAN__2658	Q9BXJ9:Q7Z6E9	0.368	0.648	0.699	27	84	3	0.645
RAB5C_HUMAN__RAB21_HUMAN__441	P51148:Q9UL25	0.366	0.602	0.679	19	81	3	0.035
HNRPC_HUMAN__CAMP2_HUMAN__1795	P07910:Q08AD1	0.36	0.251	0.494	27	56	5	0.046
SF3B1_HUMAN__U2AF2_HUMAN__1779	O75533:P26368	0.36	0.309	0.333	3	62	5	0.04
THOP1_HUMAN__CH60_HUMAN__1262	P52888:P10809	0.358	0.522	0.54	29	76	3	0.116
RAB14_HUMAN__VPS45_HUMAN__785	P61106:Q9NRW7	0.351	0.772	0.896	41	90	3	0.132
FANCC_HUMAN__ENPL_HUMAN__1361	Q00597:P14625	0.349	0.651	0.333	18	86	3	0.067
VPP1_HUMAN__RAB7A_HUMAN__1044	Q93050:P51149	0.349	0.487	0.429	6	67	10	0.021
U520_HUMAN__SNUT1_HUMAN__2936	O75643:O43290	0.347	0.491	0.476	12	72	7	0.348
ACTG_HUMAN__ARP3_HUMAN__793	P63261:P61158	0.345	0.806	0.614	74	93	2	0.388
ATPG_HUMAN__ATPA_HUMAN__851	P36542:P25705	0.341	0.611	0.581	26	79	2	0.058
GIT2_HUMAN__YJU2_HUMAN__1082	Q14161:Q9BW85	0.339	0.415	0.827	71	87	2	0.282
PIMT_HUMAN__GPBP1_HUMAN__700	P22061:Q86WP2	0.338	0.845	0.824	44	81	2	0.14
CHTOP_HUMAN__ERH_HUMAN__352	Q9Y3Y2:P84090	0.333	0.546	0.333	27	75	6	0.05
CD2B2_HUMAN__PRP8_HUMAN__2676	O95400:Q6P2Q9	0.329	0.447	0.458	8	83	6	0.044
SNR40_HUMAN__SNW1_HUMAN__893	Q96DI7:Q13573	0.328	0.619	0.333	21	85	5	0.041
NDUS4_HUMAN__NDUA6_HUMAN__303	O43181:P56556	0.323	0.5	0.976	41	84	4	0.103
SNUT1_HUMAN__RL38_HUMAN__870	O43290:P63173	0.318	0.568	0.75	12	74	8	0.026
ARL8B_HUMAN__RUFY2_HUMAN__792	Q9NVJ2:Q8WXA3	0.313	0.805	0.839	50	89	2	0.191
CALM3_HUMAN__MYO1B_HUMAN__1285	P0DP25:O43795	0.308	0.7	0.937	70	89	2	0.306
CALM3_HUMAN__MYO1C_HUMAN__1212	P0DP25:O00159	0.307	0.704	0.939	69	88	2	0.285
UVRAG_HUMAN__PK3C3_HUMAN__1586	Q9P2Y5:Q8NEB9	0.306	0.251	0.424	10	67	9	0.024
HNRPC_HUMAN__KMT5A_HUMAN__699	P07910:Q9NQR1	0.302	0.292	0.341	34	76	3	0.079
VA0D1_HUMAN__VATC1_HUMAN__733	P61421:P21283	0.299	0.487	0.333	9	85	9	0.039
ATPO_HUMAN__ATPA_HUMAN__766	P48047:P25705	0.297	0.519	0.333	20	80	5	0.059
SNX30_HUMAN__RAB14_HUMAN__652	Q5VWJ9:P61106	0.295	0.78	0.964	54	91	2	0.154
VATA_HUMAN__LC7L3_HUMAN__1049	P38606:O95232	0.294	0.41	0.81	7	73	9	0.021
RIT1_HUMAN__VATB2_HUMAN__730	Q92963:P21281	0.294	0.515	0.536	27	80	4	0.046
ERH_HUMAN__EF1A3_HUMAN__566	P84090:Q5VTE0	0.294	0.745	0.937	37	86	3	0.214
MIPEP_HUMAN__FA47B_HUMAN__1358	Q99797:Q8NA70	0.294	0.704	0.796	123	87	2	0.489
HS90B_HUMAN__IF2P_HUMAN__1944	P08238:O60841	0.291	0.563	0.86	31	81	5	0.093
PSD1_HUMAN__RPGFL_HUMAN__1686	A5PKW4:Q9UHV5	0.288	0.641	0.333	9	72	3	0.072
CDK18_HUMAN__RALA_HUMAN__680	Q07002:P11233	0.285	0.654	0.838	31	74	4	0.08
PDC6I_HUMAN__UBC_HUMAN__1553	Q8WUM4:P0CG48	0.276	0.464	0.333	18	84	5	0.145
DPOA2_HUMAN__MCM10_HUMAN__1473	Q14181:Q7L590	0.272	0.604	0.529	32	86	4	0.088
RS13_HUMAN__DDX42_HUMAN__1089	P62277:Q86XP3	0.269	0.65	0.533	10	79	4	0.063
RB33B_HUMAN__RAB5C_HUMAN__445	Q9H082:P51148	0.268	0.521	0.738	22	80	5	0.053
CDC42_HUMAN__RRP5_HUMAN__2062	P60953:Q14690	0.251	0.622	0.431	13	67	7	0.03
VATC1_HUMAN__OSBP1_HUMAN__1189	P21283:P22059	0.251	0.562	0.696	22	78	7	0.05
HS90B_HUMAN__MPP3_HUMAN__1309	P08238:Q13368	0.241	0.486	0.927	40	82	3	0.161
RNPS1_HUMAN__MGN_HUMAN__451	Q15287:P61326	0.237	0.318	0.476	6	73	13	0.046
RB39B_HUMAN__CLCN3_HUMAN__1031	Q96DA2:P51790	0.235	0.666	0.892	34	81	4	0.064
RL38_HUMAN__PALB2_HUMAN__1256	P63173:Q86YC2	0.235	0.849	0.611	21	86	4	0.046
RMC1_HUMAN__CLCN7_HUMAN__1462	Q96DM3:P51798	0.233	0.742	0.963	53	89	1	0.229
DHX8_HUMAN__EF1A3_HUMAN__1682	Q14562:Q5VTE0	0.232	0.688	0.792	38	83	3	0.08
IRF4_HUMAN__PAXB1_HUMAN__1368	Q15306:Q9Y5B6	0.232	0.417	0.771	56	85	2	0.269
HS90B_HUMAN__SYTC_HUMAN__1447	P08238:P26639	0.229	0.581	0.694	42	81	2	0.186
AR6P1_HUMAN__BAP31_HUMAN__449	Q15041:P51572	0.229	0.273	0.333	6	69	12	0.02
SNR40_HUMAN__TOPB1_HUMAN__1879	Q96DI7:Q92547	0.227	0.627	0.467	20	71	4	0.383
PSA6_HUMAN__RM40_HUMAN__452	P60900:Q9NQ50	0.225	0.56	0.917	23	84	5	0.057
UBC_HUMAN__RAB21_HUMAN__910	P0CG48:Q9UL25	0.222	0.69	0.85	37	85	3	0.07
P85A_HUMAN__AP2M1_HUMAN__1159	P27986:Q96CW1	0.217	0.68	0.802	33	84	2	0.082
KAZRN_HUMAN__HS90B_HUMAN__1499	Q674X7:P08238	0.217	0.651	0.928	37	88	4	0.329
RAB7A_HUMAN__UBC_HUMAN__892	P51149:P0CG48	0.207	0.632	0.769	13	81	7	0.031
RUVB2_HUMAN__RIOK1_HUMAN__1031	Q9Y230:Q9BRS2	0.206	0.42	0.333	10	74	6	0.032
NCBP1_HUMAN__CCNB1_HUMAN__1223	Q09161:P14635	0.204	0.688	0.333	26	91	4	0.079
TMC5B_HUMAN__RAB14_HUMAN__522	A8MYB1:P61106	0.204	0.668	0.761	39	75	3	0.069
LRCH4_HUMAN__RGL3_HUMAN__1393	O75427:Q3MIN7	0.203	0.487	0.61	38	85	3	0.095
RAB21_HUMAN__VPS35_HUMAN__1021	Q9UL25:Q96QK1	0.203	0.621	0.92	24	80	4	0.05
HNMT_HUMAN__RA51D_HUMAN__620	P50135:O75771	0.197	0.746	0.962	26	93	3	0.2
RAB14_HUMAN__SNX29_HUMAN__1028	P61106:Q8TEQ0	0.193	0.684	0.828	30	77	4	0.055
ACTG_HUMAN__ARP2_HUMAN__769	P63261:P61160	0.192	0.762	0.333	62	90	2	0.282
DDX1_HUMAN__STN1_HUMAN__1108	Q92499:Q9H668	0.188	0.401	0.778	24	75	7	0.035
ACL6A_HUMAN__ACTG_HUMAN__804	O96019:P63261	0.184	0.614	0.333	23	80	6	0.061
HDAC2_HUMAN__HS71B_HUMAN__1129	Q92769:P0DMV9	0.182	0.653	0.658	28	92	3	0.124
ATPA_HUMAN__ATP5H_HUMAN__714	P25705:O75947	0.181	0.401	0.333	22	83	10	0.112
XPO1_HUMAN__SH3R2_HUMAN__1800	O14980:Q8TEC5	0.18	0.725	0.5	14	74	3	0.621
F91A1_HUMAN__HSP7C_HUMAN__1484	Q658Y4:P11142	0.18	0.625	0.333	9	81	7	0.044
RBMX_HUMAN__THOC3_HUMAN__742	P38159:Q96J01	0.179	0.671	0.548	35	85	4	0.175
SIM12_HUMAN__MIX23_HUMAN__236	Q96EX1:Q4VC31	0.178	0.461	0.976	41	85	3	0.136
ERH_HUMAN__RS9_HUMAN__298	P84090:P46781	0.177	0.455	0.333	23	78	4	0.057
VPS29_HUMAN__RAB7A_HUMAN__389	Q9UBQ0:P51149	0.176	0.539	0.36	23	82	5	0.079
CEP68_HUMAN__BROX_HUMAN__1168	Q76N32:Q5VW32	0.176	0.758	0.895	34	86	2	0.125
RAB8A_HUMAN__RB39A_HUMAN__424	P61006:Q14964	0.175	0.588	0.365	20	83	5	0.028
PIMT_HUMAN__NRBF2_HUMAN__514	P22061:Q96F24	0.173	0.78	0.857	38	87	2	0.255
C170B_HUMAN__HYOU1_HUMAN__2588	Q9Y4F5:Q9Y4L1	0.173	0.614	0.882	29	87	4	0.093
RAB14_HUMAN__CD1E_HUMAN__603	P61106:P15812	0.172	0.73	0.865	51	91	2	0.258
AP1B1_HUMAN__EIF3L_HUMAN__1513	Q10567:Q9Y262	0.17	0.478	0.926	17	84	5	0.039
HS71B_HUMAN__FGFR3_HUMAN__1447	P0DMV9:P22607	0.17	0.694	0.626	57	89	2	0.248
ARHG7_HUMAN__DTNA_HUMAN__1546	Q14155:Q9Y4J8	0.17	0.432	0.574	60	76	3	0.126
EIF3B_HUMAN__CAPZB_HUMAN__1091	P55884:P47756	0.169	0.454	0.444	18	82	4	0.045
HS71B_HUMAN__BAG2_HUMAN__852	P0DMV9:O95816	0.169	0.568	1	8	88	4	0.024
TBCD5_HUMAN__OVCH1_HUMAN__1929	Q92609:Q7RTY7	0.169	0.444	0.939	44	83	2	0.132
JHY_HUMAN__HS71B_HUMAN__1419	Q6NUN7:P0DMV9	0.168	0.495	0.879	11	71	8	0.029
ERH_HUMAN__KDIS_HUMAN__1875	P84090:Q9ULH0	0.167	0.739	0.333	26	83	6	0.027
ATP5H_HUMAN__ATPB_HUMAN__690	O75947:P06576	0.166	0.341	0.424	8	77	13	0.028
UBC_HUMAN__VATH_HUMAN__1168	P0CG48:Q9UI12	0.166	0.496	0.72	20	82	5	0.027
CAN3_HUMAN__HSP7C_HUMAN__1467	P20807:P11142	0.164	0.658	0.848	29	91	2	0.104
CALM3_HUMAN__MYO6_HUMAN__1443	P0DP25:Q9UM54	0.162	0.669	0.691	89	88	3	0.209
UBC_HUMAN__EF1A3_HUMAN__1147	P0CG48:Q5VTE0	0.161	0.567	0.75	20	79	9	0.063
ERH_HUMAN__HIF1A_HUMAN__930	P84090:Q16665	0.161	0.773	0.785	45	75	2	0.073
MCU_HUMAN__EIF3C_HUMAN__1264	Q8NE86:Q99613	0.161	0.357	0.956	14	81	4	0.05
IST1_HUMAN__NAA25_HUMAN__1336	P53990:Q14CX7	0.16	0.62	0.557	56	78	4	0.346
CALM3_HUMAN__MYO1D_HUMAN__1155	P0DP25:O94832	0.158	0.682	0.9	61	85	2	0.16
PDC6I_HUMAN__RLA1_HUMAN__982	Q8WUM4:P05386	0.157	0.379	0.923	13	84	4	0.05
PRP6_HUMAN__STPAP_HUMAN__1815	O94906:Q9H6E5	0.155	0.45	0.333	17	75	6	0.142
ACTZ_HUMAN__FANCJ_HUMAN__1625	P61163:Q9BX63	0.154	0.675	0.375	21	78	5	0.062
HS71B_HUMAN__ENPL_HUMAN__1444	P0DMV9:P14625	0.154	0.526	0.688	12	83	7	0.026
CHERP_HUMAN__RBM27_HUMAN__1976	Q8IWX8:Q9P2N5	0.148	0.314	0.583	18	75	2	0.042
EIFCL_HUMAN__TCOF_HUMAN__2402	B5ME19:Q13428	0.148	0.494	0.333	19	76	4	0.1
SODM_HUMAN__FUCO_HUMAN__688	P04179:P04066	0.147	0.766	0.567	38	95	3	0.336
U5S1_HUMAN__TLK2_HUMAN__1744	Q15029:Q86UE8	0.145	0.423	0.681	19	72	5	0.059
VATB2_HUMAN__DNLI3_HUMAN__1520	P21281:P49916	0.144	0.662	0.431	21	81	5	0.039
THOC4_HUMAN__CHTOP_HUMAN__505	Q86V81:Q9Y3Y2	0.144	0.309	0.516	24	83	2	0.063
CCHL_HUMAN__CYC_HUMAN__373	P53701:P99999	0.143	0.251	0.333	4	59	13	0.024
NISCH_HUMAN__GCNT7_HUMAN__1934	Q9Y2I1:Q6ZNI0	0.143	0.621	0.537	18	78	5	0.061
HS90B_HUMAN__KLH23_HUMAN__1282	P08238:Q8NBE8	0.141	0.542	0.63	15	74	8	0.022
GASP2_HUMAN__SNR40_HUMAN__1195	Q96D09:Q96DI7	0.14	0.572	0.333	19	72	6	0.07
RAB14_HUMAN__STX10_HUMAN__464	P61106:O60499	0.139	0.668	0.625	51	87	3	0.115
RGRF1_HUMAN__RB33B_HUMAN__1502	Q13972:Q9H082	0.139	0.64	0.562	37	80	5	0.071
YD021_HUMAN__TXD12_HUMAN__806	A8MVM7:O95881	0.139	0.533	0.707	21	75	4	0.064
AP2A2_HUMAN__PICAL_HUMAN__1591	O94973:Q13492	0.137	0.309	0.333	16	76	3	0.127
RAB14_HUMAN__UBC_HUMAN__900	P61106:P0CG48	0.136	0.66	0.712	21	86	5	0.032
RNF25_HUMAN__SARNP_HUMAN__669	Q96BH1:P82979	0.135	0.313	0.812	31	76	5	0.061
HS90A_HUMAN__NSRP1_HUMAN__1290	P07900:Q9H0G5	0.133	0.58	0.833	31	86	3	0.343
SMD2_HUMAN__YN010_HUMAN__164	P62316:Q9P1C3	0.133	0.403	0.847	20	79	4	0.084
RAC1_HUMAN__PHF8_HUMAN__1252	P63000:Q9UPP1	0.132	0.369	0.949	31	80	3	0.114
SAFB2_HUMAN__RL8_HUMAN__1210	Q14151:P62917	0.131	0.635	0.704	7	88	5	0.108
CALR3_HUMAN__EF1A3_HUMAN__846	Q96L12:Q5VTE0	0.13	0.484	0.741	8	77	7	0.04
VPP1_HUMAN__STA13_HUMAN__1950	Q93050:Q9Y3M8	0.126	0.617	0.915	42	83	2	0.285
ETFB_HUMAN__KIF23_HUMAN__1215	P38117:Q02241	0.125	0.547	0.333	18	84	4	0.052
PGK2_HUMAN__RB11A_HUMAN__633	P07205:P62491	0.125	0.624	0.87	17	90	4	0.067
RB39A_HUMAN__DEN11_HUMAN__672	Q14964:A4D1U4	0.124	0.747	0.563	74	89	2	0.36
COPD_HUMAN__ENPL_HUMAN__1314	P48444:P14625	0.124	0.451	0.649	16	81	7	0.188
RAB4A_HUMAN__UBC_HUMAN__903	P20338:P0CG48	0.124	0.591	0.722	12	80	7	0.029
VATD_HUMAN__DRC2_HUMAN__731	Q9Y5K8:Q8IXS2	0.123	0.574	0.971	23	87	3	0.078
CHD4_HUMAN__FOXO6_HUMAN__2404	Q14839:A8MYZ6	0.123	0.328	0.727	18	75	4	0.028
GNS_HUMAN__CFA74_HUMAN__2136	P15586:Q9C0B2	0.123	0.66	0.459	23	79	5	0.049
ZNF35_HUMAN__VATB2_HUMAN__1038	P13682:P21281	0.121	0.745	0.92	24	90	1	0.085
PTBP1_HUMAN__PARG_HUMAN__1507	P26599:Q86W56	0.12	0.438	0.333	21	80	4	0.058
RL28_HUMAN__RAD50_HUMAN__1449	P46779:Q92878	0.12	0.757	0.8	24	84	3	0.051
CAMP2_HUMAN__MGN_HUMAN__1635	Q08AD1:P61326	0.118	0.691	0.333	6	69	5	0.173
BCOR_HUMAN__RS18_HUMAN__1907	Q6W2J9:P62269	0.118	0.8	0.521	14	78	5	0.096
GTF2I_HUMAN__RNBP6_HUMAN__2103	P78347:O60518	0.116	0.652	0.595	82	85	2	0.553
TSC1_HUMAN__ODAD1_HUMAN__1834	Q92574:Q96M63	0.116	0.328	0.433	18	73	4	0.034
DDX46_HUMAN__ARP6_HUMAN__1427	Q7L014:Q9GZN1	0.115	0.729	0.333	30	80	5	0.294
SPIDR_HUMAN__RS3A_HUMAN__1179	Q14159:P61247	0.114	0.594	0.813	23	76	4	0.06
RU2A_HUMAN__TF2LY_HUMAN__440	P09661:Q8IUE0	0.113	0.575	0.489	33	91	2	0.143
RT31_HUMAN__UBP37_HUMAN__1374	Q92665:Q86T82	0.113	0.364	0.674	36	78	3	0.059
RAB14_HUMAN__VPP1_HUMAN__1052	P61106:Q93050	0.113	0.642	0.756	15	82	5	0.04
PDC6I_HUMAN__CENPI_HUMAN__1624	Q8WUM4:Q92674	0.113	0.464	0.762	7	77	8	0.029
EEA1_HUMAN__USO1_HUMAN__2373	Q15075:O60763	0.112	0.398	0.615	11	70	10	0.054
KIF5C_HUMAN__BAP31_HUMAN__1203	O60282:P51572	0.112	0.293	0.513	51	73	3	0.11
A2012_HUMAN__SYCP3_HUMAN__499	Q8NF67:Q8IZU3	0.111	0.5	0.333	102	83	2	0.358
PRDX3_HUMAN__CYBP_HUMAN__484	P30048:Q9HB71	0.111	0.3	0.939	11	71	5	0.048
SH3R3_HUMAN__THOC2_HUMAN__2475	Q8TEJ3:Q8NI27	0.111	0.535	0.419	62	85	2	0.096
SRP72_HUMAN__AXIN2_HUMAN__1514	O76094:Q9Y2T1	0.11	0.554	0.571	84	85	3	0.286
STX6_HUMAN__RAB14_HUMAN__470	O43752:P61106	0.109	0.646	0.589	47	86	4	0.123
EF1A3_HUMAN__ASB2_HUMAN__1097	Q5VTE0:Q96Q27	0.108	0.681	0.505	25	91	2	0.091
RT09_HUMAN__RT28_HUMAN__583	P82933:Q9Y2Q9	0.108	0.356	0.333	20	86	8	0.061
T185B_HUMAN__CHIP_HUMAN__653	Q9H7F4:Q9UNE7	0.107	0.597	0.976	40	88	2	0.141
HS71B_HUMAN__SAMN1_HUMAN__1014	P0DMV9:Q9NSI8	0.106	0.421	0.464	31	81	3	0.121
TRI35_HUMAN__MEAK7_HUMAN__949	Q9UPQ4:Q6P9B6	0.106	0.755	0.654	41	90	2	0.144
GARL3_HUMAN__VATE1_HUMAN__1239	Q5VVW2:P36543	0.106	0.598	0.512	53	73	2	0.186
PRP4B_HUMAN__NEB2_HUMAN__1824	Q13523:Q96SB3	0.105	0.363	0.658	40	79	3	0.042
UBC_HUMAN__RBBP6_HUMAN__2477	P0CG48:Q7Z6E9	0.105	0.425	0.617	16	81	3	0.19
RUXE_HUMAN__STXB1_HUMAN__686	P62304:P61764	0.105	0.535	0.694	19	78	8	0.043
ATPO_HUMAN__ELOA1_HUMAN__1011	P48047:Q14241	0.104	0.532	0.843	33	66	4	0.05
CENPH_HUMAN__HAP1_HUMAN__918	Q9H3R5:P54257	0.104	0.467	0.443	51	73	4	0.071
HLF_HUMAN__GOG8H_HUMAN__927	Q16534:P0CJ92	0.103	0.435	0.333	88	86	2	0.197
NLRC3_HUMAN__LCA5L_HUMAN__1735	Q7RTR2:O95447	0.102	0.615	0.575	26	81	3	0.142
HDAC2_HUMAN__EF1A3_HUMAN__950	Q92769:Q5VTE0	0.1	0.677	0.439	22	90	4	0.058
ACBP_HUMAN__RL38_HUMAN__157	P07108:P63173	0.1	0.369	0.939	11	82	7	0.033
P66A_HUMAN__HS90B_HUMAN__1357	Q86YP4:P08238	0.099	0.473	0.605	42	76	7	0.056
RAB1B_HUMAN__TPD54_HUMAN__407	Q9H0U4:O43399	0.099	0.304	0.979	16	64	10	0.026
ZN117_HUMAN__HDAC2_HUMAN__971	Q03924:Q92769	0.099	0.543	0.505	24	75	3	0.138
SLIK6_HUMAN__TVA25_HUMAN__950	Q9H5Y7:A0A0B4J276	0.097	0.786	0.403	79	90	2	0.309
MCMBP_HUMAN__COX17_HUMAN__705	Q9BTE3:Q14061	0.097	0.483	0.548	13	74	8	0.027
TSP3_HUMAN__RALA_HUMAN__1162	P49746:P11233	0.097	0.661	0.735	32	82	5	0.1
VGLU3_HUMAN__HS71B_HUMAN__1230	Q8NDX2:P0DMV9	0.097	0.519	0.456	38	79	3	0.137
PCYOX_HUMAN__CP4F8_HUMAN__1025	Q9UHG3:P98187	0.094	0.455	0.4	3	70	12	0.026
UXS1_HUMAN__PWP2A_HUMAN__1175	Q8NBZ7:Q96N64	0.094	0.725	0.886	37	92	2	0.181
SEPT1_HUMAN__BAZ1A_HUMAN__1928	Q8WYJ6:Q9NRL2	0.094	0.494	0.508	23	72	4	0.067
CACL1_HUMAN__HS71B_HUMAN__1010	Q86Y37:P0DMV9	0.093	0.64	0.356	42	85	3	0.088
NFM_HUMAN__BICL1_HUMAN__1489	P07197:Q6ZP65	0.093	0.238	0.333	96	78	4	0.133
PYC_HUMAN__MTA2_HUMAN__1846	P11498:O94776	0.092	0.583	0.765	22	86	4	0.119
TS101_HUMAN__GAS7_HUMAN__866	Q99816:O60861	0.091	0.363	0.823	28	88	3	0.062
RAB14_HUMAN__SR140_HUMAN__1244	P61106:O15042	0.091	0.572	0.394	10	63	7	0.026
HDAC1_HUMAN__AMER1_HUMAN__1617	Q13547:Q5JTC6	0.091	0.503	1	11	78	4	0.062
CHD4_HUMAN__GIT1_HUMAN__2673	Q14839:Q9Y2X7	0.09	0.379	0.87	22	74	3	0.052
CHST4_HUMAN__KDIS_HUMAN__2157	Q8NCG5:Q9ULH0	0.089	0.837	0.512	69	91	2	0.186
TOPB1_HUMAN__ZCH18_HUMAN__2475	Q92547:Q86VM9	0.088	0.289	0.58	22	76	2	0.035
RAB1A_HUMAN__VPP1_HUMAN__1042	P62820:Q93050	0.088	0.617	0.48	22	83	5	0.042
EF1A3_HUMAN__LRIF1_HUMAN__1231	Q5VTE0:Q5T3J3	0.088	0.604	0.406	30	81	4	0.209
P66B_HUMAN__STX5_HUMAN__948	Q8WXI9:Q13190	0.087	0.168	0.788	11	69	4	0.025
ERH_HUMAN__JARD2_HUMAN__1350	P84090:Q92833	0.087	0.689	0.547	22	69	5	0.041
LARP4_HUMAN__HS71B_HUMAN__1365	Q71RC2:P0DMV9	0.087	0.512	0.386	38	78	5	0.357
FXL21_HUMAN__TRFL_HUMAN__1144	Q9UKT6:P02788	0.087	0.728	0.333	42	90	2	0.193
STX16_HUMAN__WNK2_HUMAN__2622	O14662:Q9Y3S1	0.087	0.279	0.564	17	71	4	0.039
P66B_HUMAN__PRA17_HUMAN__1067	Q8WXI9:Q5VTA0	0.087	0.48	0.427	28	73	5	0.067
AP1M1_HUMAN__CND1_HUMAN__1824	Q9BXS5:Q15021	0.086	0.514	0.516	35	83	4	0.114
MTA2_HUMAN__R39L5_HUMAN__719	O94776:Q59GN2	0.086	0.647	0.333	10	86	5	0.033
RAB14_HUMAN__MTUS1_HUMAN__1485	P61106:Q9ULD2	0.086	0.62	0.895	19	63	5	0.033
GIT1_HUMAN__RUSC1_HUMAN__1663	Q9Y2X7:Q9BVN2	0.086	0.471	0.435	37	86	2	0.133
GIT1_HUMAN__BEND5_HUMAN__1182	Q9Y2X7:Q7L4P6	0.085	0.271	0.575	64	69	2	0.17
HAT1_HUMAN__RAB14_HUMAN__634	O14929:P61106	0.085	0.656	0.897	36	90	4	0.05
AP3D1_HUMAN__EF1G_HUMAN__1590	O14617:P26641	0.085	0.439	0.629	35	85	4	0.11
SNPC1_HUMAN__EF1A3_HUMAN__830	Q16533:Q5VTE0	0.085	0.519	0.457	27	77	3	0.088
RS2_HUMAN__MTBP_HUMAN__1197	P15880:Q96DY7	0.085	0.526	0.333	24	83	7	0.038
HS71B_HUMAN__CLH1_HUMAN__2316	P0DMV9:Q00610	0.084	0.304	0.542	15	73	4	0.073
GOGA4_HUMAN__RB39A_HUMAN__2447	Q13439:Q14964	0.084	0.724	0.521	16	71	5	0.1
GBA3_HUMAN__GSLG1_HUMAN__1648	Q9H227:Q92896	0.084	0.782	0.333	41	88	3	0.185
CASC3_HUMAN__YBOX3_HUMAN__1075	O15234:P16989	0.084	0.247	0.738	13	69	6	0.022
PP6R3_HUMAN__RAB14_HUMAN__1088	Q5H9R7:P61106	0.084	0.715	0.625	34	80	3	0.065
CN165_HUMAN__HDAC1_HUMAN__599	Q86U02:Q13547	0.084	0.312	0.333	5	74	6	0.065
HDAC2_HUMAN__CWC25_HUMAN__913	Q92769:Q9NXE8	0.083	0.529	0.419	39	83	5	0.133
TOIP2_HUMAN__DPPA2_HUMAN__768	Q8NFQ8:Q7Z7J5	0.083	0.457	0.333	39	93	1	0.24
BIP_HUMAN__KIN17_HUMAN__1047	P11021:O60870	0.083	0.662	0.333	34	91	4	0.131
EEA1_HUMAN__U2AFL_HUMAN__1890	Q15075:Q15695	0.083	0.35	0.485	11	77	4	0.13
P66A_HUMAN__HPF1L_HUMAN__980	Q86YP4:A8MVJ9	0.082	0.454	0.333	20	75	5	0.102
PIGR_HUMAN__PHB1_HUMAN__1036	P01833:P35232	0.082	0.573	0.333	27	89	3	0.144
CC115_HUMAN__EIF3B_HUMAN__994	Q96NT0:P55884	0.081	0.405	0.333	5	65	9	0.025
UBC_HUMAN__TFR1_HUMAN__1445	P0CG48:P02786	0.08	0.627	0.333	23	88	6	0.054
RUFY2_HUMAN__RAB14_HUMAN__821	Q8WXA3:P61106	0.08	0.722	0.489	39	84	3	0.114
BMAL1_HUMAN__H31T_HUMAN__762	O00327:Q16695	0.08	0.454	0.341	25	62	7	0.054
TFR1_HUMAN__CC112_HUMAN__1206	P02786:Q8NEF3	0.08	0.605	0.982	19	90	3	0.074
C97D2_HUMAN__VPS16_HUMAN__937	A0A1B0GU71:Q9H269	0.08	0.349	0.333	7	74	11	0.05
MSTO1_HUMAN__H2B1M_HUMAN__696	Q9BUK6:Q99879	0.08	0.519	0.333	12	80	6	0.03
NEBL_HUMAN__LORF2_HUMAN__2289	O76041:O00370	0.08	0.502	0.333	9	72	3	0.532
SCAM1_HUMAN__PLSI_HUMAN__967	O15126:Q14651	0.08	0.448	0.333	13	71	8	0.057
HS71B_HUMAN__RSAD2_HUMAN__1002	P0DMV9:Q8WXG1	0.08	0.462	0.333	5	84	9	0.022
VATD_HUMAN__EXOS4_HUMAN__492	Q9Y5K8:Q9NPD3	0.079	0.657	0.381	35	87	4	0.089
PECA1_HUMAN__MPP8_HUMAN__1598	P16284:Q99549	0.079	0.448	0.333	24	90	3	0.066
ZN892_HUMAN__2A5A_HUMAN__1008	A0A087WUV0:Q15172	0.079	0.595	0.402	41	81	4	0.099
MYDGF_HUMAN__GLU2B_HUMAN__701	Q969H8:P14314	0.079	0.554	0.486	18	86	4	0.066
UBC_HUMAN__VPS45_HUMAN__1255	P0CG48:Q9NRW7	0.079	0.481	0.356	28	84	5	0.128
CM042_HUMAN__RBBP7_HUMAN__750	A0A1B0GVH6:Q16576	0.079	0.594	0.376	28	70	4	0.102
ODAD4_HUMAN__MTA2_HUMAN__1340	Q96NG3:O94776	0.079	0.277	0.333	5	67	13	0.025
NOG2_HUMAN__HS71B_HUMAN__1372	Q13823:P0DMV9	0.078	0.4	0.467	3	62	11	0
UCRI_HUMAN__NDUB4_HUMAN__403	P47985:O95168	0.078	0.297	0.333	15	74	10	0.097
U5S1_HUMAN__CHCH9_HUMAN__1123	Q15029:Q5T1J5	0.078	0.435	0.629	34	79	4	0.093
TGFR2_HUMAN__HS71B_HUMAN__1208	P37173:P0DMV9	0.077	0.458	0.485	10	79	9	0.049
CEP43_HUMAN__NXNL2_HUMAN__555	O95684:Q5VZ03	0.077	0.51	0.333	9	69	4	0.054
TR150_HUMAN__SANBR_HUMAN__1673	Q9Y2W1:Q6NSI8	0.077	0.423	0.333	26	83	3	0.029
RIOK2_HUMAN__IFNL4_HUMAN__731	Q9BVS4:K9M1U5	0.077	0.573	0.333	25	76	5	0.078
EF1A3_HUMAN__CC174_HUMAN__929	Q5VTE0:Q6PII3	0.077	0.483	0.333	32	82	5	0.077
ERH_HUMAN__IQGA3_HUMAN__1735	P84090:Q86VI3	0.077	0.734	0.486	30	77	6	0.067
IREB2_HUMAN__RAB6A_HUMAN__1171	P48200:P20340	0.077	0.554	0.429	11	75	10	0.02
F205C_HUMAN__SORT_HUMAN__1169	A6NFA0:Q99523	0.077	0.368	0.333	5	73	8	0.31
TTL13_HUMAN__DDX23_HUMAN__1635	A6NNM8:Q9BUQ8	0.077	0.514	0.387	37	82	3	0.161
PHAR1_HUMAN__CC112_HUMAN__1026	Q9C0D0:Q8NEF3	0.077	0.257	0.333	43	73	5	0.056
CC192_HUMAN__P66B_HUMAN__885	P0DO97:Q8WXI9	0.076	0.197	0.333	34	61	8	0.036
SC22B_HUMAN__RYK_HUMAN__822	O75396:P34925	0.076	0.41	0.464	25	79	7	0.088
EF1A3_HUMAN__ING4_HUMAN__711	Q5VTE0:Q9UNL4	0.076	0.378	0.513	20	78	7	0.102
GOPC_HUMAN__AN36C_HUMAN__2240	Q9HD26:Q5JPF3	0.076	0.331	0.333	29	58	3	0.051
RAB20_HUMAN__FREM3_HUMAN__2373	Q9NX57:P0C091	0.076	0.698	0.455	10	76	5	0.021
CDC42_HUMAN__CCAR1_HUMAN__1341	P60953:Q8IX12	0.076	0.466	0.381	7	80	12	0.025
ZN106_HUMAN__RAB7A_HUMAN__2090	Q9H2Y7:P51149	0.076	0.673	0.424	19	80	5	0.064
CHD4_HUMAN__PI3R6_HUMAN__2666	Q14839:Q5UE93	0.076	0.545	0.5	14	72	5	0.074
SMYD3_HUMAN__PININ_HUMAN__1145	Q9H7B4:Q9H307	0.076	0.792	0.447	79	88	2	0.375
HS90B_HUMAN__RUSD4_HUMAN__1101	P08238:Q96CM3	0.075	0.417	0.333	5	74	7	0.028
ZN718_HUMAN__RM01_HUMAN__803	Q3SXZ3:Q9BYD6	0.075	0.385	0.493	18	67	6	0.061
RL4_HUMAN__IQCAL_HUMAN__1245	P36578:A6NCM1	0.075	0.574	0.593	18	86	4	0.049
GIT1_HUMAN__XRN1_HUMAN__2467	Q9Y2X7:Q8IZH2	0.075	0.551	0.726	55	80	3	0.114
XRCC4_HUMAN__RS9_HUMAN__530	Q13426:P46781	0.074	0.602	0.577	24	84	3	0.117
STX7_HUMAN__LORF2_HUMAN__1536	O15400:O00370	0.074	0.458	0.333	6	64	11	0.058
IFN14_HUMAN__DHX36_HUMAN__1197	P01570:Q9H2U1	0.074	0.782	0.81	53	90	2	0.122
MYH16_HUMAN__BAP31_HUMAN__1343	Q9H6N6:P51572	0.074	0.275	0.352	41	71	5	0.077
CP4F8_HUMAN__VAMP3_HUMAN__620	P98187:Q15836	0.074	0.287	0.528	11	65	11	0.03
RBBP7_HUMAN__SSRP1_HUMAN__1134	Q16576:Q08945	0.073	0.562	0.381	7	76	8	0.043
UBC_HUMAN__RAB5A_HUMAN__900	P0CG48:P20339	0.073	0.509	0.636	9	75	8	0.035
ERH_HUMAN__XPC_HUMAN__1044	P84090:Q01831	0.073	0.681	0.556	29	76	4	0.105
SYTL4_HUMAN__GIT1_HUMAN__1432	Q96C24:Q9Y2X7	0.073	0.467	0.395	55	77	4	0.229
SR140_HUMAN__RHG30_HUMAN__2130	O15042:Q7Z6I6	0.073	0.328	0.764	24	77	3	0.054
DDX5_HUMAN__ODAD4_HUMAN__1286	P17844:Q96NG3	0.073	0.319	0.333	10	72	8	0.079
2ABA_HUMAN__MCPH1_HUMAN__1282	P63151:Q8NEM0	0.072	0.489	0.333	5	76	10	0.039
MYO1E_HUMAN__SCPDL_HUMAN__1537	Q12965:Q8NBX0	0.072	0.641	0.851	25	81	7	0.045
MTA3_HUMAN__KIF2A_HUMAN__1300	Q9BTC8:O00139	0.072	0.356	0.333	28	86	3	0.151
MTA1_HUMAN__AXIN1_HUMAN__1577	Q13330:O15169	0.071	0.3	0.84	23	74	5	0.079
ZN833_HUMAN__TFR1_HUMAN__947	Q6ZTB9:P02786	0.071	0.44	0.333	33	81	7	0.049
ERH_HUMAN__ROA2_HUMAN__457	P84090:P22626	0.071	0.419	0.333	5	65	8	0.047
RAB5C_HUMAN__UBC_HUMAN__901	P51148:P0CG48	0.071	0.498	0.476	7	76	9	0.028
ETFB_HUMAN__UBN1_HUMAN__1389	P38117:Q9NPG3	0.071	0.731	0.412	31	82	4	0.038
RAC1_HUMAN__CHADL_HUMAN__954	P63000:Q6NUI6	0.07	0.75	0.81	24	87	3	0.094
HSP7C_HUMAN__ATF4_HUMAN__997	P11142:P18848	0.07	0.452	0.667	13	84	7	0.121
RB11A_HUMAN__UBC_HUMAN__901	P62491:P0CG48	0.07	0.489	0.389	4	72	11	0.022
ROA0_HUMAN__DNJC2_HUMAN__926	Q13151:Q99543	0.07	0.405	0.803	21	75	4	0.071
CHM2A_HUMAN__ZMYD8_HUMAN__1408	O43633:Q9ULU4	0.069	0.479	0.333	14	64	6	0.045
CKS2_HUMAN__LMBD1_HUMAN__619	P33552:Q9NUN5	0.069	0.646	0.917	15	85	6	0.038
TPM2_HUMAN__UBC_HUMAN__969	P07951:P0CG48	0.069	0.32	0.473	30	84	5	0.1
U2AFL_HUMAN__RAB7B_HUMAN__678	Q15695:Q96AH8	0.069	0.492	0.458	16	81	8	0.025
RAB14_HUMAN__VAMP7_HUMAN__435	P61106:P51809	0.068	0.488	0.911	15	80	7	0.045
HDAC1_HUMAN__SYCP1_HUMAN__1458	Q13547:Q15431	0.068	0.613	0.703	25	83	6	0.094
RL38_HUMAN__PLCB2_HUMAN__1255	P63173:Q00722	0.068	0.852	0.618	31	88	3	0.083
ATX2_HUMAN__RL3_HUMAN__1716	Q99700:P39023	0.068	0.676	0.333	14	80	5	0.264
HAT1_HUMAN__CC174_HUMAN__886	O14929:Q6PII3	0.067	0.519	0.556	17	77	5	0.031
MK06_HUMAN__BCLF1_HUMAN__1641	Q16659:Q9NYF8	0.067	0.393	0.631	35	75	3	0.027
EFCB9_HUMAN__EEA1_HUMAN__1608	A8MZ26:Q15075	0.066	0.642	0.609	20	74	6	0.046
HEAT9_HUMAN__B2MG_HUMAN__689	A2RTY3:P61769	0.066	0.727	0.632	44	86	2	0.171
DDX23_HUMAN__RAB1B_HUMAN__1021	Q9BUQ8:Q9H0U4	0.066	0.432	0.444	6	72	13	0.023
DDX46_HUMAN__CAPSL_HUMAN__1239	Q7L014:Q8WWF8	0.065	0.586	0.372	20	74	4	0.039
HNRDL_HUMAN__SPS2_HUMAN__868	O14979:Q99611	0.065	0.566	0.563	23	85	3	0.146
RBNS5_HUMAN__TOP1_HUMAN__1549	Q9H1K0:P11387	0.065	0.471	0.6	30	80	3	0.132
ERH_HUMAN__SYDE2_HUMAN__1298	P84090:Q5VT97	0.065	0.674	0.569	17	66	3	0.033
CCZ1B_HUMAN__LIPI_HUMAN__942	P86790:Q6XZB0	0.065	0.426	0.361	12	79	9	0.04
SEPT1_HUMAN__PDC6I_HUMAN__1240	Q8WYJ6:Q8WUM4	0.065	0.377	0.333	37	82	4	0.142
ROA3_HUMAN__RS15A_HUMAN__508	P51991:P62244	0.064	0.508	0.574	14	79	7	0.024
HS90A_HUMAN__RUVB1_HUMAN__1188	P07900:Q9Y265	0.064	0.421	0.333	11	75	7	0.044
TP4AP_HUMAN__DOCK6_HUMAN__2844	Q8TEL6:Q96HP0	0.064	0.526	0.6	10	64	5	0.023
RS6_HUMAN__WAPL_HUMAN__1439	P62753:Q7Z5K2	0.064	0.48	0.333	18	83	9	0.053
DAXX_HUMAN__CSRN2_HUMAN__1283	Q9UER7:Q9H175	0.063	0.329	0.333	49	74	2	0.064
CYTSA_HUMAN__RL36_HUMAN__1222	Q69YQ0:Q9Y3U8	0.063	0.365	0.333	7	69	12	0.096
ARL8B_HUMAN__UBC_HUMAN__871	Q9NVJ2:P0CG48	0.063	0.383	0.533	5	82	14	0
ROA2_HUMAN__FAAH2_HUMAN__885	P22626:Q6GMR7	0.062	0.696	0.893	28	88	2	0.124
SLU7_HUMAN__HDAC2_HUMAN__1074	O95391:Q92769	0.062	0.531	0.354	17	81	4	0.099
ARHG7_HUMAN__ERCC5_HUMAN__1989	Q14155:P28715	0.061	0.31	0.333	15	67	4	0.036
RL26_HUMAN__DOCK3_HUMAN__2175	P61254:Q8IZD9	0.061	0.759	0.333	13	82	3	0.056
SPD2A_HUMAN__NEMO_HUMAN__1552	Q5TCZ1:Q9Y6K9	0.061	0.243	0.826	43	73	6	0.042
CNTD1_HUMAN__SYP2L_HUMAN__1307	Q8N815:Q9H987	0.061	0.725	0.71	53	86	2	0.171
RB11B_HUMAN__EEA1_HUMAN__1629	Q15907:Q15075	0.06	0.572	0.6	8	67	8	0.028
TXND5_HUMAN__ERO1A_HUMAN__900	Q8NBS9:Q96HE7	0.06	0.609	0.867	18	81	3	0.052
UBP16_HUMAN__HDAC1_HUMAN__1305	Q9Y5T5:Q13547	0.06	0.564	0.804	15	84	5	0.039
SAP_HUMAN__PPT1_HUMAN__830	P07602:P50897	0.06	0.497	0.561	21	75	9	0.063
MTA2_HUMAN__U3IP2_HUMAN__1143	O94776:O43818	0.059	0.505	0.359	25	87	9	0.029
EF1B_HUMAN__ZN638_HUMAN__2203	P24534:Q14966	0.059	0.405	0.389	5	57	6	0.067
P66B_HUMAN__VATC1_HUMAN__975	Q8WXI9:P21283	0.059	0.374	0.711	14	74	6	0.025
ARL8B_HUMAN__TOLIP_HUMAN__460	Q9NVJ2:Q9H0E2	0.058	0.586	0.53	22	84	3	0.067
AP3D1_HUMAN__P66B_HUMAN__1746	O14617:Q8WXI9	0.058	0.497	0.969	32	86	2	0.055
HDAC1_HUMAN__CWC25_HUMAN__907	Q13547:Q9NXE8	0.058	0.517	0.344	38	83	5	0.146
IST1_HUMAN__PDIP3_HUMAN__785	P53990:Q9BY77	0.058	0.348	0.481	16	80	7	0.036
BAG6_HUMAN__PRP19_HUMAN__1636	P46379:Q9UMS4	0.057	0.425	0.333	12	72	6	0.044
CALX_HUMAN__IL12B_HUMAN__920	P27824:P29460	0.057	0.7	0.75	23	88	3	0.079
CHD1_HUMAN__UBA1_HUMAN__2768	O14646:P22314	0.056	0.402	0.333	28	80	11	0.168
VTI1B_HUMAN__VPS18_HUMAN__1205	Q9UEU0:Q9P253	0.056	0.273	0.333	18	65	6	0.035
BCLF1_HUMAN__CCNO_HUMAN__1270	Q9NYF8:P22674	0.056	0.546	0.441	39	74	3	0.089
F204A_HUMAN__HS90B_HUMAN__957	Q9H8W3:P08238	0.056	0.538	0.343	35	78	5	0.08
RB11A_HUMAN__WDTC1_HUMAN__893	P62491:Q8N5D0	0.055	0.523	0.517	20	74	5	0.045
SRFB1_HUMAN__VPS45_HUMAN__999	Q8NEF9:Q9NRW7	0.055	0.513	0.333	7	75	8	0.064
RT07_HUMAN__RTF1_HUMAN__952	Q9Y2R9:Q92541	0.055	0.4	0.333	13	74	9	0.028
RL7A_HUMAN__RBM10_HUMAN__1196	P62424:P98175	0.055	0.633	0.333	20	83	5	0.067
UBFD1_HUMAN__PPIL4_HUMAN__801	O14562:Q8WUA2	0.054	0.332	0.641	11	78	8	0.038
ARL8B_HUMAN__AP2M1_HUMAN__621	Q9NVJ2:Q96CW1	0.054	0.499	0.519	18	73	8	0.04
SAP18_HUMAN__GRM7_HUMAN__1068	O00422:Q14831	0.054	0.631	0.356	15	73	5	0.049
STAG1_HUMAN__DDX52_HUMAN__1857	Q8WVM7:Q9Y2R4	0.054	0.522	0.333	25	84	4	0.041
ZBT47_HUMAN__RL38_HUMAN__817	Q9UFB7:P63173	0.054	0.734	0.333	17	81	4	0.046
LENG8_HUMAN__SAFB2_HUMAN__1753	Q96PV6:Q14151	0.054	0.341	0.333	27	81	5	0.024
HS90B_HUMAN__SOS1_HUMAN__2057	P08238:Q07889	0.054	0.569	0.5	8	74	6	0.431
RL7A_HUMAN__P3H1_HUMAN__1002	P62424:Q32P28	0.053	0.575	0.333	20	82	5	0.106
RB11B_HUMAN__SH2D3_HUMAN__1078	Q15907:Q8N5H7	0.053	0.691	0.478	24	81	3	0.055
ARHGC_HUMAN__DHX9_HUMAN__2814	Q9NZN5:Q08211	0.053	0.422	0.333	5	66	5	0.55
RAB14_HUMAN__EEA1_HUMAN__1626	P61106:Q15075	0.052	0.588	0.765	16	73	7	0.033
RL7A_HUMAN__CK054_HUMAN__581	P62424:Q9H0W9	0.052	0.64	0.333	18	89	5	0.086
SF3A1_HUMAN__SYDM_HUMAN__1438	Q15459:Q6PI48	0.052	0.536	0.333	27	82	4	0.228
HLAG_HUMAN__HS90B_HUMAN__1062	P17693:P08238	0.052	0.691	0.704	18	90	3	0.051
MTA2_HUMAN__RL32_HUMAN__803	O94776:P62910	0.052	0.462	0.333	11	78	9	0.037
RAB4A_HUMAN__VPP1_HUMAN__1055	P20338:Q93050	0.052	0.639	0.417	23	80	6	0.064
RL7A_HUMAN__ZN675_HUMAN__834	P62424:Q8TD23	0.051	0.473	0.638	21	77	7	0.069
DNJB2_HUMAN__HS90B_HUMAN__1048	P25686:P08238	0.051	0.34	0.333	5	62	11	0.029
5MP2_HUMAN__BAZ1B_HUMAN__1902	Q7L1Q6:Q9UIG0	0.051	0.565	0.333	57	75	5	0.304
SNX16_HUMAN__ARL8B_HUMAN__530	P57768:Q9NVJ2	0.051	0.343	0.711	14	70	8	0.034
RB33B_HUMAN__VAMP3_HUMAN__329	Q9H082:Q15836	0.05	0.545	0.957	30	87	3	0.111
CCD27_HUMAN__CSK_HUMAN__1106	Q2M243:P41240	0.05	0.43	0.714	14	77	5	0.05
RPN1_HUMAN__COHA1_HUMAN__2104	P04843:Q9UMD9	0.05	0.493	0.333	9	69	5	0.032
CHMP6_HUMAN__GID8_HUMAN__429	Q96FZ7:Q9NWU2	0.05	0.327	0.333	24	62	10	0.037
DHX15_HUMAN__FIBA_HUMAN__1661	O43143:P02671	0.05	0.475	0.889	6	72	9	0.041
CIP2A_HUMAN__SF3B2_HUMAN__1800	Q8TCG1:Q13435	0.049	0.406	0.333	15	77	8	0.05
RN216_HUMAN__PABP1_HUMAN__1502	Q9NWF9:P11940	0.049	0.299	0.396	16	81	8	0.056
STABP_HUMAN__S4A7_HUMAN__1638	O95630:Q9Y6M7	0.049	0.374	0.611	6	66	8	0.023
RAB5B_HUMAN__VAMP3_HUMAN__315	P61020:Q15836	0.049	0.342	0.44	20	74	8	0.03
P66B_HUMAN__SIX5_HUMAN__1332	Q8WXI9:Q8N196	0.049	0.256	0.569	38	75	4	0.036
UVRAG_HUMAN__DLP1_HUMAN__1098	Q9P2Y5:Q86YH6	0.049	0.488	0.333	6	69	9	0.027
MBD3_HUMAN__FIBA_HUMAN__1157	O95983:P02671	0.049	0.392	0.629	82	83	3	0.112
ROCK1_HUMAN__MTA2_HUMAN__2022	Q13464:O94776	0.048	0.278	0.389	16	71	10	0.093
CLH1_HUMAN__DUS4_HUMAN__2069	Q00610:Q13115	0.048	0.287	0.333	30	75	5	0.106
CHMP6_HUMAN__S26A7_HUMAN__857	Q96FZ7:Q8TE54	0.048	0.528	0.85	20	83	3	0.063
CLCN3_HUMAN__RAB7A_HUMAN__1025	P51790:P51149	0.047	0.677	0.381	3	65	10	0.062
SKA2_HUMAN__KIF15_HUMAN__1509	Q8WVK7:Q9NS87	0.047	0.452	0.333	27	63	5	0.048
STXB5_HUMAN__RB33B_HUMAN__1380	Q5T5C0:Q9H082	0.047	0.577	0.361	34	80	5	0.106
CNO10_HUMAN__THOC2_HUMAN__2337	Q9H9A5:Q8NI27	0.047	0.431	0.583	35	75	4	0.092
CF062_HUMAN__ELF2_HUMAN__822	Q9GZU0:Q15723	0.047	0.826	0.391	55	88	1	0.257
RL3_HUMAN__AZI2_HUMAN__795	P39023:Q9H6S1	0.047	0.465	0.333	16	77	7	0.138
CYFP1_HUMAN__ZC11A_HUMAN__2063	Q7L576:O75152	0.047	0.505	0.426	12	71	5	0.252
UBC_HUMAN__HAT1_HUMAN__1104	P0CG48:O14929	0.047	0.548	0.64	32	87	6	0.118
ZBTB1_HUMAN__THOC2_HUMAN__2306	Q9Y2K1:Q8NI27	0.047	0.445	0.333	24	80	3	0.077
ARHG7_HUMAN__IWS1_HUMAN__1622	Q14155:Q96ST2	0.047	0.304	0.515	11	69	7	0.054
GIPC3_HUMAN__RRP7A_HUMAN__592	Q8TF64:Q9Y3A4	0.046	0.474	0.4	20	85	7	0.06
RAB14_HUMAN__TDRD1_HUMAN__1395	P61106:Q9BXT4	0.046	0.661	0.462	13	73	8	0.046
MBD3_HUMAN__GEMI5_HUMAN__1799	O95983:Q8TEQ6	0.046	0.365	0.333	24	75	3	0.138
UBC_HUMAN__RAB5B_HUMAN__900	P0CG48:P61020	0.046	0.581	0.583	20	79	6	0.039
RB33B_HUMAN__STX7_HUMAN__490	Q9H082:O15400	0.046	0.518	0.824	33	79	4	0.069
IMA5_HUMAN__ATP7B_HUMAN__2003	P52294:P35670	0.046	0.347	0.815	8	70	6	0.246
RL7A_HUMAN__GRM5_HUMAN__1478	P62424:P41594	0.045	0.592	0.63	8	81	6	0.026
GANP_HUMAN__DYRK3_HUMAN__2568	O60318:O43781	0.045	0.595	0.656	22	80	4	0.066
HDAC1_HUMAN__CUL2_HUMAN__1227	Q13547:Q13617	0.045	0.498	0.36	19	80	6	0.038
MBD2_HUMAN__GEMI5_HUMAN__1919	Q9UBB5:Q8TEQ6	0.044	0.382	0.333	6	74	6	0.101
HS90B_HUMAN__ENDD1_HUMAN__1224	P08238:O94919	0.044	0.593	0.814	33	86	4	0.093
VIP2_HUMAN__TFR1_HUMAN__2003	O43314:P02786	0.044	0.557	0.333	6	69	9	0.023
TAF11_HUMAN__PRPH2_HUMAN__557	Q15544:P23942	0.044	0.668	0.333	62	94	1	0.333
ARHG7_HUMAN__JHY_HUMAN__1581	Q14155:Q6NUN7	0.044	0.322	0.381	13	70	5	0.037
MTA1_HUMAN__SF3B2_HUMAN__1610	Q13330:Q13435	0.044	0.384	0.444	14	81	7	0.043
HS90A_HUMAN__BIEA_HUMAN__1028	P07900:P53004	0.044	0.556	0.95	20	76	3	0.079
NFYA_HUMAN__GLT16_HUMAN__905	P23511:Q8N428	0.043	0.587	1	28	87	2	0.141
PDS5A_HUMAN__ZCPW1_HUMAN__1985	Q29RF7:Q9H0M4	0.043	0.479	0.526	24	82	4	0.095
OAS2_HUMAN__HNRPU_HUMAN__1544	P29728:Q00839	0.043	0.581	0.333	35	77	4	0.266
FA76B_HUMAN__MTA2_HUMAN__1007	Q5HYJ3:O94776	0.042	0.306	0.333	6	78	9	0.083
EIF3B_HUMAN__GDS1_HUMAN__1421	P55884:P52306	0.042	0.504	0.333	15	75	5	0.053
UBC_HUMAN__RB11B_HUMAN__903	P0CG48:Q15907	0.042	0.577	0.411	24	73	6	0.053
SNX14_HUMAN__SNW1_HUMAN__1482	Q9Y5W7:Q13573	0.042	0.374	0.528	11	74	6	0.028
PSA4_HUMAN__SKAP2_HUMAN__620	P25789:O75563	0.042	0.368	0.333	5	72	9	0.044
RL13A_HUMAN__FAM9C_HUMAN__369	P40429:Q8IZT9	0.042	0.638	0.725	30	88	3	0.12
HOOK2_HUMAN__HS90B_HUMAN__1443	Q96ED9:P08238	0.042	0.452	0.738	24	75	7	0.035
HS90B_HUMAN__VASP_HUMAN__1104	P08238:P50552	0.041	0.407	0.608	42	80	3	0.104
SURF6_HUMAN__ARHGC_HUMAN__1905	O75683:Q9NZN5	0.041	0.338	0.333	9	83	6	0.071
KMT5A_HUMAN__SPOC1_HUMAN__1609	Q9NQR1:Q6ZMY3	0.041	0.345	0.333	10	69	8	0.049
RRP1B_HUMAN__DDX5_HUMAN__1372	Q14684:P17844	0.041	0.524	0.333	20	88	4	0.027
SCOT2_HUMAN__DICER_HUMAN__2439	Q9BYC2:Q9UPY3	0.041	0.321	0.444	6	69	5	0.101
ARP8_HUMAN__STX7_HUMAN__885	Q9H981:O15400	0.041	0.538	0.897	28	79	6	0.103
UBC_HUMAN__RAB2A_HUMAN__897	P0CG48:P61019	0.04	0.676	0.506	27	88	5	0.047
RBBP4_HUMAN__PKHG1_HUMAN__1810	Q09028:Q9ULL1	0.04	0.581	0.593	17	72	6	0.055
SCG2_HUMAN__TRM1_HUMAN__1276	P13521:Q9NXH9	0.04	0.508	0.944	18	77	4	0.064
CBX2_HUMAN__EIF3E_HUMAN__977	Q14781:P60228	0.04	0.656	0.483	40	87	2	0.169
EEA1_HUMAN__CE85L_HUMAN__2216	Q15075:Q5SZL2	0.04	0.221	0.72	24	57	4	0.034
TGFR1_HUMAN__DDX18_HUMAN__1173	P36897:Q9NVP1	0.039	0.358	0.367	9	81	9	0.026
PRP4B_HUMAN__THIL_HUMAN__1434	Q13523:P24752	0.039	0.629	0.333	9	83	8	0.041
RL18_HUMAN__IF44L_HUMAN__640	Q07020:Q53G44	0.039	0.427	0.333	11	69	7	0.039
GIT2_HUMAN__PSD4_HUMAN__1815	Q14161:Q8NDX1	0.039	0.484	0.595	34	77	4	0.232
ZN716_HUMAN__EIF3I_HUMAN__820	A6NP11:Q13347	0.039	0.632	0.543	36	81	6	0.068
VATH_HUMAN__EIF2A_HUMAN__1068	Q9UI12:Q9BY44	0.039	0.595	0.357	40	87	2	0.147
BCR_HUMAN__RB11A_HUMAN__1487	P11274:P62491	0.039	0.678	0.333	19	79	4	0.082
PGRC1_HUMAN__AR6P1_HUMAN__398	O00264:Q15041	0.038	0.246	0.533	10	62	9	0.026
CASPA_HUMAN__DPOLN_HUMAN__1421	Q92851:Q7Z5Q5	0.038	0.551	0.811	41	86	3	0.122
RS6_HUMAN__HNRH2_HUMAN__698	P62753:P55795	0.038	0.328	0.333	14	84	8	0.034
LCAP_HUMAN__MMP9_HUMAN__1732	Q9UIQ6:P14780	0.038	0.699	0.5	29	91	3	0.159
UVRAG_HUMAN__RB39A_HUMAN__916	Q9P2Y5:Q14964	0.038	0.569	0.333	14	76	9	0.025
RAB14_HUMAN__AFF4_HUMAN__1378	P61106:Q9UHB7	0.038	0.849	0.34	34	88	2	0.157
UB2D2_HUMAN__PPM1N_HUMAN__577	P62837:Q8N819	0.038	0.773	0.463	33	90	3	0.17
PRTG_HUMAN__U3IP2_HUMAN__1625	Q2VWP7:O43818	0.037	0.343	0.889	21	84	3	0.499
VA0D1_HUMAN__RB39A_HUMAN__568	P61421:Q14964	0.037	0.519	0.713	22	79	8	0.058
THOC2_HUMAN__MYLK2_HUMAN__2189	Q8NI27:Q9H1R3	0.037	0.481	0.333	40	82	3	0.039
JADE3_HUMAN__P66B_HUMAN__1416	Q92613:Q8WXI9	0.037	0.306	0.531	56	77	5	0.045
RAB14_HUMAN__CSN7B_HUMAN__479	P61106:Q9H9Q2	0.037	0.579	0.819	24	81	5	0.052
ATPO_HUMAN__SPEF2_HUMAN__2035	P48047:Q9C093	0.036	0.527	0.564	12	74	5	0.025
HMMR_HUMAN__KINH_HUMAN__1687	O75330:P33176	0.036	0.296	0.333	95	72	6	0.217
PRP6_HUMAN__STK10_HUMAN__1909	O94906:O94804	0.036	0.369	0.333	31	70	5	0.145
GGA2_HUMAN__GOLP3_HUMAN__911	Q9UJY4:Q9H4A6	0.036	0.552	0.595	26	82	7	0.038
MTA2_HUMAN__RRP1B_HUMAN__1426	O94776:Q14684	0.035	0.294	0.333	8	69	6	0.169
DEFI8_HUMAN__WIPI3_HUMAN__856	Q6ZN54:Q5MNZ6	0.035	0.804	0.395	43	86	2	0.187
EEA1_HUMAN__WDR36_HUMAN__2362	Q15075:Q8NI36	0.035	0.501	0.846	13	81	5	0.544
FA98A_HUMAN__RS3A_HUMAN__782	Q8NCA5:P61247	0.035	0.692	0.333	39	89	2	0.171
ASAP1_HUMAN__EIF3E_HUMAN__1574	Q9ULH1:P60228	0.035	0.602	0.333	9	70	5	0.171
ERF_HUMAN__RBBP4_HUMAN__973	P50548:Q09028	0.034	0.728	0.333	27	79	3	0.1
MTA1_HUMAN__CWC25_HUMAN__1140	Q13330:Q9NXE8	0.034	0.328	0.417	8	82	5	0.022
CIP2A_HUMAN__SYNJ2_HUMAN__2401	Q8TCG1:O15056	0.034	0.451	0.853	22	74	5	0.077
PRLD1_HUMAN__CAN5_HUMAN__859	Q9Y255:O15484	0.034	0.39	0.333	7	63	10	0.034
PRAM4_HUMAN__DYR1A_HUMAN__1241	O60810:Q13627	0.034	0.465	0.848	21	70	5	0.047
RBM25_HUMAN__UBN1_HUMAN__1977	P49756:Q9NPG3	0.034	0.239	0.333	15	66	5	0.037
ECHA_HUMAN__GTF2I_HUMAN__1761	P40939:P78347	0.034	0.526	0.333	9	76	6	0.114
DNLI4_HUMAN__MTA3_HUMAN__1505	P49917:Q9BTC8	0.033	0.29	0.617	18	79	4	0.122
HDAC1_HUMAN__RHG19_HUMAN__976	Q13547:Q14CB8	0.033	0.433	0.333	10	72	8	0.094
HDAC1_HUMAN__SPIR1_HUMAN__1238	Q13547:Q08AE8	0.033	0.607	0.542	36	86	3	0.203
TACC3_HUMAN__MIRO1_HUMAN__1456	Q9Y6A5:Q8IXI2	0.033	0.492	0.6	13	72	4	0.344
PLOD2_HUMAN__ZIM3_HUMAN__1209	O00469:Q96PE6	0.033	0.628	0.386	24	82	4	0.063
RBBP7_HUMAN__ODPB_HUMAN__784	Q16576:P11177	0.033	0.531	0.333	12	78	10	0.038
LCAP_HUMAN__PC11X_HUMAN__2372	Q9UIQ6:Q9BZA7	0.033	0.569	0.603	20	78	6	0.186
RS23_HUMAN__K1C19_HUMAN__543	P62266:P08727	0.032	0.692	0.636	33	85	3	0.133
UBC_HUMAN__CLCN3_HUMAN__1503	P0CG48:P51790	0.032	0.477	0.556	11	79	8	0.03
CEBPG_HUMAN__EEA1_HUMAN__1561	P53567:Q15075	0.032	0.364	0.786	38	65	5	0.067
SUN5_HUMAN__TTC4_HUMAN__766	Q8TC36:O95801	0.032	0.415	0.405	31	81	3	0.105
MED1_HUMAN__FBX43_HUMAN__2289	Q15648:Q4G163	0.032	0.345	0.333	10	70	6	0.028
VA0D1_HUMAN__PDLI4_HUMAN__681	P61421:P50479	0.032	0.54	0.716	60	82	5	0.213
RL38_HUMAN__PAR3L_HUMAN__1275	P63173:Q8TEW8	0.031	0.84	0.595	27	85	3	0.11
P66A_HUMAN__LAMC3_HUMAN__2208	Q86YP4:Q9Y6N6	0.031	0.305	0.632	17	72	6	0.035
BCLF1_HUMAN__TTLL6_HUMAN__1763	Q9NYF8:Q8N841	0.031	0.414	0.333	13	71	5	0.025
DDX31_HUMAN__WDR20_HUMAN__1420	Q9H8H2:Q8TBZ3	0.031	0.432	0.741	7	74	7	0.04
AP2M1_HUMAN__SPS2L_HUMAN__993	Q96CW1:Q9NUQ6	0.031	0.66	0.415	40	91	2	0.126
TR150_HUMAN__ZN540_HUMAN__1615	Q9Y2W1:Q8NDQ6	0.03	0.212	0.333	6	55	3	0.041
HNRPC_HUMAN__HEAT9_HUMAN__876	P07910:A2RTY3	0.03	0.337	0.423	14	75	4	0.051
HS90B_HUMAN__FMO1_HUMAN__1256	P08238:Q01740	0.03	0.409	0.5	16	74	5	0.063
GET1_HUMAN__EVPL_HUMAN__2207	O00258:Q92817	0.03	0.476	0.333	21	71	9	0.039
BORC7_HUMAN__RAB7A_HUMAN__313	Q96B45:P51149	0.03	0.319	0.604	12	67	11	0.028
PHAR4_HUMAN__MTA2_HUMAN__1370	Q8IZ21:O94776	0.029	0.302	0.571	14	73	6	0.074
RS18_HUMAN__TARSH_HUMAN__1220	P62269:Q7Z7G0	0.029	0.572	0.333	22	74	4	0.047
RBBP7_HUMAN__OR4KH_HUMAN__740	Q16576:Q8NGC6	0.029	0.495	0.833	16	78	8	0.065
RGS5_HUMAN__RAB5C_HUMAN__397	O15539:P51148	0.029	0.627	0.553	27	88	3	0.065
FIL1L_HUMAN__SMC1A_HUMAN__2368	Q4L180:Q14683	0.029	0.332	0.649	30	74	3	0.254
STX8_HUMAN__VPS16_HUMAN__1075	Q9UNK0:Q9H269	0.029	0.4	0.569	16	75	10	0.045
CC113_HUMAN__PDS5A_HUMAN__1714	Q9H0I3:Q29RF7	0.029	0.44	0.956	29	83	5	0.087
H14_HUMAN__CASQ2_HUMAN__618	P10412:O14958	0.029	0.59	0.784	28	84	4	0.104
UMPS_HUMAN__GIT2_HUMAN__1239	P11172:Q14161	0.029	0.545	0.333	30	91	5	0.169
VAMP3_HUMAN__SCAM3_HUMAN__447	Q15836:O14828	0.029	0.446	0.656	48	80	5	0.162
RBBP7_HUMAN__PKHG1_HUMAN__1810	Q16576:Q9ULL1	0.028	0.568	0.758	11	74	5	0.124
THOC2_HUMAN__STK26_HUMAN__2009	Q8NI27:Q9P289	0.028	0.612	0.635	18	82	5	0.053
SF3B3_HUMAN__DISC1_HUMAN__2071	Q15393:Q9NRI5	0.028	0.478	0.689	15	75	6	0.087
RL11_HUMAN__CCD33_HUMAN__1136	P62913:Q8N5R6	0.028	0.54	0.333	17	75	10	0.032
VRK1_HUMAN__YYAP1_HUMAN__1192	Q99986:Q9H869	0.028	0.559	0.359	12	79	7	0.026
KCD16_HUMAN__RAB7L_HUMAN__631	Q68DU8:O14966	0.028	0.588	0.412	24	74	5	0.051
RS5_HUMAN__SCRN3_HUMAN__628	P46782:Q0VDG4	0.028	0.466	0.593	7	75	10	0.028
CE57L_HUMAN__AP2A1_HUMAN__1437	Q8IYX8:O95782	0.028	0.474	0.571	42	85	3	0.377
PLAP_HUMAN__GORAB_HUMAN__1164	Q9Y263:Q5T7V8	0.027	0.383	0.333	29	85	3	0.057
PAXB1_HUMAN__XIAP_HUMAN__1414	Q9Y5B6:P98170	0.027	0.42	0.333	13	84	4	0.045
ESYT1_HUMAN__HNRPM_HUMAN__1834	Q9BSJ8:P52272	0.027	0.272	0.593	8	72	12	0.062
PABP4_HUMAN__SAGE1_HUMAN__1548	Q13310:Q9NXZ1	0.027	0.239	0.333	24	78	3	0.057
AMER2_HUMAN__RALA_HUMAN__877	Q8N7J2:P11233	0.027	0.664	0.646	31	78	3	0.052
UBP54_HUMAN__CALR_HUMAN__2101	Q70EL1:P27797	0.027	0.549	0.812	14	81	3	0.105
TSYL1_HUMAN__MTA2_HUMAN__1105	Q9H0U9:O94776	0.027	0.248	0.333	5	69	14	0.022
UBAC1_HUMAN__RM28_HUMAN__661	Q9BSL1:Q13084	0.027	0.591	0.588	16	88	3	0.051
HS90A_HUMAN__PLCB2_HUMAN__1917	P07900:Q00722	0.027	0.54	0.481	9	76	8	0.058
ERCC2_HUMAN__LONF2_HUMAN__1514	P18074:Q1L5Z9	0.027	0.671	0.457	34	90	3	0.078
NAL11_HUMAN__KANL3_HUMAN__1937	P59045:Q9P2N6	0.027	0.631	0.579	19	85	3	0.054
UN13B_HUMAN__JAK2_HUMAN__2723	O14795:O60674	0.027	0.415	0.864	21	76	3	0.054
FA89A_HUMAN__MRCKA_HUMAN__1916	Q96GI7:Q5VT25	0.026	0.495	0.514	28	57	4	0.036
GIT1_HUMAN__PSD4_HUMAN__1817	Q9Y2X7:Q8NDX1	0.026	0.373	0.394	25	73	4	0.038
P4K2A_HUMAN__RBGP1_HUMAN__1548	Q9BTU6:Q9Y3P9	0.026	0.572	0.333	14	72	5	0.09
GALT5_HUMAN__VATB2_HUMAN__1451	Q7Z7M9:P21281	0.026	0.685	0.333	22	90	6	0.11
SKT_HUMAN__HDAC1_HUMAN__2425	Q5T5P2:Q13547	0.026	0.58	0.571	6	72	4	0.121
ZN225_HUMAN__VPS45_HUMAN__1276	Q9UK10:Q9NRW7	0.026	0.471	0.333	5	70	6	0.053
CDK1_HUMAN__ANR27_HUMAN__1347	P06493:Q96NW4	0.026	0.76	0.426	13	85	4	0.033
TOP1M_HUMAN__P66B_HUMAN__1194	Q969P6:Q8WXI9	0.026	0.393	0.417	7	72	6	0.093
DNAI1_HUMAN__STRN3_HUMAN__1496	Q9UI46:Q13033	0.026	0.384	0.615	22	73	6	0.04
ARI1A_HUMAN__ABCF3_HUMAN__2994	O14497:Q9NUQ8	0.026	0.317	0.333	6	69	7	0.204
RS7_HUMAN__TBCD7_HUMAN__487	P62081:Q9P0N9	0.026	0.4	0.542	7	81	9	0.023
RAB14_HUMAN__GAPR1_HUMAN__369	P61106:Q9H4G4	0.026	0.347	0.722	5	67	10	0.033
ZN821_HUMAN__ZWILC_HUMAN__1003	O75541:Q9H900	0.026	0.571	0.905	30	89	2	0.148
PRS6B_HUMAN__GCC1_HUMAN__1193	P43686:Q96CN9	0.026	0.308	0.333	54	81	4	0.192
VAMP2_HUMAN__SCAM3_HUMAN__463	P63027:O14828	0.026	0.384	0.682	35	82	5	0.129
HS90B_HUMAN__CARD6_HUMAN__1761	P08238:Q9BX69	0.026	0.546	0.667	20	84	4	0.297
CAF1A_HUMAN__KLC1_HUMAN__1529	Q13111:Q07866	0.026	0.38	0.333	6	68	5	0.03
EEA1_HUMAN__OFUT2_HUMAN__1840	Q15075:Q9Y2G5	0.026	0.649	0.574	37	73	6	0.067
PRP6_HUMAN__NUB1_HUMAN__1556	O94906:Q9Y5A7	0.025	0.442	0.333	32	69	4	0.061
NUSAP_HUMAN__MIRO1_HUMAN__1059	Q9BXS6:Q8IXI2	0.025	0.497	0.333	42	72	7	0.093
VTI1B_HUMAN__NCDN_HUMAN__961	Q9UEU0:Q9UBB6	0.025	0.356	0.333	8	73	6	0.091
RB39A_HUMAN__VPP1_HUMAN__1054	Q14964:Q93050	0.025	0.547	0.347	18	81	6	0.037
CDK9_HUMAN__KTN1_HUMAN__1729	P50750:Q86UP2	0.025	0.465	0.333	9	73	5	0.053
CHST4_HUMAN__F91A1_HUMAN__1224	Q8NCG5:Q658Y4	0.025	0.795	0.344	30	91	2	0.109
DCTN2_HUMAN__MYO1H_HUMAN__1433	Q13561:Q8N1T3	0.025	0.43	0.333	21	71	5	0.068
BCLF1_HUMAN__XPC_HUMAN__1860	Q9NYF8:Q01831	0.025	0.378	0.792	16	76	4	0.069
RHG19_HUMAN__RS3A_HUMAN__758	Q14CB8:P61247	0.025	0.633	0.544	35	88	4	0.199
TFP11_HUMAN__AN30A_HUMAN__2234	Q9UBB9:Q9BXX3	0.025	0.314	0.742	49	72	3	0.062
CUED1_HUMAN__TRIM9_HUMAN__1096	Q9NWM3:Q9C026	0.025	0.313	0.581	43	78	4	0.073
CTRB1_HUMAN__REPS1_HUMAN__1059	P17538:Q96D71	0.025	0.766	0.348	52	86	3	0.188
DNJC5_HUMAN__UBE2Z_HUMAN__552	Q9H3Z4:Q9H832	0.025	0.598	0.383	32	92	2	0.197
GP183_HUMAN__AP2M1_HUMAN__796	P32249:Q96CW1	0.025	0.45	0.611	12	78	5	0.054
M3K13_HUMAN__P66B_HUMAN__1559	O43283:Q8WXI9	0.025	0.333	0.63	45	72	3	0.035
TAOK2_HUMAN__ELMO1_HUMAN__1962	Q9UL54:Q92556	0.024	0.417	0.902	17	84	7	0.128
RM47_HUMAN__TMTC3_HUMAN__1165	Q9HD33:Q6ZXV5	0.024	0.51	0.452	28	83	3	0.081
PGRC1_HUMAN__RAB14_HUMAN__410	O00264:P61106	0.024	0.365	0.524	6	64	9	0.021
NDUBA_HUMAN__ITAX_HUMAN__1335	O96000:P20702	0.024	0.546	0.6	10	81	9	0.027
PTN14_HUMAN__ITIH3_HUMAN__2077	Q15678:Q06033	0.023	0.511	0.65	37	77	4	0.321
ASND1_HUMAN__EF1D_HUMAN__924	Q9NWL6:P29692	0.023	0.461	0.333	11	72	7	0.038
STX6_HUMAN__VPS16_HUMAN__1094	O43752:Q9H269	0.023	0.458	0.564	18	81	6	0.052
MTA1_HUMAN__ENPL_HUMAN__1518	Q13330:P14625	0.023	0.285	0.333	14	73	4	0.071
CLCN5_HUMAN__RB33B_HUMAN__1045	P51795:Q9H082	0.023	0.582	0.514	33	81	5	0.043
UBC_HUMAN__GNA11_HUMAN__1044	P0CG48:P29992	0.023	0.593	0.333	21	79	4	0.068
DAAF4_HUMAN__DDX23_HUMAN__1240	Q8WXU2:Q9BUQ8	0.023	0.366	0.921	20	83	5	0.036
AT7L2_HUMAN__VPS45_HUMAN__1292	Q5T6C5:Q9NRW7	0.023	0.517	0.367	10	74	7	0.116
RL37A_HUMAN__RGS5_HUMAN__273	P61513:O15539	0.023	0.569	0.604	27	86	3	0.133
RB39A_HUMAN__HIPK1_HUMAN__1427	Q14964:Q86Z02	0.022	0.629	0.333	20	75	8	0.118
ZN793_HUMAN__AF17_HUMAN__1499	Q6ZN11:P55198	0.022	0.396	0.632	42	80	3	0.038
CC186_HUMAN__EEA1_HUMAN__2309	Q7Z3E2:Q15075	0.022	0.211	0.359	11	55	5	0.039
BROX_HUMAN__JAK2_HUMAN__1543	Q5VW32:O60674	0.022	0.466	0.833	33	84	4	0.171
EEA1_HUMAN__TPM4_HUMAN__1659	Q15075:P67936	0.022	0.288	0.437	84	64	6	0.096
JAK2_HUMAN__TRFE_HUMAN__1830	O60674:P02787	0.022	0.325	0.333	5	73	10	0.032
RBBP7_HUMAN__ATX3L_HUMAN__780	Q16576:Q9H3M9	0.022	0.512	0.901	27	78	7	0.072
HDAC1_HUMAN__PER2_HUMAN__1737	Q13547:O15055	0.022	0.644	0.333	22	79	2	0.162
NGB_HUMAN__GBB1_HUMAN__491	Q9NPG2:P62873	0.022	0.642	0.736	28	87	6	0.103
MAST1_HUMAN__STK25_HUMAN__1996	Q9Y2H9:O00506	0.022	0.351	0.333	8	73	6	0.265
HS90A_HUMAN__RETR2_HUMAN__1275	P07900:Q8NC44	0.021	0.405	0.333	21	74	7	0.062
HDAC2_HUMAN__FIBA_HUMAN__1354	Q92769:P02671	0.021	0.419	0.542	8	71	7	0.038
P4K2A_HUMAN__GOGA2_HUMAN__1481	Q9BTU6:Q08379	0.021	0.459	0.333	18	67	8	0.036
REV1_HUMAN__CAAP1_HUMAN__1612	Q9UBZ9:Q9H8G2	0.021	0.333	0.333	20	76	4	0.083
GIT1_HUMAN__TRI55_HUMAN__1309	Q9Y2X7:Q9BYV6	0.021	0.375	0.472	60	78	4	0.14
LETM1_HUMAN__PMS2_HUMAN__1601	O95202:P54278	0.021	0.347	0.556	12	74	5	0.053
PPIB_HUMAN__P3H2_HUMAN__924	P23284:Q8IVL5	0.021	0.525	0.545	11	78	4	0.059
TTYH3_HUMAN__UBC_HUMAN__1208	Q9C0H2:P0CG48	0.021	0.396	0.429	17	82	10	0.039
P66B_HUMAN__STRP1_HUMAN__1430	Q8WXI9:Q5VSL9	0.021	0.399	0.333	6	71	13	0.031
CALX_HUMAN__FL2D_HUMAN__988	P27824:Q15007	0.021	0.389	0.825	18	79	7	0.086
AP1G1_HUMAN__TM1L1_HUMAN__1298	O43747:O75674	0.021	0.433	0.333	19	89	5	0.057
DUS4L_HUMAN__ZMYM4_HUMAN__1865	O95620:Q5VZL5	0.021	0.673	0.333	8	79	6	0.122
VPS39_HUMAN__SPG16_HUMAN__1517	Q96JC1:Q8N0X2	0.021	0.474	0.419	49	83	3	0.171
PDCD6_HUMAN__P66B_HUMAN__784	O75340:Q8WXI9	0.021	0.604	0.431	26	77	4	0.05
ZCPW1_HUMAN__TR150_HUMAN__1603	Q9H0M4:Q9Y2W1	0.02	0.301	0.485	28	68	5	0.028
LIN37_HUMAN__HS90A_HUMAN__978	Q96GY3:P07900	0.02	0.336	0.438	15	68	9	0.025
KLHL4_HUMAN__OGRL1_HUMAN__1169	Q9C0H6:Q5TC84	0.02	0.401	0.333	5	70	9	0.027
MTA1_HUMAN__ZN800_HUMAN__1379	Q13330:Q2TB10	0.02	0.347	0.333	18	82	6	0.107
SP16H_HUMAN__TSH1_HUMAN__2124	Q9Y5B9:Q6ZSZ6	0.02	0.416	0.623	22	82	2	0.052
PICK1_HUMAN__AP3B1_HUMAN__1509	Q9NRD5:O00203	0.02	0.459	0.476	6	73	10	0.045
TSH3_HUMAN__PCY1B_HUMAN__1450	Q63HK5:Q9Y5K3	0.02	0.428	0.561	22	66	3	0.093
SNX4_HUMAN__RB33B_HUMAN__679	O95219:Q9H082	0.02	0.524	0.533	17	85	3	0.033
CE57L_HUMAN__AP2B1_HUMAN__1397	Q8IYX8:P63010	0.02	0.374	0.684	33	75	4	0.077
WDR91_HUMAN__MYO3A_HUMAN__2363	A4D1P6:Q8NEV4	0.02	0.351	0.333	5	69	9	0.295
RAB14_HUMAN__FICD_HUMAN__673	P61106:Q9BVA6	0.02	0.544	0.643	24	75	5	0.048
FLII_HUMAN__F193B_HUMAN__2171	Q13045:Q96PV7	0.02	0.379	0.621	32	74	3	0.132
OCRL_HUMAN__MPP8_HUMAN__1761	Q01968:Q99549	0.019	0.436	0.929	31	83	3	0.086
NP1L1_HUMAN__ARHGA_HUMAN__1760	P55209:O15013	0.019	0.504	0.696	23	74	4	0.073
P66B_HUMAN__GP143_HUMAN__997	Q8WXI9:P51810	0.019	0.453	0.81	24	73	5	0.047
NALP2_HUMAN__PDE9A_HUMAN__1655	Q9NX02:O76083	0.019	0.551	0.658	30	88	3	0.186
MTA2_HUMAN__ZN302_HUMAN__1146	O94776:Q9NR11	0.019	0.335	0.344	18	76	6	0.04
PAK5_HUMAN__PSPC1_HUMAN__1242	Q9P286:Q8WXF1	0.019	0.306	0.667	14	73	5	0.029
CC113_HUMAN__VP33A_HUMAN__973	Q9H0I3:Q96AX1	0.019	0.582	0.619	20	87	5	0.065
EF1D_HUMAN__KINH_HUMAN__1244	P29692:P33176	0.019	0.355	0.333	29	83	6	0.112
GA2L1_HUMAN__MTA1_HUMAN__1396	Q99501:Q13330	0.019	0.38	0.369	65	85	3	0.159
PRDM9_HUMAN__SNUT2_HUMAN__1459	Q9NQV7:Q53GS9	0.019	0.571	0.524	33	84	3	0.075
RGRF2_HUMAN__HM20A_HUMAN__1584	O14827:Q9NP66	0.018	0.343	0.505	60	79	2	0.191
RBNS5_HUMAN__ERG_HUMAN__1263	Q9H1K0:P11308	0.018	0.318	0.84	25	79	3	0.073
TAXB1_HUMAN__RGPA2_HUMAN__2662	Q86VP1:Q2PPJ7	0.018	0.395	0.333	15	71	4	0.036
RET_HUMAN__AGAL_HUMAN__1543	P07949:P06280	0.018	0.634	0.333	13	89	8	0.065
EPCAM_HUMAN__FLOT1_HUMAN__741	P16422:O75955	0.018	0.354	0.37	27	67	8	0.055
ERH_HUMAN__RGS22_HUMAN__1368	P84090:Q8NE09	0.018	0.58	0.333	6	71	12	0.021
EIF3B_HUMAN__CLIP2_HUMAN__1860	P55884:Q9UDT6	0.018	0.41	0.392	23	75	5	0.037
CCAR1_HUMAN__ING1_HUMAN__1572	Q8IX12:Q9UK53	0.018	0.383	0.559	42	79	3	0.108
NRDE2_HUMAN__RB33B_HUMAN__1393	Q9H7Z3:Q9H082	0.018	0.699	0.609	47	89	3	0.17
MICA1_HUMAN__LPIN1_HUMAN__1957	Q8TDZ2:Q14693	0.018	0.404	0.333	18	76	3	0.129
EIF3G_HUMAN__TET2_HUMAN__2322	O75821:Q6N021	0.018	0.331	0.762	12	77	3	0.061
TNR19_HUMAN__ARHG2_HUMAN__1409	Q9NS68:Q92974	0.018	0.338	0.617	18	74	4	0.045
CCDC6_HUMAN__JAK2_HUMAN__1606	Q16204:O60674	0.018	0.376	0.482	25	79	5	0.093
PRP6_HUMAN__CE126_HUMAN__2058	O94906:Q9P2H0	0.017	0.392	0.333	10	70	4	0.171
KLH12_HUMAN__HDAC1_HUMAN__1050	Q53G59:Q13547	0.017	0.505	0.595	14	91	6	0.021
DPYL5_HUMAN__HNRPC_HUMAN__870	Q9BPU6:P07910	0.017	0.356	0.333	10	74	8	0.066
SNX6_HUMAN__CACO1_HUMAN__1097	Q9UNH7:Q9P1Z2	0.017	0.536	0.333	34	80	4	0.099
ERH_HUMAN__UGGG2_HUMAN__1620	P84090:Q9NYU1	0.017	0.506	0.333	5	69	11	0.024
RB39A_HUMAN__UBC_HUMAN__902	Q14964:P0CG48	0.017	0.615	0.351	15	79	7	0.031
KCNQ5_HUMAN__VAMP3_HUMAN__1032	Q9NR82:Q15836	0.017	0.401	0.333	9	66	10	0.024
SENP5_HUMAN__CDYL2_HUMAN__1261	Q96HI0:Q8N8U2	0.017	0.459	0.373	16	78	4	0.032
HS90B_HUMAN__RHG06_HUMAN__1698	P08238:O43182	0.017	0.499	0.483	39	73	6	0.067
CDK9_HUMAN__CLIP2_HUMAN__1418	P50750:Q9UDT6	0.017	0.703	0.388	35	83	3	0.069
EFCB6_HUMAN__EIF3L_HUMAN__2065	Q5THR3:Q9Y262	0.017	0.57	0.333	23	78	5	0.074
RB39A_HUMAN__VAMP2_HUMAN__333	Q14964:P63027	0.017	0.475	0.685	30	83	5	0.044
SYN1_HUMAN__DLG2_HUMAN__1575	P17600:Q15700	0.017	0.329	0.333	21	79	4	0.117
TCEA2_HUMAN__CTND1_HUMAN__1267	Q15560:O60716	0.017	0.354	0.5	8	73	4	0.038
RAI14_HUMAN__LONF2_HUMAN__1734	Q9P0K7:Q1L5Z9	0.017	0.442	0.389	30	71	3	0.132
VATE1_HUMAN__EEA1_HUMAN__1637	P36543:Q15075	0.017	0.26	0.333	9	65	13	0.045
LR74A_HUMAN__HS90B_HUMAN__1212	Q0VAA2:P08238	0.017	0.368	0.333	16	78	5	0.041
HDHD3_HUMAN__RT18B_HUMAN__509	Q9BSH5:Q9Y676	0.017	0.393	0.333	8	76	10	0.079
RSMB_HUMAN__KCC1D_HUMAN__625	P14678:Q8IU85	0.016	0.475	0.698	20	75	5	0.04
KPCA_HUMAN__PP16A_HUMAN__1200	P17252:Q96I34	0.016	0.439	0.56	38	75	3	0.156
DEUP1_HUMAN__VATH_HUMAN__1087	Q05D60:Q9UI12	0.016	0.522	0.333	21	78	7	0.037
RNAS9_HUMAN__MTA1_HUMAN__920	P60153:Q13330	0.016	0.372	0.942	22	81	2	0.082
MTA1_HUMAN__TNIP1_HUMAN__1351	Q13330:Q15025	0.016	0.298	0.333	8	72	10	0.056
STAG3_HUMAN__IRF2_HUMAN__1574	Q9UJ98:P14316	0.016	0.443	0.359	10	72	7	0.111
GULP1_HUMAN__FLOT1_HUMAN__731	Q9UBP9:O75955	0.016	0.193	0.333	28	76	8	0.072
HS90A_HUMAN__DNM3A_HUMAN__1644	P07900:Q9Y6K1	0.016	0.589	0.648	18	84	3	0.189
KCAB1_HUMAN__HSP7C_HUMAN__1065	Q14722:P11142	0.016	0.517	0.641	13	86	6	0.032
KTN1_HUMAN__UVRAG_HUMAN__2056	Q86UP2:Q9P2Y5	0.016	0.325	0.513	26	75	6	0.033
UNK_HUMAN__RGPA2_HUMAN__2683	Q9C0B0:Q2PPJ7	0.016	0.413	0.333	8	70	4	0.035
PPME1_HUMAN__HDAC2_HUMAN__874	Q9Y570:Q92769	0.016	0.505	0.333	15	82	6	0.028
PLCL2_HUMAN__PDZD9_HUMAN__1391	Q9UPR0:Q8IXQ8	0.016	0.395	0.333	4	74	9	0.034
XKR4_HUMAN__CDC42_HUMAN__841	Q5GH76:P60953	0.016	0.466	0.333	8	61	10	0.024
1433G_HUMAN__TNI3K_HUMAN__1082	P61981:Q59H18	0.016	0.633	0.333	32	74	8	0.239
EEA1_HUMAN__CEP85_HUMAN__2173	Q15075:Q6P2H3	0.016	0.22	0.359	13	56	4	0.032
ABRA_HUMAN__RUXG_HUMAN__457	Q8N0Z2:P62308	0.016	0.425	0.353	14	72	9	0.032
M3K4_HUMAN__PHAR3_HUMAN__2167	Q9Y6R4:Q96KR7	0.016	0.411	0.333	6	70	6	0.03
PHC2_HUMAN__PBDC1_HUMAN__1091	Q8IXK0:Q9BVG4	0.016	0.42	0.533	13	71	4	0.033
UBC_HUMAN__TIE2_HUMAN__1809	P0CG48:Q02763	0.016	0.381	0.333	18	85	6	0.109
CENPV_HUMAN__DNJC7_HUMAN__769	Q7Z7K6:Q99615	0.016	0.471	0.419	28	83	4	0.057
RALA_HUMAN__HLAE_HUMAN__564	P11233:P13747	0.015	0.542	0.333	23	83	5	0.064
PRP6_HUMAN__DLGP3_HUMAN__1920	O94906:O95886	0.015	0.375	0.333	18	70	4	0.074
U5S1_HUMAN__CC138_HUMAN__1637	Q15029:Q96M89	0.015	0.353	0.707	26	73	4	0.08
RL7A_HUMAN__TSP2_HUMAN__1438	P62424:P35442	0.015	0.441	0.55	40	73	6	0.251
CCD42_HUMAN__EEA1_HUMAN__1727	Q96M95:Q15075	0.015	0.263	0.333	39	65	4	0.082
EF1D_HUMAN__NR1I2_HUMAN__715	P29692:O75469	0.015	0.471	0.552	42	84	3	0.25
THYN1_HUMAN__CDYL2_HUMAN__731	Q9P016:Q8N8U2	0.015	0.466	0.333	17	74	4	0.092
FBP1L_HUMAN__HS90B_HUMAN__1329	Q5T0N5:P08238	0.015	0.405	0.545	7	72	9	0.024
LZTS2_HUMAN__EEA1_HUMAN__2080	Q9BRK4:Q15075	0.015	0.215	0.333	12	55	5	0.04
DDR1_HUMAN__STXB1_HUMAN__1507	Q08345:P61764	0.015	0.638	0.333	19	77	5	0.088
HDAC1_HUMAN__MUCL3_HUMAN__999	Q13547:Q3MIW9	0.015	0.513	0.333	26	79	3	0.065
HDAC2_HUMAN__CPLX2_HUMAN__622	Q92769:Q6PUV4	0.015	0.563	0.418	34	86	4	0.078
TLRN1_HUMAN__ZN257_HUMAN__925	Q9H1K6:Q9Y2Q1	0.015	0.54	0.333	31	72	9	0.099
RAB8B_HUMAN__DPH5_HUMAN__492	Q92930:Q9H2P9	0.015	0.702	0.383	47	88	2	0.145
FIGLA_HUMAN__RIPR2_HUMAN__1287	Q6QHK4:Q9Y4F9	0.015	0.341	0.657	57	78	3	0.079
KLHL6_HUMAN__EEA1_HUMAN__2032	Q8WZ60:Q15075	0.015	0.477	0.452	14	78	8	0.068
RHG25_HUMAN__MTA2_HUMAN__1313	P42331:O94776	0.015	0.389	0.333	13	79	5	0.072
RB33B_HUMAN__VPP1_HUMAN__1066	Q9H082:Q93050	0.015	0.532	0.455	9	72	8	0.028
PSD4_HUMAN__ASCL1_HUMAN__1292	Q8NDX1:P50553	0.015	0.372	0.34	24	73	3	0.046
P66B_HUMAN__DEN5B_HUMAN__1867	Q8WXI9:Q6ZUT9	0.015	0.391	0.381	7	70	6	0.233
MND1_HUMAN__RS15A_HUMAN__335	Q9BWT6:P62244	0.015	0.424	0.545	21	79	9	0.051
PRDC1_HUMAN__HS90B_HUMAN__949	Q9NRG1:P08238	0.015	0.552	0.333	29	69	9	0.14
RB33B_HUMAN__SNCAP_HUMAN__1148	Q9H082:Q9Y6H5	0.015	0.611	0.583	8	80	6	0.022
CGNL1_HUMAN__FCHO2_HUMAN__2112	Q0VF96:Q0JRZ9	0.015	0.326	0.333	6	69	6	0.048
BBX_HUMAN__EDRF1_HUMAN__2179	Q8WY36:Q3B7T1	0.015	0.441	0.609	22	71	3	0.098
EEA1_HUMAN__RB39A_HUMAN__1628	Q15075:Q14964	0.015	0.569	0.533	9	72	8	0.023
DDX41_HUMAN__MNDA_HUMAN__1029	Q9UJV9:P41218	0.015	0.481	0.333	23	83	6	0.069
VAMP7_HUMAN__PTTG_HUMAN__400	P51809:P53801	0.015	0.314	0.526	18	79	6	0.084
BICD1_HUMAN__RB39A_HUMAN__1192	Q96G01:Q14964	0.015	0.683	0.333	27	79	4	0.036
VAMP7_HUMAN__RAB2B_HUMAN__436	P51809:Q8WUD1	0.015	0.323	0.458	4	65	10	0.024
RBBP4_HUMAN__GORAB_HUMAN__794	Q09028:Q5T7V8	0.015	0.565	0.4	20	84	5	0.041
CCHCR_HUMAN__HSP7C_HUMAN__1428	Q8TD31:P11142	0.015	0.447	0.573	25	74	4	0.094
XAGE2_HUMAN__ASCC3_HUMAN__2313	Q96GT9:Q8N3C0	0.015	0.394	0.448	24	73	5	0.075
P66B_HUMAN__HEAT9_HUMAN__1163	Q8WXI9:A2RTY3	0.015	0.359	0.51	16	73	5	0.032
HS90B_HUMAN__SFRP3_HUMAN__1049	P08238:Q92765	0.015	0.532	0.333	27	81	4	0.113
ERN2_HUMAN__FXR1_HUMAN__1547	Q76MJ5:P51114	0.015	0.359	0.611	21	85	3	0.078
SKIL_HUMAN__M3K19_HUMAN__2012	P12757:Q56UN5	0.015	0.324	0.867	27	77	2	0.043
CLH1_HUMAN__LARGN_HUMAN__1979	Q00610:Q569H4	0.015	0.239	0.333	13	60	9	0.095
HS90B_HUMAN__CS018_HUMAN__939	P08238:Q8NEA5	0.015	0.401	0.357	13	69	6	0.029
DNJC5_HUMAN__ARL8B_HUMAN__384	Q9H3Z4:Q9NVJ2	0.015	0.492	0.726	28	79	5	0.111
TANC2_HUMAN__THOC4_HUMAN__2247	Q9HCD6:Q86V81	0.015	0.326	0.333	12	68	7	0.027
CCD69_HUMAN__HS90B_HUMAN__1020	A6NI79:P08238	0.015	0.404	0.692	13	71	8	0.03
EEA1_HUMAN__CYH2_HUMAN__1811	Q15075:Q99418	0.015	0.248	0.604	15	57	6	0.035
NPRL2_HUMAN__ERR3_HUMAN__838	Q8WTW4:P62508	0.015	0.538	0.372	19	76	5	0.068
UBP25_HUMAN__ATS6_HUMAN__2172	Q9UHP3:Q9UKP5	0.015	0.322	0.354	22	74	3	0.202
UBC_HUMAN__IQGA2_HUMAN__2260	P0CG48:Q13576	0.015	0.355	0.4	4	74	8	0.021
RAB21_HUMAN__VAMP3_HUMAN__325	Q9UL25:Q15836	0.015	0.42	0.521	16	77	5	0.041
AP2M1_HUMAN__MSPD2_HUMAN__953	Q96CW1:Q8NHP6	0.015	0.454	0.54	19	83	5	0.101
ADH7_HUMAN__KAPCA_HUMAN__737	P40394:P17612	0.014	0.619	0.333	17	89	7	0.071
BAP29_HUMAN__MYZAP_HUMAN__707	Q9UHQ4:P0CAP1	0.014	0.286	0.333	5	66	11	0.021
CBLB_HUMAN__DBX2_HUMAN__1321	Q13191:Q6ZNG2	0.014	0.348	0.573	17	85	3	0.097
TEDC2_HUMAN__LUZP1_HUMAN__1509	Q7L2K0:Q86V48	0.014	0.276	0.497	49	61	4	0.034
MORC1_HUMAN__CKAP4_HUMAN__1586	Q86VD1:Q07065	0.014	0.265	0.333	7	53	6	0.026
ZN615_HUMAN__RAB14_HUMAN__946	Q8N8J6:P61106	0.014	0.702	0.491	36	82	4	0.086
BAP31_HUMAN__CC74A_HUMAN__624	P51572:Q96AQ1	0.014	0.348	0.385	26	75	4	0.062
GKAP1_HUMAN__CYB5B_HUMAN__516	Q5VSY0:O43169	0.014	0.36	0.333	14	70	7	0.026
TLE4_HUMAN__EEA1_HUMAN__2184	Q04727:Q15075	0.014	0.228	0.333	20	57	4	0.026
NECA2_HUMAN__CLH1_HUMAN__2061	Q7Z6G3:Q00610	0.014	0.369	0.5	14	81	5	0.085
LASP1_HUMAN__S2513_HUMAN__936	Q14847:Q9UJS0	0.014	0.39	0.379	22	84	4	0.051
RUFY1_HUMAN__PSA3_HUMAN__963	Q96T51:P25788	0.014	0.544	0.333	14	71	6	0.042
KS6A2_HUMAN__UBP42_HUMAN__2057	Q15349:Q9H9J4	0.014	0.491	0.333	15	72	5	0.152
RALA_HUMAN__TFDP2_HUMAN__652	P11233:Q14188	0.014	0.606	0.482	38	82	3	0.06
SOCS4_HUMAN__TRI25_HUMAN__1070	Q8WXH5:Q14258	0.014	0.36	0.609	18	80	5	0.057
LMBD1_HUMAN__NAPEP_HUMAN__933	Q9NUN5:Q6IQ20	0.014	0.577	0.76	31	87	4	0.085
HS90B_HUMAN__SWT1_HUMAN__1624	P08238:Q5T5J6	0.014	0.446	0.333	10	78	10	0.031
STPG1_HUMAN__SIR3_HUMAN__733	Q5TH74:Q9NTG7	0.014	0.421	0.333	9	71	4	0.029
MRCKA_HUMAN__RS11_HUMAN__1890	Q5VT25:P62280	0.014	0.476	0.433	9	70	8	0.02
HS90B_HUMAN__IBP5_HUMAN__996	P08238:P24593	0.014	0.465	0.357	14	73	9	0.039
HS90B_HUMAN__KANK4_HUMAN__1719	P08238:Q5T7N3	0.014	0.458	0.333	13	74	7	0.246
P66B_HUMAN__NEK5_HUMAN__1301	Q8WXI9:Q6P3R8	0.014	0.241	0.342	37	60	5	0.034
VATE1_HUMAN__ANS4B_HUMAN__643	P36543:Q8N8V4	0.014	0.409	0.333	29	73	5	0.082
EEA1_HUMAN__FKBP5_HUMAN__1868	Q15075:Q13451	0.014	0.527	0.333	21	80	7	0.116
STX12_HUMAN__UD2A3_HUMAN__803	Q86Y82:Q6UWM9	0.014	0.57	0.605	36	80	5	0.118
STX8_HUMAN__IQEC2_HUMAN__1724	Q9UNK0:Q5JU85	0.014	0.321	0.333	5	56	7	0.039
CC125_HUMAN__EEA1_HUMAN__1922	Q86Z20:Q15075	0.014	0.257	0.333	26	60	4	0.029
ANR55_HUMAN__STX8_HUMAN__850	Q3KP44:Q9UNK0	0.014	0.384	0.843	34	84	2	0.085
BORC7_HUMAN__VPP1_HUMAN__943	Q96B45:Q93050	0.014	0.348	0.689	15	67	6	0.045
EEA1_HUMAN__MSL2_HUMAN__1988	Q15075:Q9HCI7	0.014	0.303	0.463	16	70	5	0.024
SNX29_HUMAN__PEPL_HUMAN__2569	Q8TEQ0:O60437	0.014	0.262	0.333	7	59	8	0.024
KANK4_HUMAN__VIME_HUMAN__1461	Q5T7N3:P08670	0.014	0.253	0.417	17	69	5	0.041
GPR61_HUMAN__SCAM3_HUMAN__798	Q9BZJ8:O14828	0.013	0.524	0.538	25	90	3	0.081
GSC2_HUMAN__CP7B1_HUMAN__711	O15499:O75881	0.013	0.691	0.72	24	91	2	0.15
VP33A_HUMAN__SNTG1_HUMAN__1113	Q96AX1:Q9NSN8	0.013	0.522	0.333	7	78	9	0.084
POSTN_HUMAN__BIP_HUMAN__1490	Q15063:P11021	0.013	0.648	0.333	12	88	6	0.519
SIN3B_HUMAN__ZN157_HUMAN__1668	O75182:P51786	0.013	0.239	0.333	9	59	5	0.045
VPS35_HUMAN__ARFG2_HUMAN__1317	Q96QK1:Q8N6H7	0.013	0.444	0.559	29	78	7	0.096
EEA1_HUMAN__MSGN1_HUMAN__1604	Q15075:A6NI15	0.013	0.337	0.333	11	60	7	0.038
STIM1_HUMAN__ZSA5A_HUMAN__1181	Q13586:Q9BUG6	0.013	0.306	0.333	42	82	3	0.068
KIN17_HUMAN__EPS8_HUMAN__1215	O60870:Q12929	0.013	0.325	0.522	18	80	8	0.038
KCTD8_HUMAN__BIP_HUMAN__1127	Q6ZWB6:P11021	0.013	0.666	0.652	23	88	4	0.093
RL36_HUMAN__LRRC4_HUMAN__758	Q9Y3U8:Q9HBW1	0.013	0.679	0.562	30	90	3	0.098
PP4P2_HUMAN__HXA1_HUMAN__592	Q8N4L2:P49639	0.013	0.327	0.467	20	75	2	0.061
NOP56_HUMAN__EEA1_HUMAN__2005	O00567:Q15075	0.013	0.405	0.333	5	60	8	0.03
HS90A_HUMAN__Z354A_HUMAN__1337	P07900:O60765	0.013	0.534	0.516	41	81	3	0.111
STX12_HUMAN__CKAP2_HUMAN__959	Q86Y82:Q8WWK9	0.013	0.456	0.391	12	66	6	0.03
RAB21_HUMAN__HES4_HUMAN__446	Q9UL25:Q9HCC6	0.013	0.427	0.545	18	68	5	0.028
HS90A_HUMAN__ADEC1_HUMAN__1202	P07900:O15204	0.013	0.457	0.333	23	77	6	0.031
PO5F2_HUMAN__RB11A_HUMAN__544	Q8N7G0:P62491	0.013	0.367	0.333	4	79	14	0.025
RNF13_HUMAN__ELL2_HUMAN__1021	O43567:O00472	0.013	0.311	0.627	50	78	4	0.1
GELS_HUMAN__GRHL2_HUMAN__1407	P06396:Q6ISB3	0.013	0.685	0.333	23	84	3	0.093
ANR27_HUMAN__EPN1_HUMAN__1626	Q96NW4:Q9Y6I3	0.013	0.305	0.333	6	74	12	0.025
NARF_HUMAN__C1QBP_HUMAN__738	Q9UHQ1:Q07021	0.013	0.524	0.333	11	81	6	0.03
ITK_HUMAN__SNAA_HUMAN__915	Q08881:P54920	0.013	0.581	0.333	26	82	5	0.07
NAA16_HUMAN__Z3H7B_HUMAN__1841	Q6N069:Q9UGR2	0.013	0.496	0.333	6	73	6	0.129
AP1AR_HUMAN__HTRA3_HUMAN__755	Q63HQ0:P83110	0.013	0.385	0.333	36	73	3	0.13
ANXA2_HUMAN__LATS1_HUMAN__1469	P07355:O95835	0.013	0.651	0.333	12	74	5	0.067
CH033_HUMAN__EXOG_HUMAN__597	Q9H7E9:Q9Y2C4	0.013	0.43	0.333	5	68	6	0.028
AP1AR_HUMAN__HIP1R_HUMAN__1370	Q63HQ0:O75146	0.013	0.265	0.333	6	67	5	0.043
HSP7C_HUMAN__IFT46_HUMAN__950	P11142:Q9NQC8	0.013	0.338	0.476	28	75	5	0.112
EEA1_HUMAN__STML1_HUMAN__1809	Q15075:Q9UBI4	0.013	0.305	0.625	22	65	6	0.035
IF16_HUMAN__EF1B_HUMAN__1010	Q16666:P24534	0.013	0.231	0.333	16	73	8	0.079
VAV_HUMAN__TAB2_HUMAN__1538	P15498:Q9NYJ8	0.013	0.501	0.333	25	82	4	0.052
RL10A_HUMAN__OTOL1_HUMAN__694	P62906:A6NHN0	0.013	0.747	0.63	44	86	2	0.161
SUMO3_HUMAN__PAR3L_HUMAN__1308	P55854:Q8TEW8	0.013	0.196	0.333	9	70	6	0.038
DDR1_HUMAN__ZN451_HUMAN__1974	Q08345:Q9Y4E5	0.013	0.341	0.333	9	68	7	0.025
SND1_HUMAN__LARGN_HUMAN__1214	Q7KZF4:Q569H4	0.013	0.405	0.333	13	73	5	0.215
PLST_HUMAN__HS90A_HUMAN__1362	P13797:P07900	0.013	0.506	0.333	19	79	9	0.035
VATE1_HUMAN__GLT11_HUMAN__834	P36543:Q8NCW6	0.013	0.571	0.53	29	81	4	0.088
PLCB3_HUMAN__TT23L_HUMAN__1595	Q01970:Q6PF05	0.013	0.6	0.333	4	74	6	0.024
USH1C_HUMAN__GEN_HUMAN__1460	Q9Y6N9:Q17RS7	0.013	0.311	0.5	10	72	7	0.045
RAB5B_HUMAN__MYSM1_HUMAN__1043	P61020:Q5VVJ2	0.013	0.6	0.333	20	74	4	0.04
RALA_HUMAN__IF44L_HUMAN__658	P11233:Q53G44	0.013	0.515	0.333	26	75	9	0.052
MTA2_HUMAN__TM1L1_HUMAN__1144	O94776:O75674	0.013	0.381	0.333	29	86	4	0.122
K1C40_HUMAN__EEA1_HUMAN__1842	Q6A162:Q15075	0.013	0.221	0.333	7	55	4	0.034
THOC2_HUMAN__BEX4_HUMAN__1713	Q8NI27:Q9NWD9	0.013	0.432	0.373	16	73	6	0.059
INVS_HUMAN__SCAM3_HUMAN__1412	Q9Y283:O14828	0.013	0.413	0.333	14	85	2	0.175
BBOF1_HUMAN__EEA1_HUMAN__1940	Q8ND07:Q15075	0.013	0.206	0.333	6	53	9	0.042
F228A_HUMAN__RB11B_HUMAN__424	Q86W67:Q15907	0.013	0.54	0.593	42	76	3	0.086
OS9_HUMAN__RGRF2_HUMAN__1904	Q13438:O14827	0.013	0.396	0.333	23	70	4	0.03
PTTG_HUMAN__MAP1B_HUMAN__2648	P53801:P46821	0.013	0.351	0.333	8	69	6	0.025
NXF3_HUMAN__EEA1_HUMAN__1942	Q9H4D5:Q15075	0.013	0.327	0.333	16	71	9	0.038
AP2B1_HUMAN__CNR1_HUMAN__1409	P63010:P21554	0.013	0.434	0.667	13	78	9	0.161
ZN711_HUMAN__DHDDS_HUMAN__1094	Q9Y462:Q86SQ9	0.013	0.677	0.333	17	73	4	0.104
TSH3_HUMAN__MAGT1_HUMAN__1416	Q63HK5:Q9H0U3	0.013	0.423	0.333	14	72	5	0.121
RB39A_HUMAN__PLSI_HUMAN__846	Q14964:Q14651	0.013	0.519	0.333	23	88	10	0.054
RBBP7_HUMAN__FIBA_HUMAN__1291	Q16576:P02671	0.013	0.512	0.333	11	73	8	0.042
RFIP2_HUMAN__EXTL2_HUMAN__842	Q7L804:Q9UBQ6	0.013	0.554	0.56	22	79	3	0.067
PP14A_HUMAN__ATRN1_HUMAN__1526	Q96A00:Q5VV63	0.013	0.485	0.333	3	64	9	0.022
TR150_HUMAN__IFIT2_HUMAN__1427	Q9Y2W1:P09913	0.013	0.471	0.4	15	74	4	0.04
ATPA_HUMAN__RIT2_HUMAN__770	P25705:Q99578	0.013	0.523	0.333	16	77	6	0.05
ERMIN_HUMAN__XKR6_HUMAN__925	Q8TAM6:Q5GH73	0.013	0.362	0.333	16	71	3	0.028
ESCO1_HUMAN__IF2B2_HUMAN__1439	Q5FWF5:Q9Y6M1	0.013	0.255	0.333	5	73	11	0.054
MERB1_HUMAN__GPX8_HUMAN__413	Q96MC5:Q8TED1	0.012	0.453	0.5	17	81	6	0.035
RM19_HUMAN__STK26_HUMAN__708	P49406:Q9P289	0.012	0.339	0.333	5	71	13	0.023
GBRB2_HUMAN__ATF4_HUMAN__863	P47870:P18848	0.012	0.406	0.646	49	82	4	0.11
HDAC2_HUMAN__ATX3L_HUMAN__843	Q92769:Q9H3M9	0.012	0.467	0.843	32	80	7	0.115
CEP95_HUMAN__MTA1_HUMAN__1536	Q96GE4:Q13330	0.012	0.287	0.333	7	69	7	0.025
OFUT1_HUMAN__EEA1_HUMAN__1799	Q9H488:Q15075	0.012	0.531	0.333	13	70	9	0.037
EF1G_HUMAN__SRY_HUMAN__641	P26641:Q05066	0.012	0.303	0.333	21	75	8	0.043
RALA_HUMAN__IFI44_HUMAN__650	P11233:Q8TCB0	0.012	0.697	0.333	59	88	4	0.146
NPBW1_HUMAN__SAFB2_HUMAN__1281	P48145:Q14151	0.012	0.486	0.576	11	65	7	0.229
CHM2B_HUMAN__SEC63_HUMAN__973	Q9UQN3:Q9UGP8	0.012	0.472	0.333	23	80	4	0.053
ZMYM6_HUMAN__WDTC1_HUMAN__2002	O95789:Q8N5D0	0.012	0.462	0.5	5	71	8	0.467
CHM2B_HUMAN__CASQ2_HUMAN__612	Q9UQN3:O14958	0.012	0.629	0.65	33	82	2	0.102
SYCP2_HUMAN__P4K2A_HUMAN__2009	Q9BX26:Q9BTU6	0.012	0.323	0.571	6	72	3	0.324
TRAIP_HUMAN__EEA1_HUMAN__1880	Q9BWF2:Q15075	0.012	0.226	0.333	21	55	7	0.037
MERB1_HUMAN__TRM1_HUMAN__863	Q96MC5:Q9NXH9	0.012	0.4	0.647	17	70	5	0.02
XXLT1_HUMAN__F219B_HUMAN__591	Q8NBI6:Q5XKK7	0.012	0.404	0.374	33	76	5	0.131
LSG1_HUMAN__FADS1_HUMAN__1102	Q9H089:O60427	0.012	0.503	0.632	19	72	6	0.058
NDST3_HUMAN__RTF2_HUMAN__1179	O95803:Q9BY42	0.012	0.622	0.368	19	86	3	0.179
BAP31_HUMAN__CC186_HUMAN__1144	P51572:Q7Z3E2	0.012	0.266	0.538	38	68	9	0.071
NAL13_HUMAN__STX7_HUMAN__1304	Q86W25:O15400	0.012	0.387	0.333	7	72	4	0.077
GNPAT_HUMAN__BICL1_HUMAN__1253	O15228:Q6ZP65	0.012	0.4	0.333	4	80	11	0
LTN1_HUMAN__TIGD7_HUMAN__2315	O94822:Q6NT04	0.012	0.476	0.472	24	81	6	0.07
DTX3L_HUMAN__RAB15_HUMAN__952	Q8TDB6:P59190	0.012	0.655	0.333	16	80	5	0.035
NALCN_HUMAN__STX8_HUMAN__1974	Q8IZF0:Q9UNK0	0.012	0.53	0.333	5	79	6	0.029
P66B_HUMAN__FGFR3_HUMAN__1399	Q8WXI9:P22607	0.012	0.335	0.444	15	73	4	0.271
TM87B_HUMAN__VATE1_HUMAN__781	Q96K49:P36543	0.012	0.433	0.333	18	72	5	0.063
HDAC1_HUMAN__DEPD4_HUMAN__776	Q13547:Q8N2C3	0.012	0.363	0.333	8	82	11	0.03
SNX7_HUMAN__KAPCA_HUMAN__738	Q9UNH6:P17612	0.012	0.548	0.577	34	80	6	0.113
TYRP2_HUMAN__RUXG_HUMAN__595	P40126:P62308	0.012	0.349	0.333	6	72	10	0.022
LMBD1_HUMAN__RABL3_HUMAN__776	Q9NUN5:Q5HYI8	0.012	0.497	0.359	13	84	8	0.027
RL10_HUMAN__GLTL5_HUMAN__657	P27635:Q7Z4T8	0.012	0.399	0.333	8	72	11	0.043
NFKB2_HUMAN__RGS22_HUMAN__2164	Q00653:Q8NE09	0.012	0.348	0.436	13	69	5	0.022
SIA4C_HUMAN__RALA_HUMAN__539	Q11206:P11233	0.012	0.638	0.618	32	85	3	0.097
PP4P1_HUMAN__OR8B4_HUMAN__586	Q86T03:Q96RC9	0.012	0.441	0.333	14	76	7	0.046
NFM_HUMAN__EEA1_HUMAN__2327	P07197:Q15075	0.012	0.218	0.333	54	57	3	0.034
TRIQK_HUMAN__CAC1A_HUMAN__2592	Q629K1:O00555	0.012	0.544	0.333	12	76	7	0.029
PTTG_HUMAN__TX264_HUMAN__493	P53801:Q9Y6I9	0.012	0.3	0.667	11	71	8	0.042
STIM1_HUMAN__PEX3_HUMAN__1058	Q13586:P56589	0.012	0.361	0.333	5	72	8	0.038
EEA1_HUMAN__GRAM4_HUMAN__1989	Q15075:Q6IC98	0.012	0.215	0.462	12	58	5	0.085
PPR36_HUMAN__DDX20_HUMAN__1246	Q96LQ0:Q9UHI6	0.012	0.532	0.333	39	75	3	0.043
K2C6C_HUMAN__SLMAP_HUMAN__1392	P48668:Q14BN4	0.012	0.195	0.333	42	59	6	0.043
PAIP1_HUMAN__STX7_HUMAN__740	Q9H074:O15400	0.012	0.453	0.333	18	80	9	0.028
MTA2_HUMAN__CA021_HUMAN__789	O94776:Q9H246	0.012	0.266	0.333	5	65	8	0.032
KDF1_HUMAN__LSS_HUMAN__1130	Q8NAX2:P48449	0.012	0.477	0.333	18	75	5	0.077
EEA1_HUMAN__NAL13_HUMAN__2454	Q15075:Q86W25	0.012	0.333	0.333	16	68	7	0.282
LMNB1_HUMAN__BT2A1_HUMAN__1113	P20700:Q7KYR7	0.012	0.296	0.333	14	77	9	0.044
EEA1_HUMAN__FOSL2_HUMAN__1737	Q15075:P15408	0.012	0.249	0.384	17	59	6	0.04
TEX9_HUMAN__RRBP1_HUMAN__1801	Q8N6V9:Q9P2E9	0.012	0.252	0.333	55	58	4	0.053
SYTL4_HUMAN__SRBP1_HUMAN__1818	Q96C24:P36956	0.012	0.408	0.483	20	78	3	0.033
GGT6_HUMAN__TAFA2_HUMAN__624	Q6P531:Q8N3H0	0.012	0.53	0.333	37	73	4	0.08
PDS5A_HUMAN__PPR36_HUMAN__1759	Q29RF7:Q96LQ0	0.012	0.493	0.333	27	86	3	0.044
PDIA4_HUMAN__DEN2C_HUMAN__1573	P13667:Q68D51	0.012	0.477	0.5	8	79	6	0.27
FTM_HUMAN__GSH1_HUMAN__1952	Q68CZ1:P48506	0.012	0.498	0.333	18	73	5	0.469
ZN600_HUMAN__RBBP7_HUMAN__1147	Q6ZNG1:Q16576	0.012	0.687	0.365	31	82	4	0.1
IL31R_HUMAN__STX7_HUMAN__993	Q8NI17:O15400	0.012	0.339	0.333	10	77	13	0.046
HMOX2_HUMAN__ZN227_HUMAN__1115	P30519:Q86WZ6	0.012	0.513	0.607	43	75	6	0.075
CCD38_HUMAN__EEA1_HUMAN__1974	Q502W7:Q15075	0.012	0.244	0.412	17	59	5	0.041
RS20_HUMAN__LPIN2_HUMAN__1015	P60866:Q92539	0.012	0.598	0.333	9	63	3	0.031
TTPA_HUMAN__SEM4D_HUMAN__1140	P49638:Q92854	0.012	0.545	0.37	9	73	8	0.059
TRPA1_HUMAN__HDAC1_HUMAN__1601	O75762:Q13547	0.011	0.588	0.567	16	79	5	0.032
TCPA_HUMAN__CASQ2_HUMAN__955	P17987:O14958	0.011	0.454	0.333	13	84	8	0.026
TRI14_HUMAN__PTTG_HUMAN__622	Q14142:P53801	0.011	0.231	0.524	12	82	12	0.022
UTP11_HUMAN__FGF8_HUMAN__486	Q9Y3A2:P55075	0.011	0.465	0.415	20	81	4	0.045
INAR1_HUMAN__CYLD_HUMAN__1513	P17181:Q9NQC7	0.011	0.447	0.333	21	72	5	0.055
TDG_HUMAN__ASTRC_HUMAN__1072	Q13569:Q8IYS0	0.011	0.315	0.549	44	83	2	0.186
ATS4_HUMAN__MTA1_HUMAN__1552	O75173:Q13330	0.011	0.367	0.333	10	77	7	0.031
ITK_HUMAN__STX8_HUMAN__856	Q08881:Q9UNK0	0.011	0.438	0.385	21	86	5	0.052
P66B_HUMAN__KCNT1_HUMAN__1823	Q8WXI9:Q5JUK3	0.011	0.48	0.375	16	75	5	0.478
EF1D_HUMAN__FR1L6_HUMAN__2138	P29692:Q2WGJ9	0.011	0.437	0.496	35	76	5	0.118
MYOZ2_HUMAN__CLH1_HUMAN__1939	Q9NPC6:Q00610	0.011	0.264	0.333	15	72	5	0.157
HDAC1_HUMAN__ATX3L_HUMAN__837	Q13547:Q9H3M9	0.011	0.47	0.354	29	80	8	0.096
MTEF1_HUMAN__AP1M1_HUMAN__822	Q99551:Q9BXS5	0.011	0.504	0.333	20	85	9	0.09
BAP31_HUMAN__EEA1_HUMAN__1657	P51572:Q15075	0.011	0.282	0.333	48	58	6	0.142
ITSN1_HUMAN__ST2A1_HUMAN__2006	Q15811:Q06520	0.011	0.636	0.392	17	83	8	0.039
TACC3_HUMAN__DHRS9_HUMAN__1157	Q9Y6A5:Q9BPW9	0.011	0.7	0.533	21	85	3	0.08
STX7_HUMAN__OGR1_HUMAN__626	O15400:Q15743	0.011	0.292	0.427	21	73	12	0.044
F118A_HUMAN__PDIA1_HUMAN__865	Q9NWS6:P07237	0.011	0.447	0.556	8	74	10	0.07
MIPEP_HUMAN__STX12_HUMAN__989	Q99797:Q86Y82	0.011	0.345	0.333	11	76	4	0.116
HLAG_HUMAN__ENPL_HUMAN__1141	P17693:P14625	0.011	0.652	0.333	18	89	4	0.061
IF4E2_HUMAN__INHBA_HUMAN__671	O60573:P08476	0.011	0.586	0.889	32	88	3	0.121
AP1AR_HUMAN__TONSL_HUMAN__1680	Q63HQ0:Q96HA7	0.011	0.412	0.333	37	80	3	0.098
FACR2_HUMAN__OZF_HUMAN__807	Q96K12:Q15072	0.011	0.704	0.576	32	85	2	0.09
SIA8D_HUMAN__SAP_HUMAN__883	Q92187:P07602	0.011	0.547	0.333	27	80	5	0.05
EEA1_HUMAN__CFA58_HUMAN__2283	Q15075:Q5T655	0.011	0.214	0.333	28	58	5	0.041
CKAP4_HUMAN__BICD1_HUMAN__1577	Q07065:Q96G01	0.011	0.221	0.333	18	55	6	0.033
CBPD_HUMAN__DAAF4_HUMAN__1800	O75976:Q8WXU2	0.011	0.393	0.333	6	71	5	0.061
PH4H_HUMAN__CCD69_HUMAN__748	P00439:A6NI79	0.011	0.363	0.393	26	75	8	0.121
SLF1_HUMAN__MATN2_HUMAN__2014	Q9BQI6:O00339	0.011	0.402	0.333	10	75	8	0.026
TET3_HUMAN__SELS_HUMAN__1984	O43151:Q9BQE4	0.011	0.268	0.333	9	75	6	0.179
BACH_HUMAN__ATX3L_HUMAN__735	O00154:Q9H3M9	0.011	0.44	0.333	22	72	10	0.041
GCNA_HUMAN__PLCB3_HUMAN__1925	Q96QF7:Q01970	0.011	0.296	0.417	12	65	2	0.098
UGGG2_HUMAN__CCD60_HUMAN__2066	Q9NYU1:Q8IWA6	0.011	0.395	0.583	7	72	6	0.019
ATPA_HUMAN__CARL2_HUMAN__1988	P25705:Q6F5E8	0.011	0.369	0.333	12	75	4	0.306
NDUA9_HUMAN__IGS22_HUMAN__1280	Q16795:Q8N9C0	0.011	0.646	0.333	12	87	4	0.035
G45IP_HUMAN__MAP9_HUMAN__869	Q8TAE8:Q49MG5	0.011	0.215	0.333	6	63	13	0.028
FSIP1_HUMAN__TMTC3_HUMAN__1496	Q8NA03:Q6ZXV5	0.011	0.399	0.826	21	73	3	0.206
ZY11A_HUMAN__OFD1_HUMAN__1771	Q6WRX3:O75665	0.011	0.619	0.374	33	78	4	0.414
STS_HUMAN__IRF2_HUMAN__932	P08842:P14316	0.01	0.427	0.333	14	79	5	0.159
P66B_HUMAN__NET4_HUMAN__1221	Q8WXI9:Q9HB63	0.01	0.342	0.463	13	72	6	0.134
VTI1B_HUMAN__HDA11_HUMAN__579	Q9UEU0:Q96DB2	0.01	0.57	0.653	24	86	5	0.113
SIA7A_HUMAN__HNF6_HUMAN__1065	Q9NSC7:Q9UBC0	0.01	0.382	0.333	22	75	4	0.047
AP2B1_HUMAN__IF_HUMAN__1354	P63010:P27352	0.01	0.771	0.333	28	91	2	0.158
KTN1_HUMAN__CC113_HUMAN__1734	Q86UP2:Q9H0I3	0.01	0.239	0.333	28	59	7	0.04
PAIP1_HUMAN__STX8_HUMAN__715	Q9H074:Q9UNK0	0.01	0.371	0.556	24	79	6	0.05
XRCC6_HUMAN__SIA8F_HUMAN__1007	P12956:P61647	0.01	0.615	0.619	14	85	5	0.056
CCD63_HUMAN__TRPM2_HUMAN__2066	Q8NA47:O94759	0.01	0.328	0.333	33	68	4	0.519
MYO1A_HUMAN__SCG3_HUMAN__1511	Q9UBC5:Q8WXD2	0.01	0.287	0.333	14	69	3	0.038
SCG3_HUMAN__OMA1_HUMAN__992	Q8WXD2:Q96E52	0.01	0.459	0.333	34	81	4	0.047
GAPR1_HUMAN__EREG_HUMAN__323	Q9H4G4:O14944	0.01	0.596	0.616	28	84	3	0.156
ERLN2_HUMAN__TBC21_HUMAN__675	O94905:Q8IYX1	0.01	0.471	0.333	21	69	6	0.042
PABP4_HUMAN__TS1R2_HUMAN__1483	Q13310:Q8TE23	0.01	0.462	0.333	14	84	4	0.039
F16P1_HUMAN__CO4A3_HUMAN__2008	P09467:Q01955	0.01	0.727	0.333	23	86	7	0.207
ECHA_HUMAN__MCF2_HUMAN__1688	P40939:P10911	0.01	0.665	0.574	14	88	3	0.053
DNSL1_HUMAN__NANGN_HUMAN__490	P49184:Q7Z5D8	0.01	0.469	0.427	22	76	5	0.089
DCLK3_HUMAN__PPIC_HUMAN__860	Q9C098:P45877	0.01	0.47	0.4	5	74	10	0.025
ZCH24_HUMAN__SO1A2_HUMAN__911	Q8N2G6:P46721	0.009	0.467	0.333	45	78	3	0.332
HAT1_HUMAN__SCG1_HUMAN__1096	O14929:P05060	0.009	0.551	0.58	22	82	4	0.058
GLTL5_HUMAN__MTA1_HUMAN__1158	Q7Z4T8:Q13330	0.009	0.483	0.333	11	74	5	0.041
NXPE4_HUMAN__HDAC1_HUMAN__1026	Q6UWF7:Q13547	0.009	0.549	0.47	22	77	5	0.089
BCLF1_HUMAN__PGRP4_HUMAN__1293	Q9NYF8:Q96LB8	0.009	0.392	0.333	20	75	3	0.066
S27A4_HUMAN__CHD4_HUMAN__2555	Q6P1M0:Q14839	0	0.237	0	0	0	0	0.04
ROAA_HUMAN__DHRS9_HUMAN__651	Q99729:Q9BPW9	0	0.399	0	0	0	0	0.078
CDK16_HUMAN__DPOLA_HUMAN__1958	Q00536:P09884	0	0.475	0	0	0	0	0.043
ROA3_HUMAN__ZN624_HUMAN__1243	P51991:Q9P2J8	0	0.265	0.333	1	64	14	0.032
CC110_HUMAN__PRP6_HUMAN__1774	Q8TBZ0:O94906	0	0.19	0	0	0	0	0.157
RAB14_HUMAN__SNX8_HUMAN__680	P61106:Q9Y5X2	0	0.362	0.333	1	61	15	0.021
S27A2_HUMAN__RRBP1_HUMAN__2030	O14975:Q9P2E9	0	0.203	0	0	0	0	0.513
SCN8A_HUMAN__EIF3M_HUMAN__2354	Q9UQD0:Q7L2H7	0	0.31	0	0	0	0	0.032
ROCK1_HUMAN__ARIP4_HUMAN__2821	Q13464:Q9Y4B4	0	0.31	0	0	0	0	0.177
RS6_HUMAN__TPR_HUMAN__2612	P62753:P12270	0	0.241	0	0	0	0	0.049
RAB5A_HUMAN__C19L2_HUMAN__1109	P20339:Q2TBE0	0	0.168	0	0	0	0	0.019
RAB4A_HUMAN__TIM_HUMAN__1426	P20338:Q9UNS1	0	0.256	0	0	0	0	0
RS7_HUMAN__HDAC1_HUMAN__676	P62081:Q13547	0	0.246	0	0	0	0	0.111
RAB4A_HUMAN__SFT2A_HUMAN__377	P20338:Q8WV19	0	0.101	0	0	0	0	0
BCLF1_HUMAN__NMDE1_HUMAN__2384	Q9NYF8:Q12879	0	0.313	0	0	0	0	0.025
RS7_HUMAN__TMTC3_HUMAN__1109	P62081:Q6ZXV5	0	0.16	0	0	0	0	0
RS8_HUMAN__SAT2_HUMAN__378	P62241:Q96F10	0	0.627	0	0	0	0	0
RSF1_HUMAN__EEA1_HUMAN__2852	Q96T23:Q15075	0	0.216	0	0	0	0	0.037
RSMB_HUMAN__CE164_HUMAN__1700	P14678:Q9UPV0	0	0.229	0	0	0	0	0.026
RS3A_HUMAN__PRDC1_HUMAN__489	P61247:Q9NRG1	0	0.192	0.333	1	65	14	0.019
RS3A_HUMAN__THIOM_HUMAN__430	P61247:Q99757	0	0.244	0	0	0	0	0.038
SCN2A_HUMAN__SH3G2_HUMAN__2357	Q99250:Q99962	0	0.293	0.333	3	76	13	0.029
S29A1_HUMAN__EEA1_HUMAN__1867	Q99808:Q15075	0	0.176	0	0	0	0	0.255
RAB21_HUMAN__DCAKD_HUMAN__456	Q9UL25:Q8WVC6	0	0.228	0.833	2	69	13	0.019
SCAM1_HUMAN__VPP1_HUMAN__1175	O15126:Q93050	0	0.193	0	0	0	0	0
RPN1_HUMAN__CF210_HUMAN__1159	P04843:Q0VFZ6	0	0.236	0	0	0	0	0
RPGR_HUMAN__EEA1_HUMAN__2431	Q92834:Q15075	0	0.209	0	0	0	0	0.022
RPC1_HUMAN__ZBT21_HUMAN__2456	O14802:Q9ULJ3	0	0.218	0	0	0	0	0.67
RPC1_HUMAN__RPAC2_HUMAN__1523	O14802:P0DPB6	0	0.486	0	0	0	0	0.03
RPB2_HUMAN__OLA1_HUMAN__1570	P30876:Q9NTK5	0	0.237	0	0	0	0	0
S31E1_HUMAN__KLHL5_HUMAN__2200	Q6ZUB1:Q96PQ7	0	0.303	0	0	0	0	0.069
RAB21_HUMAN__SSRP1_HUMAN__934	Q9UL25:Q08945	0	0.292	0	0	0	0	0.219
RPB2_HUMAN__EEA1_HUMAN__2585	P30876:Q15075	0	0.23	0	0	0	0	0.257
RPA1_HUMAN__DX39B_HUMAN__2148	O95602:Q13838	0	0.406	0	0	0	0	0
RS11_HUMAN__IF4B_HUMAN__769	P62280:P23588	0	0.149	0	0	0	0	0
S35G2_HUMAN__EEA1_HUMAN__1823	Q8TBE7:Q15075	0	0.18	0	0	0	0	0.019
PTHD4_HUMAN__EIF3B_HUMAN__1660	Q6ZW05:P55884	0	0.197	0	0	0	0	0.032
RRP5_HUMAN__MYRIP_HUMAN__2730	Q14690:Q8NFW9	0	0.234	0	0	0	0	0.157
PTCD1_HUMAN__DEN6B_HUMAN__1285	O75127:Q8NEG7	0	0.321	0	0	0	0	0.021
PTBP1_HUMAN__MYO10_HUMAN__2589	P26599:Q9HD67	0	0.233	0	0	0	0	0.049
SCAM3_HUMAN__BTBD7_HUMAN__1479	O14828:Q9P203	0	0.264	0	0	0	0	0.091
S38AA_HUMAN__CD2B2_HUMAN__1460	Q9HBR0:O95400	0	0.143	0	0	0	0	0.019
RRFM_HUMAN__EIF3I_HUMAN__587	Q96E11:Q13347	0	0.213	0	0	0	0	0
BCLF1_HUMAN__LAMP5_HUMAN__1200	Q9NYF8:Q9UJQ1	0	0.178	0	0	0	0	0.031
RS11_HUMAN__RL13_HUMAN__369	P62280:P26373	0	0.076	0	0	0	0	0
RAB14_HUMAN__TPTE2_HUMAN__737	P61106:Q6XPS3	0	0.567	0	0	0	0	0
CDK13_HUMAN__TFR1_HUMAN__2272	Q14004:P02786	0	0.306	0	0	0	0	0.428
ROA2_HUMAN__DGKI_HUMAN__1418	P22626:O75912	0	0.166	0	0	0	0	0.067
ROA1_HUMAN__ROA2_HUMAN__725	P09651:P22626	0	0.128	0	0	0	0	0.019
ROA1_HUMAN__IRX5_HUMAN__855	P09651:P78411	0	0.116	0	0	0	0	0.019
CD166_HUMAN__SUN1_HUMAN__1368	Q13740:O94901	0	0.319	0	0	0	0	0.024
RPAP3_HUMAN__SPKAP_HUMAN__2365	Q9H6T3:Q2M3C7	0	0.215	0	0	0	0	0.051
CDHR2_HUMAN__NUP88_HUMAN__2051	Q9BYE9:Q99567	0	0.431	0.333	2	75	10	0.019
CCDC7_HUMAN__MTA2_HUMAN__2053	Q96M83:O94776	0	0.295	0	0	0	0	0.023
BCLF1_HUMAN__LCA5L_HUMAN__1590	Q9NYF8:O95447	0	0.155	0	0	0	0	0.02
RAB18_HUMAN__ZSA5A_HUMAN__702	Q9NP72:Q9BUG6	0	0.483	0.333	3	67	13	0.2
RP3A_HUMAN__DOP2_HUMAN__2992	Q9Y2J0:Q9Y3R5	0	0.294	0	0	0	0	0.16
RP3A_HUMAN__DOCK7_HUMAN__2834	Q9Y2J0:Q96N67	0	0.254	0	0	0	0	0.063
ROCK1_HUMAN__RTKN2_HUMAN__1963	Q13464:Q8IZC4	0	0.244	0	0	0	0	0.029
CD2B2_HUMAN__DDX23_HUMAN__1161	O95400:Q9BUQ8	0	0.137	0	0	0	0	0.019
S31E1_HUMAN__DX39B_HUMAN__1873	Q6ZUB1:Q13838	0	0.324	0	0	0	0	0.081
SCPDL_HUMAN__VTI1A_HUMAN__646	Q8NBX0:Q96AJ9	0	0.177	0	0	0	0	0
SDS3_HUMAN__MPRI_HUMAN__2819	Q9H7L9:P11717	0	0.225	0	0	0	0	0.02
SCAM1_HUMAN__CDK12_HUMAN__1828	O15126:Q9NYV4	0	0.318	0	0	0	0	0.065
ROCK1_HUMAN__DCTN1_HUMAN__2632	Q13464:Q14203	0	0.216	0	0	0	0	0.024
RPN1_HUMAN__NTNG1_HUMAN__1146	P04843:Q9Y2I2	0	0.251	0	0	0	0	0.021
SCAM1_HUMAN__MAP7_HUMAN__1087	O15126:Q14244	0	0.122	0	0	0	0	0.031
RP3A_HUMAN__EF1G_HUMAN__1131	Q9Y2J0:P26641	0	0.271	0	0	0	0	0.018
S12A4_HUMAN__CWC27_HUMAN__1557	Q9UP95:Q6UX04	0	0.223	0	0	0	0	0.097
BCDO2_HUMAN__DPF3_HUMAN__957	Q9BYV7:Q92784	0	0.404	0.333	3	67	11	0.02
RS18_HUMAN__HPGDS_HUMAN__351	P62269:O60760	0	0.115	0	0	0	0	0
PSMD3_HUMAN__KI21A_HUMAN__2208	O43242:Q7Z4S6	0	0.213	0	0	0	0	0.167
S14L4_HUMAN__MYH10_HUMAN__2382	Q9UDX3:P35580	0	0.222	0	0	0	0	0.369
RS18_HUMAN__CCDC7_HUMAN__1537	P62269:Q96M83	0	0.186	0	0	0	0	0.03
RTN1_HUMAN__CCL7_HUMAN__875	Q16799:P80098	0	0.161	0	0	0	0	0.019
RS15_HUMAN__RMD2_HUMAN__555	P62841:Q96LZ7	0	0.224	0	0	0	0	0.074
BCLF1_HUMAN__ARHGC_HUMAN__2464	Q9NYF8:Q9NZN5	0	0.217	0	0	0	0	0.045
RS6_HUMAN__CLIC6_HUMAN__953	P62753:Q96NY7	0	0.127	0	0	0	0	0.022
PSIP1_HUMAN__CP250_HUMAN__2972	O75475:Q9BV73	0	0.219	0	0	0	0	0.022
RTN3_HUMAN__EEA1_HUMAN__2443	O95197:Q15075	0	0.196	0	0	0	0	0.022
RTN3_HUMAN__HSP7C_HUMAN__1678	O95197:P11142	0	0.324	0	0	0	0	0.458
PSDE_HUMAN__PRS8_HUMAN__716	O00487:P62195	0	0.1	0	0	0	0	0
RS13_HUMAN__CASQ2_HUMAN__550	P62277:O14958	0	0.308	0.333	1	64	15	0.037
CCZ1B_HUMAN__MX2_HUMAN__1197	P86790:P20592	0	0.175	0	0	0	0	0
RS12_HUMAN__ZBT11_HUMAN__1185	P25398:O95625	0	0.411	0	0	0	0	0.024
BCLF1_HUMAN__HS90A_HUMAN__1652	Q9NYF8:P07900	0	0.211	0	0	0	0	0.137
RS11_HUMAN__ZN407_HUMAN__2406	P62280:Q9C0G0	0	0.25	0	0	0	0	0.027
RTRAF_HUMAN__TRPC4_HUMAN__1221	Q9Y224:Q9UBN4	0	0.242	0	0	0	0	0.019
RS13_HUMAN__GRDN_HUMAN__2022	P62277:Q3V6T2	0	0.189	0	0	0	0	0.023
BAZ2B_HUMAN__MDHM_HUMAN__2506	Q9UIF8:P40926	0	0.223	0	0	0	0	0.189
RUXE_HUMAN__ERI1_HUMAN__441	P62304:Q8IV48	0	0.256	0.333	1	68	15	0.026
PSMD3_HUMAN__EEA1_HUMAN__1945	O43242:Q15075	0	0.199	0	0	0	0	0.022
CCD83_HUMAN__RTN4_HUMAN__1605	Q8IWF9:Q9NQC3	0	0.164	0	0	0	0	0.021
CCD91_HUMAN__EEA1_HUMAN__1852	Q7Z6B0:Q15075	0	0.181	0	0	0	0	0.02
RUFY1_HUMAN__SMC3_HUMAN__1925	Q96T51:Q9UQE7	0	0.21	0	0	0	0	0
CCD96_HUMAN__KIZ_HUMAN__1228	Q2M329:Q2M2Z5	0	0.239	0.333	1	58	9	0.021
BAP31_HUMAN__CNTRL_HUMAN__2571	P51572:Q7Z7A1	0	0.218	0	0	0	0	0.03
CCD71_HUMAN__ASCC3_HUMAN__2669	Q8IV32:Q8N3C0	0	0.22	0	0	0	0	0.074
RUXG_HUMAN__SBP2L_HUMAN__1177	P62308:Q93073	0	0.171	0	0	0	0	0.021
S100P_HUMAN__EEA1_HUMAN__1506	P25815:Q15075	0	0.14	0	0	0	0	0.019
BBS12_HUMAN__PDS5A_HUMAN__2047	Q6ZW61:Q29RF7	0	0.236	0	0	0	0	0.124
PSIP1_HUMAN__TR150_HUMAN__1485	O75475:Q9Y2W1	0	0.255	0	0	0	0	0.025
BCR_HUMAN__HS71B_HUMAN__1912	P11274:P0DMV9	0	0.572	0	0	0	0	0.401
CCD66_HUMAN__COPB_HUMAN__1901	A2RUB6:P53618	0	0.306	0.333	3	69	11	0.038
BAP31_HUMAN__AR6P4_HUMAN__483	P51572:Q66PJ3	0	0.084	0	0	0	0	0.028
S2513_HUMAN__EEA1_HUMAN__2086	Q9UJS0:Q15075	0	0.178	0	0	0	0	0.073
RWD2A_HUMAN__EEA1_HUMAN__1703	Q9UIY3:Q15075	0	0.156	0	0	0	0	0.018
RWDD3_HUMAN__PLS5_HUMAN__538	Q9Y3V2:A0PG75	0	0.302	0	0	0	0	0.029
S22AG_HUMAN__MYH8_HUMAN__2514	Q86VW1:P13535	0	0.232	0	0	0	0	0
S14L5_HUMAN__CLH1_HUMAN__2371	O43304:Q00610	0	0.245	0	0	0	0	0
PSMD2_HUMAN__PAPS1_HUMAN__1532	Q13200:O43252	0	0.234	0	0	0	0	0
BAZ1B_HUMAN__EEA1_HUMAN__2894	Q9UIG0:Q15075	0	0.302	0	0	0	0	0.039
PTN23_HUMAN__UBC_HUMAN__2321	Q9H3S7:P0CG48	0	0.224	0	0	0	0	0.056
PTN23_HUMAN__LRCC1_HUMAN__2668	Q9H3S7:Q9C099	0	0.233	0	0	0	0	0.051
RAB14_HUMAN__CXCL7_HUMAN__343	P61106:P02775	0	0.219	0	0	0	0	0.021
BAZ1B_HUMAN__SH3G2_HUMAN__1835	Q9UIG0:Q99962	0	0.208	0	0	0	0	0.023
RT29_HUMAN__RT09_HUMAN__794	P51398:P82933	0	0.14	0	0	0	0	0
CCNB3_HUMAN__EEA1_HUMAN__2806	Q8WWL7:Q15075	0	0.214	0	0	0	0	0.026
RT31_HUMAN__RUFY2_HUMAN__1001	Q92665:Q8WXA3	0	0.219	0	0	0	0	0.051
PTN12_HUMAN__EEA1_HUMAN__2191	Q05209:Q15075	0	0.187	0	0	0	0	0.025
RS21_HUMAN__EEA1_HUMAN__1494	P63220:Q15075	0	0.149	0	0	0	0	0
CCDC7_HUMAN__EEA1_HUMAN__2796	Q96M83:Q15075	0	0.215	0	0	0	0	0.022
CCN2_HUMAN__EEA1_HUMAN__1760	P29279:Q15075	0	0.157	0	0	0	0	0
RS6_HUMAN__MYO5C_HUMAN__1991	P62753:Q9NQX4	0	0.198	0	0	0	0	0.021
RTCB_HUMAN__RTRAF_HUMAN__749	Q9Y3I0:Q9Y224	0	0.302	0	0	0	0	0.023
SCLT1_HUMAN__EEA1_HUMAN__2099	Q96NL6:Q15075	0	0.202	0	0	0	0	0.023
RS4X_HUMAN__WBP4_HUMAN__639	P62701:O75554	0	0.099	0	0	0	0	0
CCD57_HUMAN__MEX3C_HUMAN__1574	Q2TAC2:Q5U5Q3	0	0.188	0	0	0	0	0.051
CCL25_HUMAN__EEA1_HUMAN__1561	O15444:Q15075	0	0.158	0	0	0	0	0.019
SCLT1_HUMAN__PRP6_HUMAN__1629	Q96NL6:O94906	0	0.18	0	0	0	0	0.025
RS3_HUMAN__AN18A_HUMAN__1235	P23396:Q8IVF6	0	0.172	0	0	0	0	0.025
S2553_HUMAN__ECT2L_HUMAN__1211	Q5H9E4:Q008S8	0	0.536	0.333	2	66	10	0.024
BCLF1_HUMAN__TR150_HUMAN__1875	Q9NYF8:Q9Y2W1	0	0.196	0	0	0	0	0.02
BAP31_HUMAN__EMAL6_HUMAN__2204	P51572:Q6ZMW3	0	0.358	0	0	0	0	0.02
BAP31_HUMAN__LYVE1_HUMAN__568	P51572:Q9Y5Y7	0	0.196	0	0	0	0	0.019
RU17_HUMAN__KMT2E_HUMAN__2295	P08621:Q8IZD2	0	0.205	0	0	0	0	0.023
PSMD3_HUMAN__TRDN_HUMAN__1263	O43242:Q13061	0	0.15	0	0	0	0	0.02
RUFY1_HUMAN__EEA1_HUMAN__2119	Q96T51:Q15075	0	0.21	0	0	0	0	0.068
RUFY1_HUMAN__KI21A_HUMAN__2382	Q96T51:Q7Z4S6	0	0.216	0	0	0	0	0.032
RS11_HUMAN__STAR3_HUMAN__603	P62280:Q14849	0	0.372	0	0	0	0	0
CCZ1B_HUMAN__SH3L3_HUMAN__575	P86790:Q9H299	0	0.265	0	0	0	0	0.02
BAP31_HUMAN__ZFYV9_HUMAN__1671	P51572:O95405	0	0.207	0	0	0	0	0.035
CCNL1_HUMAN__MIRO1_HUMAN__1144	Q9UK58:Q8IXI2	0	0.329	0	0	0	0	0.029
RSRC1_HUMAN__AP2M1_HUMAN__769	Q96IZ7:Q96CW1	0	0.233	0	0	0	0	0.019
RS29_HUMAN__RS3_HUMAN__299	P62273:P23396	0	0.072	0	0	0	0	0
RS23_HUMAN__WSCD2_HUMAN__708	P62266:Q2TBF2	0	0.217	0	0	0	0	0
CD033_HUMAN__EEA1_HUMAN__1610	Q8N1A6:Q15075	0	0.149	0	0	0	0	0
RAB14_HUMAN__ATX2_HUMAN__1528	P61106:Q99700	0	0.347	0	0	0	0	0.019
RS23_HUMAN__UBR5_HUMAN__2942	P62266:O95071	0	0.246	0	0	0	0	0.024
RSMB_HUMAN__RHG05_HUMAN__1742	P14678:Q13017	0	0.193	0	0	0	0	0.019
RSMB_HUMAN__SPD2B_HUMAN__1151	P14678:A1X283	0	0.263	0.333	1	64	15	0.035
RS23_HUMAN__KRI1_HUMAN__846	P62266:Q8N9T8	0	0.153	0	0	0	0	0.042
BASI_HUMAN__CHD2_HUMAN__2213	P35613:O14647	0	0.194	0	0	0	0	0.038
RAB14_HUMAN__CHD6_HUMAN__2930	P61106:Q8TD26	0	0.243	0	0	0	0	0.022
BARD1_HUMAN__F120C_HUMAN__1873	Q99728:Q9NX05	0	0.346	0	0	0	0	0.023
RL35_HUMAN__SP130_HUMAN__1171	P42766:Q9H0E3	0	0.155	0	0	0	0	0.032
CBPD_HUMAN__SO1C1_HUMAN__2092	O75976:Q9NYB5	0	0.571	0.333	3	72	6	0.504
RL35_HUMAN__SIN3B_HUMAN__1285	P42766:O75182	0	0.303	0	0	0	0	0.024
RIOK3_HUMAN__EVI5_HUMAN__1329	O14730:O60447	0	0.339	0.333	3	65	10	0.036
CBPE_HUMAN__ANO7_HUMAN__1409	P16870:Q6IWH7	0	0.253	0	0	0	0	0
RIN3_HUMAN__F181B_HUMAN__1411	Q8TB24:A6NEQ2	0	0.297	0.333	3	65	7	0.055
CBX1_HUMAN__ADNP_HUMAN__1287	P83916:Q9H2P0	0	0.161	0	0	0	0	0.02
RIN1_HUMAN__EEA1_HUMAN__2194	Q13671:Q15075	0	0.301	0	0	0	0	0.152
RIMS2_HUMAN__EEA1_HUMAN__2822	Q9UQ26:Q15075	0	0.214	0	0	0	0	0.026
RIMB2_HUMAN__SMC4_HUMAN__2340	O15034:Q9NTJ3	0	0.205	0	0	0	0	0.023
RIMB1_HUMAN__SCAM3_HUMAN__2204	O95153:O14828	0	0.211	0	0	0	0	0.184
RHOQ_HUMAN__HS90B_HUMAN__929	P17081:P08238	0	0.311	0	0	0	0	0
RHOA_HUMAN__CDC37_HUMAN__571	P61586:Q16543	0	0.27	0	0	0	0	0
RB39A_HUMAN__RENR_HUMAN__567	Q14964:O75787	0	0.334	0	0	0	0	0.026
RL10_HUMAN__RL27_HUMAN__350	P27635:P61353	0	0.165	0	0	0	0	0.019
SCAM3_HUMAN__I17RD_HUMAN__1086	O14828:Q8NFM7	0	0.267	0	0	0	0	0
RL10A_HUMAN__SMAD3_HUMAN__642	P62906:P84022	0	0.331	0	0	0	0	0.023
CAND1_HUMAN__HNRPU_HUMAN__2055	Q86VP6:Q00839	0	0.272	0	0	0	0	0.347
CARL1_HUMAN__CHM4B_HUMAN__1595	Q5VZK9:Q9H444	0	0.394	0	0	0	0	0.021
RL10A_HUMAN__S23A2_HUMAN__867	P62906:Q9UGH3	0	0.231	0	0	0	0	0.018
RL10A_HUMAN__RS3A_HUMAN__481	P62906:P61247	0	0.115	0	0	0	0	0
CATC_HUMAN__SRP68_HUMAN__1090	P53634:Q9UHB9	0	0.342	0	0	0	0	0.018
RIPK1_HUMAN__EEA1_HUMAN__2082	Q13546:Q15075	0	0.178	0	0	0	0	0.029
RL14_HUMAN__H10_HUMAN__409	P50914:P07305	0	0.07	0	0	0	0	0.018
RL13A_HUMAN__ITPR1_HUMAN__2961	P40429:Q14643	0	0.233	0	0	0	0	0
RL13A_HUMAN__IP6K3_HUMAN__613	P40429:Q96PC2	0	0.379	0	0	0	0	0
CAZA1_HUMAN__MYO10_HUMAN__2344	P52907:Q9HD67	0	0.323	0	0	0	0	0.028
CBPC1_HUMAN__AT2B1_HUMAN__2446	Q9UPW5:P20020	0	0.254	0	0	0	0	0.019
RL13A_HUMAN__HMGN2_HUMAN__293	P40429:P05204	0	0.092	0	0	0	0	0
CBPC2_HUMAN__EEA1_HUMAN__2313	Q5U5Z8:Q15075	0	0.197	0	0	0	0	0.081
RL12_HUMAN__ZCPW1_HUMAN__813	P30050:Q9H0M4	0	0.178	0	0	0	0	0.02
RL10A_HUMAN__ZFP28_HUMAN__1085	P62906:Q8NHY6	0	0.296	0	0	0	0	0.018
RL21_HUMAN__NKRF_HUMAN__850	P46778:O15226	0	0.235	0	0	0	0	0.143
RL21_HUMAN__IF44L_HUMAN__612	P46778:Q53G44	0	0.144	0	0	0	0	0
RL19_HUMAN__TROP_HUMAN__1627	P84098:Q12816	0	0.176	0	0	0	0	0.093
RAP1B_HUMAN__RAB14_HUMAN__399	P61224:P61106	0	0.374	0.333	1	65	10	0.02
RL19_HUMAN__TOP1M_HUMAN__797	P84098:Q969P6	0	0.147	0	0	0	0	0
RL26_HUMAN__RHG29_HUMAN__1406	P61254:Q52LW3	0	0.191	0	0	0	0	0.022
RL26_HUMAN__NF2IP_HUMAN__564	P61254:Q8NCF5	0	0.092	0	0	0	0	0.018
RL26_HUMAN__NEK5_HUMAN__853	P61254:Q6P3R8	0	0.138	0	0	0	0	0
RL26_HUMAN__GDIR1_HUMAN__349	P61254:P52565	0	0.071	0	0	0	0	0
RASA3_HUMAN__EEA1_HUMAN__2245	Q14644:Q15075	0	0.19	0	0	0	0	0.412
RL26_HUMAN__CMIP_HUMAN__918	P61254:Q8IY22	0	0.235	0	0	0	0	0.019
RL26_HUMAN__ARV1_HUMAN__416	P61254:Q9H2C2	0	0.083	0	0	0	0	0
RL24_HUMAN__ZC12A_HUMAN__756	P83731:Q5D1E8	0	0.19	0	0	0	0	0.021
RABE1_HUMAN__ESF1_HUMAN__1713	Q15276:Q9H501	0	0.165	0	0	0	0	0.023
RL35_HUMAN__ITPR2_HUMAN__2824	P42766:Q14571	0	0.247	0	0	0	0	0
RL36L_HUMAN__RAPH1_HUMAN__1356	Q969Q0:Q70E73	0	0.164	0	0	0	0	0.046
RL35A_HUMAN__RL13A_HUMAN__313	P18077:P40429	0	0.093	0	0	0	0	0
RL32_HUMAN__TEKT2_HUMAN__565	P62910:Q9UIF3	0	0.289	0	0	0	0	0.019
RABE2_HUMAN__AT11B_HUMAN__1746	Q9H5N1:Q9Y2G3	0	0.17	0	0	0	0	0
RL32_HUMAN__OR4KD_HUMAN__439	P62910:Q8NH42	0	0.096	0	0	0	0	0
RL29_HUMAN__TOP2A_HUMAN__1690	P47914:P11388	0	0.188	0	0	0	0	0.019
RL27A_HUMAN__NALD2_HUMAN__888	P46776:Q9Y3Q0	0	0.312	0	0	0	0	0
RABE2_HUMAN__KS6B2_HUMAN__1051	Q9H5N1:Q9UBS0	0	0.27	0	0	0	0	0.024
RL27A_HUMAN__MYO3A_HUMAN__1764	P46776:Q8NEV4	0	0.281	0	0	0	0	0.018
RL27A_HUMAN__KI18A_HUMAN__1046	P46776:Q8NI77	0	0.242	0	0	0	0	0.021
BORC7_HUMAN__TIE2_HUMAN__1230	Q96B45:Q02763	0	0.208	0	0	0	0	0
RABX5_HUMAN__IQGA2_HUMAN__2066	Q9UJ41:Q13576	0	0.264	0	0	0	0	0.104
RL36_HUMAN__MTOR_HUMAN__2654	Q9Y3U8:P42345	0	0.275	0	0	0	0	0
RAC1_HUMAN__TF2H3_HUMAN__500	P63000:Q13889	0	0.375	0.333	4	70	9	0.023
RL36_HUMAN__HMGN1_HUMAN__205	Q9Y3U8:P05114	0	0.052	0	0	0	0	0
RL36_HUMAN__CK054_HUMAN__420	Q9Y3U8:Q9H0W9	0	0.118	0	0	0	0	0
RABE1_HUMAN__KMT5B_HUMAN__1747	Q15276:Q4FZB7	0	0.258	0	0	0	0	0.024
CALX_HUMAN__HACD2_HUMAN__846	P27824:Q6Y1H2	0	0.183	0	0	0	0	0
RGPA2_HUMAN__MAP6_HUMAN__2686	Q2PPJ7:Q96JE9	0	0.386	0.333	3	63	5	0.103
RGPA1_HUMAN__WDR83_HUMAN__2351	Q6GYQ0:Q9BRX9	0	0.527	0	0	0	0	0
RHG26_HUMAN__TR150_HUMAN__1769	Q9UNA1:Q9Y2W1	0	0.292	0	0	0	0	0.176
RBM26_HUMAN__HNRPC_HUMAN__1313	Q5T8P6:P07910	0	0.171	0	0	0	0	0.05
RHG23_HUMAN__RIOK1_HUMAN__2059	Q9P227:Q9BRS2	0	0.405	0	0	0	0	0.021
RBM8A_HUMAN__IF4A3_HUMAN__585	Q9Y5S9:P38919	0	0.122	0	0	0	0	0
RCN1_HUMAN__KDM5B_HUMAN__1875	Q15293:Q9UGL1	0	0.536	0	0	0	0	0.043
REEP2_HUMAN__CAD16_HUMAN__1081	Q9BRK0:O75309	0	0.154	0	0	0	0	0
REEP5_HUMAN__ACSL1_HUMAN__887	Q00765:P33121	0	0.228	0	0	0	0	0
RHG22_HUMAN__EEA1_HUMAN__2109	Q7Z5H3:Q15075	0	0.206	0	0	0	0	0.023
REEP5_HUMAN__BAP31_HUMAN__435	Q00765:P51572	0	0.086	0	0	0	0	0
RHG21_HUMAN__PMM2_HUMAN__2204	Q5T5U3:O15305	0	0.573	0	0	0	0	0.405
RHG21_HUMAN__BAP31_HUMAN__2204	Q5T5U3:P51572	0	0.201	0	0	0	0	0.043
RBBP7_HUMAN__SNX6_HUMAN__831	Q16576:Q9UNH7	0	0.241	0	0	0	0	0.019
CALX_HUMAN__KIF15_HUMAN__1980	P27824:Q9NS87	0	0.194	0	0	0	0	0.422
RBGP1_HUMAN__EEA1_HUMAN__2480	Q9Y3P9:Q15075	0	0.201	0	0	0	0	0.046
RBGP1_HUMAN__TRM1_HUMAN__1728	Q9Y3P9:Q9NXH9	0	0.232	0	0	0	0	0.043
RBM22_HUMAN__AGRL3_HUMAN__1867	Q9NW64:Q9HAR2	0	0.218	0	0	0	0	0.019
RBBP7_HUMAN__EF1A3_HUMAN__887	Q16576:Q5VTE0	0	0.442	0.333	4	67	14	0.019
RBBP7_HUMAN__CDC73_HUMAN__956	Q16576:Q6P1J9	0	0.378	0	0	0	0	0.025
RBBP7_HUMAN__GCC2_HUMAN__2109	Q16576:Q8IWJ2	0	0.191	0	0	0	0	0
RBBP7_HUMAN__GORAB_HUMAN__794	Q16576:Q5T7V8	0	0.278	0.333	1	75	15	0.028
RBBP6_HUMAN__SYHM_HUMAN__2298	Q7Z6E9:P49590	0	0.207	0	0	0	0	0.041
RBBP7_HUMAN__HMMR_HUMAN__1149	Q16576:O75330	0	0.296	0	0	0	0	0.021
RBBP4_HUMAN__RPC7_HUMAN__648	Q09028:O15318	0	0.17	0	0	0	0	0
RBBP4_HUMAN__DHE3_HUMAN__983	Q09028:P00367	0	0.257	0	0	0	0	0.02
RBBP7_HUMAN__MCM10_HUMAN__1300	Q16576:Q7L590	0	0.503	0	0	0	0	0.033
RBBP7_HUMAN__HNRPM_HUMAN__1155	Q16576:P52272	0	0.345	0	0	0	0	0.028
RBBP7_HUMAN__LZTR1_HUMAN__1265	Q16576:Q8N653	0	0.286	0	0	0	0	0
RBBP7_HUMAN__LRC53_HUMAN__1672	Q16576:A6NM62	0	0.432	0	0	0	0	0.031
RHG19_HUMAN__STX8_HUMAN__730	Q14CB8:Q9UNK0	0	0.293	0	0	0	0	0.023
RL11_HUMAN__SYC2L_HUMAN__990	P62913:Q5T4T6	0	0.316	0.333	1	51	14	0.02
RL19_HUMAN__ARI2O_HUMAN__486	P84098:Q8N7S6	0	0.083	0	0	0	0	0
RL18_HUMAN__TBC20_HUMAN__591	Q07020:Q96BZ9	0	0.224	0	0	0	0	0.019
CALX_HUMAN__SMC3_HUMAN__1809	P27824:Q9UQE7	0	0.198	0	0	0	0	0.018
RL18A_HUMAN__RL4_HUMAN__603	Q02543:P36578	0	0.142	0	0	0	0	0
RL18A_HUMAN__HHIP_HUMAN__876	Q02543:Q96QV1	0	0.323	0.333	2	77	12	0.022
RL17_HUMAN__TROP_HUMAN__1615	P18621:Q12816	0	0.322	0	0	0	0	0.146
CALX_HUMAN__TMX3_HUMAN__1046	P27824:Q96JJ7	0	0.334	0	0	0	0	0.049
RL17_HUMAN__RS27A_HUMAN__340	P18621:P62979	0	0.086	0	0	0	0	0
RL14_HUMAN__S31E1_HUMAN__1660	P50914:Q6ZUB1	0	0.161	0	0	0	0	0.02
CAMP1_HUMAN__SELB_HUMAN__2198	Q5T5Y3:P57772	0	0.357	0	0	0	0	0.348
CAMP3_HUMAN__DUOX2_HUMAN__2797	Q9P1Y5:Q9NRD8	0	0.23	0	0	0	0	0.594
RESF1_HUMAN__KLHL5_HUMAN__2502	Q9HCM1:Q96PQ7	0	0.224	0	0	0	0	0.116
RESF1_HUMAN__BEST1_HUMAN__2332	Q9HCM1:O76090	0	0.209	0	0	0	0	0.032
REPS2_HUMAN__EEA1_HUMAN__2071	Q8NFH8:Q15075	0	0.189	0	0	0	0	0.025
RGS18_HUMAN__RL7A_HUMAN__501	Q9NS28:P62424	0	0.235	0.333	1	65	13	0.02
CALM3_HUMAN__TLK1_HUMAN__915	P0DP25:Q9UKI8	0	0.163	0	0	0	0	0.023
RGS18_HUMAN__TRIM9_HUMAN__945	Q9NS28:Q9C026	0	0.369	0	0	0	0	0.025
RGS4_HUMAN__EEA1_HUMAN__1616	P49798:Q15075	0	0.161	0	0	0	0	0.029
RGS4_HUMAN__ESYT1_HUMAN__1309	P49798:Q9BSJ8	0	0.323	0.333	1	65	13	0.019
RFA4_HUMAN__EEA1_HUMAN__1672	Q13156:Q15075	0	0.157	0	0	0	0	0.019
RFC1_HUMAN__CTCFL_HUMAN__1811	P35251:Q8NI51	0	0.266	0	0	0	0	0.027
RFIP1_HUMAN__F184A_HUMAN__2423	Q6WKZ4:Q8NB25	0	0.217	0	0	0	0	0.023
RENT2_HUMAN__AT1A2_HUMAN__2292	Q9HAU5:P50993	0	0.207	0	0	0	0	0.2
CAND1_HUMAN__EEA1_HUMAN__2641	Q86VP6:Q15075	0	0.23	0	0	0	0	0.604
CAN1_HUMAN__SRSF6_HUMAN__1058	P07384:Q13247	0	0.315	0	0	0	0	0.018
RGAP1_HUMAN__EEA1_HUMAN__2043	Q9H0H5:Q15075	0	0.203	0	0	0	0	0.03
RGL1_HUMAN__EEA1_HUMAN__2179	Q9NZL6:Q15075	0	0.184	0	0	0	0	0.024
RGP1_HUMAN__U520_HUMAN__2527	Q92546:O75643	0	0.468	0	0	0	0	0.021
REEP5_HUMAN__VPS53_HUMAN__1021	Q00765:Q5VIR6	0	0.36	0	0	0	0	0
REN3B_HUMAN__ICAL_HUMAN__1191	Q9BZI7:P20810	0	0.222	0.333	3	65	9	0.025
RENR_HUMAN__VPP1_HUMAN__1187	O75787:Q93050	0	0.172	0	0	0	0	0
RB33B_HUMAN__TIGD7_HUMAN__778	Q9H082:Q6NT04	0	0.223	0	0	0	0	0.018
BORC7_HUMAN__MY18B_HUMAN__2673	Q96B45:Q8IUG5	0	0.342	0	0	0	0	0.019
RAB14_HUMAN__FETUB_HUMAN__597	P61106:Q9UGM5	0	0.331	0.333	2	58	12	0.022
BORC7_HUMAN__LTOR4_HUMAN__205	Q96B45:Q0VGL1	0	0.115	0	0	0	0	0.018
BNC1_HUMAN__NUCL_HUMAN__1704	Q01954:P19338	0	0.164	0	0	0	0	0.057
BMX_HUMAN__ZN718_HUMAN__1153	P51813:Q3SXZ3	0	0.235	0.333	1	63	12	0.025
BMI1_HUMAN__CC146_HUMAN__1281	P35226:Q8IYE0	0	0.308	0	0	0	0	0.028
BL1S2_HUMAN__EEA1_HUMAN__1553	Q6QNY1:Q15075	0	0.249	0	0	0	0	0.021
RL6_HUMAN__PAQR7_HUMAN__634	Q02878:Q86WK9	0	0.171	0	0	0	0	0
RL6_HUMAN__CXCL9_HUMAN__413	Q02878:Q07325	0	0.083	0	0	0	0	0
RL5_HUMAN__MCES_HUMAN__773	P46777:O43148	0	0.166	0	0	0	0	0.018
RL5_HUMAN__HIG1A_HUMAN__390	P46777:Q9Y241	0	0.123	0	0	0	0	0
RL4_HUMAN__TMEM9_HUMAN__610	P36578:Q9P0T7	0	0.148	0	0	0	0	0
RL4_HUMAN__GRB1L_HUMAN__2350	P36578:Q9C091	0	0.216	0	0	0	0	0.029
RL4_HUMAN__CASQ2_HUMAN__826	P36578:O14958	0	0.184	0	0	0	0	0
RAB14_HUMAN__KDM4A_HUMAN__1279	P61106:O75164	0	0.465	0	0	0	0	0.02
RANG_HUMAN__DPPA2_HUMAN__499	P43487:Q7Z7J5	0	0.127	0	0	0	0	0.02
RAB14_HUMAN__LTOR1_HUMAN__376	P61106:Q6IAA8	0	0.248	0	0	0	0	0.02
RL7A_HUMAN__HMGN1_HUMAN__366	P62424:P05114	0	0.078	0	0	0	0	0
RAB14_HUMAN__MPRI_HUMAN__2706	P61106:P11717	0	0.234	0	0	0	0	0.022
RL7A_HUMAN__FA81B_HUMAN__718	P62424:Q96LP2	0	0.116	0	0	0	0	0
RAB14_HUMAN__MYOM1_HUMAN__1900	P61106:P52179	0	0.56	0.333	1	56	9	0.021
RL7A_HUMAN__CTR9_HUMAN__1439	P62424:Q6PD62	0	0.169	0	0	0	0	0.02
CCD39_HUMAN__EEA1_HUMAN__2352	Q9UFE4:Q15075	0	0.191	0	0	0	0	0.027
RL7A_HUMAN__CCD93_HUMAN__897	P62424:Q567U6	0	0.225	0	0	0	0	0.022
RL6_HUMAN__TM6S1_HUMAN__658	Q02878:Q9BZW5	0	0.147	0	0	0	0	0
RAB5C_HUMAN__GBRR3_HUMAN__683	P51148:A8MPY1	0	0.369	0	0	0	0	0.029
RL6_HUMAN__S6OS1_HUMAN__875	Q02878:Q8N1H7	0	0.125	0	0	0	0	0.022
RAB7A_HUMAN__TIM_HUMAN__1415	P51149:Q9UNS1	0	0.412	0	0	0	0	0.02
RAB8A_HUMAN__FMN1_HUMAN__1626	P61006:Q68DA7	0	0.38	0	0	0	0	0.022
RL8_HUMAN__LKAM1_HUMAN__451	P62917:Q8TD35	0	0.083	0	0	0	0	0
RL7A_HUMAN__VWA3B_HUMAN__1560	P62424:Q502W6	0	0.375	0	0	0	0	0.018
RL4_HUMAN__ARPC4_HUMAN__595	P36578:P59998	0	0.112	0	0	0	0	0
RRBP1_HUMAN__RALA_HUMAN__1616	Q9P2E9:P11233	0	0.197	0	0	0	0	0.019
RRAS2_HUMAN__TRIPC_HUMAN__2196	P62070:Q14669	0	0.262	0	0	0	0	0.042
RPP29_HUMAN__EEA1_HUMAN__1631	O95707:Q15075	0	0.196	0	0	0	0	0.021
ROA1_HUMAN__FMN2_HUMAN__2094	P09651:Q9NZ56	0	0.195	0	0	0	0	0.02
ROA0_HUMAN__ROA1_HUMAN__677	Q13151:P09651	0	0.156	0	0	0	0	0.019
RAB14_HUMAN__PSPC1_HUMAN__738	P61106:Q8WXF1	0	0.46	0.417	3	77	9	0.018
RAB14_HUMAN__PTTG_HUMAN__395	P61106:P53801	0	0.129	0	0	0	0	0.023
RNF13_HUMAN__PHIP_HUMAN__2202	O43567:Q8WWQ0	0	0.211	0	0	0	0	0.021
RNF13_HUMAN__PEBP4_HUMAN__608	O43567:Q96S96	0	0.181	0	0	0	0	0.021
RNC_HUMAN__GCNA_HUMAN__2065	Q9NRR4:Q96QF7	0	0.3	0	0	0	0	0.098
RAB14_HUMAN__RAB7A_HUMAN__422	P61106:P51149	0	0.304	0.333	3	61	13	0.022
BIG1_HUMAN__STX12_HUMAN__2125	Q9Y6D6:Q86Y82	0	0.313	0	0	0	0	0.019
RAB14_HUMAN__S6A15_HUMAN__945	P61106:Q9H2J7	0	0.163	0	0	0	0	0.018
BICL1_HUMAN__EEA1_HUMAN__1984	Q6ZP65:Q15075	0	0.206	0.333	1	53	8	0.029
BGH3_HUMAN__ESYT2_HUMAN__1604	Q15582:A0FGR8	0	0.357	0.333	2	66	7	0.294
RAB14_HUMAN__EIF3B_HUMAN__1029	P61106:P55884	0	0.345	0	0	0	0	0.019
BDP1_HUMAN__STX7_HUMAN__2885	A6H8Y1:O15400	0	0.241	0	0	0	0	0.028
BCS1_HUMAN__ABCB6_HUMAN__1261	Q9Y276:Q9NP58	0	0.22	0	0	0	0	0
RAB14_HUMAN__SANBR_HUMAN__933	P61106:Q6NSI8	0	0.399	0	0	0	0	0.028
RAB14_HUMAN__SBP2L_HUMAN__1316	P61106:Q93073	0	0.209	0	0	0	0	0.019
BL1S1_HUMAN__PEPC_HUMAN__541	P78537:P20142	0	0.086	0	0	0	0	0
BIVM_HUMAN__AFAM_HUMAN__1102	Q86UB2:P43652	0	0.355	0	0	0	0	0.028
BIP_HUMAN__UNKL_HUMAN__1334	P11021:Q9H9P5	0	0.336	0	0	0	0	0.136
BIP_HUMAN__REV1_HUMAN__1905	P11021:Q9UBZ9	0	0.238	0	0	0	0	0.02
BIP_HUMAN__NCOA7_HUMAN__1596	P11021:Q8NI08	0	0.33	0.333	2	73	15	0.358
BIP_HUMAN__EP15R_HUMAN__1518	P11021:Q9UBC2	0	0.241	0	0	0	0	0.023
BIP_HUMAN__CCDC7_HUMAN__2039	P11021:Q96M83	0	0.216	0	0	0	0	0.056
BIP_HUMAN__BAZ1B_HUMAN__2137	P11021:Q9UIG0	0	0.341	0	0	0	0	0.274
RAB14_HUMAN__SCAM2_HUMAN__544	P61106:O15127	0	0.116	0	0	0	0	0.018
RAB14_HUMAN__SDA1_HUMAN__902	P61106:Q9NVU7	0	0.263	0	0	0	0	0
BORC7_HUMAN__SBP2L_HUMAN__1207	Q96B45:Q93073	0	0.157	0	0	0	0	0.02
BEGIN_HUMAN__ROA0_HUMAN__898	Q9BUH8:Q13151	0	0.292	0.333	2	66	5	0.104
RB33B_HUMAN__LRIQ1_HUMAN__1951	Q9H082:Q96JM4	0	0.575	0	0	0	0	0.085
C2CD3_HUMAN__EF1A3_HUMAN__2815	Q4AC94:Q5VTE0	0	0.224	0	0	0	0	0.365
C144C_HUMAN__A4_HUMAN__2007	Q8IYA2:P05067	0	0.179	0	0	0	0	0.027
RB33B_HUMAN__SCAM3_HUMAN__576	Q9H082:O14828	0	0.276	0.333	1	65	14	0.024
RASA3_HUMAN__SMRD3_HUMAN__1317	Q14644:Q6STE5	0	0.171	0	0	0	0	0.019
RASK_HUMAN__RPN1_HUMAN__796	P01116:P04843	0	0.376	0.333	4	67	11	0.022
C144B_HUMAN__EEA1_HUMAN__2136	Q3MJ40:Q15075	0	0.186	0	0	0	0	0.023
RB11A_HUMAN__GP108_HUMAN__759	P62491:Q9NPR9	0	0.276	0	0	0	0	0.018
BTBD7_HUMAN__EEA1_HUMAN__2543	Q9P203:Q15075	0	0.202	0	0	0	0	0.03
RB11A_HUMAN__IQCC_HUMAN__682	P62491:Q4KMZ1	0	0.466	0.333	3	65	6	0.034
BTBD7_HUMAN__CCD18_HUMAN__2586	Q9P203:Q5T9S5	0	0.216	0	0	0	0	0.027
BRWD3_HUMAN__VAMP3_HUMAN__1902	Q6RI45:Q15836	0	0.33	0	0	0	0	0.025
RL36_HUMAN__RS11_HUMAN__263	Q9Y3U8:P62280	0	0.07	0	0	0	0	0
CALM3_HUMAN__GCP3_HUMAN__1056	P0DP25:Q96CW5	0	0.138	0	0	0	0	0
CADM2_HUMAN__CCD15_HUMAN__1386	Q8N3J6:Q0P6D6	0	0.153	0	0	0	0	0.061
CC186_HUMAN__PLCL2_HUMAN__2025	Q7Z3E2:Q9UPR0	0	0.221	0	0	0	0	0.019
RB11A_HUMAN__SCAM3_HUMAN__563	P62491:O14828	0	0.219	0	0	0	0	0.321
CAD15_HUMAN__IF2P_HUMAN__2034	P55291:O60841	0	0.192	0	0	0	0	0.086
CACB4_HUMAN__EEA1_HUMAN__1931	O00305:Q15075	0	0.201	0	0	0	0	0.068
CABS1_HUMAN__TFR1_HUMAN__1155	Q96KC9:P02786	0	0.187	0	0	0	0	0.018
CA2D1_HUMAN__ATF1_HUMAN__1374	P54289:P18846	0	0.259	0	0	0	0	0.023
RL4_HUMAN__7B2_HUMAN__639	P36578:P05408	0	0.149	0	0	0	0	0.022
RL3_HUMAN__SYK_HUMAN__1000	P39023:Q15046	0	0.268	0	0	0	0	0.018
RB11A_HUMAN__STX7_HUMAN__477	P62491:O15400	0	0.302	0.5	2	60	10	0.024
RL3_HUMAN__CBPQ_HUMAN__875	P39023:Q9Y646	0	0.229	0	0	0	0	0.018
RL38_HUMAN__AMER2_HUMAN__741	P63173:Q8N7J2	0	0.369	0	0	0	0	0.027
RL24_HUMAN__PITM3_HUMAN__1131	P83731:Q9BZ71	0	0.253	0	0	0	0	0.024
RALA_HUMAN__TSBP1_HUMAN__769	P11233:Q5SRN2	0	0.469	0	0	0	0	0.023
RL23_HUMAN__SPSB2_HUMAN__403	P62829:Q99619	0	0.39	0.889	3	71	11	0.023
RL21_HUMAN__SYNC_HUMAN__708	P46778:O43776	0	0.329	0	0	0	0	0.018
RL21_HUMAN__PDZD4_HUMAN__929	P46778:Q76G19	0	0.537	0	0	0	0	0.043
RB11A_HUMAN__RAB14_HUMAN__431	P62491:P61106	0	0.338	0.333	2	71	10	0.022
CC191_HUMAN__TR150_HUMAN__1891	Q8NCU4:Q9Y2W1	0	0.177	0	0	0	0	0.022
CC50A_HUMAN__EEA1_HUMAN__1772	Q9NV96:Q15075	0	0.302	0.333	1	64	15	0.386
CCAR1_HUMAN__RAB4A_HUMAN__1368	Q8IX12:P20338	0	0.189	0	0	0	0	0.305
RL7A_HUMAN__NOS1_HUMAN__1700	P62424:P29475	0	0.411	0	0	0	0	0.032
CCAR2_HUMAN__TRFL_HUMAN__1633	Q8N163:P02788	0	0.239	0	0	0	0	0
RL7A_HUMAN__LRIF1_HUMAN__1035	P62424:Q5T3J3	0	0.137	0	0	0	0	0.225
CCD30_HUMAN__EEA1_HUMAN__2194	Q5VVM6:Q15075	0	0.197	0	0	0	0	0.023
RMND1_HUMAN__EEA1_HUMAN__1860	Q9NWS8:Q15075	0	0.169	0	0	0	0	0.021
CC150_HUMAN__S10A1_HUMAN__1195	Q8NCX0:P23297	0	0.261	0	0	0	0	0.019
CC150_HUMAN__WDR88_HUMAN__1573	Q8NCX0:Q6ZMY6	0	0.464	0	0	0	0	0.024
CC150_HUMAN__ZN493_HUMAN__1747	Q8NCX0:Q6ZR52	0	0.164	0	0	0	0	0.025
CC159_HUMAN__SLTM_HUMAN__1331	P0C7I6:Q9NWH9	0	0.151	0	0	0	0	0.022
CC175_HUMAN__ZCH18_HUMAN__1746	P0C221:Q86VM9	0	0.167	0	0	0	0	0.023
CC178_HUMAN__IF2B1_HUMAN__1444	Q5BJE1:Q9NZI8	0	0.142	0	0	0	0	0.025
RM15_HUMAN__PK2L1_HUMAN__1101	Q9P015:Q9P0L9	0	0.167	0	0	0	0	0.02
C2CD3_HUMAN__RL24_HUMAN__2510	Q4AC94:P83731	0	0.268	0	0	0	0	0.039
C2D1B_HUMAN__NONO_HUMAN__1329	Q5T0F9:Q15233	0	0.244	0	0	0	0	0.086
RB22A_HUMAN__IQCN_HUMAN__1374	Q9UL26:Q9H0B3	0	0.182	0	0	0	0	0.029
BORC7_HUMAN__TIM_HUMAN__1314	Q96B45:Q9UNS1	0	0.281	0	0	0	0	0
BORC7_HUMAN__UBC_HUMAN__791	Q96B45:P0CG48	0	0.395	0	0	0	0	0.03
CC150_HUMAN__RPN1_HUMAN__1708	Q8NCX0:P04843	0	0.182	0	0	0	0	0.048
CC150_HUMAN__KLHL2_HUMAN__1694	Q8NCX0:O95198	0	0.167	0	0	0	0	0.549
BRD3_HUMAN__EEA1_HUMAN__2137	Q15059:Q15075	0	0.187	0	0	0	0	0.043
RM12_HUMAN__DOCK9_HUMAN__2267	P52815:Q9BZ29	0	0.276	0	0	0	0	0.032
CC141_HUMAN__EEA1_HUMAN__2861	Q6ZP82:Q15075	0	0.216	0	0	0	0	0.022
BRD8_HUMAN__EEA1_HUMAN__2646	Q9H0E9:Q15075	0	0.208	0	0	0	0	0.028
BRD8_HUMAN__MTA1_HUMAN__1950	Q9H0E9:Q13330	0	0.21	0	0	0	0	0.027
BRSK1_HUMAN__TAF1_HUMAN__2650	Q8TDC3:P21675	0	0.237	0	0	0	0	0.049
CC112_HUMAN__RS20_HUMAN__565	Q8NEF3:P60866	0	0.087	0	0	0	0	0
CC181_HUMAN__NAV3_HUMAN__2894	Q5TID7:Q8IVL0	0	0.224	0	0	0	0	0.022
RLA2_HUMAN__CJ067_HUMAN__666	P05387:Q8IYJ2	0	0.099	0	0	0	0	0.019
RLGPB_HUMAN__GBP6_HUMAN__2127	Q86X10:Q6ZN66	0	0.221	0	0	0	0	0.03
CC150_HUMAN__EEA1_HUMAN__2512	Q8NCX0:Q15075	0	0.208	0	0	0	0	0.023
U5S1_HUMAN__SMD2_HUMAN__1090	Q15029:P62316	0	0.323	0	0	0	0	0.021
AP1B1_HUMAN__CHD1_HUMAN__2659	Q10567:O14646	0	0.432	0	0	0	0	0.11
UBC_HUMAN__RABX5_HUMAN__1176	P0CG48:Q9UJ41	0	0.393	0	0	0	0	0.018
UBC_HUMAN__RNF13_HUMAN__1066	P0CG48:O43567	0	0.129	0	0	0	0	0
UBC_HUMAN__S6A15_HUMAN__1415	P0CG48:Q9H2J7	0	0.165	0	0	0	0	0.102
UBC_HUMAN__SAT2_HUMAN__855	P0CG48:Q96F10	0	0.165	0	0	0	0	0
UBC_HUMAN__SCAM3_HUMAN__1032	P0CG48:O14828	0	0.158	0	0	0	0	0
UBC_HUMAN__SENP6_HUMAN__1797	P0CG48:Q9GZR1	0	0.287	0.333	2	60	15	0.095
UBC_HUMAN__SMCA4_HUMAN__2332	P0CG48:P51532	0	0.199	0	0	0	0	0.054
SNR40_HUMAN__DHX9_HUMAN__1627	Q96DI7:Q08211	0	0.498	0	0	0	0	0.02
UBC_HUMAN__PHB2_HUMAN__984	P0CG48:Q99623	0	0.137	0	0	0	0	0
UBC_HUMAN__PLSI_HUMAN__1314	P0CG48:Q14651	0	0.163	0	0	0	0	0
UBC_HUMAN__PPIP2_HUMAN__1019	P0CG48:Q9H939	0	0.309	0	0	0	0	0
UBC_HUMAN__PTPRF_HUMAN__2592	P0CG48:P10586	0	0.266	0	0	0	0	0
UBC_HUMAN__RAB1B_HUMAN__886	P0CG48:Q9H0U4	0	0.435	0.333	1	54	13	0.019
UBC_HUMAN__GNAI1_HUMAN__1039	P0CG48:P63096	0	0.559	0.333	4	63	7	0.221
UBC_HUMAN__HS71B_HUMAN__1326	P0CG48:P0DMV9	0	0.414	0	0	0	0	0.018
UBC_HUMAN__HXA1_HUMAN__1020	P0CG48:P49639	0	0.204	0	0	0	0	0.02
UBC_HUMAN__LMBD1_HUMAN__1225	P0CG48:Q9NUN5	0	0.14	0	0	0	0	0
UBC_HUMAN__LTOR3_HUMAN__809	P0CG48:Q9UHA4	0	0.155	0	0	0	0	0
UBC_HUMAN__NEDD8_HUMAN__766	P0CG48:Q15843	0	0.105	0	0	0	0	0
AP2M1_HUMAN__TBC31_HUMAN__1501	Q96CW1:Q96DN5	0	0.452	0.333	1	73	14	0.035
UACA_HUMAN__HS90A_HUMAN__2148	Q9BZF9:P07900	0	0.214	0	0	0	0	0.019
UACA_HUMAN__TRM1_HUMAN__2075	Q9BZF9:Q9NXH9	0	0.203	0	0	0	0	0.02
UACA_HUMAN__VASH2_HUMAN__1771	Q9BZF9:Q86V25	0	0.34	0	0	0	0	0.023
UBA5_HUMAN__RBBP7_HUMAN__829	Q9GZZ9:Q16576	0	0.306	0	0	0	0	0.1
AP2B1_HUMAN__TRPM6_HUMAN__2959	P63010:Q9BX84	0	0.25	0	0	0	0	0.089
AP2M1_HUMAN__AP2S1_HUMAN__577	Q96CW1:P53680	0	0.145	0	0	0	0	0
AP2M1_HUMAN__FA5_HUMAN__2659	Q96CW1:P12259	0	0.4	0	0	0	0	0.053
AP2M1_HUMAN__MCM6_HUMAN__1256	Q96CW1:Q14566	0	0.206	0	0	0	0	0
U5S1_HUMAN__SCYL2_HUMAN__1901	Q15029:Q6P3W7	0	0.407	0	0	0	0	0.019
AP1G2_HUMAN__EEA1_HUMAN__2196	O75843:Q15075	0	0.191	0	0	0	0	0.091
AP1M1_HUMAN__OR2B3_HUMAN__736	Q9BXS5:O76000	0	0.332	0	0	0	0	0.019
AP2A2_HUMAN__SYNJ1_HUMAN__2512	O94973:O43426	0	0.313	0	0	0	0	0.095
AP2B1_HUMAN__ABCB6_HUMAN__1779	P63010:Q9NP58	0	0.219	0	0	0	0	0.018
AP2B1_HUMAN__BRD2_HUMAN__1738	P63010:P25440	0	0.262	0	0	0	0	0.097
AP2B1_HUMAN__HDC_HUMAN__1480	P63010:Q9UBI9	0	0.254	0.333	1	64	14	0.021
U5S1_HUMAN__HERC5_HUMAN__1996	Q15029:Q9UII4	0	0.319	0	0	0	0	0
U5S1_HUMAN__ONEC2_HUMAN__1476	Q15029:O95948	0	0.451	0.333	2	70	7	0.047
U5S1_HUMAN__RUXE_HUMAN__1064	Q15029:P62304	0	0.176	0	0	0	0	0
U5S1_HUMAN__RUXG_HUMAN__1048	Q15029:P62308	0	0.27	0	0	0	0	0
AP2M1_HUMAN__NRAP_HUMAN__2165	Q96CW1:Q86VF7	0	0.466	0	0	0	0	0.323
UBP47_HUMAN__PIGG_HUMAN__2358	Q96K76:Q5H8A4	0	0.384	0	0	0	0	0.228
UBC_HUMAN__TMEM9_HUMAN__868	P0CG48:Q9P0T7	0	0.112	0	0	0	0	0
UBC_HUMAN__VAMP2_HUMAN__801	P0CG48:P63027	0	0.126	0	0	0	0	0
UBC_HUMAN__VAMP3_HUMAN__785	P0CG48:Q15836	0	0.181	0	0	0	0	0
UBC_HUMAN__VATB2_HUMAN__1196	P0CG48:P21281	0	0.353	0	0	0	0	0.037
UBC_HUMAN__VTI1A_HUMAN__902	P0CG48:Q96AJ9	0	0.173	0	0	0	0	0
UBC_HUMAN__VTI1B_HUMAN__917	P0CG48:Q9UEU0	0	0.123	0	0	0	0	0
UBF1_HUMAN__NFH_HUMAN__1790	P17480:P12036	0	0.169	0	0	0	0	0.07
VAMP7_HUMAN__RAB7A_HUMAN__427	P51809:P51149	0	0.191	0	0	0	0	0
UBC_HUMAN__ABCB6_HUMAN__1527	P0CG48:Q9NP58	0	0.194	0	0	0	0	0
VAPB_HUMAN__ITPR2_HUMAN__2944	O95292:Q14571	0	0.239	0	0	0	0	0
VAS1_HUMAN__VPP1_HUMAN__1307	Q15904:Q93050	0	0.234	0	0	0	0	0.02
VATA_HUMAN__CAGE1_HUMAN__1394	P38606:Q8TC20	0	0.163	0	0	0	0	0
AKT1_HUMAN__REEP5_HUMAN__669	P31749:Q00765	0	0.116	0	0	0	0	0.02
VAMP3_HUMAN__CENPI_HUMAN__856	Q15836:Q92674	0	0.295	0	0	0	0	0
VAMP3_HUMAN__CXCL7_HUMAN__228	Q15836:P02775	0	0.09	0.667	2	64	12	0
VAMP3_HUMAN__EI2BA_HUMAN__405	Q15836:Q14232	0	0.143	0	0	0	0	0
VAMP3_HUMAN__SBP2L_HUMAN__1201	Q15836:Q93073	0	0.165	0	0	0	0	0.022
VAMP3_HUMAN__VPP1_HUMAN__937	Q15836:Q93050	0	0.151	0	0	0	0	0
VAMP7_HUMAN__CLCN7_HUMAN__1025	P51809:P51798	0	0.267	0	0	0	0	0.018
VAMP7_HUMAN__STX8_HUMAN__456	P51809:Q9UNK0	0	0.142	0.5	2	71	9	0.019
UBC_HUMAN__ACVL1_HUMAN__1188	P0CG48:P37023	0	0.189	0	0	0	0	0
UBC_HUMAN__ANTR1_HUMAN__1249	P0CG48:Q9H6X2	0	0.142	0	0	0	0	0
UBC_HUMAN__CCAR1_HUMAN__1835	P0CG48:Q8IX12	0	0.201	0	0	0	0	0.115
UBC_HUMAN__CD99_HUMAN__870	P0CG48:P14209	0	0.114	0	0	0	0	0
UBC_HUMAN__CLAP2_HUMAN__1979	P0CG48:O75122	0	0.23	0	0	0	0	0.053
UBC_HUMAN__CUX1_HUMAN__2190	P0CG48:P39880	0	0.305	0	0	0	0	0.239
UMPS_HUMAN__EEA1_HUMAN__1891	P11172:Q15075	0	0.168	0	0	0	0	0.386
UN45A_HUMAN__CEGT_HUMAN__1338	Q9H3U1:Q16739	0	0.197	0	0	0	0	0
UN45A_HUMAN__HS71B_HUMAN__1585	Q9H3U1:P0DMV9	0	0.448	0	0	0	0	0.018
UN45A_HUMAN__RL10A_HUMAN__1161	Q9H3U1:P62906	0	0.4	0	0	0	0	0
UBP25_HUMAN__DUOX2_HUMAN__2603	Q9UHP3:Q9NRD8	0	0.304	0	0	0	0	0.545
UN45A_HUMAN__TIGD1_HUMAN__1535	Q9H3U1:Q96MW7	0	0.337	0.333	3	69	6	0.066
UBP50_HUMAN__MIRO1_HUMAN__957	Q70EL3:Q8IXI2	0	0.349	0	0	0	0	0.025
UBP8_HUMAN__EEA1_HUMAN__2529	P40818:Q15075	0	0.206	0	0	0	0	0.022
UCHL5_HUMAN__EEA1_HUMAN__1740	Q9Y5K5:Q15075	0	0.225	0	0	0	0	0
UIF_HUMAN__CHTOP_HUMAN__566	Q96QD9:Q9Y3Y2	0	0.08	0	0	0	0	0.02
UIF_HUMAN__ZDH17_HUMAN__950	Q96QD9:Q8IUH5	0	0.218	0	0	0	0	0.021
UIMC1_HUMAN__EEA1_HUMAN__2130	Q96RL1:Q15075	0	0.182	0	0	0	0	0.024
UBF1_HUMAN__ZC3HD_HUMAN__2432	P17480:Q5T200	0	0.201	0	0	0	0	0.046
UBP1_HUMAN__RS3A_HUMAN__1049	O94782:P61247	0	0.336	0	0	0	0	0.051
UBP20_HUMAN__TMEM9_HUMAN__1097	Q9Y2K6:Q9P0T7	0	0.234	0	0	0	0	0.019
UN45A_HUMAN__THOC2_HUMAN__2537	Q9H3U1:Q8NI27	0	0.264	0	0	0	0	0.402
TNIP1_HUMAN__EEA1_HUMAN__2047	Q15025:Q15075	0	0.194	0	0	0	0	0.024
TNIP1_HUMAN__RL38_HUMAN__706	Q15025:P63173	0	0.148	0	0	0	0	0
TNIP1_HUMAN__TBCD_HUMAN__1828	Q15025:Q9BTW9	0	0.344	0	0	0	0	0.033
TNNI3_HUMAN__ATRX_HUMAN__2702	P19429:P46100	0	0.369	0	0	0	0	0.025
TM230_HUMAN__RABE2_HUMAN__689	Q96A57:Q9H5N1	0	0.103	0	0	0	0	0.019
TM9S2_HUMAN__CFLAR_HUMAN__1143	Q99805:O15519	0	0.169	0	0	0	0	0
TM9S2_HUMAN__STX7_HUMAN__924	Q99805:O15400	0	0.154	0	0	0	0	0
TMA16_HUMAN__RL6_HUMAN__491	Q96EY4:Q02878	0	0.123	0	0	0	0	0.019
TMC3_HUMAN__EEA1_HUMAN__2511	Q7Z5M5:Q15075	0	0.206	0	0	0	0	0.025
AP2M1_HUMAN__STXB5_HUMAN__1586	Q96CW1:Q5T5C0	0	0.464	0.333	3	70	4	0.129
TMEDA_HUMAN__NSUN6_HUMAN__688	P49755:Q8TEA1	0	0.218	0	0	0	0	0
THOP1_HUMAN__RSAD2_HUMAN__1050	P52888:Q8WXG1	0	0.363	0	0	0	0	0
TICRR_HUMAN__KINH_HUMAN__2873	Q7Z2Z1:P33176	0	0.344	0	0	0	0	0.045
TLRN1_HUMAN__ECM29_HUMAN__2207	Q9H1K6:Q5VYK3	0	0.242	0	0	0	0	0
TLX3_HUMAN__EEA1_HUMAN__1702	O43711:Q15075	0	0.168	0	0	0	0	0.02
TM1L1_HUMAN__MIA2_HUMAN__1888	O75674:Q96PC5	0	0.236	0	0	0	0	0.029
TRAK1_HUMAN__ENPP5_HUMAN__1430	Q9UPV9:Q9UJA9	0	0.395	0	0	0	0	0.062
TRAP1_HUMAN__GRP75_HUMAN__1383	Q12931:P38646	0	0.419	0.333	2	80	12	0.039
TRAP1_HUMAN__SIDT1_HUMAN__1531	Q12931:Q9NXL6	0	0.258	0	0	0	0	0.019
TRFE_HUMAN__TRFL_HUMAN__1408	P02787:P02788	0	0.428	0.333	1	52	9	0.019
TMC5B_HUMAN__VAMP3_HUMAN__407	A8MYB1:Q15836	0	0.157	0	0	0	0	0
APOA1_HUMAN__KAPCA_HUMAN__618	P02647:P17612	0	0.259	0	0	0	0	0.028
APOA4_HUMAN__ARP2_HUMAN__790	P06727:P61160	0	0.233	0	0	0	0	0
APOA4_HUMAN__FOCAD_HUMAN__2197	P06727:Q5VW36	0	0.212	0	0	0	0	0
APOC1_HUMAN__EEA1_HUMAN__1494	P02654:Q15075	0	0.201	0	0	0	0	0.019
APOE_HUMAN__PHAR4_HUMAN__1019	P02649:Q8IZ21	0	0.138	0	0	0	0	0.02
THOC2_HUMAN__ROA2_HUMAN__1946	Q8NI27:P22626	0	0.423	0	0	0	0	0.052
THOC2_HUMAN__SYDE1_HUMAN__2328	Q8NI27:Q6ZW31	0	0.406	0	0	0	0	0.189
THOC2_HUMAN__TPP2_HUMAN__2842	Q8NI27:P29144	0	0.362	0	0	0	0	0.324
THOC2_HUMAN__ZCH18_HUMAN__2546	Q8NI27:Q86VM9	0	0.264	0	0	0	0	0.041
TNI3K_HUMAN__HS90B_HUMAN__1559	Q59H18:P08238	0	0.229	0	0	0	0	0
AP3D1_HUMAN__ERF3B_HUMAN__1781	O14617:Q8IYD1	0	0.47	0	0	0	0	0.041
TOM1_HUMAN__EEA1_HUMAN__1903	O60784:Q15075	0	0.174	0	0	0	0	0.02
TOM20_HUMAN__RS3A_HUMAN__409	Q15388:P61247	0	0.08	0	0	0	0	0
TOP1_HUMAN__EEA1_HUMAN__2176	P11387:Q15075	0	0.207	0	0	0	0	0.145
TOP2A_HUMAN__ANO3_HUMAN__2512	P11388:Q9BYT9	0	0.225	0	0	0	0	0.024
TOP2A_HUMAN__CLIP2_HUMAN__2577	P11388:Q9UDT6	0	0.227	0	0	0	0	0.045
TOP2A_HUMAN__PYGL_HUMAN__2378	P11388:P06737	0	0.248	0	0	0	0	0.018
TMF1_HUMAN__EEA1_HUMAN__2504	P82094:Q15075	0	0.216	0.333	3	52	6	0.026
TMM70_HUMAN__CIP2A_HUMAN__1165	Q9BUB7:Q8TCG1	0	0.29	0	0	0	0	0.023
TMPS9_HUMAN__EEA1_HUMAN__2470	Q7Z410:Q15075	0	0.196	0	0	0	0	0.389
AP3B1_HUMAN__CCD33_HUMAN__2052	O00203:Q8N5R6	0	0.244	0	0	0	0	0.033
U520_HUMAN__ESF1_HUMAN__2987	O75643:Q9H501	0	0.306	0	0	0	0	0.166
U520_HUMAN__ZFP1_HUMAN__2543	O75643:Q6P2D0	0	0.214	0	0	0	0	0.605
U5S1_HUMAN__DDX23_HUMAN__1792	Q15029:Q9BUQ8	0	0.341	0.333	1	71	15	0.018
TTC1_HUMAN__DDX55_HUMAN__892	Q99614:Q8NHQ9	0	0.145	0	0	0	0	0.033
TTI1_HUMAN__RL14_HUMAN__1304	O43156:P50914	0	0.151	0	0	0	0	0
TTLL9_HUMAN__AATM_HUMAN__869	Q3SXZ7:P00505	0	0.251	0	0	0	0	0
TVA11_HUMAN__EEA1_HUMAN__1519	A0A0B4J248:Q15075	0	0.158	0	0	0	0	0.018
TVB28_HUMAN__KI16B_HUMAN__1431	A0A5B6:Q96L93	0	0.473	0	0	0	0	0
TVB43_HUMAN__EEA1_HUMAN__1525	A0A589:Q15075	0	0.16	0	0	0	0	0.022
TRI14_HUMAN__E41L3_HUMAN__1529	Q14142:Q9Y2J2	0	0.182	0	0	0	0	0.079
TT21A_HUMAN__EEA1_HUMAN__2731	Q8NDW8:Q15075	0	0.224	0	0	0	0	0.171
TT39C_HUMAN__DEN5B_HUMAN__1857	Q8N584:Q6ZUT9	0	0.29	0	0	0	0	0
TT39C_HUMAN__EEA1_HUMAN__1994	Q8N584:Q15075	0	0.245	0	0	0	0	0
TTC19_HUMAN__RS14_HUMAN__531	Q6DKK2:P62263	0	0.098	0	0	0	0	0
TRI29_HUMAN__CHD1_HUMAN__2298	Q14134:O14646	0	0.253	0	0	0	0	0.031
TRI45_HUMAN__O56A1_HUMAN__898	Q9H8W5:Q8NGH5	0	0.122	0	0	0	0	0
TRM1_HUMAN__ARMC2_HUMAN__1526	Q9NXH9:Q8NEN0	0	0.244	0	0	0	0	0.026
TRM1_HUMAN__EEA1_HUMAN__2070	Q9NXH9:Q15075	0	0.181	0	0	0	0	0.306
TRM1_HUMAN__LONM_HUMAN__1618	Q9NXH9:P36776	0	0.206	0	0	0	0	0.019
TRPM5_HUMAN__MYO6_HUMAN__2459	Q9NZQ8:Q9UM54	0	0.272	0	0	0	0	0
TSNA1_HUMAN__DOCK7_HUMAN__2653	Q96NA8:Q96N67	0	0.275	0	0	0	0	0.224
TRI14_HUMAN__KTN1_HUMAN__1799	Q14142:Q86UP2	0	0.243	0	0	0	0	0.032
TR150_HUMAN__IQGA3_HUMAN__2586	Q9Y2W1:Q86VI3	0	0.237	0	0	0	0	0.157
TR150_HUMAN__PPIG_HUMAN__1709	Q9Y2W1:Q13427	0	0.205	0	0	0	0	0.022
TR150_HUMAN__PRP6_HUMAN__1896	Q9Y2W1:O94906	0	0.194	0	0	0	0	0.27
TR150_HUMAN__SPT2_HUMAN__1640	Q9Y2W1:Q68D10	0	0.158	0	0	0	0	0.021
TR150_HUMAN__TP4AP_HUMAN__1752	Q9Y2W1:Q8TEL6	0	0.417	0	0	0	0	0.083
TRAF7_HUMAN__EEA1_HUMAN__2081	Q6Q0C0:Q15075	0	0.18	0	0	0	0	0.022
TPR_HUMAN__NPY2R_HUMAN__2744	P12270:P49146	0	0.239	0	0	0	0	0.063
TPR_HUMAN__PCCB_HUMAN__2902	P12270:P05166	0	0.241	0	0	0	0	0.029
TPTE_HUMAN__MIRO1_HUMAN__1169	P56180:Q8IXI2	0	0.307	0	0	0	0	0.018
TXND5_HUMAN__PRDX4_HUMAN__703	Q8NBS9:Q13162	0	0.396	0.333	4	76	11	0.026
TR150_HUMAN__AGRF1_HUMAN__1865	Q9Y2W1:Q5T601	0	0.18	0	0	0	0	0.026
TR150_HUMAN__CHD2_HUMAN__2783	Q9Y2W1:O14647	0	0.345	0	0	0	0	0.027
TR150_HUMAN__DAPLE_HUMAN__2983	Q9Y2W1:Q9P219	0	0.223	0	0	0	0	0.022
TR150_HUMAN__F118B_HUMAN__1306	Q9Y2W1:Q9BPY3	0	0.145	0	0	0	0	0.019
TOPZ1_HUMAN__CCD39_HUMAN__2633	Q8N9V7:Q9UFE4	0	0.222	0	0	0	0	0.025
TOPZ1_HUMAN__HDAC1_HUMAN__2174	Q8N9V7:Q13547	0	0.411	0	0	0	0	0.029
TP4A2_HUMAN__TP4A1_HUMAN__340	Q12974:Q93096	0	0.285	0.333	2	55	11	0.027
TP8L3_HUMAN__UFL1_HUMAN__1086	Q5GJ75:O94874	0	0.378	0	0	0	0	0.02
TPD53_HUMAN__IRF2_HUMAN__553	Q16890:P14316	0	0.084	0	0	0	0	0.019
TPM4_HUMAN__SIM17_HUMAN__366	P67936:P0DL12	0	0.057	0	0	0	0	0
TPX2_HUMAN__EIF3A_HUMAN__2129	Q9ULW0:Q14152	0	0.201	0	0	0	0	0.022
WASH6_HUMAN__SCAM3_HUMAN__794	Q9NQA3:O14828	0	0.11	0	0	0	0	0.019
WBP4_HUMAN__EEA1_HUMAN__1787	O75554:Q15075	0	0.161	0	0	0	0	0.023
WDR48_HUMAN__CLH1_HUMAN__2352	Q8TAF3:Q00610	0	0.266	0	0	0	0	0.021
VTI1B_HUMAN__AR6P1_HUMAN__435	Q9UEU0:Q15041	0	0.185	0	0	0	0	0
VTI1B_HUMAN__CFA36_HUMAN__574	Q9UEU0:Q96G28	0	0.09	0	0	0	0	0
VTI1B_HUMAN__CNDD3_HUMAN__1730	Q9UEU0:P42695	0	0.26	0.333	1	56	15	0.021
VTI1B_HUMAN__LMBD1_HUMAN__772	Q9UEU0:Q9NUN5	0	0.225	0	0	0	0	0.018
VTI1B_HUMAN__OFD1_HUMAN__1244	Q9UEU0:O75665	0	0.176	0	0	0	0	0.036
YBOX3_HUMAN__BMP3_HUMAN__844	P16989:P12645	0	0.114	0	0	0	0	0
VAMP7_HUMAN__MY18A_HUMAN__2274	P51809:Q92614	0	0.253	0	0	0	0	0
YBOX3_HUMAN__CO7_HUMAN__1215	P16989:P10643	0	0.161	0	0	0	0	0
YBOX3_HUMAN__COPA1_HUMAN__1026	P16989:Q9BXS0	0	0.115	0	0	0	0	0.028
YBOX3_HUMAN__UBXN4_HUMAN__880	P16989:Q92575	0	0.105	0	0	0	0	0.039
YETS2_HUMAN__RBL2_HUMAN__2561	Q9ULM3:Q08999	0	0.324	0	0	0	0	0.034
[truncated: 1,887 more rows]

## Sheet: 3d
Accession A	Accession B	Gene A	Gene B	AlphaLink2 SPOC score	Number of interprotein cross-links mapped into the AlphaLink2 structure	Percentage of interprotein cross-links exceeding distance range	Interprotein cross-links matched
P06756	P18084	ITGAV	ITGB5	1	2	1	>50% cross-links correct
Q8WVM8	Q9P2W9	SCFD1	STX18	1	1	1	>50% cross-links correct
Q10567	Q96CW1	AP1B1	AP2M1	0.999	2	0.5	>50% cross-links correct
P07900	P08238	HSP90AA1	HSP90AB1	0.999	0	NA	NA
O43747	P56377	AP1G1	AP1S2	0.998	3	1	>50% cross-links correct
P62879	P63218	GNB2	GNG5	0.998	1	1	>50% cross-links correct
P07900	P14625	HSP90AA1	HSP90B1	0.997	0	NA	NA
O43747	P61966	AP1G1	AP1S1	0.996	3	1	>50% cross-links correct
P62873	P63218	GNB1	GNG5	0.996	1	1	>50% cross-links correct
Q06830	P32119	PRDX1	PRDX2	0.996	3	1	>50% cross-links correct
P11021	Q9Y4L1	HSPA5	HYOU1	0.994	3	0.666667	>50% cross-links correct
P51790	Q9NQ34	CLCN3	TMEM9B	0.993	2	1	>50% cross-links correct
P51795	Q9P0T7	CLCN5	TMEM9	0.993	0	NA	NA
O94973	P63010	AP2A2	AP2B1	0.991	1	0	<50% cross-links correct
P62873	P50150	GNB1	GNG4	0.99	1	1	>50% cross-links correct
P50570	Q9UQ16	DNM2	DNM3	0.986	1	0	<50% cross-links correct
P62873	O60262	GNB1	GNG7	0.986	1	1	>50% cross-links correct
Q8WUH2	Q9H270	TGFBRAP1	VPS11	0.986	1	1	>50% cross-links correct
P51790	Q9P0T7	CLCN3	TMEM9	0.984	1	0	<50% cross-links correct
O14662	Q9NRW7	STX16	VPS45	0.983	4	0.75	>50% cross-links correct
Q9H270	Q9P253	VPS11	VPS18	0.983	2	1	>50% cross-links correct
P62258	P61981	YWHAE	YWHAG	0.98	1	1	>50% cross-links correct
Q9P253	Q96AX1	VPS18	VPS33A	0.976	0	NA	NA
O95197	Q9NQC3	RTN3	RTN4	0.975	0	NA	NA
O75955	Q14254	FLOT1	FLOT2	0.971	9	0.777778	>50% cross-links correct
Q6QNY1	O95295	BLOC1S2	SNAPIN	0.971	1	1	>50% cross-links correct
Q96T51	Q8WXA3	RUFY1	RUFY2	0.964	0	NA	NA
P07196	P08670	NEFL	VIM	0.96	0	NA	NA
P11142	Q92598	HSPA8	HSPH1	0.958	1	1	>50% cross-links correct
Q9P0L0	O95292	VAPA	VAPB	0.956	1	0	<50% cross-links correct
Q9UNK0	Q9UEU0	STX8	VTI1B	0.956	13	0.615385	>50% cross-links correct
P09497	Q00610	CLTB	CLTC	0.951	4	0.75	>50% cross-links correct
P21281	Q96A05	ATP6V1B2	ATP6V1E2	0.95	1	1	>50% cross-links correct
P08238	P14625	HSP90AB1	HSP90B1	0.944	0	NA	NA
O43752	Q96AJ9	STX6	VTI1A	0.938	1	0	<50% cross-links correct
P09496	Q00610	CLTA	CLTC	0.937	4	0.5	>50% cross-links correct
P08238	Q58FF7	HSP90AB1	HSP90AB3P	0.927	0	NA	NA
P61981	P27348	YWHAG	YWHAQ	0.926	1	1	>50% cross-links correct
P07197	P08670	NEFM	VIM	0.919	0	NA	NA
P78537	Q9BQD3	BLOC1S1	KXD1	0.91	1	1	>50% cross-links correct
O15400	Q9UEU0	STX7	VTI1B	0.903	7	0	<50% cross-links correct
O15400	Q96AJ9	STX7	VTI1A	0.9	0	NA	NA
Q9Y2B0	P14625	CNPY2	HSP90B1	0.892	2	0.5	>50% cross-links correct
P61106	P20338	RAB14	RAB4A	0.886	2	0	<50% cross-links correct
Q9H444	Q9NZZ3	CHMP4B	CHMP5	0.885	1	1	>50% cross-links correct
P49755	Q9BVK6	TMED10	TMED9	0.876	0	NA	NA
P0DMV9	P11142	HSPA1B	HSPA8	0.863	11	0.272727	<50% cross-links correct
Q9UQN3	Q9Y3E7	CHMP2B	CHMP3	0.85	0	NA	NA
P08238	Q58FF8	HSP90AB1	HSP90AB2P	0.849	0	NA	NA
P54920	Q99747	NAPA	NAPG	0.845	6	0.833333	>50% cross-links correct
P08238	Q58FF6	HSP90AB1	HSP90AB4P	0.834	0	NA	NA
O14964	P0CG48	HGS	UBC	0.829	1	0	<50% cross-links correct
Q9NVJ2	P51149	ARL8B	RAB7A	0.822	7	0	<50% cross-links correct
O14662	Q96AJ9	STX16	VTI1A	0.821	1	0	<50% cross-links correct
P51149	Q9NRW7	RAB7A	VPS45	0.811	1	0	<50% cross-links correct
Q15836	Q9NRW7	VAMP3	VPS45	0.79	1	0	<50% cross-links correct
O15400	Q15836	STX7	VAMP3	0.773	0	NA	NA
Q00610	Q9H8K7	CLTC	PAAT	0.769	1	1	>50% cross-links correct
Q9Y2H2	P20338	INPP5F	RAB4A	0.765	1	0	<50% cross-links correct
P61026	Q9H082	RAB10	RAB33B	0.765	1	1	>50% cross-links correct
Q7LBR1	O43633	CHMP1B	CHMP2A	0.75	0	NA	NA
Q7LBR1	Q9Y3E7	CHMP1B	CHMP3	0.749	0	NA	NA
Q93050	P51148	ATP6V0A1	RAB5C	0.745	3	0	<50% cross-links correct
Q6QNY1	Q96GS4	BLOC1S2	BORCS6	0.742	0	NA	NA
P20338	P20339	RAB4A	RAB5A	0.739	1	0	<50% cross-links correct
P20338	P51149	RAB4A	RAB7A	0.738	1	0	<50% cross-links correct
P54920	O75379	NAPA	VAMP4	0.734	0	NA	NA
Q5KU26	Q6AZY7	COLEC12	SCARA3	0.733	0	NA	NA
Q9UNK0	Q15836	STX8	VAMP3	0.73	1	0	<50% cross-links correct
Q9NRW7	Q96AJ9	VPS45	VTI1A	0.729	1	0	<50% cross-links correct
P61006	Q92930	RAB8A	RAB8B	0.725	2	0	<50% cross-links correct
Q969J3	Q96B45	BORCS5	BORCS7	0.724	0	NA	NA
P20339	P51148	RAB5A	RAB5C	0.722	9	0.111111	<50% cross-links correct
O75886	P0CG48	STAM2	UBC	0.722	1	0	<50% cross-links correct
Q9Y3C5	P0CG48	RNF11	UBC	0.716	1	1	>50% cross-links correct
Q86Y82	Q15836	STX12	VAMP3	0.716	0	NA	NA
P61106	O15400	RAB14	STX7	0.714	2	0.5	>50% cross-links correct
Q96NW4	Q9UL25	ANKRD27	RAB21	0.714	0	NA	NA
P61019	P51149	RAB2A	RAB7A	0.713	1	0	<50% cross-links correct
O15400	P63027	STX7	VAMP2	0.712	0	NA	NA
Q15075	P61020	EEA1	RAB5B	0.711	0	NA	NA
P61026	Q14964	RAB10	RAB39A	0.711	0	NA	NA
Q9UBC2	Q15811	EPS15L1	ITSN1	0.707	0	NA	NA
P54920	Q9UNK0	NAPA	STX8	0.702	2	0	<50% cross-links correct
P54920	Q96AJ9	NAPA	VTI1A	0.699	2	0.5	>50% cross-links correct
P53801	Q15836	PTTG1IP	VAMP3	0.698	0	NA	NA
P53801	Q9BV40	PTTG1IP	VAMP8	0.698	0	NA	NA
P20338	O60499	RAB4A	STX10	0.696	1	1	>50% cross-links correct
P27824	Q8NFQ8	CANX	TOR1AIP2	0.688	1	0	<50% cross-links correct
Q9UL25	P51149	RAB21	RAB7A	0.686	0	NA	NA
P78537	Q6QNY1	BLOC1S1	BLOC1S2	0.683	0	NA	NA
O00264	P04843	PGRMC1	RPN1	0.677	1	0	<50% cross-links correct
P62491	P51148	RAB11A	RAB5C	0.676	1	0	<50% cross-links correct
O60499	Q9NRW7	STX10	VPS45	0.672	1	0	<50% cross-links correct
Q8NC51	Q969X2	SERBP1	ST6GALNAC6	0.671	0	NA	NA
Q9BXS5	P56377	AP1M1	AP1S2	0.664	0	NA	NA
O15400	Q9P253	STX7	VPS18	0.656	1	0	<50% cross-links correct
P61106	Q14964	RAB14	RAB39A	0.656	2	1	>50% cross-links correct
Q92625	P04843	ANKS1A	RPN1	0.654	0	NA	NA
O15126	Q15836	SCAMP1	VAMP3	0.652	1	1	>50% cross-links correct
P61006	Q96C24	RAB8A	SYTL4	0.652	0	NA	NA
O15400	Q9UNK0	STX7	STX8	0.649	1	0	<50% cross-links correct
Q15075	P51148	EEA1	RAB5C	0.648	0	NA	NA
P51149	Q96QK1	RAB7A	VPS35	0.647	1	0	<50% cross-links correct
P11142	Q99614	HSPA8	TTC1	0.613	0	NA	NA
P14625	Q58FF3	HSP90B1	HSP90B2P	0.609	4	0.5	>50% cross-links correct
P51148	P51149	RAB5C	RAB7A	0.606	2	0	<50% cross-links correct
Q969J3	O95295	BORCS5	SNAPIN	0.604	2	1	>50% cross-links correct
Q96M95	P35579	CCDC42	MYH9	0.6	0	NA	NA
O94973	Q96CW1	AP2A2	AP2M1	0.596	8	0.875	>50% cross-links correct
P61106	P51148	RAB14	RAB5C	0.59	2	0.5	>50% cross-links correct
O14617	Q96T51	AP3D1	RUFY1	0.589	0	NA	NA
P62491	Q15836	RAB11A	VAMP3	0.573	3	0	<50% cross-links correct
P61106	Q86Y82	RAB14	STX12	0.556	1	0	<50% cross-links correct
P20339	Q15836	RAB5A	VAMP3	0.544	0	NA	NA
P54920	O15400	NAPA	STX7	0.524	2	0.5	>50% cross-links correct
P51149	O15400	RAB7A	STX7	0.522	2	0	<50% cross-links correct
P51809	Q9UEU0	VAMP7	VTI1B	0.518	2	0	<50% cross-links correct
Q6IAA8	P61019	LAMTOR1	RAB2A	0.513	0	NA	NA
Q86T03	P51151	PIP4P1	RAB9A	0.511	0	NA	NA
P53801	Q9UEU0	PTTG1IP	VTI1B	0.507	0	NA	NA
O95782	P42566	AP2A1	EPS15	0.507	0	NA	NA
Q6QNY1	Q86T03	BLOC1S2	PIP4P1	0.501	1	1	>50% cross-links correct
P61106	Q15836	RAB14	VAMP3	0.499	0	NA	NA
P51148	Q15836	RAB5C	VAMP3	0.499	0	NA	NA
P61019	Q15836	RAB2A	VAMP3	0.498	1	1	>50% cross-links correct
Q15907	Q15836	RAB11B	VAMP3	0.496	1	0	<50% cross-links correct
P62491	Q6WKZ4	RAB11A	RAB11FIP1	0.491	0	NA	NA
Q15075	P51151	EEA1	RAB9A	0.479	0	NA	NA
O95816	P11142	BAG2	HSPA8	0.476	0	NA	NA
Q9H5N1	P0CG48	RABEP2	UBC	0.473	0	NA	NA
P61020	P51148	RAB5B	RAB5C	0.456	8	0.125	<50% cross-links correct
P51148	Q86Y82	RAB5C	STX12	0.436	1	0	<50% cross-links correct
P63000	P0CG48	RAC1	UBC	0.434	1	0	<50% cross-links correct
P61019	P51809	RAB2A	VAMP7	0.43	0	NA	NA
Q9Y487	Q9UI12	ATP6V0A2	ATP6V1H	0.427	1	1	>50% cross-links correct
Q9HD42	Q9Y3E7	CHMP1A	CHMP3	0.426	0	NA	NA
P61106	Q9H082	RAB14	RAB33B	0.415	2	1	>50% cross-links correct
O15143	F5H4B4	ARPC1B	FAM227A	0.411	0	NA	NA
Q9UHQ4	Q96AG4	BCAP29	LRRC59	0.409	1	0	<50% cross-links correct
P62491	O60499	RAB11A	STX10	0.407	1	1	>50% cross-links correct
Q9NVJ2	Q93050	ARL8B	ATP6V0A1	0.4	1	0	<50% cross-links correct
P61106	Q9UL25	RAB14	RAB21	0.393	2	0	<50% cross-links correct
Q92769	P08238	HDAC2	HSP90AB1	0.389	0	NA	NA
P61106	Q9UJ41	RAB14	RABGEF1	0.388	0	NA	NA
Q9H444	P31946	CHMP4B	YWHAB	0.383	1	0	<50% cross-links correct
Q9HD42	O43633	CHMP1A	CHMP2A	0.377	1	0	<50% cross-links correct
P08238	Q9UBS0	HSP90AB1	RPS6KB2	0.375	0	NA	NA
Q9H082	P61006	RAB33B	RAB8A	0.37	0	NA	NA
Q9Y2G3	Q96A57	ATP11B	TMEM230	0.369	0	NA	NA
Q9UL25	P51148	RAB21	RAB5C	0.366	1	0	<50% cross-links correct
P61106	Q9NRW7	RAB14	VPS45	0.351	1	0	<50% cross-links correct
Q00597	P14625	FANCC	HSP90B1	0.349	1	0	<50% cross-links correct
Q93050	P51149	ATP6V0A1	RAB7A	0.349	0	NA	NA
P63261	P61158	ACTG1	ACTR3	0.345	0	NA	NA

## Sheet: 3e
Protein A	Protein B	Gene name A	Gene name B	Disease variant A	Diasease variant position A	Disease variant B	Diasease variant position B	Name disease A	Keywords A	Description A	CrossReference A	Alternative Names A	Name disease B	Keywords B	Description B	CrossReference B	Alternative Names B
VATD_HUMAN	VATA_HUMAN	ATP6V1D	ATP6V1A			D -> G (in IECEE3; uncertain significance)	371						Epileptic encephalopathy, infantile or early childhood, 3	Epilepsy	A form of epileptic encephalopathy, a heterogeneous group of severe childhood onset epilepsies characterized by refractory seizures, neurodevelopmental impairment, and poor prognosis. Development is normal prior to seizure onset, after which cognitive and motor delays become apparent. IECEE3 is an autosomal dominant form characterized by onset of seizures in the first years of life.The severity o…	MIM:618012,MedGen:CN248521,MeSH:D013036
VATB2_HUMAN	VATA_HUMAN	ATP6V1B2	ATP6V1A			P -> R (in IECEE3; uncertain significance; dbSNP:rs1553709380)	27						Epileptic encephalopathy, infantile or early childhood, 3	Epilepsy	A form of epileptic encephalopathy, a heterogeneous group of severe childhood onset epilepsies characterized by refractory seizures, neurodevelopmental impairment, and poor prognosis. Development is normal prior to seizure onset, after which cognitive and motor delays become apparent. IECEE3 is an autosomal dominant form characterized by onset of seizures in the first years of life.The severity o…	MIM:618012,MedGen:CN248521,MeSH:D013036
PI3R4_HUMAN	PK3C3_HUMAN	PIK3R4	PIK3C3	R -> Q (in a breast cancer sample; somatic mutation; dbSNP:rs181132426)	936
VATE1_HUMAN	VATG1_HUMAN	ATP6V1E1	ATP6V1G1	R -> G (in a colorectal cancer sample; somatic mutation)	50
VATB2_HUMAN	VATA_HUMAN	ATP6V1B2	ATP6V1A			P -> R (found in a patient with severe developmental disorder; uncertain significance)	249
VATE1_HUMAN	VATB2_HUMAN	ATP6V1E1	ATP6V1B2	L -> P (in ARCL2C; dbSNP:rs1060505031)	128			Cutis laxa, autosomal recessive, 2C		A form of cutis laxa, a disorder characterized by an excessive congenital skin wrinkling, a large fontanelle with delayed closure, a typical facial appearance with downslanting palpebral fissures, and a general connective tissue weakness. Most ARCL2C patients exhibit severe hypotonia as well as cardiovascular involvement.	MIM:617402,MedGen:CN241832,MeSH:D003483	Cutis laxa autosomal recessive, type IIC
VATE1_HUMAN	VATB2_HUMAN	ATP6V1E1	ATP6V1B2	R -> W (in ARCL2C; dbSNP:rs1028534806)	212			Cutis laxa, autosomal recessive, 2C		A form of cutis laxa, a disorder characterized by an excessive congenital skin wrinkling, a large fontanelle with delayed closure, a typical facial appearance with downslanting palpebral fissures, and a general connective tissue weakness. Most ARCL2C patients exhibit severe hypotonia as well as cardiovascular involvement.	MIM:617402,MedGen:CN241832,MeSH:D003483	Cutis laxa autosomal recessive, type IIC
VATE1_HUMAN	VATG1_HUMAN	ATP6V1E1	ATP6V1G1	R -> W (in ARCL2C; dbSNP:rs1028534806)	212			Cutis laxa, autosomal recessive, 2C		A form of cutis laxa, a disorder characterized by an excessive congenital skin wrinkling, a large fontanelle with delayed closure, a typical facial appearance with downslanting palpebral fissures, and a general connective tissue weakness. Most ARCL2C patients exhibit severe hypotonia as well as cardiovascular involvement.	MIM:617402,MedGen:CN241832,MeSH:D003483	Cutis laxa autosomal recessive, type IIC
VATA_HUMAN	VATG1_HUMAN	ATP6V1A	ATP6V1G1	G -> D (in ARCL2D; dbSNP:rs1060505037)	72			Cutis laxa, autosomal recessive, 2D		A form of cutis laxa, a disorder characterized by an excessive congenital skin wrinkling, a large fontanelle with delayed closure, a typical facial appearance with downslanting palpebral fissures, and a general connective tissue weakness. Most ARCL2D patients exhibit severe hypotonia as well as cardiovascular and neurologic involvement.	MIM:617403,MedGen:CN241828,MeSH:D003483	Cutis laxa, autosomal recessive, type IID
VATB2_HUMAN	VATA_HUMAN	ATP6V1B2	ATP6V1A			G -> D (in ARCL2D; dbSNP:rs1060505037)	72						Cutis laxa, autosomal recessive, 2D		A form of cutis laxa, a disorder characterized by an excessive congenital skin wrinkling, a large fontanelle with delayed closure, a typical facial appearance with downslanting palpebral fissures, and a general connective tissue weakness. Most ARCL2D patients exhibit severe hypotonia as well as cardiovascular and neurologic involvement.	MIM:617403,MedGen:CN241828,MeSH:D003483	Cutis laxa, autosomal recessive, type IID
CC50A_HUMAN	AT11C_HUMAN	TMEM30A	ATP11C			Q -> P (in a colorectal cancer sample; somatic mutation)	931
RT22_HUMAN	RT18B_HUMAN	MRPS22	MRPS18B	R -> H (in COXPD5; dbSNP:rs119478059)	170			Combined oxidative phosphorylation deficiency 5	Primary mitochondrial disease	A mitochondrial disease resulting in severe metabolic acidosis, edema, hypertrophic cardiomyopathy, tubulopathy, and hypotonia.	MIM:611719,MedGen:C2673642,MeSH:D028361
ATPA_HUMAN	ATPB_HUMAN	ATP5F1A	ATP5F1B	S -> F (in MC5DN4A; uncertain significance)	346	E -> Q (in dbSNP:rs1042001)	274	Mitochondrial complex V deficiency, nuclear type 4A	Primary mitochondrial disease	An autosomal dominant mitochondrial disorder characterized by failure to thrive, feeding difficulties, hyperlactatemia, hyperammonemia, and increased serum alanine levels. Some affected individuals show spontaneous resolution of the symptoms in early childhood and have subsequent normal growth and development, whereas others show developmental delay with impaired intellectual development and move…	MIM:620358,MedGen:CN327049,MeSH:D028361	Mitochondrial complex V (ATP synthase) deficiency, nuclear type 4A
ATPA_HUMAN	ATPB_HUMAN	ATP5F1A	ATP5F1B	R -> Q (in MC5DN4A; uncertain significance)	182			Mitochondrial complex V deficiency, nuclear type 4A	Primary mitochondrial disease	An autosomal dominant mitochondrial disorder characterized by failure to thrive, feeding difficulties, hyperlactatemia, hyperammonemia, and increased serum alanine levels. Some affected individuals show spontaneous resolution of the symptoms in early childhood and have subsequent normal growth and development, whereas others show developmental delay with impaired intellectual development and move…	MIM:620358,MedGen:CN327049,MeSH:D028361	Mitochondrial complex V (ATP synthase) deficiency, nuclear type 4A
ATPA_HUMAN	ATPB_HUMAN	ATP5F1A	ATP5F1B	S -> F (in MC5DN4A; uncertain significance)	346			Mitochondrial complex V deficiency, nuclear type 4A	Primary mitochondrial disease	An autosomal dominant mitochondrial disorder characterized by failure to thrive, feeding difficulties, hyperlactatemia, hyperammonemia, and increased serum alanine levels. Some affected individuals show spontaneous resolution of the symptoms in early childhood and have subsequent normal growth and development, whereas others show developmental delay with impaired intellectual development and move…	MIM:620358,MedGen:CN327049,MeSH:D028361	Mitochondrial complex V (ATP synthase) deficiency, nuclear type 4A
SDHB_HUMAN	SDHA_HUMAN	SDHB	SDHA	P -> R (in PGL4; dbSNP:rs74315367)	163			Paragangliomas 4		A neural crest tumor usually derived from the chromoreceptor tissue of a paraganglion. Paragangliomas can develop at various body sites, including the head, neck, thorax and abdomen. Most commonly, they are located in the head and neck region, specifically at the carotid bifurcation, the jugular foramen, the vagal nerve, and in the middle ear.	MIM:115310,MedGen:C1861848,MeSH:D010235	Carotid body tumors and multiple extraadrenal pheochromocytomas,Familial chromaffin paraganglioma 4,Paraganglioma familial malignant,Paragangliomas hereditary extraadrenal,Pheochromocytoma extraadrenal and cervical paraganglioma,Pheochromocytoma familial extraadrenal
SDHB_HUMAN	SDHA_HUMAN	SDHB	SDHA	C -> Y (in PCC; dbSNP:rs74315371)	100			Pheochromocytoma		A catecholamine-producing tumor of chromaffin tissue of the adrenal medulla or sympathetic paraganglia. The cardinal symptom, reflecting the increased secretion of epinephrine and norepinephrine, is hypertension, which may be persistent or intermittent.	MIM:171300,MedGen:C0031511,MedGen:C3149711,MeSH:D010673	Chromaffin cell tumor,Medullary chromaffinoma,Medullary paraganglioma,Pheochromoblastoma
SDHB_HUMAN	SDHA_HUMAN	SDHB	SDHA	S -> F (in PCC; absence of expression in tumor cells indicating complete loss of SDHB function; dbSNP:rs121917755)	87			Pheochromocytoma		A catecholamine-producing tumor of chromaffin tissue of the adrenal medulla or sympathetic paraganglia. The cardinal symptom, reflecting the increased secretion of epinephrine and norepinephrine, is hypertension, which may be persistent or intermittent.	MIM:171300,MedGen:C0031511,MedGen:C3149711,MeSH:D010673	Chromaffin cell tumor,Medullary chromaffinoma,Medullary paraganglioma,Pheochromoblastoma
RT22_HUMAN	RT18B_HUMAN	MRPS22	MRPS18B	R -> H (in ODG7; uncertain significance; dbSNP:rs753345594)	202			Ovarian dysgenesis 7		A form of ovarian dysgenesis, a disorder characterized by lack of spontaneous pubertal development, primary amenorrhea, uterine hypoplasia, and hypergonadotropic hypogonadism as a result of streak gonads. ODG7 is an autosomal recessive condition.	MIM:618117,MedGen:CN253833,MeSH:D023961
SDHB_HUMAN	SDHA_HUMAN	SDHB	SDHA			S -> L (in MC2DN1; uncertain significance; dbSNP:rs397514541)	509						Mitochondrial complex II deficiency, nuclear type 1	Primary mitochondrial disease	A disorder of the mitochondrial respiratory chain with heterogeneous clinical manifestations. Clinical features include psychomotor regression in infants, poor growth with lack of speech development, severe spastic quadriplegia, dystonia, progressive leukoencephalopathy, muscle weakness, exercise intolerance, cardiomyopathy. Some patients manifest Leigh syndrome or Kearns-Sayre syndrome. MC2DN1 i…	MIM:252011,MedGen:C1855008,MeSH:D017237	Complex 2 mitochondrial respiratory chain deficiency,Complex II mitochondrial respiratory chain deficiency,SDH-defective infantile leukoencephalopathy,Succinate CoQ reductase deficiency,Succinate dehydrogenase deficiency
ATPG_HUMAN	ATP5E_HUMAN	ATP5F1C	ATP5F1E			Y -> C (in MC5DN3; likely pathogenic; dbSNP:rs387906929)	12						Mitochondrial complex V deficiency, nuclear type 3	Primary mitochondrial disease	A mitochondrial disorder with heterogeneous clinical manifestations including dysmorphic features, psychomotor retardation, hypotonia, growth retardation, cardiomyopathy, enlarged liver, hypoplastic kidneys and elevated lactate levels in urine, plasma and cerebrospinal fluid.	MIM:614053,MedGen:C3279708,MedGen:CN077654,MeSH:D017237	Mitochondrial complex V (ATP synthase) deficiency ATP5E type,Mitochondrial complex V (ATP synthase) deficiency type 3
ATPD_HUMAN	ATP5E_HUMAN	ATP5F1D	ATP5F1E			Y -> C (in MC5DN3; likely pathogenic; dbSNP:rs387906929)	12						Mitochondrial complex V deficiency, nuclear type 3	Primary mitochondrial disease	A mitochondrial disorder with heterogeneous clinical manifestations including dysmorphic features, psychomotor retardation, hypotonia, growth retardation, cardiomyopathy, enlarged liver, hypoplastic kidneys and elevated lactate levels in urine, plasma and cerebrospinal fluid.	MIM:614053,MedGen:C3279708,MedGen:CN077654,MeSH:D017237	Mitochondrial complex V (ATP synthase) deficiency ATP5E type,Mitochondrial complex V (ATP synthase) deficiency type 3
ATPG_HUMAN	ATPA_HUMAN	ATP5F1C	ATP5F1A			R -> C (in MC5DN4B; dbSNP:rs587776960)	329						Mitochondrial complex V deficiency, nuclear type 4B	Primary mitochondrial disease	An autosomal recessive mitochondrial disorder characterized by severe neonatal encephalopathy resulting in death in the first weeks of life. Affected individuals do not show dysmorphic features or organomegaly, and manifest neurologic features such as irritability, a high-pitched cry, a horizontal and vertical nystagmus, abnormal primitive reflexes, and tonus dysregulation. Post-mortem anatomopat…	MIM:615228,MedGen:C3808899,MeSH:D017237	Mitochondrial complex V (ATP synthase) deficiency, nuclear type 4B, encephalopathic type,Mitochondrial complex V (ATP synthase) deficiency ATP5A1 type,Mitochondrial complex V (ATP synthase) deficiency type 4
ATPG_HUMAN	ATPA_HUMAN	ATP5F1C	ATP5F1A			Y -> C (in COXPD22; dbSNP:rs587777788)	321						Combined oxidative phosphorylation deficiency 22	Primary mitochondrial disease	A mitochondrial disorder characterized by intrauterine growth retardation, microcephaly, hypotonia, pulmonary hypertension, failure to thrive, encephalopathy, and heart failure.	MIM:616045,MedGen:CN220052,MeSH:D028361
NDUAD_HUMAN	NDUA8_HUMAN	NDUFA13	NDUFA8			R -> C (in MC1DN37; reduced enzymatic activity of the respiratory chain complex I; reduced NDUFA8 protein levels; decrease in respiratory supercomplexes comprising complex I (CI/CIII 2/CIV and CI/CIII 2) as well as an increase in unintegrated complex III dimers; dbSNP:rs767864225)	47						Mitochondrial complex I deficiency, nuclear type 37	Primary mitochondrial disease	A form of mitochondrial complex I deficiency, the most common biochemical signature of mitochondrial disorders, a group of highly heterogeneous conditions characterized by defective oxidative phosphorylation, which collectively affects 1 in 5-10000 live births. Clinical disorders have variable severity, ranging from lethal neonatal disease to adult-onset neurodegenerative disorders. Phenotypes in…	MIM:619272,MedGen:CN296338,MeSH:D028361
SDHB_HUMAN	SDHA_HUMAN	SDHB	SDHA	D -> V (in MC2DN4; decreased succinate dehydrogenase (ubiquinone) activity in homozygous patient cells; decreased protein levels in homozygous patient cells; dbSNP:rs202101384)	48	R -> W (in PGL5; loss of activity; dbSNP:rs387906780)	555	Mitochondrial complex II deficiency, nuclear type 4	Primary mitochondrial disease	A form of mitochondrial complex II deficiency, a disorder with heterogeneous clinical manifestations. Some patients have multisystem involvement of the brain, heart, muscle, liver, and kidneys resulting in death in infancy, whereas others have only isolated cardiac or muscle involvement with onset in adulthood and normal cognition. Clinical features include psychomotor regression in infants, poor…	MIM:619224,MedGen:CN295804,MeSH:D028361		Paragangliomas 5		A neural crest tumor usually derived from the chromoreceptor tissue of a paraganglion. Paragangliomas can develop at various body sites, including the head, neck, thorax and abdomen. Most commonly, they are located in the head and neck region, specifically at the carotid bifurcation, the jugular foramen, the vagal nerve, and in the middle ear.	MIM:614165,MedGen:C3279992,MeSH:D010235
SDHB_HUMAN	SDHA_HUMAN	SDHB	SDHA			R -> W (in PGL5; loss of activity; dbSNP:rs387906780)	555						Paragangliomas 5		A neural crest tumor usually derived from the chromoreceptor tissue of a paraganglion. Paragangliomas can develop at various body sites, including the head, neck, thorax and abdomen. Most commonly, they are located in the head and neck region, specifically at the carotid bifurcation, the jugular foramen, the vagal nerve, and in the middle ear.	MIM:614165,MedGen:C3279992,MeSH:D010235
RPC1_HUMAN	RPC2_HUMAN	POLR3A	POLR3B			R -> H (in CMT1I; affects RNA polymerase III assembly; no effect on nuclear localization; dbSNP:rs2038648611)	1046						Charcot-Marie-Tooth disease, demyelinating, 1I	Charcot-Marie-Tooth disease,Neurodegeneration	An autosomal dominant demyelinating form of Charcot-Marie-Tooth disease, a disorder of the peripheral nervous system, characterized by progressive weakness and atrophy, initially of the peroneal muscles and later of the distal muscles of the arms. Charcot-Marie-Tooth disease is classified in two main groups on the basis of electrophysiologic properties and histopathology: primary peripheral demye…	MIM:619742,MedGen:CN306474,MeSH:D002607	Charcot-Marie-Tooth disease, demyelinating, type 1I,Charcot-Marie-Tooth neuropathy, type 1I
RPC1_HUMAN	RPC2_HUMAN	POLR3A	POLR3B			T -> R (in CMT1I; affects RNA polymerase III assembly; no effect on nuclear localization; dbSNP:rs2037492289)	462						Charcot-Marie-Tooth disease, demyelinating, 1I	Charcot-Marie-Tooth disease,Neurodegeneration	An autosomal dominant demyelinating form of Charcot-Marie-Tooth disease, a disorder of the peripheral nervous system, characterized by progressive weakness and atrophy, initially of the peroneal muscles and later of the distal muscles of the arms. Charcot-Marie-Tooth disease is classified in two main groups on the basis of electrophysiologic properties and histopathology: primary peripheral demye…	MIM:619742,MedGen:CN306474,MeSH:D002607	Charcot-Marie-Tooth disease, demyelinating, type 1I,Charcot-Marie-Tooth neuropathy, type 1I
RPC10_HUMAN	RPC1_HUMAN	POLR3K	POLR3A	R -> W (in HLD21; decrease in expression levels of RNA polymerase III-transcribed genes such as 5S and 7S ribosomal RNAs; dbSNP:rs1432006875)	41			Leukodystrophy, hypomyelinating, 21	Neurodegeneration,Leukodystrophy	An autosomal recessive neurodegenerative disorder characterized by global developmental delay, loss of motor, speech and cognitive milestones in the first decades of life, and diffuse hypomyelination of the white matter and atrophy of the cerebellum and corpus callosum observed on brain imaging. Clinical features include nystagmus, ataxia, dystonia, and spasticity. Other more variable features ar…	MIM:619310,MedGen:CN296583,MeSH:D020279
H4_HUMAN	H31T_HUMAN	H4C1; H4C2; H4C3; H4C4; H4C5; H4C6; H4C8; H4C9; H4C11; H4C12; H4C13; H4C14; H4C15; H4C16	H3-4	G -> R (found in a patient with a neurodevelopmental disorder; uncertain significance)	95
NBN_HUMAN	MRE11_HUMAN	NBN	MRE11			F -> C (in a breast cancer sample; somatic mutation)	237
RPC1_HUMAN	RPC2_HUMAN	POLR3A	POLR3B	D -> N (in HLD7; dbSNP:rs267608673)	372			Leukodystrophy, hypomyelinating, 7, with or without oligodontia and/or hypogonadotropic hypogonadism	Leukodystrophy	An autosomal recessive neurodegenerative disorder characterized by childhood onset of progressive motor decline manifest as spasticity, ataxia, tremor, and cerebellar signs, as well as mild cognitive regression. Other features may include hypodontia or oligodontia and hypogonadotropic hypogonadism. There is considerable inter- and intrafamilial variability.	MIM:607694,MedGen:C2676243,MeSH:D020279	4H leukodystrophy 1,4H syndrome,ADDH,Ataxia delayed dentition and hypomyelination,Leukodystrophy hypomyelinating with hypodontia and hypogonadotropic hypogonadism 4H syndrome,Leukodystrophy with oligodontia,Leukoencephalopathy hypomyelinating with ataxia and delayed dentition,TACH,Tremor-ataxia with central hypomyelination
RPC1_HUMAN	RPAC2_HUMAN	POLR3A	POLR1D	D -> N (in HLD7; dbSNP:rs267608673)	372			Leukodystrophy, hypomyelinating, 7, with or without oligodontia and/or hypogonadotropic hypogonadism	Leukodystrophy	An autosomal recessive neurodegenerative disorder characterized by childhood onset of progressive motor decline manifest as spasticity, ataxia, tremor, and cerebellar signs, as well as mild cognitive regression. Other features may include hypodontia or oligodontia and hypogonadotropic hypogonadism. There is considerable inter- and intrafamilial variability.	MIM:607694,MedGen:C2676243,MeSH:D020279	4H leukodystrophy 1,4H syndrome,ADDH,Ataxia delayed dentition and hypomyelination,Leukodystrophy hypomyelinating with hypodontia and hypogonadotropic hypogonadism 4H syndrome,Leukodystrophy with oligodontia,Leukoencephalopathy hypomyelinating with ataxia and delayed dentition,TACH,Tremor-ataxia with central hypomyelination
RPC2_HUMAN	RPAB4_HUMAN	POLR3B	POLR2K	R -> H (in HLD8; dbSNP:rs267608687)	768			Leukodystrophy, hypomyelinating, 8, with or without oligodontia and/or hypogonadotropic hypogonadism	Leukodystrophy	An autosomal recessive neurodegenerative disorder characterized by early childhood onset of cerebellar ataxia and mild intellectual disabilities associated with diffuse hypomyelination apparent on brain MRI. Variable features include oligodontia and/or hypogonadotropic hypogonadism.	MIM:614381,MedGen:C3280644,MedGen:CN119427,MeSH:D020279	4H leukodystrophy 2,Cerebellar hypoplasia with endosteal sclerosis
U5S1_HUMAN	PRP8_HUMAN	EFTUD2	PRPF8	L -> R (in MFDM; dbSNP:rs387906879)	637			Mandibulofacial dysostosis with microcephaly	Intellectual disability	A rare syndrome characterized by progressive microcephaly, midface and malar hypoplasia, micrognathia, microtia, dysplastic ears, preauricular skin tags, significant developmental delay, and speech delay. Many patients have major sequelae, including choanal atresia that results in respiratory difficulties, conductive hearing loss, and cleft palate.	MIM:610536,MedGen:C1864652,MeSH:D008342,MeSH:D008831
U5S1_HUMAN	PRP8_HUMAN	EFTUD2	PRPF8	R -> W (in MFDM; dbSNP:rs387906877)	262			Mandibulofacial dysostosis with microcephaly	Intellectual disability	A rare syndrome characterized by progressive microcephaly, midface and malar hypoplasia, micrognathia, microtia, dysplastic ears, preauricular skin tags, significant developmental delay, and speech delay. Many patients have major sequelae, including choanal atresia that results in respiratory difficulties, conductive hearing loss, and cleft palate.	MIM:610536,MedGen:C1864652,MeSH:D008342,MeSH:D008831
H4_HUMAN	H31T_HUMAN	H4C1; H4C2; H4C3; H4C4; H4C5; H4C6; H4C8; H4C9; H4C11; H4C12; H4C13; H4C14; H4C15; H4C16	H3-4	L -> P (in TEBIVANED3; results in early developmental defects when expressed in zebrafish embryos)	38			Tessadori-Bicknell-Van Haaften neurodevelopmental syndrome 3	Intellectual disability	An autosomal dominant disorder characterized by global developmental delay with poor overall growth, impaired intellectual development, and speech difficulties. More variable features include hypotonia, microcephaly, and dysmorphic facies.	MIM:619950,MedGen:CN315799,MeSH:D065886
H4_HUMAN	H31T_HUMAN	H4C1; H4C2; H4C3; H4C4; H4C5; H4C6; H4C8; H4C9; H4C11; H4C12; H4C13; H4C14; H4C15; H4C16	H3-4	R -> C (in TEBIVANED3)	46			Tessadori-Bicknell-Van Haaften neurodevelopmental syndrome 3	Intellectual disability	An autosomal dominant disorder characterized by global developmental delay with poor overall growth, impaired intellectual development, and speech difficulties. More variable features include hypotonia, microcephaly, and dysmorphic facies.	MIM:619950,MedGen:CN315799,MeSH:D065886
H4_HUMAN	H31T_HUMAN	H4C1; H4C2; H4C3; H4C4; H4C5; H4C6; H4C8; H4C9; H4C11; H4C12; H4C13; H4C14; H4C15; H4C16	H3-4	R -> L (in TEBIVANED4; results in early developmental defects when expressed in zebrafish embryos)	41			Tessadori-Bicknell-Van Haaften neurodevelopmental syndrome 4	Intellectual disability	An autosomal dominant disorder characterized by global developmental delay with poor overall growth, variably impaired intellectual development, learning difficulties, distal skeletal anomalies, and dysmorphic facies. Some patients have visual or hearing deficits.	MIM:619951,MedGen:CN315800,MeSH:D065886
RPC1_HUMAN	RPAC2_HUMAN	POLR3A	POLR1D			L -> S (in TCS2)	82						Treacher Collins syndrome 2		A form of Treacher Collins syndrome, a disorder of craniofacial development. Treacher Collins syndrome is characterized by a combination of bilateral downward slanting of the palpebral fissures, colobomas of the lower eyelids with a paucity of eyelashes medial to the defect, hypoplasia of the facial bones, cleft palate, malformation of the external ears, atresia of the external auditory canals, a…	MIM:613717,MedGen:C3150983,MeSH:D008342
RPC1_HUMAN	RPAC2_HUMAN	POLR3A	POLR1D			R -> C (in TCS2; dbSNP:rs1014369151)	56						Treacher Collins syndrome 2		A form of Treacher Collins syndrome, a disorder of craniofacial development. Treacher Collins syndrome is characterized by a combination of bilateral downward slanting of the palpebral fissures, colobomas of the lower eyelids with a paucity of eyelashes medial to the defect, hypoplasia of the facial bones, cleft palate, malformation of the external ears, atresia of the external auditory canals, a…	MIM:613717,MedGen:C3150983,MeSH:D008342
RPA1_HUMAN	RPA2_HUMAN	POLR1A	POLR1B			S -> R (in TCS4; uncertain significance; dbSNP:rs1684443250)	682						Treacher Collins syndrome 4		A form of Treacher Collins syndrome, a disorder of craniofacial development. Treacher Collins syndrome is characterized by a combination of bilateral downward slanting of the palpebral fissures, colobomas of the lower eyelids with a paucity of eyelashes medial to the defect, hypoplasia of the facial bones, cleft palate, malformation of the external ears, atresia of the external auditory canals, a…	MIM:618939,MedGen:CN283261,MeSH:D008342	Treacher-Collins syndrome 4
RPA1_HUMAN	RPA2_HUMAN	POLR1A	POLR1B			R -> S (in TCS4)	1003						Treacher Collins syndrome 4		A form of Treacher Collins syndrome, a disorder of craniofacial development. Treacher Collins syndrome is characterized by a combination of bilateral downward slanting of the palpebral fissures, colobomas of the lower eyelids with a paucity of eyelashes medial to the defect, hypoplasia of the facial bones, cleft palate, malformation of the external ears, atresia of the external auditory canals, a…	MIM:618939,MedGen:CN283261,MeSH:D008342	Treacher-Collins syndrome 4
THOC1_HUMAN	THOC2_HUMAN	THOC1	THOC2			L -> P (in XLID12; reduced amounts of protein; reduced amounts of other THO complex subunits; the mutant protein has a significantly shorter half-life; dbSNP:rs797045018)	438						Intellectual developmental disorder, X-linked 12	Intellectual disability	A form of intellectual disability, a disorder characterized by significantly below average general intellectual functioning associated with impairments in adaptive behavior and manifested during the developmental period. Intellectual deficiency is the only primary symptom of non-syndromic X-linked forms, while syndromic forms present with associated physical, neurological and/or psychiatric manif…	MIM:300957,MedGen:CN232398,MeSH:D038901	MRX12,MRX35
SPTC2_HUMAN	SPTC1_HUMAN	SPTLC2	SPTLC1	R -> W (in HSAN1C; late onset; slightly increased activity with L-serine as substrate; highly increased activity toward L-alanine resulting in the accumulation of 1-deoxy-sphinganine; dbSNP:rs775437084)	183			Neuropathy, hereditary sensory and autonomic, 1C	Neurodegeneration,Neuropathy	A form of hereditary sensory and autonomic neuropathy, a genetically and clinically heterogeneous group of disorders characterized by degeneration of dorsal root and autonomic ganglion cells, and by prominent sensory abnormalities with a variable degree of motor and autonomic dysfunction. The neurological phenotype is often complicated by severe infections, osteomyelitis, and amputations. HSAN1C …	MIM:613640,MedGen:C3150896,MeSH:D009477	Hereditary sensory neuropathy type IC,HSAN IC,HSN1C,HSN IC
SPTC2_HUMAN	SPTC1_HUMAN	SPTLC2	SPTLC1			R -> W (in a breast cancer sample; somatic mutation; dbSNP:rs542876370)	239
SPTC2_HUMAN	SPTC1_HUMAN	SPTLC2	SPTLC1			A -> G (found in a patient with HSAN1A; uncertain significance; dbSNP:rs768841574)	310
SPTC2_HUMAN	SPTC1_HUMAN	SPTLC2	SPTLC1	G -> V (in HSAN1C; complete loss of normal activity as measured by lack of formation of sphinganine; affects enzymatic affinity resulting in the accumulation of the alternative metabolite 1-deoxy-sphinganine; dbSNP:rs267607089)	382	C -> Y (in HSAN1A; reduced canonical activity towards serine; does not affect the interaction with SPTLC2; dbSNP:rs119482081)	133	Neuropathy, hereditary sensory and autonomic, 1C	Neurodegeneration,Neuropathy	A form of hereditary sensory and autonomic neuropathy, a genetically and clinically heterogeneous group of disorders characterized by degeneration of dorsal root and autonomic ganglion cells, and by prominent sensory abnormalities with a variable degree of motor and autonomic dysfunction. The neurological phenotype is often complicated by severe infections, osteomyelitis, and amputations. HSAN1C …	MIM:613640,MedGen:C3150896,MeSH:D009477	Hereditary sensory neuropathy type IC,HSAN IC,HSN1C,HSN IC	Neuropathy, hereditary sensory and autonomic, 1A	Neurodegeneration,Neuropathy	A form of hereditary sensory and autonomic neuropathy, a genetically and clinically heterogeneous group of disorders characterized by degeneration of dorsal root and autonomic ganglion cells, and by prominent sensory abnormalities with a variable degree of motor and autonomic dysfunction. The neurological phenotype is often complicated by severe infections, osteomyelitis, and amputations. HSAN1A …	MIM:162400,MedGen:C0020071,MedGen:C3149656,MeSH:D009477	Hereditary sensory neuropathy type IA,Hereditary sensory radicular neuropathy autosomal dominant type 1A,HSAN1,HSAN IA,HSN1,HSN IA
SPTC2_HUMAN	SPTC1_HUMAN	SPTLC2	SPTLC1			C -> Y (in HSAN1A; reduced canonical activity towards serine; does not affect the interaction with SPTLC2; dbSNP:rs119482081)	133						Neuropathy, hereditary sensory and autonomic, 1A	Neurodegeneration,Neuropathy	A form of hereditary sensory and autonomic neuropathy, a genetically and clinically heterogeneous group of disorders characterized by degeneration of dorsal root and autonomic ganglion cells, and by prominent sensory abnormalities with a variable degree of motor and autonomic dysfunction. The neurological phenotype is often complicated by severe infections, osteomyelitis, and amputations. HSAN1A …	MIM:162400,MedGen:C0020071,MedGen:C3149656,MeSH:D009477	Hereditary sensory neuropathy type IA,Hereditary sensory radicular neuropathy autosomal dominant type 1A,HSAN1,HSAN IA,HSN1,HSN IA
SPTC2_HUMAN	SPTC1_HUMAN	SPTLC2	SPTLC1			V -> D (in HSAN1A; reduced canonical activity towards serine; does not affect the interaction with SPTLC2; dbSNP:rs119482083)	144						Neuropathy, hereditary sensory and autonomic, 1A	Neurodegeneration,Neuropathy	A form of hereditary sensory and autonomic neuropathy, a genetically and clinically heterogeneous group of disorders characterized by degeneration of dorsal root and autonomic ganglion cells, and by prominent sensory abnormalities with a variable degree of motor and autonomic dysfunction. The neurological phenotype is often complicated by severe infections, osteomyelitis, and amputations. HSAN1A …	MIM:162400,MedGen:C0020071,MedGen:C3149656,MeSH:D009477	Hereditary sensory neuropathy type IA,Hereditary sensory radicular neuropathy autosomal dominant type 1A,HSAN1,HSAN IA,HSN1,HSN IA
U520_HUMAN	TSSC4_HUMAN	SNRNP200	TSSC4	R -> H (in RP33; dbSNP:rs749546665)	1779			Retinitis pigmentosa 33	Retinitis pigmentosa	A retinal dystrophy belonging to the group of pigmentary retinopathies. Retinitis pigmentosa is characterized by retinal pigment deposits visible on fundus examination and primary loss of rod photoreceptor cells followed by secondary loss of cone photoreceptors. Patients typically have night vision blindness and loss of midperipheral visual field. As their condition progresses, they lose their fa…	MIM:610359,MedGen:C1835895,MeSH:D012174
RPC1_HUMAN	RPAB3_HUMAN	POLR3A	POLR2H	F -> L (in HLD7; dbSNP:rs267608668)	558			Leukodystrophy, hypomyelinating, 7, with or without oligodontia and/or hypogonadotropic hypogonadism	Leukodystrophy	An autosomal recessive neurodegenerative disorder characterized by childhood onset of progressive motor decline manifest as spasticity, ataxia, tremor, and cerebellar signs, as well as mild cognitive regression. Other features may include hypodontia or oligodontia and hypogonadotropic hypogonadism. There is considerable inter- and intrafamilial variability.	MIM:607694,MedGen:C2676243,MeSH:D020279	4H leukodystrophy 1,4H syndrome,ADDH,Ataxia delayed dentition and hypomyelination,Leukodystrophy hypomyelinating with hypodontia and hypogonadotropic hypogonadism 4H syndrome,Leukodystrophy with oligodontia,Leukoencephalopathy hypomyelinating with ataxia and delayed dentition,TACH,Tremor-ataxia with central hypomyelination
RPC1_HUMAN	RPAB3_HUMAN	POLR3A	POLR2H	N -> I (in HLD7; dbSNP:rs267608672)	775			Leukodystrophy, hypomyelinating, 7, with or without oligodontia and/or hypogonadotropic hypogonadism	Leukodystrophy	An autosomal recessive neurodegenerative disorder characterized by childhood onset of progressive motor decline manifest as spasticity, ataxia, tremor, and cerebellar signs, as well as mild cognitive regression. Other features may include hypodontia or oligodontia and hypogonadotropic hypogonadism. There is considerable inter- and intrafamilial variability.	MIM:607694,MedGen:C2676243,MeSH:D020279	4H leukodystrophy 1,4H syndrome,ADDH,Ataxia delayed dentition and hypomyelination,Leukodystrophy hypomyelinating with hypodontia and hypogonadotropic hypogonadism 4H syndrome,Leukodystrophy with oligodontia,Leukoencephalopathy hypomyelinating with ataxia and delayed dentition,TACH,Tremor-ataxia with central hypomyelination
RL6_HUMAN	RL35A_HUMAN	RPL6	RPL35A			V -> I (in DBA5; may result in aberrant splicing; dbSNP:rs116840808)	33						Diamond-Blackfan anemia 5	Diamond-Blackfan anemia	A form of Diamond-Blackfan anemia, a congenital non-regenerative hypoplastic anemia that usually presents early in infancy. Diamond- Blackfan anemia is characterized by a moderate to severe macrocytic anemia, erythroblastopenia, and an increased risk of malignancy. 30 to 40% of Diamond-Blackfan anemia patients present with short stature and congenital anomalies, the most frequent being craniofaci…	MIM:612528,MedGen:C2675859,MeSH:D029503
K2C1_HUMAN	K1C10_HUMAN	KRT1	KRT10			R -> S (in EHK2; dbSNP:rs58852768)	156						Epidermolytic hyperkeratosis 2	Ichthyosis	A form of epidermolytic hyperkeratosis, a skin disorder characterized by widespread blistering and an ichthyotic erythroderma at birth that persist into adulthood. Histologically there is a diffuse epidermolytic degeneration in the lower spinous layer of the epidermis. Within a few weeks from birth, erythroderma and blister formation diminish and hyperkeratoses develop. EHK2 inheritance is autoso…	MIM:620150,MedGen:CN327122,MeSH:D017488
K2C1_HUMAN	K1C10_HUMAN	KRT1	KRT10			N -> H (in EHK2; dbSNP:rs57784225)	154						Epidermolytic hyperkeratosis 2	Ichthyosis	A form of epidermolytic hyperkeratosis, a skin disorder characterized by widespread blistering and an ichthyotic erythroderma at birth that persist into adulthood. Histologically there is a diffuse epidermolytic degeneration in the lower spinous layer of the epidermis. Within a few weeks from birth, erythroderma and blister formation diminish and hyperkeratoses develop. EHK2 inheritance is autoso…	MIM:620150,MedGen:CN327122,MeSH:D017488
K2C1_HUMAN	K1C10_HUMAN	KRT1	KRT10	Y -> N (in dbSNP:rs1050872)	358	M -> T (in EHK2; also found in a patient with hyperkeratotic epidermal nevi due to genetic mosaicism; dbSNP:rs58901407)	150						Epidermolytic hyperkeratosis 2	Ichthyosis	A form of epidermolytic hyperkeratosis, a skin disorder characterized by widespread blistering and an ichthyotic erythroderma at birth that persist into adulthood. Histologically there is a diffuse epidermolytic degeneration in the lower spinous layer of the epidermis. Within a few weeks from birth, erythroderma and blister formation diminish and hyperkeratoses develop. EHK2 inheritance is autoso…	MIM:620150,MedGen:CN327122,MeSH:D017488
K2C1_HUMAN	K1C10_HUMAN	KRT1	KRT10	I -> T (in AEI2 and EHK1; dbSNP:rs57837128)	479	Y -> C (in EHK2; dbSNP:rs267607383)	449	Ichthyosis, annular epidermolytic, 2;Epidermolytic hyperkeratosis 1	Ichthyosis;Ichthyosis		MIM:620148,MedGen:CN322561,MeSH:D007057;MIM:113800,MedGen:C0079153,MedGen:C1862005,MeSH:D017488		Epidermolytic hyperkeratosis 2	Ichthyosis	A form of epidermolytic hyperkeratosis, a skin disorder characterized by widespread blistering and an ichthyotic erythroderma at birth that persist into adulthood. Histologically there is a diffuse epidermolytic degeneration in the lower spinous layer of the epidermis. Within a few weeks from birth, erythroderma and blister formation diminish and hyperkeratoses develop. EHK2 inheritance is autoso…	MIM:620150,MedGen:CN327122,MeSH:D017488
K2C1_HUMAN	K1C10_HUMAN	KRT1	KRT10	L -> P (in EHK1; dbSNP:rs267607430)	485	I -> T (in AEI1; dbSNP:rs62651994)	446	Epidermolytic hyperkeratosis 1	Ichthyosis	A skin disorder characterized by widespread blistering and an ichthyotic erythroderma at birth that persist into adulthood. Histologically there is a diffuse epidermolytic degeneration in the lower spinous layer of the epidermis. Within a few weeks from birth, erythroderma and blister formation diminish and hyperkeratoses develop. EHK1 inheritance is autosomal dominant or autosomal recessive.	MIM:113800,MedGen:C0079153,MedGen:C1862005,MeSH:D017488	BCIE,BIE,Bullous congenital ichthyosiform erythroderma,Bullous erythroderma ichthyosiformis congenita of Brocq,Bullous ichthyosiform erythroderma,Epidermolytic hyperkeratosis late-onset	Ichthyosis, annular epidermolytic, 1	Ichthyosis	A form of annular epidermolytic ichthyosis, an autosomal dominant skin disorder characterized by polycyclic, migratory erythematous and scaly plaques. AEI1 is characterized by the development of widespread erythematous blistering in the neonatal period or early childhood that subsides over time.	MIM:607602,MedGen:C1843463,MeSH:D007057	AEI,Annular ichthyosis variant of BCIE,Cyclic ichthyosis with epidermolytic hyperkeratosis,Ichthyosis annular epidermolytic
K2C1_HUMAN	K1C10_HUMAN	KRT1	KRT10	Y -> C (in EHK1; dbSNP:rs58420087)	482	Y -> C (in EHK2; dbSNP:rs267607383)	449	Epidermolytic hyperkeratosis 1	Ichthyosis	A skin disorder characterized by widespread blistering and an ichthyotic erythroderma at birth that persist into adulthood. Histologically there is a diffuse epidermolytic degeneration in the lower spinous layer of the epidermis. Within a few weeks from birth, erythroderma and blister formation diminish and hyperkeratoses develop. EHK1 inheritance is autosomal dominant or autosomal recessive.	MIM:113800,MedGen:C0079153,MedGen:C1862005,MeSH:D017488	BCIE,BIE,Bullous congenital ichthyosiform erythroderma,Bullous erythroderma ichthyosiformis congenita of Brocq,Bullous ichthyosiform erythroderma,Epidermolytic hyperkeratosis late-onset	Epidermolytic hyperkeratosis 2	Ichthyosis	A form of epidermolytic hyperkeratosis, a skin disorder characterized by widespread blistering and an ichthyotic erythroderma at birth that persist into adulthood. Histologically there is a diffuse epidermolytic degeneration in the lower spinous layer of the epidermis. Within a few weeks from birth, erythroderma and blister formation diminish and hyperkeratoses develop. EHK2 inheritance is autoso…	MIM:620150,MedGen:CN327122,MeSH:D017488
K2C1_HUMAN	K1C10_HUMAN	KRT1	KRT10	L -> P (in EHK1; dbSNP:rs267607430)	485	Y -> C (in EHK2; dbSNP:rs267607383)	449	Epidermolytic hyperkeratosis 1	Ichthyosis	A skin disorder characterized by widespread blistering and an ichthyotic erythroderma at birth that persist into adulthood. Histologically there is a diffuse epidermolytic degeneration in the lower spinous layer of the epidermis. Within a few weeks from birth, erythroderma and blister formation diminish and hyperkeratoses develop. EHK1 inheritance is autosomal dominant or autosomal recessive.	MIM:113800,MedGen:C0079153,MedGen:C1862005,MeSH:D017488	BCIE,BIE,Bullous congenital ichthyosiform erythroderma,Bullous erythroderma ichthyosiformis congenita of Brocq,Bullous ichthyosiform erythroderma,Epidermolytic hyperkeratosis late-onset	Epidermolytic hyperkeratosis 2	Ichthyosis	A form of epidermolytic hyperkeratosis, a skin disorder characterized by widespread blistering and an ichthyotic erythroderma at birth that persist into adulthood. Histologically there is a diffuse epidermolytic degeneration in the lower spinous layer of the epidermis. Within a few weeks from birth, erythroderma and blister formation diminish and hyperkeratoses develop. EHK2 inheritance is autoso…	MIM:620150,MedGen:CN327122,MeSH:D017488
EIF3M_HUMAN	EIF3F_HUMAN	EIF3M	EIF3F			F -> V (in MRT67; decreased protein abundance; dbSNP:rs141976414)	232						Intellectual developmental disorder, autosomal recessive 67	Intellectual disability	A form of intellectual disability, a disorder characterized by significantly below average general intellectual functioning associated with impairments in adaptive behavior and manifested during the developmental period. Some MRT67 patients manifest seizures and sensorineural hearing loss.	MIM:618295,MedGen:CN258146,MeSH:D008607
PRS8_HUMAN	PRS4_HUMAN	PSMC5	PSMC1	R -> Q (in a colorectal cancer sample; somatic mutation)	60
IF4E2_HUMAN	GGYF2_HUMAN	EIF4E2	GIGYF2			N -> S (may be associated with PARK11; dbSNP:rs72554080)	56
RL35A_HUMAN	RL18A_HUMAN	RPL35A	RPL18A	V -> I (in DBA5; may result in aberrant splicing; dbSNP:rs116840808)	33			Diamond-Blackfan anemia 5	Diamond-Blackfan anemia	A form of Diamond-Blackfan anemia, a congenital non-regenerative hypoplastic anemia that usually presents early in infancy. Diamond- Blackfan anemia is characterized by a moderate to severe macrocytic anemia, erythroblastopenia, and an increased risk of malignancy. 30 to 40% of Diamond-Blackfan anemia patients present with short stature and congenital anomalies, the most frequent being craniofaci…	MIM:612528,MedGen:C2675859,MeSH:D029503
INSR_HUMAN	IGF1R_HUMAN	INSR	IGF1R	N -> D (in LEPRCH; partially inhibits receptor processing and autophosphorylation; strongly impairs ERK phosphorylation; induces wild-type levels of IRS-1 phosphorylation; dbSNP:rs121913160)	458			Leprechaunism		Represents the most severe form of insulin resistance syndrome, characterized by intrauterine and postnatal growth retardation and death in early infancy. Inheritance is autosomal recessive.	MIM:246200,MedGen:C0265344,MedGen:C0271689	Donohue syndrome
INSR_HUMAN	IGF1R_HUMAN	INSR	IGF1R	I -> M (in LEPRCH; mild; dbSNP:rs121913159)	146			Leprechaunism		Represents the most severe form of insulin resistance syndrome, characterized by intrauterine and postnatal growth retardation and death in early infancy. Inheritance is autosomal recessive.	MIM:246200,MedGen:C0265344,MedGen:C0271689	Donohue syndrome
INSR_HUMAN	IGF1R_HUMAN	INSR	IGF1R	L -> Q (in LEPRCH; inhibits receptor processing)	120			Leprechaunism		Represents the most severe form of insulin resistance syndrome, characterized by intrauterine and postnatal growth retardation and death in early infancy. Inheritance is autosomal recessive.	MIM:246200,MedGen:C0265344,MedGen:C0271689	Donohue syndrome
INSR_HUMAN	IGF1R_HUMAN	INSR	IGF1R	N -> K (in RMS; impairs transport to the plasma membrane and reduces the affinity to bind insulin; dbSNP:rs121913143)	42			Rabson-Mendenhall syndrome		Severe insulin resistance syndrome characterized by insulin-resistant diabetes mellitus with pineal hyperplasia and somatic abnormalities. Typical features include coarse, senile-appearing facies, dental and skin abnormalities, abdominal distension, and phallic enlargement. Inheritance is autosomal recessive.	MIM:262190,MedGen:C0271695	Mendenhall syndrome
INSR_HUMAN	IGF1R_HUMAN	INSR	IGF1R	S -> I (in RMS; impairs post-translational processing; dbSNP:rs1135401739)	835			Rabson-Mendenhall syndrome		Severe insulin resistance syndrome characterized by insulin-resistant diabetes mellitus with pineal hyperplasia and somatic abnormalities. Typical features include coarse, senile-appearing facies, dental and skin abnormalities, abdominal distension, and phallic enlargement. Inheritance is autosomal recessive.	MIM:262190,MedGen:C0271695	Mendenhall syndrome
INSR_HUMAN	IGF1R_HUMAN	INSR	IGF1R			K -> N (in IGF1RES; has decreased IGF1R function; dbSNP:rs121912427)	145						Insulin-like growth factor 1 resistance		A disorder characterized by intrauterine growth retardation, poor postnatal growth and increased plasma IGF1 levels.	MIM:270450,MedGen:C1849157,MedGen:C1849158,MeSH:D006130	End-organ insensitivity to somatomedin,IGF1 resistance,Resistance to insulin-like growth factor I,Resistance to somatomedin-C
CHMP3_HUMAN	CHM2B_HUMAN	CHMP3	CHMP2B			I -> V (in FTDALS7; cells expressing the mutant protein have large cytoplasmic vacuoles with an accumulation of the mutant protein on the outer membrane termed halos; cells with the mutant protein also have aberrant localization of CD63 and an increase in MAP1LC3A1 overall indicating a defect in the autophagic pathway; dbSNP:rs63750818)	29						Frontotemporal dementia and/or amyotrophic lateral sclerosis 7	Amyotrophic lateral sclerosis	A neurodegenerative disorder characterized by frontotemporal dementia and/or amyotrophic lateral sclerosis in affected individuals. There is high intrafamilial variation. Frontotemporal dementia (FTD) is characterized by frontal and temporal lobe atrophy associated with neuronal loss, gliosis, and dementia. Patients exhibit progressive changes in social, behavioral, and/or language function. Amyo…	MIM:600795,MedGen:C1833296,MeSH:D000690,MeSH:D057174	ALS17,Amyotrophic lateral sclerosis, CHMP2B-related,Amyotrophic lateral sclerosis 17,Frontotemporal dementia, chromosome 3-linked,FTD3
AP1G1_HUMAN	AP1S1_HUMAN	AP1G1	AP1S1	M -> V (in USRISR; does not fully rescue morphological defects in a zebrafish animal model; affects trafficking of transferrin from recycling endosomes to plasma membrane; no effect on subcellular location in the perinuclear region; does not affect interaction with AP-1 complex subunits AP1B1, AP1M1 and AP1S1)	366			Usmani-Riazuddin syndrome, autosomal recessive	Intellectual disability	A neurodevelopmental disorder characterized by global developmental delay with impaired intellectual development and speech delay, hypotonia, spasticity, and behavioral abnormalities. More variable additional features may include seizures, scoliosis, and joint laxity.	MIM:619548,MedGen:CN300606,MeSH:D065886
AP1G1_HUMAN	AP1S1_HUMAN	AP1G1	AP1S1	P -> H (in USRISR; does not fully rescue morphological defects in a zebrafish animal model; affects trafficking of transferrin from early to recycling endosomes; no effect on subcellular location in the perinuclear region; does not affect interaction with AP-1 complex subunits AP1B1, AP1M1 and AP1S1)	243			Usmani-Riazuddin syndrome, autosomal recessive	Intellectual disability	A neurodevelopmental disorder characterized by global developmental delay with impaired intellectual development and speech delay, hypotonia, spasticity, and behavioral abnormalities. More variable additional features may include seizures, scoliosis, and joint laxity.	MIM:619548,MedGen:CN300606,MeSH:D065886
DYN2_HUMAN	DYN3_HUMAN	DNM2	DNM3	R -> W (in CNM1; reduced association with the centrosome; dbSNP:rs121909090)	369			Myopathy, centronuclear, 1		A congenital muscle disorder characterized by progressive muscular weakness and wasting involving mainly limb girdle, trunk, and neck muscles. It may also affect distal muscles. Weakness may be present during childhood or adolescence or may not become evident until the third decade of life. Ptosis is a frequent clinical feature. The most prominent histopathologic features include high frequency o…	MIM:160150,MedGen:C1834558,MeSH:D020914	Autosomal dominant myotubular myopathy,Centronuclear myopathy autosomal dominant
SAP_HUMAN	SORL_HUMAN	PSAP	SORL1	Missing (in KRBSAPA)	70			Krabbe disease, atypical, due to saposin A deficiency		An autosomal recessive disorder of galactosylceramide metabolism. Clinical features include neurologic regression around age 3 months, loss of spontaneous movements, hyporeflexia, generalized brain atrophy, and diffuse white matter dysmyelination.	MIM:611722,MedGen:C2673266,MeSH:D007965	Saposin A deficiency
SAP_HUMAN	PPT1_HUMAN	PSAP	PPT1			V -> M (in CLN1; late infantile form; dbSNP:rs148412181)	181						Ceroid lipofuscinosis, neuronal, 1	Neuronal ceroid lipofuscinosis	A form of neuronal ceroid lipofuscinosis with variable age at onset. Infantile, late-infantile, juvenile, and adult onset have been reported. Neuronal ceroid lipofuscinoses are progressive neurodegenerative, lysosomal storage diseases characterized by intracellular accumulation of autofluorescent liposomal material, and clinically by seizures, dementia, visual loss, and/or cerebral atrophy. The l…	MIM:256730,MedGen:C0268281,MedGen:C1850451,MedGen:C2931673,MeSH:D009472	Hagberg-Santavuori disease,INCL,Infantile neuronal ceroid lipofuscinosis,Juvenile neuronal ceroid lipofuscinosis with granular osmiophilic deposits,Neuronal ceroid lipofuscinosis with variable age at onset,Santavuori disease,Santavuori-Haltia disease
TM230_HUMAN	AT11B_HUMAN	TMEM230	ATP11B	R -> L (in PARK; uncertain significance; results in decreased synaptic vesicle trafficking; dbSNP:rs764786986)	78			Parkinson disease	Neurodegeneration,Parkinson disease,Parkinsonism	A complex neurodegenerative disorder characterized by bradykinesia, resting tremor, muscular rigidity and postural instability. Additional features are characteristic postural abnormalities, dysautonomia, dystonic cramps, and dementia. The pathology of Parkinson disease involves the loss of dopaminergic neurons in the substantia nigra and the presence of Lewy bodies (intraneuronal accumulations o…	MIM:168600,MedGen:C0030567,MedGen:C3160718,MeSH:D010300	Idiopathic Parkinson disease,Late onset Parkinson disease,Lewy body Parkinson disease,Paralysis Agitans,PD,Primary Parkinsonism
TM230_HUMAN	AT11B_HUMAN	TMEM230	ATP11B	Y -> C (in PARK; uncertain significance; sporadic case; results in decreased synaptic vesicle trafficking; dbSNP:rs1056737920)	29			Parkinson disease	Neurodegeneration,Parkinson disease,Parkinsonism	A complex neurodegenerative disorder characterized by bradykinesia, resting tremor, muscular rigidity and postural instability. Additional features are characteristic postural abnormalities, dysautonomia, dystonic cramps, and dementia. The pathology of Parkinson disease involves the loss of dopaminergic neurons in the substantia nigra and the presence of Lewy bodies (intraneuronal accumulations o…	MIM:168600,MedGen:C0030567,MedGen:C3160718,MeSH:D010300	Idiopathic Parkinson disease,Late onset Parkinson disease,Lewy body Parkinson disease,Paralysis Agitans,PD,Primary Parkinsonism
SIA8D_HUMAN	SAP_HUMAN	ST8SIA4	PSAP	E -> G (in a colorectal cancer sample; somatic mutation)	92
AGAL_HUMAN	RISC_HUMAN	GLA	SCPEP1	Q -> R (in FD; uncertain significance; decreased enzyme activity; dbSNP:rs869312161)	330			Fabry disease		Rare X-linked sphingolipidosis disease where glycolipid accumulates in many tissues. The disease consists of an inborn error of glycosphingolipid catabolism. FD patients show systemic accumulation of globotriaosylceramide (Gb3) and related glycosphingolipids in the plasma and cellular lysosomes throughout the body. Clinical recognition in males results from characteristic skin lesions (angiokerat…	MIM:301500,MedGen:C0002986,MedGen:C1970820
AGAL_HUMAN	RISC_HUMAN	GLA	SCPEP1	G -> A (in FD; uncertain significance; decreased enzyme activity; dbSNP:rs869312164)	375			Fabry disease		Rare X-linked sphingolipidosis disease where glycolipid accumulates in many tissues. The disease consists of an inborn error of glycosphingolipid catabolism. FD patients show systemic accumulation of globotriaosylceramide (Gb3) and related glycosphingolipids in the plasma and cellular lysosomes throughout the body. Clinical recognition in males results from characteristic skin lesions (angiokerat…	MIM:301500,MedGen:C0002986,MedGen:C1970820
AGAL_HUMAN	RISC_HUMAN	GLA	SCPEP1	I -> T (in FD; uncertain significance; decreased enzyme activity; dbSNP:rs727505292)	253			Fabry disease		Rare X-linked sphingolipidosis disease where glycolipid accumulates in many tissues. The disease consists of an inborn error of glycosphingolipid catabolism. FD patients show systemic accumulation of globotriaosylceramide (Gb3) and related glycosphingolipids in the plasma and cellular lysosomes throughout the body. Clinical recognition in males results from characteristic skin lesions (angiokerat…	MIM:301500,MedGen:C0002986,MedGen:C1970820
NFL_HUMAN	VIME_HUMAN	NEFL	VIM			E -> K (in CTRCT30; the mutation increases the proteasome activity in transfected cells; causes also a severe kinetic defect in vimentin assembly both in vitro and in vivo; dbSNP:rs121917775)	151						Cataract 30, multiple types	Cataract	An opacification of the crystalline lens of the eye that frequently results in visual impairment or blindness. Opacities vary in morphology, are often confined to a portion of the lens, and may be static or progressive. In general, the more posteriorly located and dense an opacity, the greater the impact on visual function.	MIM:116300,MedGen:C1861827,MeSH:D002386	Pulverulent cataract 30
NFM_HUMAN	VIME_HUMAN	NEFM	VIM			E -> K (in CTRCT30; the mutation increases the proteasome activity in transfected cells; causes also a severe kinetic defect in vimentin assembly both in vitro and in vivo; dbSNP:rs121917775)	151						Cataract 30, multiple types	Cataract	An opacification of the crystalline lens of the eye that frequently results in visual impairment or blindness. Opacities vary in morphology, are often confined to a portion of the lens, and may be static or progressive. In general, the more posteriorly located and dense an opacity, the greater the impact on visual function.	MIM:116300,MedGen:C1861827,MeSH:D002386	Pulverulent cataract 30
KANK4_HUMAN	VIME_HUMAN	KANK4	VIM			E -> K (in CTRCT30; the mutation increases the proteasome activity in transfected cells; causes also a severe kinetic defect in vimentin assembly both in vitro and in vivo; dbSNP:rs121917775)	151						Cataract 30, multiple types	Cataract	An opacification of the crystalline lens of the eye that frequently results in visual impairment or blindness. Opacities vary in morphology, are often confined to a portion of the lens, and may be static or progressive. In general, the more posteriorly located and dense an opacity, the greater the impact on visual function.	MIM:116300,MedGen:C1861827,MeSH:D002386	Pulverulent cataract 30
NGB_HUMAN	GBB1_HUMAN	NGB	GNB1			G -> S (in MRD42; dbSNP:rs758432471)	77						Intellectual developmental disorder, autosomal dominant 42	Intellectual disability	A disorder characterized by significantly below average general intellectual functioning associated with impairments in adaptive behavior and manifested during the developmental period. MRD42 patients manifest global developmental delay commonly accompanied by hypotonia, seizures of various types, ophthalmological manifestations, and poor growth.	MIM:616973,MedGen:CN236792,MeSH:D008607
AP1S2_HUMAN	AP1G1_HUMAN	AP1S2	AP1G1			M -> V (in USRISR; does not fully rescue morphological defects in a zebrafish animal model; affects trafficking of transferrin from recycling endosomes to plasma membrane; no effect on subcellular location in the perinuclear region; does not affect interaction with AP-1 complex subunits AP1B1, AP1M1 and AP1S1)	366						Usmani-Riazuddin syndrome, autosomal recessive	Intellectual disability	A neurodevelopmental disorder characterized by global developmental delay with impaired intellectual development and speech delay, hypotonia, spasticity, and behavioral abnormalities. More variable additional features may include seizures, scoliosis, and joint laxity.	MIM:619548,MedGen:CN300606,MeSH:D065886
AP1S2_HUMAN	AP1G1_HUMAN	AP1S2	AP1G1			P -> H (in USRISR; does not fully rescue morphological defects in a zebrafish animal model; affects trafficking of transferrin from early to recycling endosomes; no effect on subcellular location in the perinuclear region; does not affect interaction with AP-1 complex subunits AP1B1, AP1M1 and AP1S1)	243						Usmani-Riazuddin syndrome, autosomal recessive	Intellectual disability	A neurodevelopmental disorder characterized by global developmental delay with impaired intellectual development and speech delay, hypotonia, spasticity, and behavioral abnormalities. More variable additional features may include seizures, scoliosis, and joint laxity.	MIM:619548,MedGen:CN300606,MeSH:D065886
ACTG_HUMAN	ARP3_HUMAN	ACTG1	ACTR3	E -> K (in DFNA20; dbSNP:rs267606631)	241			Deafness, autosomal dominant, 20	Non-syndromic deafness	A form of non-syndromic sensorineural hearing loss. Sensorineural deafness results from damage to the neural receptors of the inner ear, the nerve pathways to the brain, or the area of the brain that receives sound information.	MIM:604717,MedGen:C1858172,MeSH:D006319	Deafness autosomal dominant 26,DFNA26,Non-syndromic neurosensory deafness autosomal dominant type 20,Non-syndromic sensorineural deafness autosomal dominant type 20
RASK_HUMAN	RPN1_HUMAN	KRAS	RPN1	Q -> R (in a colorectal cancer sample; somatic mutation; dbSNP:rs121913240)	61
TNIP1_HUMAN	EEA1_HUMAN	TNIP1	EEA1	I -> T (in patients with gastrointestinal diffuse large cell lymphoma; dbSNP:rs748495842)	374
ACTG_HUMAN	ARP2_HUMAN	ACTG1	ACTR2	T -> K (in BRWS2; dbSNP:rs281875327)	203			Baraitser-Winter syndrome 2	Intellectual disability	A rare developmental disorder characterized by the combination of congenital ptosis, high-arched eyebrows, hypertelorism, ocular colobomata, and a brain malformation consisting of anterior- predominant lissencephaly. Other typical features include postnatal short stature and microcephaly, intellectual disability, seizures, and hearing loss.	MIM:614583,MedGen:C3281235,MeSH:D001763,MeSH:D003103,MeSH:D006972,MeSH:D008607
ACTG_HUMAN	ARP3_HUMAN	ACTG1	ACTR3	T -> K (in BRWS2; dbSNP:rs281875327)	203			Baraitser-Winter syndrome 2	Intellectual disability	A rare developmental disorder characterized by the combination of congenital ptosis, high-arched eyebrows, hypertelorism, ocular colobomata, and a brain malformation consisting of anterior- predominant lissencephaly. Other typical features include postnatal short stature and microcephaly, intellectual disability, seizures, and hearing loss.	MIM:614583,MedGen:C3281235,MeSH:D001763,MeSH:D003103,MeSH:D006972,MeSH:D008607
RASK_HUMAN	RPN1_HUMAN	KRAS	RPN1	P -> R (in CFC2; characterized by a defective GTPase-activating protein sensitivity and a strongly reduced interaction with effectors; dbSNP:rs104894366)	34			Cardiofaciocutaneous syndrome 2	Ectodermal dysplasia,Cardiomyopathy,Intellectual disability	A form of cardiofaciocutaneous syndrome, a multiple congenital anomaly disorder characterized by a distinctive facial appearance, heart defects and intellectual disability. Heart defects include pulmonic stenosis, atrial septal defects and hypertrophic cardiomyopathy. Some affected individuals present with ectodermal abnormalities such as sparse, friable hair, hyperkeratotic skin lesions and a ge…	MIM:615278,MedGen:C3809005,MedGen:CN176912,MeSH:D004476,MeSH:D006330
NFL_HUMAN	VIME_HUMAN	NEFL	VIM	E -> K (in CMTDIG and CMT2E; dbSNP:rs62636503)	396			Charcot-Marie-Tooth disease, dominant intermediate G;Charcot-Marie-Tooth disease, axonal, 2E	Charcot-Marie-Tooth disease,Neurodegeneration;Charcot-Marie-Tooth disease,Neurodegeneration		MIM:617882,MedGen:CN847583,MeSH:D002607;MIM:607684,MedGen:C1843225,MeSH:D002607
NFL_HUMAN	VIME_HUMAN	NEFL	VIM	E -> K (in CMT1F; dbSNP:rs58332872)	90			Charcot-Marie-Tooth disease, demyelinating, 1F	Charcot-Marie-Tooth disease,Neurodegeneration	A dominant demyelinating form of Charcot-Marie-Tooth disease, a disorder of the peripheral nervous system, characterized by progressive weakness and atrophy, initially of the peroneal muscles and later of the distal muscles of the arms. Charcot-Marie-Tooth disease is classified in two main groups on the basis of electrophysiologic properties and histopathology: primary peripheral demyelinating ne…	MIM:607734,MedGen:C1843164,MeSH:D002607	Charcot-Marie-Tooth disease demyelinating type 1F,Charcot-Marie-Tooth neuropathy type 1F
NFL_HUMAN	VIME_HUMAN	NEFL	VIM	Y -> C (in CMT2E; uncertain significance; dbSNP:rs587777880)	265			Charcot-Marie-Tooth disease, axonal, 2E	Charcot-Marie-Tooth disease,Neurodegeneration	A dominant axonal form of Charcot-Marie-Tooth disease, a disorder of the peripheral nervous system, characterized by progressive weakness and atrophy, initially of the peroneal muscles and later of the distal muscles of the arms. Charcot-Marie-Tooth disease is classified in two main groups on the basis of electrophysiologic properties and histopathology: primary peripheral demyelinating neuropath…	MIM:607684,MedGen:C1843225,MeSH:D002607	Charcot-Marie-Tooth disease axonal type 2E,Charcot-Marie-Tooth disease neuronal type 2E,Charcot-Marie-Tooth neuropathy type 2E
RASK_HUMAN	RPN1_HUMAN	KRAS	RPN1	I -> M (in NS3; dbSNP:rs727503109)	36			Noonan syndrome 3		A form of Noonan syndrome, a disease characterized by short stature, facial dysmorphic features such as hypertelorism, a downward eyeslant and low-set posteriorly rotated ears, and a high incidence of congenital heart defects and hypertrophic cardiomyopathy. Other features can include a short neck with webbing or redundancy of skin, deafness, motor delay, variable intellectual deficits, multiple …	MIM:609942,MedGen:C1860991,MeSH:D009634
RASK_HUMAN	RPN1_HUMAN	KRAS	RPN1	A -> T (in GASC; also found in bladder cancer; somatic mutation; dbSNP:rs121913528)	59			Gastric cancer		A malignant disease which starts in the stomach, can spread to the esophagus or the small intestine, and can extend through the stomach wall to nearby lymph nodes and organs. It also can metastasize to other parts of the body. The term gastric cancer or gastric carcinoma refers to adenocarcinoma of the stomach that accounts for most of all gastric malignant tumors. Two main histologic types are r…	MIM:613659,MedGen:C0699791,MedGen:C3150911,MeSH:D013274	Gastric cancer intestinal,Stomach cancer
COGA1_HUMAN	VATE1_HUMAN	COL16A1	ATP6V1E1			R -> W (in ARCL2C; dbSNP:rs1028534806)	212						Cutis laxa, autosomal recessive, 2C		A form of cutis laxa, a disorder characterized by an excessive congenital skin wrinkling, a large fontanelle with delayed closure, a typical facial appearance with downslanting palpebral fissures, and a general connective tissue weakness. Most ARCL2C patients exhibit severe hypotonia as well as cardiovascular involvement.	MIM:617402,MedGen:CN241832,MeSH:D003483	Cutis laxa autosomal recessive, type IIC
MPRI_HUMAN	BGAL_HUMAN	IGF2R	GLB1			Q -> H (in GM1G1; 2.4% of wild-type galactosidase activity; dbSNP:rs1553610553)	255						GM1-gangliosidosis 1	Gangliosidosis	An autosomal recessive lysosomal storage disease marked by the accumulation of GM1 gangliosides, glycoproteins and keratan sulfate primarily in neurons of the central nervous system. GM1-gangliosidosis type 1 is characterized by onset within the first three months of life, central nervous system degeneration, coarse facial features, hepatosplenomegaly, skeletal dysmorphology reminiscent of Hurler…	MIM:230500,MedGen:C0085131,MedGen:C0268271,MedGen:C1968747,MedGen:C1968748,MeSH:D016537	Beta-galactosidase-1 deficiency,Gangliosidosis generalized GM1 infantile type,Gangliosidosis generalized GM1 type 1,GLB1 deficiency,GM1-gangliosidosis infantile
MPRI_HUMAN	BGAL_HUMAN	IGF2R	GLB1			L -> F (in GM1G3; decrease in galactosidase activity)	297						GM1-gangliosidosis 3	Gangliosidosis	A gangliosidosis with a variable phenotype. Patients show mild skeletal abnormalities, dysarthria, gait disturbance, dystonia and visual impairment. Visceromegaly is absent. Intellectual deficit can initially be mild or absent but progresses over time. Inheritance is autosomal recessive.	MIM:230650,MedGen:C0268273,MeSH:D016537	Gangliosidosis generalized GM1 chronic type,Gangliosidosis generalized GM1 type 3,GM1-gangliosidosis generalized adult type
CCHL_HUMAN	CYC_HUMAN	HCCS	CYCS	R -> C (in LSDMCA1; loss of function; no effect on localization to mitochondrion; dbSNP:rs121917889)	217			Linear skin defects with multiple congenital anomalies 1	Microphthalmia	A disorder characterized by dermal, ocular, neurological and cardiac abnormalities. LSDMCA1 main features are unilateral or bilateral microphthalmia, linear skin defects in affected females, and in utero lethality for males. Skin defects are limited to the face and neck, consisting of areas of aplastic skin that heal with age to form hyperpigmented areas. Additional features in female patients in…	MIM:309801,MedGen:C0796070,MeSH:D008850,MeSH:D012868	MCOPS7,Microphthalmia, dermal aplasia and sclerocornea,Microphthalmia, syndromic, 7,Microphthalmia with linear skin defects,MIDAS syndrome,MLS
NARF_HUMAN	C1QBP_HUMAN	NARF	C1QBP			Missing (in COXPD33; uncertain significance; dbSNP:rs755568057)	188						Combined oxidative phosphorylation deficiency 33	Primary mitochondrial disease	An autosomal recessive disorder caused by multiple mitochondrial respiratory chain defects and impaired mitochondrial energy metabolism. Clinical manifestations are highly variable. Affected infants present with cardiomyopathy accompanied by multisystemic features involving liver, kidney, and brain. Death in infancy is observed in some patients. Children and adults present with myopathy and progr…	MIM:617713,MedGen:CN533576,MeSH:D028361
NARF_HUMAN	C1QBP_HUMAN	NARF	C1QBP			F -> L (in COXPD33; uncertain significance; dbSNP:rs767427194)	204						Combined oxidative phosphorylation deficiency 33	Primary mitochondrial disease	An autosomal recessive disorder caused by multiple mitochondrial respiratory chain defects and impaired mitochondrial energy metabolism. Clinical manifestations are highly variable. Affected infants present with cardiomyopathy accompanied by multisystemic features involving liver, kidney, and brain. Death in infancy is observed in some patients. Children and adults present with myopathy and progr…	MIM:617713,MedGen:CN533576,MeSH:D028361
LDHA_HUMAN	LDHB_HUMAN	LDHA	LDHB			R -> P (in LDHBD)	172						Lactate dehydrogenase B deficiency		A condition with no deleterious effects on health. LDHBD is of interest to laboratory medicine mainly because it can cause misdiagnosis in those disorders in which elevation of serum LDH is expected.	MIM:614128,MedGen:C1835592,MedGen:C3279904
LDHA_HUMAN	LDHB_HUMAN	LDHA	LDHB			G -> E (in LDHBD)	69						Lactate dehydrogenase B deficiency		A condition with no deleterious effects on health. LDHBD is of interest to laboratory medicine mainly because it can cause misdiagnosis in those disorders in which elevation of serum LDH is expected.	MIM:614128,MedGen:C1835592,MedGen:C3279904
HS90B_HUMAN	LMNA_HUMAN	HSP90AB1	LMNA			R -> P (in EDMD2; mis-localized in the nucleus; causes nuclear deformations and LMNB1 redistribution; dbSNP:rs61578124)	25						Emery-Dreifuss muscular dystrophy 2, autosomal dominant	Cardiomyopathy,Limb-girdle muscular dystrophy,Emery-Dreifuss muscular dystrophy	A form of Emery-Dreifuss muscular dystrophy, a degenerative myopathy characterized by weakness and atrophy of muscle without involvement of the nervous system, early contractures of the elbows, Achilles tendons and spine, and cardiomyopathy associated with cardiac conduction defects.	MIM:181350,MedGen:C0410190,MeSH:D020389	Autosomal dominant Emery-Dreifuss muscular dystrophy,Cardiomyopathy, dilated, with quadriceps myopathy,EMD2,Hauptmann-Thannhauser muscular dystrophy,LGMD1B,Limb-girdle muscular dystrophy 1B,Muscular dystrophy, limb-girdle, type 1B,Muscular dystrophy, proximal, type 1B,Muscular dystrophy with early contractures and cardiomyopathy autosomal dominant,Scapuloilioperoneal atrophy with cardiopathy
HS90B_HUMAN	LMNA_HUMAN	HSP90AB1	LMNA			R -> S (in EDMD2; dbSNP:rs59931416)	50						Emery-Dreifuss muscular dystrophy 2, autosomal dominant	Cardiomyopathy,Limb-girdle muscular dystrophy,Emery-Dreifuss muscular dystrophy	A form of Emery-Dreifuss muscular dystrophy, a degenerative myopathy characterized by weakness and atrophy of muscle without involvement of the nervous system, early contractures of the elbows, Achilles tendons and spine, and cardiomyopathy associated with cardiac conduction defects.	MIM:181350,MedGen:C0410190,MeSH:D020389	Autosomal dominant Emery-Dreifuss muscular dystrophy,Cardiomyopathy, dilated, with quadriceps myopathy,EMD2,Hauptmann-Thannhauser muscular dystrophy,LGMD1B,Limb-girdle muscular dystrophy 1B,Muscular dystrophy, limb-girdle, type 1B,Muscular dystrophy, proximal, type 1B,Muscular dystrophy with early contractures and cardiomyopathy autosomal dominant,Scapuloilioperoneal atrophy with cardiopathy
HS90B_HUMAN	LMNA_HUMAN	HSP90AB1	LMNA			N -> S (in MDCL and EDMD2; dbSNP:rs57983345)	39						Muscular dystrophy congenital LMNA-related;Emery-Dreifuss muscular dystrophy 2, autosomal dominant	Congenital muscular dystrophy;Cardiomyopathy,Limb-girdle muscular dystrophy,Emery-Dreifuss muscular dystrophy		MIM:613205,MedGen:C2750785,MeSH:D009136;MIM:181350,MedGen:C0410190,MeSH:D020389
RNF13_HUMAN	ELL2_HUMAN	RNF13	ELL2	L -> P (in DEE73)	312			Developmental and epileptic encephalopathy 73	Epilepsy	A form of epileptic encephalopathy, a heterogeneous group of severe early-onset epilepsies characterized by refractory seizures, neurodevelopmental impairment, and poor prognosis. Development is normal prior to seizure onset, after which cognitive and motor delays become apparent. DEE73 is an autosomal dominant form with onset at birth.	MIM:618379,MedGen:CN258273,MeSH:D013036	EIEE73,Epileptic encephalopathy, early infantile, 73
OPA1_HUMAN	BRE1B_HUMAN	OPA1	RNF40	Missing (in OPA1)	910			Optic atrophy 1		A condition that features progressive visual loss in association with optic atrophy. Atrophy of the optic disk indicates a deficiency in the number of nerve fibers which arise in the retina and converge to form the optic disk, optic nerve, optic chiasm and optic tracts. OPA1 is characterized by an insidious onset of visual impairment in early childhood with moderate to severe loss of visual acuit…	MIM:165500,MedGen:C0338508,MeSH:D029241	Kjer-type optic atrophy,OAK,Optic atrophy juvenile,Optic atrophy Kjer type
H4_HUMAN	NPAT_HUMAN	H4C1; H4C2; H4C3; H4C4; H4C5; H4C6; H4C8; H4C9; H4C11; H4C12; H4C13; H4C14; H4C15; H4C16	NPAT	E -> Q (in a breast cancer sample; somatic mutation; dbSNP:rs747622981)	64
H4_HUMAN	NPAT_HUMAN	H4C1; H4C2; H4C3; H4C4; H4C5; H4C6; H4C8; H4C9; H4C11; H4C12; H4C13; H4C14; H4C15; H4C16	NPAT	K -> R (in TEBIVANED1; results in severe early developmental defects when expressed in zebrafish embryos; results in defective cell cycle progression when expressed in zebrafish embryos)	92			Tessadori-Bicknell-Van Haaften neurodevelopmental syndrome 1	Intellectual disability	An autosomal dominant disorder with onset in infancy, characterized by poor overall growth, microcephaly, hypotonia, profound global developmental delay, impaired intellectual development, poor or absent speech, and characteristic dysmorphic facial features, including hypertelorism and abnormal nose. Other variable neurologic and systemic features may also occur.	MIM:619758,MedGen:CN306733,MeSH:D065886
H4_HUMAN	NPAT_HUMAN	H4C1; H4C2; H4C3; H4C4; H4C5; H4C6; H4C8; H4C9; H4C11; H4C12; H4C13; H4C14; H4C15; H4C16	NPAT	R -> W (in TEBIVANED3; results in early developmental defects when expressed in zebrafish embryos)	36			Tessadori-Bicknell-Van Haaften neurodevelopmental syndrome 3	Intellectual disability	An autosomal dominant disorder characterized by global developmental delay with poor overall growth, impaired intellectual development, and speech difficulties. More variable features include hypotonia, microcephaly, and dysmorphic facies.	MIM:619950,MedGen:CN315799,MeSH:D065886
H4_HUMAN	H2B1M_HUMAN	H4C1; H4C2; H4C3; H4C4; H4C5; H4C6; H4C8; H4C9; H4C11; H4C12; H4C13; H4C14; H4C15; H4C16	H2BC14	R -> C (in TEBIVANED3)	46			Tessadori-Bicknell-Van Haaften neurodevelopmental syndrome 3	Intellectual disability	An autosomal dominant disorder characterized by global developmental delay with poor overall growth, impaired intellectual development, and speech difficulties. More variable features include hypotonia, microcephaly, and dysmorphic facies.	MIM:619950,MedGen:CN315799,MeSH:D065886
H4_HUMAN	NPAT_HUMAN	H4C1; H4C2; H4C3; H4C4; H4C5; H4C6; H4C8; H4C9; H4C11; H4C12; H4C13; H4C14; H4C15; H4C16	NPAT	L -> P (in TEBIVANED3; results in early developmental defects when expressed in zebrafish embryos)	38			Tessadori-Bicknell-Van Haaften neurodevelopmental syndrome 3	Intellectual disability	An autosomal dominant disorder characterized by global developmental delay with poor overall growth, impaired intellectual development, and speech difficulties. More variable features include hypotonia, microcephaly, and dysmorphic facies.	MIM:619950,MedGen:CN315799,MeSH:D065886
H4_HUMAN	H2B1M_HUMAN	H4C1; H4C2; H4C3; H4C4; H4C5; H4C6; H4C8; H4C9; H4C11; H4C12; H4C13; H4C14; H4C15; H4C16	H2BC14	L -> P (in TEBIVANED3; results in early developmental defects when expressed in zebrafish embryos)	38			Tessadori-Bicknell-Van Haaften neurodevelopmental syndrome 3	Intellectual disability	An autosomal dominant disorder characterized by global developmental delay with poor overall growth, impaired intellectual development, and speech difficulties. More variable features include hypotonia, microcephaly, and dysmorphic facies.	MIM:619950,MedGen:CN315799,MeSH:D065886
H4_HUMAN	H2B1M_HUMAN	H4C1; H4C2; H4C3; H4C4; H4C5; H4C6; H4C8; H4C9; H4C11; H4C12; H4C13; H4C14; H4C15; H4C16	H2BC14	R -> L (in TEBIVANED4; results in early developmental defects when expressed in zebrafish embryos)	41			Tessadori-Bicknell-Van Haaften neurodevelopmental syndrome 4	Intellectual disability	An autosomal dominant disorder characterized by global developmental delay with poor overall growth, variably impaired intellectual development, learning difficulties, distal skeletal anomalies, and dysmorphic facies. Some patients have visual or hearing deficits.	MIM:619951,MedGen:CN315800,MeSH:D065886
H4_HUMAN	NPAT_HUMAN	H4C1; H4C2; H4C3; H4C4; H4C5; H4C6; H4C8; H4C9; H4C11; H4C12; H4C13; H4C14; H4C15; H4C16	NPAT	H -> R (in TEBIVANED4; results in severe early developmental defects when expressed in zebrafish embryos)	76			Tessadori-Bicknell-Van Haaften neurodevelopmental syndrome 4	Intellectual disability	An autosomal dominant disorder characterized by global developmental delay with poor overall growth, variably impaired intellectual development, learning difficulties, distal skeletal anomalies, and dysmorphic facies. Some patients have visual or hearing deficits.	MIM:619951,MedGen:CN315800,MeSH:D065886
RL38_HUMAN	PALB2_HUMAN	RPL38	PALB2			L -> W (may be associated with breast cancer susceptibility; reduces interaction with BRCA2, RAD51 and XRCC3; decreases double-stranded DNA break-initiated homologous recombination; increases sensitivity to IR; dbSNP:rs45478192)	939
STIM1_HUMAN	ZSA5A_HUMAN	STIM1	ZSCAN5A	I -> F (in STRMK and TAM1; dbSNP:rs527236030)	115			Stormorken syndrome;Myopathy, tubular aggregate, 1	0;0		MIM:185070,MedGen:C1850709,MeSH:D001791,MeSH:D007057,MeSH:D015877,MeSH:D020914;MIM:160565,MedGen:C0410207,MeSH:D020914
STIM1_HUMAN	ZSA5A_HUMAN	STIM1	ZSCAN5A	G -> D (in TAM1; increases store-operated Ca(2+) influx)	81			Myopathy, tubular aggregate, 1		A rare congenital myopathy characterized by regular arrays of membrane tubules on muscle biopsies without additional histopathological hallmarks. Tubular aggregates in muscle are structures of variable appearance consisting of an outer tubule containing either one or more microtubule-like structures or amorphous material. They may occur in a variety of circumstances, including inherited myopathie…	MIM:160565,MedGen:C0410207,MeSH:D020914	TAM,Tubular aggregate myopathy
STIM1_HUMAN	ZSA5A_HUMAN	STIM1	ZSCAN5A	D -> G (in TAM1; myoblasts with the mutation have significantly increased clustering of STIM1, regardless of calcium levels, indicating that calcium sensing in the sarcoplasmic reticulum is impaired; dbSNP:rs397514675)	84			Myopathy, tubular aggregate, 1		A rare congenital myopathy characterized by regular arrays of membrane tubules on muscle biopsies without additional histopathological hallmarks. Tubular aggregates in muscle are structures of variable appearance consisting of an outer tubule containing either one or more microtubule-like structures or amorphous material. They may occur in a variety of circumstances, including inherited myopathie…	MIM:160565,MedGen:C0410207,MeSH:D020914	TAM,Tubular aggregate myopathy
FNDC8_HUMAN	U520_HUMAN	FNDC8	SNRNP200			R -> H (in RP33; dbSNP:rs749546665)	1779						Retinitis pigmentosa 33	Retinitis pigmentosa	A retinal dystrophy belonging to the group of pigmentary retinopathies. Retinitis pigmentosa is characterized by retinal pigment deposits visible on fundus examination and primary loss of rod photoreceptor cells followed by secondary loss of cone photoreceptors. Patients typically have night vision blindness and loss of midperipheral visual field. As their condition progresses, they lose their fa…	MIM:610359,MedGen:C1835895,MeSH:D012174
EEA1_HUMAN	CYLD_HUMAN	EEA1	CYLD			M -> V (in FTDALS8; increased K63-deubiquitinase activity; increased inhibition of NF-kappa-B; no impact on interaction with TBK1, OPTN and SQSTM)	719						Frontotemporal dementia and/or amyotrophic lateral sclerosis 8	Amyotrophic lateral sclerosis	A neurodegenerative disorder characterized by frontotemporal dementia and/or amyotrophic lateral sclerosis in affected individuals. There is high intrafamilial variation. Frontotemporal dementia is characterized by frontal and temporal lobe atrophy associated with neuronal loss, gliosis, and dementia. Patients exhibit progressive changes in social, behavioral, and/or language function. Amyotrophi…	MIM:619132,MedGen:CN293619,MeSH:D000690,MeSH:D057174
ATP7A_HUMAN	OLFL3_HUMAN	ATP7A	OLFML3	K -> N (in MNK; loss of protein expression)	1037			Menkes disease	Neurodegeneration	An X-linked recessive disorder of copper metabolism characterized by generalized copper deficiency. MNKD results in progressive neurodegeneration and connective-tissue disturbances: focal cerebral and cerebellar degeneration, early growth retardation, peculiar hair, hypopigmentation, cutis laxa, vascular complications and death in early childhood. The clinical features result from the dysfunction…	MIM:309400,MedGen:C0022716,MeSH:D007706	Kinky hair disease,Menkes syndrome,Steely hair disease
RAC1_HUMAN	CHADL_HUMAN	RAC1	CHADL	Y -> D (in MRD48; increased substrate adhesion-dependent cell spreading; constitutively active; dbSNP:rs1554263626)	64			Intellectual developmental disorder, autosomal dominant 48	Intellectual disability	A disorder characterized by significantly below average general intellectual functioning associated with impairments in adaptive behavior and manifested during the developmental period. MRD48 patients manifest global developmental delay and moderate to severe intellectual disability.	MIM:617751,MedGen:CN580791,MeSH:D008607
PTN23_HUMAN	UBC_HUMAN	PTPN23	UBC	K -> R (in NEDBASS; when associated in cis with H-1017; uncertain significance; dbSNP:rs147293860)	583			Neurodevelopmental disorder and structural brain anomalies with or without seizures and spasticity	Epilepsy,Intellectual disability	An autosomal recessive disorder characterized by global developmental delay, brain abnormalities, mainly ventriculomegaly and/or brain atrophy, intellectual disability, absent speech, peripheral spasticity, and microcephaly. Additional variable features include early-onset seizures, optic atrophy, and dysmorphic facial features. Early death may occur.	MIM:618890,MedGen:CN280970,MeSH:D065886
VPP1_HUMAN	CENPJ_HUMAN	ATP6V0A1	CENPJ	N -> D (in NEDEBA; uncertain significance; impaired acidification of endolysosomal compartments; dbSNP:rs766856192)	527			Neurodevelopmental disorder with epilepsy and brain atrophy	Epilepsy,Intellectual disability	An autosomal recessive disorder characterized by global developmental delay, early-onset progressive myoclonus epilepsy and ataxia. Brain imaging shows progressive atrophy.	MIM:619971,MedGen:CN315821,MeSH:D065886
1433G_HUMAN	1433E_HUMAN	YWHAG	YWHAE	E -> A (in DEE56; uncertain significance; dbSNP:rs1554618767)	15			Developmental and epileptic encephalopathy 56	Epilepsy	A form of epileptic encephalopathy, a heterogeneous group of severe early-onset epilepsies characterized by refractory seizures, neurodevelopmental impairment, and poor prognosis. Development is normal prior to seizure onset, after which cognitive and motor delays become apparent. DEE56 is an autosomal dominant condition.	MIM:617665,MedGen:CN477042,MeSH:D013036	EIEE56,Epileptic encephalopathy, early infantile, 56
VAPB_HUMAN	VAPA_HUMAN	VAPB	VAPA	P -> S (in ALS8 and SMAPAD; it forms insoluble cytosolic aggregates; cannot activate the UPR pathway; affects interaction with RMDN3; affects cellular calcium homeostasis; induces mislocalization to the non-ER compartments; enhances homodimerization; dbSNP:rs74315431)	56			Amyotrophic lateral sclerosis 8;Spinal muscular atrophy, proximal, adult, autosomal dominant	Amyotrophic lateral sclerosis;Neurodegeneration		MIM:608627,MedGen:C1837728,MeSH:D000690;MIM:182980,MedGen:C1854058,MedGen:C1866777,MeSH:D009134
TM230_HUMAN	AT11A_HUMAN	TMEM230	ATP11A	Y -> C (in PARK; uncertain significance; sporadic case; results in decreased synaptic vesicle trafficking; dbSNP:rs1056737920)	29			Parkinson disease	Neurodegeneration,Parkinson disease,Parkinsonism	A complex neurodegenerative disorder characterized by bradykinesia, resting tremor, muscular rigidity and postural instability. Additional features are characteristic postural abnormalities, dysautonomia, dystonic cramps, and dementia. The pathology of Parkinson disease involves the loss of dopaminergic neurons in the substantia nigra and the presence of Lewy bodies (intraneuronal accumulations o…	MIM:168600,MedGen:C0030567,MedGen:C3160718,MeSH:D010300	Idiopathic Parkinson disease,Late onset Parkinson disease,Lewy body Parkinson disease,Paralysis Agitans,PD,Primary Parkinsonism
TM230_HUMAN	AT11A_HUMAN	TMEM230	ATP11A	R -> L (in PARK; uncertain significance; results in decreased synaptic vesicle trafficking; dbSNP:rs764786986)	78			Parkinson disease	Neurodegeneration,Parkinson disease,Parkinsonism	A complex neurodegenerative disorder characterized by bradykinesia, resting tremor, muscular rigidity and postural instability. Additional features are characteristic postural abnormalities, dysautonomia, dystonic cramps, and dementia. The pathology of Parkinson disease involves the loss of dopaminergic neurons in the substantia nigra and the presence of Lewy bodies (intraneuronal accumulations o…	MIM:168600,MedGen:C0030567,MedGen:C3160718,MeSH:D010300	Idiopathic Parkinson disease,Late onset Parkinson disease,Lewy body Parkinson disease,Paralysis Agitans,PD,Primary Parkinsonism
ATPA_HUMAN	RIT2_HUMAN	ATP5F1A	RIT2	R -> Q (in MC5DN4A; uncertain significance)	182			Mitochondrial complex V deficiency, nuclear type 4A	Primary mitochondrial disease	An autosomal dominant mitochondrial disorder characterized by failure to thrive, feeding difficulties, hyperlactatemia, hyperammonemia, and increased serum alanine levels. Some affected individuals show spontaneous resolution of the symptoms in early childhood and have subsequent normal growth and development, whereas others show developmental delay with impaired intellectual development and move…	MIM:620358,MedGen:CN327049,MeSH:D028361	Mitochondrial complex V (ATP synthase) deficiency, nuclear type 4A
ECHA_HUMAN	GTF2I_HUMAN	HADHA	GTF2I	V -> D (in MTPD1; mild phenotype with slowly progressive myopathy and sensorimotor polyneuropathy; dbSNP:rs137852773)	282			Mitochondrial trifunctional protein deficiency 1		An autosomal recessive metabolic disorder of long-chain fatty acid oxidation, biochemically characterized by loss of all enzyme activities of the mitochondrial trifunctional protein complex. The disease phenotype ranges from a fatal form characterized by early- onset cardiomyopathy, cardiac failure and early death to less severe, late-onset forms with myopathy, recurrent rhabdomyolysis, and senso…	MIM:609015,MedGen:C0342786,MedGen:C1969443,MeSH:D008052,MeSH:D017240	Trifunctional protein deficiency,Trifunctional protein deficiency with myopathy and neuropathy
P66B_HUMAN	GP143_HUMAN	GATAD2B	GPR143			I -> V (in OA1; not delivered at the cell surface of melanocytic and non-melanocytic cells; dbSNP:rs62635040)	244						Albinism ocular 1	Albinism	Form of albinism affecting only the eye. Pigment of the hair and skin is normal or only slightly diluted. Eyes may be severely affected with photophobia and reduced visual acuity. Nystagmus or strabismus are often associated. The irides and fundus are depigmented.	MIM:300500,MedGen:C0342684,MeSH:D016117	Nettleship-Falls type ocular albinism,OA-1
P66B_HUMAN	GP143_HUMAN	GATAD2B	GPR143			E -> K (in OA1; not delivered at the cell surface of melanocytic and non-melanocytic cells)	235						Albinism ocular 1	Albinism	Form of albinism affecting only the eye. Pigment of the hair and skin is normal or only slightly diluted. Eyes may be severely affected with photophobia and reduced visual acuity. Nystagmus or strabismus are often associated. The irides and fundus are depigmented.	MIM:300500,MedGen:C0342684,MeSH:D016117	Nettleship-Falls type ocular albinism,OA-1
P66B_HUMAN	GP143_HUMAN	GATAD2B	GPR143			A -> V (in OA1; dbSNP:rs62635762)	138						Albinism ocular 1	Albinism	Form of albinism affecting only the eye. Pigment of the hair and skin is normal or only slightly diluted. Eyes may be severely affected with photophobia and reduced visual acuity. Nystagmus or strabismus are often associated. The irides and fundus are depigmented.	MIM:300500,MedGen:C0342684,MeSH:D016117	Nettleship-Falls type ocular albinism,OA-1
P66B_HUMAN	GP143_HUMAN	GATAD2B	GPR143			G -> V (in OA1; not delivered at the cell surface of melanocytic and non-melanocytic cells; dbSNP:rs62635037)	229						Albinism ocular 1	Albinism	Form of albinism affecting only the eye. Pigment of the hair and skin is normal or only slightly diluted. Eyes may be severely affected with photophobia and reduced visual acuity. Nystagmus or strabismus are often associated. The irides and fundus are depigmented.	MIM:300500,MedGen:C0342684,MeSH:D016117	Nettleship-Falls type ocular albinism,OA-1
GCNA_HUMAN	PLCB3_HUMAN	GCNA	PLCB3	R -> C (in SPGFX4; uncertain significance; dbSNP:rs138927483)	664			Spermatogenic failure, X-linked, 4		A male infertility disorder characterized by non-obstructive azoospermia or oligoasthenoteratozoospermia. Some patients present spermatogenic maturation arrest with an almost complete absence of early and late primary spermatocytes.	MIM:301077,MedGen:CN308093,MeSH:D007248
PAXB1_HUMAN	XIAP_HUMAN	PAXBP1	XIAP			P -> R (in XLP2; uncertain significance)	482						Lymphoproliferative syndrome, X-linked, 2		A rare immunodeficiency characterized by extreme susceptibility to infection with Epstein-Barr virus (EBV). Symptoms include severe or fatal mononucleosis, acquired hypogammaglobulinemia, pancytopenia and malignant lymphoma.	MIM:300635,MedGen:C1845076,MeSH:D008232	XIAP deficiency
DCTN2_HUMAN	DCTN1_HUMAN	DCTN2	DCTN1			T -> I (in ALS; uncertain significance; dbSNP:rs72466496)	1249						Amyotrophic lateral sclerosis	Amyotrophic lateral sclerosis	A neurodegenerative disorder affecting upper motor neurons in the brain and lower motor neurons in the brain stem and spinal cord, resulting in fatal paralysis. Sensory abnormalities are absent. The pathologic hallmarks of the disease include pallor of the corticospinal tract due to loss of motor neurons, presence of ubiquitin-positive inclusions within surviving motor neurons, and deposition of …	MIM:105400,MedGen:C1862940,MedGen:C1862941,MeSH:D000690	Charcot disease,Lou Gehrig disease,MND,Motor neuron disease
BBS7_HUMAN	BBS2_HUMAN	BBS7	BBS2			L -> W (in BBS2; has a modifier effect on BBS; dbSNP:rs752280639)	349						Bardet-Biedl syndrome 2	Bardet-Biedl syndrome,Obesity	A syndrome characterized by usually severe pigmentary retinopathy, early-onset obesity, polydactyly, hypogenitalism, renal malformation and intellectual disability. Secondary features include diabetes mellitus, hypertension and congenital heart disease. Bardet-Biedl syndrome inheritance is autosomal recessive, but three mutated alleles (two at one locus, and a third at a second locus) may be requ…	MIM:615981,MedGen:C2936863,MeSH:D020788
NFM_HUMAN	NFL_HUMAN	NEFM	NEFL			E -> K (in CMT1F; dbSNP:rs58332872)	90						Charcot-Marie-Tooth disease, demyelinating, 1F	Charcot-Marie-Tooth disease,Neurodegeneration	A dominant demyelinating form of Charcot-Marie-Tooth disease, a disorder of the peripheral nervous system, characterized by progressive weakness and atrophy, initially of the peroneal muscles and later of the distal muscles of the arms. Charcot-Marie-Tooth disease is classified in two main groups on the basis of electrophysiologic properties and histopathology: primary peripheral demyelinating ne…	MIM:607734,MedGen:C1843164,MeSH:D002607	Charcot-Marie-Tooth disease demyelinating type 1F,Charcot-Marie-Tooth neuropathy type 1F
NFM_HUMAN	NFL_HUMAN	NEFM	NEFL			E -> K (in CMTDIG and CMT2E; dbSNP:rs62636503)	396						Charcot-Marie-Tooth disease, dominant intermediate G;Charcot-Marie-Tooth disease, axonal, 2E	Charcot-Marie-Tooth disease,Neurodegeneration;Charcot-Marie-Tooth disease,Neurodegeneration		MIM:617882,MedGen:CN847583,MeSH:D002607;MIM:607684,MedGen:C1843225,MeSH:D002607
FXR1_HUMAN	FMR1_HUMAN	FXR1	FMR1			I -> N (in FXS; alters protein folding and stability; increases nucleocytoplasmic shuttling; reduces localization in Cajal bodies; reduces the association with cytoplasmic granules; reduces association with polyribosome; reduces RNA-binding; attenuates mRNA translation repression; impairs homooligomerization; reduces interaction with TDRD3; reduces interaction with viral influenza A nucleoprotein…	304						Fragile X syndrome	Intellectual disability	An X-linked dominant disease characterized by moderate to severe intellectual disability, macroorchidism (enlargement of the testicles), large ears, prominent jaw, and high-pitched, jocular speech. The defect in most patients results from an amplification of a CGG repeat region in the FMR1 gene and abnormal methylation.	MIM:300624,MedGen:C0016667,MeSH:D005600	Marker X syndrome,Martin-Bell syndrome
PABP1_HUMAN	DHX37_HUMAN	PABPC1	DHX37			T -> M (in NEDBAVC; uncertain significance; dbSNP:rs1277857720)	1094						Neurodevelopmental disorder with brain anomalies and with or without vertebral or cardiac anomalies	Intellectual disability	An autosomal recessive neurodevelopmental disorder characterized by severe developmental delay, impaired intellectual development, hypotonia, brain anomalies including cortical volume loss, corpus callosum dysgenesis and cerebellar hypoplasia, and variable dysmorphic features. Patients may have platyspondyly, scoliosis, and cardiac anomalies.	MIM:618731,MedGen:CN263123,MeSH:D065886
KPCA_HUMAN	PP16A_HUMAN	PRKCA	PPP1R16A	D -> N (in a glioblastoma multiforme sample; somatic mutation)	467
CALM3_HUMAN	MYO6_HUMAN	CALM3	MYO6	E -> K (in LQT16; loss-of-function variant causing impaired negative regulation of high voltage-gated calcium channel activity; impaired regulation of cardiac muscle cell action potential; decreased calcium ion binding)	141			Long QT syndrome 16	Long QT syndrome	An autosomal dominant form of long QT syndrome, a heart disorder characterized by a prolonged QT interval on the ECG and polymorphic ventricular arrhythmias. They cause syncope and sudden death in response to exercise or emotional stress, and can present with a sentinel event of sudden cardiac death in infancy.	MIM:618782,MedGen:CN263287,MeSH:D008133
CALM3_HUMAN	MYO6_HUMAN	CALM3	MYO6	D -> G (in LQT16)	130			Long QT syndrome 16	Long QT syndrome	An autosomal dominant form of long QT syndrome, a heart disorder characterized by a prolonged QT interval on the ECG and polymorphic ventricular arrhythmias. They cause syncope and sudden death in response to exercise or emotional stress, and can present with a sentinel event of sudden cardiac death in infancy.	MIM:618782,MedGen:CN263287,MeSH:D008133
CALM3_HUMAN	MYO1D_HUMAN	CALM3	MYO1D	D -> G (in LQT16)	130			Long QT syndrome 16	Long QT syndrome	An autosomal dominant form of long QT syndrome, a heart disorder characterized by a prolonged QT interval on the ECG and polymorphic ventricular arrhythmias. They cause syncope and sudden death in response to exercise or emotional stress, and can present with a sentinel event of sudden cardiac death in infancy.	MIM:618782,MedGen:CN263287,MeSH:D008133
[truncated: 28 more rows]
