# Supplementary material for: EndoMAP.v1 charts the structural landscape of human early endosome complexes
Source: Nature. 2025 May 28;643(8070):252–61. doi: 10.1038/s41586-025-09059-y (PMC12222028; doi:10.1038/s41586-025-09059-y)
Supplement: Supplementary file 4 — Supplementary Tables 1–6. [file 41586_2025_9059_MOESM4_ESM.zip › 2024-08-16909D-s4/2024-08-16909D-Sup. Table 4_rev2.xlsx]

## Sheet: Overview
Supplementary Table 4. Proteomic analysis of TMEM230 interacting proteins and proteomic profiling of WT, TMEM230-/-, and TMEM230-X121W iNeurons.
Table 4a. Proteomic analysis of TMEM230 immunoprecipitation in WT compared to TMEM230-/- iNeurons.
Table 4b. Proteomic analysis of HA-TMEM230 immunoprecipitation in TMEM230-/- iNeurons expressing HA-TMEM230 carrying disease mutations.
Table 4c. Proteomic analysis of postnuclear supernatant (PNS) from WT, TMEM230-/- and TMEM230-X121W iNeurons in biological triplicates.
Table 4d. Proteomic analysis of Endo-IP samples from WT, TMEM230-/- and TMEM230-X121W iNeurons in biological triplicates.
Table 4e. SynGO enrichment analysis of proteins significantly regulated in postnuclear supernatant (PNS) from TMEM230-X121W iNeurons.
Table 4f. SynGO enrichment analysis of proteins significantly regulated in early endosomes (Endo-IP) from TMEM230-X121W iNeurons.

## Sheet: 4a
Reference	Gene Symbol	Annotation	Log2 Fold-change KO-WT	p-val KO-WT	q-val KO-WT	Significant KO-WT	Protein quant (log2) WT_rep1	Protein quant (log2) WT_rep2	Protein quant (log2) WT_rep3	Protein quant (log2) KO_rep1	Protein quant (log2) KO_rep2	Protein quant (log2) KO_rep3
sp|Q9NTI2|AT8A2_HUMAN	ATP8A2	Phospholipid-transporting ATPase IB OS=Homo sapiens OX=9606 GN=ATP8A2 PE=1 SV=3	3.669	1.42534e-09	1.13599e-06	sig	18.3204	18.4443	18.6938	14.9696	14.8706	14.6115
sp|Q9NV96|CC50A_HUMAN	TMEM30A	Cell cycle control protein 50A OS=Homo sapiens OX=9606 GN=TMEM30A PE=1 SV=1	3.26591	1.53459e-06	0.000815381	sig	17.4103	17.811	17.8564	14.6077	14.5264	14.1459
sp|Q9Y2Q0|AT8A1_HUMAN	ATP8A1	Phospholipid-transporting ATPase IA OS=Homo sapiens OX=9606 GN=ATP8A1 PE=1 SV=1	3.20987	5.95459e-06	0.00237291	sig	18.3026	18.5586	18.7314	15.5345	15.5331	14.8953
sp|Q9Y2G3|AT11B_HUMAN	ATP11B	Phospholipid-transporting ATPase IF OS=Homo sapiens OX=9606 GN=ATP11B PE=1 SV=2	2.72312	6.76108e-10	1.07772e-06	sig	17.0003	17.2147	17.3187	14.5165	14.3122	14.5358
sp|Q96A57|TM230_HUMAN	TMEM230	Transmembrane protein 230 OS=Homo sapiens OX=9606 GN=TMEM230 PE=1 SV=1	2.70573	3.33786e-05	0.0106411	sig	18.3803	18.5202	18.1766	15.7938	16.0115	15.1547
sp|O94919|ENDD1_HUMAN	ENDOD1	Endonuclease domain-containing 1 protein OS=Homo sapiens OX=9606 GN=ENDOD1 PE=1 SV=2	1.88598	4.88685e-05	0.0129827	sig	16.6535	17.1793	17.2676	15.3227	15.0961	15.0237
sp|Q14185|DOCK1_HUMAN	DOCK1	Dedicator of cytokinesis protein 1 OS=Homo sapiens OX=9606 GN=DOCK1 PE=1 SV=2	0.768522	0.000177854	0.0314999	sig	14.5631	14.5311	14.4836	13.6662	13.9514	13.6547
sp|Q8NB49|AT11C_HUMAN	ATP11C	Phospholipid-transporting ATPase IG OS=Homo sapiens OX=9606 GN=ATP11C PE=1 SV=3	2.85078	0.00115417	0.131013	n.s.	15.539	16.0067	15.7878	13.8311	13.0813	11.8687
sp|Q9H1E3|NUCKS_HUMAN	NUCKS1	Nuclear ubiquitous casein and cyclin-dependent kinase substrate 1 OS=Homo sapiens OX=9606 GN=NUCKS1 PE=1 SV=1	1.37071	0.10744	0.847815	n.s.	19.5876	18.2123	17.6779	16.8533	17.8053	16.7071
sp|P53999|TCP4_HUMAN	SUB1	Activated RNA polymerase II transcriptional coactivator p15 OS=Homo sapiens OX=9606 GN=SUB1 PE=1 SV=3	1.05408	0.258718	0.973081	n.s.	20.0138	17.8731	17.5484	16.8831	18.2045	17.1855
sp|P35659|DEK_HUMAN	DEK	Protein DEK OS=Homo sapiens OX=9606 GN=DEK PE=1 SV=1	1.02413	0.0812567	0.809631	n.s.	17.9113	16.6247	16.3451	15.69	16.4442	15.6746
sp|Q15517|CDSN_HUMAN	CDSN	Corneodesmosin OS=Homo sapiens OX=9606 GN=CDSN PE=1 SV=3	0.981099	0.00325638	0.225681	n.s.	16.0316	15.6108	16.2312	15.0648	14.6619	15.2036
sp|P40967|PMEL_HUMAN	PMEL	Melanocyte protein PMEL OS=Homo sapiens OX=9606 GN=PMEL PE=1 SV=2	0.898003	0.047005	0.734561	n.s.	20.4045	19.3222	19.2884	18.4141	18.7066	19.2004
sp|Q9H3N1|TMX1_HUMAN	TMX1	Thioredoxin-related transmembrane protein 1 OS=Homo sapiens OX=9606 GN=TMX1 PE=1 SV=1	0.897537	0.00320951	0.225681	n.s.	16.6759	17.0165	17.1458	15.8284	16.1078	16.2094
sp|Q24JP5|T132A_HUMAN	TMEM132A	Transmembrane protein 132A OS=Homo sapiens OX=9606 GN=TMEM132A PE=1 SV=1	0.753784	0.130565	0.90168	n.s.	16.3137	17.0467	16.9471	16.1073	16.6188	15.32
sp|Q9BT88|SYT11_HUMAN	SYT11	Synaptotagmin-11 OS=Homo sapiens OX=9606 GN=SYT11 PE=1 SV=2	0.708425	0.313634	0.973081	n.s.	16.6745	16.3153	18.7819	16.6211	16.7153	16.31
sp|Q9P258|RCC2_HUMAN	RCC2	Protein RCC2 OS=Homo sapiens OX=9606 GN=RCC2 PE=1 SV=2	0.69095	0.0797188	0.809631	n.s.	18.4467	17.4589	17.3379	16.8142	17.402	16.9544
sp|O00193|SMAP_HUMAN	SMAP	Small acidic protein OS=Homo sapiens OX=9606 GN=SMAP PE=1 SV=1	0.651998	0.0479006	0.734561	n.s.	17.5271	17.2656	17.0916	16.7902	17.0605	16.0776
sp|P61073|CXCR4_HUMAN	CXCR4	C-X-C chemokine receptor type 4 OS=Homo sapiens OX=9606 GN=CXCR4 PE=1 SV=1	0.650009	0.0520192	0.740345	n.s.	17.8527	17.9968	17.4037	17.3766	17.3588	16.5678
sp|O76070|SYUG_HUMAN	SNCG	Gamma-synuclein OS=Homo sapiens OX=9606 GN=SNCG PE=1 SV=2	0.624413	0.0426907	0.703027	n.s.	16.2569	16.4376	16.5821	15.6817	16.3243	15.3973
sp|Q3YEC7|RABL6_HUMAN	RABL6	Rab-like protein 6 OS=Homo sapiens OX=9606 GN=RABL6 PE=1 SV=2	0.580575	0.131948	0.902683	n.s.	16.3571	15.6834	15.2554	14.976	15.6617	14.9165
sp|Q8NC56|LEMD2_HUMAN	LEMD2	LEM domain-containing protein 2 OS=Homo sapiens OX=9606 GN=LEMD2 PE=1 SV=1	0.577197	0.00195244	0.171975	n.s.	15.9253	15.9027	16.0289	15.5974	15.2295	15.2984
sp|P09429|HMGB1_HUMAN	HMGB1	High mobility group protein B1 OS=Homo sapiens OX=9606 GN=HMGB1 PE=1 SV=3	0.565644	0.0914263	0.809631	n.s.	17.4082	16.9282	16.6048	16.018	16.8565	16.3698
sp|O43676|NDUB3_HUMAN	NDUFB3	NADH dehydrogenase [ubiquinone] 1 beta subcomplex subunit 3 OS=Homo sapiens OX=9606 GN=NDUFB3 PE=1 SV=3	0.548961	0.00145128	0.144583	n.s.	17.9103	18.0261	18.1672	17.64	17.4206	17.3962
sp|P63313|TYB10_HUMAN	TMSB10	Thymosin beta-10 OS=Homo sapiens OX=9606 GN=TMSB10 PE=1 SV=2	0.542458	0.371004	0.973081	n.s.	17.1202	17.3245	16.8186	16.0157	17.3727	16.2475
sp|Q9BW62|KATL1_HUMAN	KATNAL1	Katanin p60 ATPase-containing subunit A-like 1 OS=Homo sapiens OX=9606 GN=KATNAL1 PE=1 SV=1	0.524841	0.389822	0.973081	n.s.	16.8263	17.7229	17.1969	17.0324	17.223	15.9161
sp|P46821|MAP1B_HUMAN	MAP1B	Microtubule-associated protein 1B OS=Homo sapiens OX=9606 GN=MAP1B PE=1 SV=2	0.52466	0.279577	0.973081	n.s.	17.3242	17.1733	17.1031	16.6849	17.0509	16.2908
sp|Q7L014|DDX46_HUMAN	DDX46	Probable ATP-dependent RNA helicase DDX46 OS=Homo sapiens OX=9606 GN=DDX46 PE=1 SV=2	0.522695	0.265148	0.973081	n.s.	17.5029	16.385	16.1474	15.8837	16.5103	16.0732
sp|Q6ZSJ9|SHSA6_HUMAN	SHISA6	Protein shisa-6 OS=Homo sapiens OX=9606 GN=SHISA6 PE=1 SV=2	0.522124	0.00123287	0.131013	n.s.	16.2323	16.4679	16.3093	15.9301	15.8174	15.6957
sp|Q86Y56|DAAF5_HUMAN	DNAAF5	Dynein axonemal assembly factor 5 OS=Homo sapiens OX=9606 GN=DNAAF5 PE=1 SV=4	0.521647	0.00870233	0.407933	n.s.	16.0088	16.1054	16.1632	15.7626	15.5762	15.3736
sp|P0C221|CC175_HUMAN	CCDC175	Coiled-coil domain-containing protein 175 OS=Homo sapiens OX=9606 GN=CCDC175 PE=4 SV=2	0.484243	0.00178126	0.167019	n.s.	16.6685	16.6144	16.6622	16.3537	16.0813	16.0575
sp|O94905|ERLN2_HUMAN	ERLIN2	Erlin-2 OS=Homo sapiens OX=9606 GN=ERLIN2 PE=1 SV=1	0.467768	0.011155	0.443628	n.s.	16.647	16.8864	16.9204	16.2706	16.4758	16.3042
sp|Q96MP8|KCTD7_HUMAN	KCTD7	BTB/POZ domain-containing protein KCTD7 OS=Homo sapiens OX=9606 GN=KCTD7 PE=1 SV=1	0.46407	0.112115	0.853094	n.s.	15.6751	16.2328	15.7758	15.5946	15.7447	14.9522
sp|O43602|DCX_HUMAN	DCX	Neuronal migration protein doublecortin OS=Homo sapiens OX=9606 GN=DCX PE=1 SV=4	0.462036	0.306579	0.973081	n.s.	18.0598	17.3563	17.2136	16.6761	17.161	17.4064
sp|Q15392|DHC24_HUMAN	DHCR24	Delta(24)-sterol reductase OS=Homo sapiens OX=9606 GN=DHCR24 PE=1 SV=2	0.460583	0.00101748	0.124759	n.s.	18.9352	19.1472	19.1378	18.5472	18.6206	18.6707
sp|O43674|NDUB5_HUMAN	NDUFB5	NADH dehydrogenase [ubiquinone] 1 beta subcomplex subunit 5, mitochondrial OS=Homo sapiens OX=9606 GN=NDUFB5 PE=1 SV=1	0.457047	0.000829137	0.110137	n.s.	18.0538	17.9334	18.0889	17.6461	17.4611	17.5978
sp|Q5TBA9|FRY_HUMAN	FRY	Protein furry homolog OS=Homo sapiens OX=9606 GN=FRY PE=1 SV=1	0.449512	0.0348996	0.670892	n.s.	13.8326	14.2173	13.5936	13.3473	13.5628	13.3849
sp|Q96G01|BICD1_HUMAN	BICD1	Protein bicaudal D homolog 1 OS=Homo sapiens OX=9606 GN=BICD1 PE=1 SV=3	0.448975	0.00413726	0.244251	n.s.	13.6967	13.6984	13.8855	13.1587	13.4674	13.3076
sp|O15075|DCLK1_HUMAN	DCLK1	Serine/threonine-protein kinase DCLK1 OS=Homo sapiens OX=9606 GN=DCLK1 PE=1 SV=2	0.445917	0.0911016	0.809631	n.s.	17.6101	17.0267	17.1648	16.5548	16.9499	16.9592
sp|Q9P0J0|NDUAD_HUMAN	NDUFA13	NADH dehydrogenase [ubiquinone] 1 alpha subcomplex subunit 13 OS=Homo sapiens OX=9606 GN=NDUFA13 PE=1 SV=3	0.444499	0.00791141	0.382145	n.s.	17.1898	17.0766	17.3232	16.9499	16.7158	16.5903
sp|O96000|NDUBA_HUMAN	NDUFB10	NADH dehydrogenase [ubiquinone] 1 beta subcomplex subunit 10 OS=Homo sapiens OX=9606 GN=NDUFB10 PE=1 SV=3	0.438192	0.0022363	0.178233	n.s.	17.1362	17.2235	17.1586	16.8499	16.6648	16.689
sp|P20962|PTMS_HUMAN	PTMS	Parathymosin OS=Homo sapiens OX=9606 GN=PTMS PE=1 SV=2	0.430672	0.188031	0.973081	n.s.	17.3311	17.6372	17.5753	17.1701	17.5551	16.5264
sp|Q9UKX7|NUP50_HUMAN	NUP50	Nuclear pore complex protein Nup50 OS=Homo sapiens OX=9606 GN=NUP50 PE=1 SV=2	0.427798	0.502756	0.973081	n.s.	16.8981	17.1409	16.6003	17.1462	16.9913	15.2184
sp|Q9UHX1|PUF60_HUMAN	PUF60	Poly(U)-binding-splicing factor PUF60 OS=Homo sapiens OX=9606 GN=PUF60 PE=1 SV=1	0.427669	0.330949	0.973081	n.s.	17.4182	16.4138	16.6455	16.4205	16.7625	16.0114
sp|P45973|CBX5_HUMAN	CBX5	Chromobox protein homolog 5 OS=Homo sapiens OX=9606 GN=CBX5 PE=1 SV=1	0.426838	0.265901	0.973081	n.s.	18.1563	17.2305	17.2841	16.8714	17.2629	17.2561
sp|O75150|BRE1B_HUMAN	RNF40	E3 ubiquitin-protein ligase BRE1B OS=Homo sapiens OX=9606 GN=RNF40 PE=1 SV=5	0.420308	0.389363	0.973081	n.s.	13.8685	14.387	15.4351	13.8663	14.7319	13.8315
sp|Q16630|CPSF6_HUMAN	CPSF6	Cleavage and polyadenylation specificity factor subunit 6 OS=Homo sapiens OX=9606 GN=CPSF6 PE=1 SV=2	0.419876	0.282547	0.973081	n.s.	18.3309	18.0285	17.3919	17.4697	17.7625	17.2594
sp|Q96LL9|DJC30_HUMAN	DNAJC30	DnaJ homolog subfamily C member 30, mitochondrial OS=Homo sapiens OX=9606 GN=DNAJC30 PE=1 SV=3	0.417796	0.0332031	0.670892	n.s.	18.9801	18.8961	18.9753	18.7483	18.3794	18.4704
sp|Q9NZZ3|CHMP5_HUMAN	CHMP5	Charged multivesicular body protein 5 OS=Homo sapiens OX=9606 GN=CHMP5 PE=1 SV=1	0.416873	0.096879	0.825803	n.s.	16.2478	16.7191	17.0266	16.1446	16.4661	16.1322
sp|Q92859|NEO1_HUMAN	NEO1	Neogenin OS=Homo sapiens OX=9606 GN=NEO1 PE=1 SV=2	0.410113	0.0844274	0.809631	n.s.	15.1514	15.6295	15.4185	15.1026	15.2469	14.6196
sp|Q8IWX8|CHERP_HUMAN	CHERP	Calcium homeostasis endoplasmic reticulum protein OS=Homo sapiens OX=9606 GN=CHERP PE=1 SV=3	0.4086	0.20859	0.973081	n.s.	17.3076	16.7321	16.3243	16.3521	16.5818	16.2043
sp|A0A0A0MS14|HV145_HUMAN	IGHV1-45	Immunoglobulin heavy variable 1-45 OS=Homo sapiens OX=9606 GN=IGHV1-45 PE=3 SV=1	0.400698	0.429955	0.973081	n.s.	17.7315	17.5809	18.1635	17.5973	17.686	16.9905
sp|Q92688|AN32B_HUMAN	ANP32B	Acidic leucine-rich nuclear phosphoprotein 32 family member B OS=Homo sapiens OX=9606 GN=ANP32B PE=1 SV=1	0.398306	0.0988176	0.833414	n.s.	17.554	17.6074	17.3801	17.1063	17.4331	16.8072
sp|Q16143|SYUB_HUMAN	SNCB	Beta-synuclein OS=Homo sapiens OX=9606 GN=SNCB PE=1 SV=1	0.395697	0.212371	0.973081	n.s.	16.8542	16.0349	16.5592	15.9913	16.4273	15.8427
sp|Q96G97|BSCL2_HUMAN	BSCL2	Seipin OS=Homo sapiens OX=9606 GN=BSCL2 PE=1 SV=3	0.394229	0.0106876	0.436821	n.s.	17.6131	17.9876	17.6959	17.4473	17.3344	17.3322
sp|O75822|EIF3J_HUMAN	EIF3J	Eukaryotic translation initiation factor 3 subunit J OS=Homo sapiens OX=9606 GN=EIF3J PE=1 SV=2	0.3918	0.137659	0.912051	n.s.	16.6977	16.7796	16.5931	16.4712	16.474	15.9498
sp|Q4ZG55|GREB1_HUMAN	GREB1	Protein GREB1 OS=Homo sapiens OX=9606 GN=GREB1 PE=2 SV=1	0.391587	0.00375513	0.244251	n.s.	15.7783	15.8424	15.9293	15.5993	15.4454	15.3306
sp|O43809|CPSF5_HUMAN	NUDT21	Cleavage and polyadenylation specificity factor subunit 5 OS=Homo sapiens OX=9606 GN=NUDT21 PE=1 SV=1	0.391102	0.342486	0.973081	n.s.	17.9077	17.6677	16.871	17.0218	17.4999	16.7514
sp|P27449|VATL_HUMAN	ATP6V0C	V-type proton ATPase 16 kDa proteolipid subunit c OS=Homo sapiens OX=9606 GN=ATP6V0C PE=1 SV=1	0.389414	0.0895986	0.809631	n.s.	17.7952	17.8595	18.463	17.6172	17.8023	17.5301
sp|Q01130|SRSF2_HUMAN	SRSF2	Serine/arginine-rich splicing factor 2 OS=Homo sapiens OX=9606 GN=SRSF2 PE=1 SV=4	0.386597	0.456742	0.973081	n.s.	18.382	16.9655	17.0873	17.0425	17.2171	17.0153
sp|Q9Y4E6|WDR7_HUMAN	WDR7	WD repeat-containing protein 7 OS=Homo sapiens OX=9606 GN=WDR7 PE=1 SV=2	0.384855	0.0865724	0.809631	n.s.	14.8469	15.3425	14.7983	14.5879	14.8598	14.3853
sp|O14617|AP3D1_HUMAN	AP3D1	AP-3 complex subunit delta-1 OS=Homo sapiens OX=9606 GN=AP3D1 PE=1 SV=1	0.384133	0.00030946	0.049328	n.s.	16.3605	16.2823	16.2525	15.8038	15.9756	15.9635
sp|P20290|BTF3_HUMAN	BTF3	Transcription factor BTF3 OS=Homo sapiens OX=9606 GN=BTF3 PE=1 SV=1	0.38291	0.12006	0.883164	n.s.	15.2785	14.434	14.7448	14.435	14.3581	14.5156
sp|O95197|RTN3_HUMAN	RTN3	Reticulon-3 OS=Homo sapiens OX=9606 GN=RTN3 PE=1 SV=2	0.379074	0.0436532	0.710033	n.s.	17.4282	17.7102	17.8089	17.1217	17.4642	17.2242
sp|P49006|MRP_HUMAN	MARCKSL1	MARCKS-related protein OS=Homo sapiens OX=9606 GN=MARCKSL1 PE=1 SV=2	0.378695	0.12763	0.892292	n.s.	16.1861	16.2107	15.9314	15.7505	16.0975	15.3441
sp|O95248|MTMR5_HUMAN	SBF1	Myotubularin-related protein 5 OS=Homo sapiens OX=9606 GN=SBF1 PE=1 SV=4	0.373089	0.154095	0.939625	n.s.	14.8176	15.4445	15.0792	14.8679	14.9231	14.4311
sp|O60841|IF2P_HUMAN	EIF5B	Eukaryotic translation initiation factor 5B OS=Homo sapiens OX=9606 GN=EIF5B PE=1 SV=4	0.372807	0.256145	0.973081	n.s.	17.636	16.713	16.6496	16.3085	16.7925	16.7791
sp|Q9H2G2|SLK_HUMAN	SLK	STE20-like serine/threonine-protein kinase OS=Homo sapiens OX=9606 GN=SLK PE=1 SV=1	0.371244	0.178201	0.962295	n.s.	21.7545	21.9072	21.4188	21.3645	21.4903	21.1119
sp|Q66PJ3|AR6P4_HUMAN	ARL6IP4	ADP-ribosylation factor-like protein 6-interacting protein 4 OS=Homo sapiens OX=9606 GN=ARL6IP4 PE=1 SV=3	0.370527	0.362105	0.973081	n.s.	15.4619	14.1999	14.2372	14.26	14.5778	13.9496
sp|P10599|THIO_HUMAN	TXN	Thioredoxin OS=Homo sapiens OX=9606 GN=TXN PE=1 SV=3	0.366685	0.241827	0.973081	n.s.	18.5766	18.2504	19.146	18.1725	18.2242	18.4763
sp|Q5VTL8|PR38B_HUMAN	PRPF38B	Pre-mRNA-splicing factor 38B OS=Homo sapiens OX=9606 GN=PRPF38B PE=1 SV=1	0.366423	0.424686	0.973081	n.s.	17.2785	15.8807	15.7936	15.6787	16.3097	15.8651
sp|Q969H8|MYDGF_HUMAN	MYDGF	Myeloid-derived growth factor OS=Homo sapiens OX=9606 GN=MYDGF PE=1 SV=1	0.365642	0.19779	0.973081	n.s.	13.3655	13.6757	14.3386	13.2819	13.4013	13.5996
sp|Q9Y2E4|DIP2C_HUMAN	DIP2C	Disco-interacting protein 2 homolog C OS=Homo sapiens OX=9606 GN=DIP2C PE=1 SV=2	0.365223	0.0388548	0.695893	n.s.	14.7881	14.8253	14.4284	14.1988	14.4948	14.2526
sp|P17677|NEUM_HUMAN	GAP43	Neuromodulin OS=Homo sapiens OX=9606 GN=GAP43 PE=1 SV=1	0.363135	0.360085	0.973081	n.s.	16.5945	16.949	17.1509	16.4866	16.9991	16.1193
sp|Q13367|AP3B2_HUMAN	AP3B2	AP-3 complex subunit beta-2 OS=Homo sapiens OX=9606 GN=AP3B2 PE=1 SV=2	0.358989	0.0853552	0.809631	n.s.	15.9063	15.6126	15.4953	15.1025	15.3519	15.4829
sp|Q8IYR6|TEFF1_HUMAN	TMEFF1	Tomoregulin-1 OS=Homo sapiens OX=9606 GN=TMEFF1 PE=1 SV=1	0.358893	0.0196868	0.583325	n.s.	15.745	15.5293	15.9685	15.386	15.4131	15.367
sp|Q9NXW9|ALKB4_HUMAN	ALKBH4	Alpha-ketoglutarate-dependent dioxygenase alkB homolog 4 OS=Homo sapiens OX=9606 GN=ALKBH4 PE=1 SV=1	0.358187	0.269184	0.973081	n.s.	13.7325	14.2644	13.8609	13.0593	14.1479	13.576
sp|Q12860|CNTN1_HUMAN	CNTN1	Contactin-1 OS=Homo sapiens OX=9606 GN=CNTN1 PE=1 SV=1	0.354717	0.0217775	0.598506	n.s.	16.3546	16.4418	16.6491	16.0541	16.2228	16.1043
sp|O43854|EDIL3_HUMAN	EDIL3	EGF-like repeat and discoidin I-like domain-containing protein 3 OS=Homo sapiens OX=9606 GN=EDIL3 PE=1 SV=1	0.354623	0.0959901	0.822856	n.s.	14.4342	14.8768	15.0539	14.323	14.641	14.337
sp|P0DP25|CALM3_HUMAN	CALM3	Calmodulin-3 OS=Homo sapiens OX=9606 GN=CALM3 PE=1 SV=1	0.353791	0.241343	0.973081	n.s.	17.0084	17.1586	17.5877	16.4184	17.0859	17.189
sp|P67812|SC11A_HUMAN	SEC11A	Signal peptidase complex catalytic subunit SEC11A OS=Homo sapiens OX=9606 GN=SEC11A PE=1 SV=1	0.353352	0.0754677	0.807352	n.s.	13.1737	13.4279	13.445	12.7567	12.9021	13.3278
sp|Q15276|RABE1_HUMAN	RABEP1	Rab GTPase-binding effector protein 1 OS=Homo sapiens OX=9606 GN=RABEP1 PE=1 SV=2	0.347022	0.466523	0.973081	n.s.	14.1102	15.3024	14.8993	14.1448	15.1339	13.9921
sp|A0A0B4J1V2|HV226_HUMAN	IGHV2-26	Immunoglobulin heavy variable 2-26 OS=Homo sapiens OX=9606 GN=IGHV2-26 PE=3 SV=1	0.345195	0.637136	0.973081	n.s.	19.7452	19.5653	21.5552	20.0098	20.1101	19.7103
sp|P32004|L1CAM_HUMAN	L1CAM	Neural cell adhesion molecule L1 OS=Homo sapiens OX=9606 GN=L1CAM PE=1 SV=2	0.344247	0.0487618	0.734561	n.s.	16.8923	16.9979	17.2242	16.6571	16.9312	16.4934
sp|Q12888|TP53B_HUMAN	TP53BP1	TP53-binding protein 1 OS=Homo sapiens OX=9606 GN=TP53BP1 PE=1 SV=2	0.343182	0.265893	0.973081	n.s.	13.8577	14.5494	14.2496	14.0342	14.2413	13.3517
sp|P06454|PTMA_HUMAN	PTMA	Prothymosin alpha OS=Homo sapiens OX=9606 GN=PTMA PE=1 SV=2	0.339209	0.355239	0.973081	n.s.	15.5847	15.8394	15.0841	15.3279	15.6435	14.5192
sp|Q7Z5N4|SDK1_HUMAN	SDK1	Protein sidekick-1 OS=Homo sapiens OX=9606 GN=SDK1 PE=2 SV=3	0.338998	0.0361821	0.670892	n.s.	16.9638	17.0198	16.9953	16.7174	16.8633	16.3812
sp|O43633|CHM2A_HUMAN	CHMP2A	Charged multivesicular body protein 2a OS=Homo sapiens OX=9606 GN=CHMP2A PE=1 SV=1	0.338735	0.223413	0.973081	n.s.	17.1464	17.6906	17.3705	16.9603	17.0909	17.1401
sp|P26368|U2AF2_HUMAN	U2AF2	Splicing factor U2AF 65 kDa subunit OS=Homo sapiens OX=9606 GN=U2AF2 PE=1 SV=4	0.338621	0.51037	0.973081	n.s.	18.6993	17.4568	17.4887	17.3577	17.7479	17.5233
sp|P43034|LIS1_HUMAN	PAFAH1B1	Platelet-activating factor acetylhydrolase IB subunit beta OS=Homo sapiens OX=9606 GN=PAFAH1B1 PE=1 SV=2	0.338363	0.0466721	0.734561	n.s.	17.943	18.0718	18.0987	17.4527	17.6977	17.948
sp|Q4VC05|BCL7A_HUMAN	BCL7A	B-cell CLL/lymphoma 7 protein family member A OS=Homo sapiens OX=9606 GN=BCL7A PE=1 SV=1	0.334817	0.0427815	0.703027	n.s.	14.5996	14.4587	14.2573	14.0792	14.2907	13.9413
sp|P62993|GRB2_HUMAN	GRB2	Growth factor receptor-bound protein 2 OS=Homo sapiens OX=9606 GN=GRB2 PE=1 SV=1	0.332977	0.220408	0.973081	n.s.	17.6906	17.9731	17.8716	17.637	17.7288	17.1706
sp|P25311|ZA2G_HUMAN	AZGP1	Zinc-alpha-2-glycoprotein OS=Homo sapiens OX=9606 GN=AZGP1 PE=1 SV=2	0.332794	0.283886	0.973081	n.s.	16.2775	16.0062	16.9048	16.0226	15.8862	16.2813
sp|P17568|NDUB7_HUMAN	NDUFB7	NADH dehydrogenase [ubiquinone] 1 beta subcomplex subunit 7 OS=Homo sapiens OX=9606 GN=NDUFB7 PE=1 SV=4	0.330963	0.0131264	0.465166	n.s.	16.5025	16.5034	16.6932	16.3487	16.2132	16.1444
sp|P37840|SYUA_HUMAN	SNCA	Alpha-synuclein OS=Homo sapiens OX=9606 GN=SNCA PE=1 SV=1	0.330479	0.281761	0.973081	n.s.	16.5178	16.3187	16.4506	16.181	16.3929	15.7218
sp|Q96I25|SPF45_HUMAN	RBM17	Splicing factor 45 OS=Homo sapiens OX=9606 GN=RBM17 PE=1 SV=1	0.329687	0.504528	0.973081	n.s.	17.0156	16.448	16.0458	16.0767	16.361	16.0827
sp|Q93050|VPP1_HUMAN	ATP6V0A1	V-type proton ATPase 116 kDa subunit a 1 OS=Homo sapiens OX=9606 GN=ATP6V0A1 PE=1 SV=3	0.329015	0.110569	0.851438	n.s.	15.7854	15.951	16.3603	15.7066	15.8707	15.5323
sp|O95168|NDUB4_HUMAN	NDUFB4	NADH dehydrogenase [ubiquinone] 1 beta subcomplex subunit 4 OS=Homo sapiens OX=9606 GN=NDUFB4 PE=1 SV=3	0.328262	0.00406924	0.244251	n.s.	15.7317	15.7813	15.9105	15.5932	15.3942	15.4513
sp|O15042|SR140_HUMAN	U2SURP	U2 snRNP-associated SURP motif-containing protein OS=Homo sapiens OX=9606 GN=U2SURP PE=1 SV=2	0.326582	0.231568	0.973081	n.s.	16.2032	15.4781	15.2786	15.3335	15.4283	15.2183
sp|Q15274|NADC_HUMAN	QPRT	Nicotinate-nucleotide pyrophosphorylase [carboxylating] OS=Homo sapiens OX=9606 GN=QPRT PE=1 SV=3	0.326112	0.440542	0.973081	n.s.	14.0892	14.6362	14.9851	14.2714	14.9199	13.5408
sp|P01743|HV146_HUMAN	IGHV1-46	Immunoglobulin heavy variable 1-46 OS=Homo sapiens OX=9606 GN=IGHV1-46 PE=1 SV=2	0.326021	0.265622	0.973081	n.s.	15.5473	15.4704	16.0168	15.609	15.6312	14.8163
sp|Q13557|KCC2D_HUMAN	CAMK2D	Calcium/calmodulin-dependent protein kinase type II subunit delta OS=Homo sapiens OX=9606 GN=CAMK2D PE=1 SV=3	0.325566	0.532209	0.973081	n.s.	17.4089	18.4564	17.6034	17.5849	18.0265	16.8806
sp|E9PAV3|NACAM_HUMAN	NACA	Nascent polypeptide-associated complex subunit alpha, muscle-specific form OS=Homo sapiens OX=9606 GN=NACA PE=1 SV=1	0.324754	0.299014	0.973081	n.s.	16.0293	15.0341	15.0207	14.9085	15.0307	15.1707
sp|Q9UHC6|CNTP2_HUMAN	CNTNAP2	Contactin-associated protein-like 2 OS=Homo sapiens OX=9606 GN=CNTNAP2 PE=1 SV=1	0.320422	0.165352	0.962295	n.s.	15.6147	16.0882	16.0488	15.6258	15.8754	15.2893
sp|A6NCE7|MP3B2_HUMAN	MAP1LC3B2	Microtubule-associated proteins 1A/1B light chain 3 beta 2 OS=Homo sapiens OX=9606 GN=MAP1LC3B2 PE=1 SV=1	0.319089	0.674193	0.973081	n.s.	16.7165	16.5411	19.0008	17.2749	17.6371	16.3892
sp|Q9H444|CHM4B_HUMAN	CHMP4B	Charged multivesicular body protein 4b OS=Homo sapiens OX=9606 GN=CHMP4B PE=1 SV=1	0.318887	0.190358	0.973081	n.s.	16.4764	16.8244	17.0989	16.3741	16.553	16.5159
sp|Q14966|ZN638_HUMAN	ZNF638	Zinc finger protein 638 OS=Homo sapiens OX=9606 GN=ZNF638 PE=1 SV=2	0.317359	0.0368415	0.670892	n.s.	17.6282	17.7204	17.518	17.1181	17.5305	17.2659
sp|Q96S15|WDR24_HUMAN	WDR24	GATOR2 complex protein WDR24 OS=Homo sapiens OX=9606 GN=WDR24 PE=1 SV=2	0.316439	0.407912	0.973081	n.s.	14.9834	14.52	14.5049	14.8168	14.6821	13.5601
sp|Q8N201|INT1_HUMAN	INTS1	Integrator complex subunit 1 OS=Homo sapiens OX=9606 GN=INTS1 PE=1 SV=2	0.31624	0.0347902	0.670892	n.s.	15.2415	15.431	15.4922	15.1711	15.0782	14.9666
sp|P08621|RU17_HUMAN	SNRNP70	U1 small nuclear ribonucleoprotein 70 kDa OS=Homo sapiens OX=9606 GN=SNRNP70 PE=1 SV=2	0.315313	0.11702	0.877251	n.s.	16.9976	16.7305	16.4387	16.4501	16.5932	16.1775
sp|Q9NQC3|RTN4_HUMAN	RTN4	Reticulon-4 OS=Homo sapiens OX=9606 GN=RTN4 PE=1 SV=2	0.314482	0.274563	0.973081	n.s.	16.3771	16.4835	15.9343	16.0168	16.3706	15.464
sp|Q9HD42|CHM1A_HUMAN	CHMP1A	Charged multivesicular body protein 1a OS=Homo sapiens OX=9606 GN=CHMP1A PE=1 SV=1	0.314379	0.187319	0.973081	n.s.	17.2072	17.6719	17.381	17.0021	17.1882	17.1266
sp|Q13976|KGP1_HUMAN	PRKG1	cGMP-dependent protein kinase 1 OS=Homo sapiens OX=9606 GN=PRKG1 PE=1 SV=3	0.313852	0.234107	0.973081	n.s.	16.2429	16.4158	16.253	16.3333	16.1957	15.4412
sp|O96019|ACL6A_HUMAN	ACTL6A	Actin-like protein 6A OS=Homo sapiens OX=9606 GN=ACTL6A PE=1 SV=1	0.312631	0.1046	0.83882	n.s.	13.863	14.1542	13.692	13.438	13.8612	13.4722
sp|A0A0B4J1V0|HV315_HUMAN	IGHV3-15	Immunoglobulin heavy variable 3-15 OS=Homo sapiens OX=9606 GN=IGHV3-15 PE=3 SV=1	0.309683	0.554017	0.973081	n.s.	15.3626	15.4291	17.1024	15.701	15.9424	15.3217
sp|Q5JSL3|DOC11_HUMAN	DOCK11	Dedicator of cytokinesis protein 11 OS=Homo sapiens OX=9606 GN=DOCK11 PE=1 SV=2	0.309138	0.237456	0.973081	n.s.	15.4794	15.9413	15.507	15.4456	15.6409	14.9138
sp|P16949|STMN1_HUMAN	STMN1	Stathmin OS=Homo sapiens OX=9606 GN=STMN1 PE=1 SV=3	0.30368	0.712718	0.973081	n.s.	16.5016	17.0857	17.4058	16.682	17.3353	16.0648
sp|P07197|NFM_HUMAN	NEFM	Neurofilament medium polypeptide OS=Homo sapiens OX=9606 GN=NEFM PE=1 SV=3	0.30349	0.426814	0.973081	n.s.	19.1234	18.665	18.5215	18.5047	18.4806	18.4142
sp|O60911|CATL2_HUMAN	CTSV	Cathepsin L2 OS=Homo sapiens OX=9606 GN=CTSV PE=1 SV=2	0.302875	0.175287	0.962295	n.s.	17.5777	17.8362	17.4551	17.2004	17.0415	17.7185
sp|Q9NZJ4|SACS_HUMAN	SACS	Sacsin OS=Homo sapiens OX=9606 GN=SACS PE=1 SV=2	0.29493	0.387019	0.973081	n.s.	18.0291	18.1835	18.1429	17.9311	17.8785	17.6611
sp|Q9NXC2|GFOD1_HUMAN	GFOD1	Glucose-fructose oxidoreductase domain-containing protein 1 OS=Homo sapiens OX=9606 GN=GFOD1 PE=1 SV=1	0.293398	0.209588	0.973081	n.s.	17.7124	17.8137	17.6212	17.6721	17.4818	17.1132
sp|Q02809|PLOD1_HUMAN	PLOD1	Procollagen-lysine,2-oxoglutarate 5-dioxygenase 1 OS=Homo sapiens OX=9606 GN=PLOD1 PE=1 SV=2	0.291467	0.292527	0.973081	n.s.	16.0125	15.43	15.9254	15.5545	15.6987	15.2403
sp|P07196|NFL_HUMAN	NEFL	Neurofilament light polypeptide OS=Homo sapiens OX=9606 GN=NEFL PE=1 SV=3	0.289444	0.227915	0.973081	n.s.	18.328	17.8071	17.6907	17.6887	17.6563	17.6124
sp|Q9Y496|KIF3A_HUMAN	KIF3A	Kinesin-like protein KIF3A OS=Homo sapiens OX=9606 GN=KIF3A PE=1 SV=4	0.288803	0.0721439	0.787653	n.s.	17.7936	17.7524	17.9186	17.7835	17.5286	17.2862
sp|P49815|TSC2_HUMAN	TSC2	Tuberin OS=Homo sapiens OX=9606 GN=TSC2 PE=1 SV=2	0.288058	0.18196	0.970049	n.s.	14.5767	15.3073	14.9155	14.6454	14.7822	14.5078
sp|Q14247|SRC8_HUMAN	CTTN	Src substrate cortactin OS=Homo sapiens OX=9606 GN=CTTN PE=1 SV=2	0.287672	0.00624804	0.32127	n.s.	15.8319	15.8143	15.8319	15.4677	15.6719	15.4754
sp|Q05397|FAK1_HUMAN	PTK2	Focal adhesion kinase 1 OS=Homo sapiens OX=9606 GN=PTK2 PE=1 SV=2	0.287477	0.0901731	0.809631	n.s.	14.3529	14.7437	14.5683	14.0383	14.4426	14.3215
sp|Q9NXC5|MIOS_HUMAN	MIOS	GATOR2 complex protein MIOS OS=Homo sapiens OX=9606 GN=MIOS PE=1 SV=2	0.283335	0.39725	0.973081	n.s.	16.4113	15.9194	16.1068	16.3445	16.0487	15.1944
sp|Q96PE3|INP4A_HUMAN	INPP4A	Inositol polyphosphate-4-phosphatase type I A OS=Homo sapiens OX=9606 GN=INPP4A PE=1 SV=1	0.281975	0.137852	0.912051	n.s.	14.4638	14.8145	14.5914	14.2102	14.6444	14.1692
sp|Q6ZU65|UBN2_HUMAN	UBN2	Ubinuclein-2 OS=Homo sapiens OX=9606 GN=UBN2 PE=1 SV=2	0.28014	0.0903169	0.809631	n.s.	13.857	13.8631	13.4439	13.5693	13.2939	13.4604
sp|Q9NX14|NDUBB_HUMAN	NDUFB11	NADH dehydrogenase [ubiquinone] 1 beta subcomplex subunit 11, mitochondrial OS=Homo sapiens OX=9606 GN=NDUFB11 PE=1 SV=1	0.27799	0.0230244	0.61168	n.s.	16.5479	16.4423	16.2398	16.1806	16.1595	16.0557
sp|P19367|HXK1_HUMAN	HK1	Hexokinase-1 OS=Homo sapiens OX=9606 GN=HK1 PE=1 SV=3	0.277834	0.617398	0.973081	n.s.	16.9065	17.5352	17.7294	17.0835	17.1869	17.0672
sp|Q96AY4|TTC28_HUMAN	TTC28	Tetratricopeptide repeat protein 28 OS=Homo sapiens OX=9606 GN=TTC28 PE=1 SV=4	0.2766	0.0212655	0.594687	n.s.	14.4606	14.4671	14.2924	13.9793	14.1883	14.2228
sp|Q9Y265|RUVB1_HUMAN	RUVBL1	RuvB-like 1 OS=Homo sapiens OX=9606 GN=RUVBL1 PE=1 SV=1	0.276392	0.411912	0.973081	n.s.	16.495	17.2397	16.6908	16.5002	16.7722	16.3238
sp|Q8WVV9|HNRLL_HUMAN	HNRNPLL	Heterogeneous nuclear ribonucleoprotein L-like OS=Homo sapiens OX=9606 GN=HNRNPLL PE=1 SV=1	0.2753	0.20958	0.973081	n.s.	16.2504	15.6327	15.5627	15.5481	15.6698	15.4019
sp|Q01081|U2AF1_HUMAN	U2AF1	Splicing factor U2AF 35 kDa subunit OS=Homo sapiens OX=9606 GN=U2AF1 PE=1 SV=3	0.273108	0.514686	0.973081	n.s.	18.7952	17.6336	17.7285	17.6155	17.9086	17.8138
sp|Q92845|KIFA3_HUMAN	KIFAP3	Kinesin-associated protein 3 OS=Homo sapiens OX=9606 GN=KIFAP3 PE=1 SV=2	0.272839	0.175188	0.962295	n.s.	16.0612	16.1065	15.9699	15.9794	15.9238	15.4158
sp|P62834|RAP1A_HUMAN	RAP1A	Ras-related protein Rap-1A OS=Homo sapiens OX=9606 GN=RAP1A PE=1 SV=1	0.270775	0.461601	0.973081	n.s.	15.4149	15.4949	16.6039	15.2615	15.6616	15.7783
sp|Q8NHZ8|CDC26_HUMAN	CDC26	Anaphase-promoting complex subunit CDC26 OS=Homo sapiens OX=9606 GN=CDC26 PE=1 SV=1	0.27024	0.442045	0.973081	n.s.	19.0499	18.5053	18.2814	17.8195	18.8857	18.3207
sp|Q96QK1|VPS35_HUMAN	VPS35	Vacuolar protein sorting-associated protein 35 OS=Homo sapiens OX=9606 GN=VPS35 PE=1 SV=2	0.270019	0.0690444	0.780544	n.s.	18.3164	18.6559	18.3947	18.0095	18.2208	18.3266
sp|Q13555|KCC2G_HUMAN	CAMK2G	Calcium/calmodulin-dependent protein kinase type II subunit gamma OS=Homo sapiens OX=9606 GN=CAMK2G PE=1 SV=4	0.269387	0.500191	0.973081	n.s.	16.7251	17.3492	16.7782	16.7759	17.1703	16.0981
sp|P10155|RO60_HUMAN	RO60	RNA-binding protein RO60 OS=Homo sapiens OX=9606 GN=RO60 PE=1 SV=2	0.269066	0.245702	0.973081	n.s.	18.1369	17.4546	17.5497	17.2184	17.6575	17.458
sp|P35080|PROF2_HUMAN	PFN2	Profilin-2 OS=Homo sapiens OX=9606 GN=PFN2 PE=1 SV=3	0.26883	0.227119	0.973081	n.s.	18.1078	18.4174	18.1323	17.9715	18.1998	17.6797
sp|Q7LBR1|CHM1B_HUMAN	CHMP1B	Charged multivesicular body protein 1b OS=Homo sapiens OX=9606 GN=CHMP1B PE=1 SV=1	0.268203	0.168821	0.962295	n.s.	16.7557	17.2818	17.2136	16.6317	16.9495	16.8653
sp|O60229|KALRN_HUMAN	KALRN	Kalirin OS=Homo sapiens OX=9606 GN=KALRN PE=1 SV=3	0.268151	0.17272	0.962295	n.s.	15.718	16.2214	15.8182	15.6294	15.7893	15.5343
sp|Q5TAT6|CODA1_HUMAN	COL13A1	Collagen alpha-1(XIII) chain OS=Homo sapiens OX=9606 GN=COL13A1 PE=1 SV=1	0.264057	0.244159	0.973081	n.s.	15.1041	14.9092	15.0528	14.813	15.1354	14.3256
sp|Q7L4P6|BEND5_HUMAN	BEND5	BEN domain-containing protein 5 OS=Homo sapiens OX=9606 GN=BEND5 PE=1 SV=1	0.263582	6.30318e-05	0.0143532	n.s.	15.0114	14.9707	14.9584	14.7862	14.6955	14.6681
sp|P51797|CLCN6_HUMAN	CLCN6	H(+)/Cl(-) exchange transporter 6 OS=Homo sapiens OX=9606 GN=CLCN6 PE=1 SV=2	0.262136	0.0279403	0.654953	n.s.	15.5338	15.3932	15.5228	15.1441	15.1261	15.3932
sp|Q9Y230|RUVB2_HUMAN	RUVBL2	RuvB-like 2 OS=Homo sapiens OX=9606 GN=RUVBL2 PE=1 SV=3	0.261465	0.693045	0.973081	n.s.	17.0906	17.7347	17.1762	17.0889	17.3083	16.82
sp|Q9UPT6|JIP3_HUMAN	MAPK8IP3	C-Jun-amino-terminal kinase-interacting protein 3 OS=Homo sapiens OX=9606 GN=MAPK8IP3 PE=1 SV=3	0.261233	0.0263544	0.654953	n.s.	14.6541	14.4121	14.5957	14.226	14.4261	14.226
sp|O43181|NDUS4_HUMAN	NDUFS4	NADH dehydrogenase [ubiquinone] iron-sulfur protein 4, mitochondrial OS=Homo sapiens OX=9606 GN=NDUFS4 PE=1 SV=1	0.257872	0.013132	0.465166	n.s.	17.5038	17.5503	17.4222	17.3401	17.1214	17.2412
sp|P16219|ACADS_HUMAN	ACADS	Short-chain specific acyl-CoA dehydrogenase, mitochondrial OS=Homo sapiens OX=9606 GN=ACADS PE=1 SV=1	0.255991	0.146763	0.921423	n.s.	13.5977	13.8458	14.0274	13.3418	13.5741	13.7869
sp|O75962|TRIO_HUMAN	TRIO	Triple functional domain protein OS=Homo sapiens OX=9606 GN=TRIO PE=1 SV=2	0.2548	0.346802	0.973081	n.s.	16.2975	16.7478	16.3571	16.2769	16.4055	15.9554
sp|Q01484|ANK2_HUMAN	ANK2	Ankyrin-2 OS=Homo sapiens OX=9606 GN=ANK2 PE=1 SV=4	0.25479	0.0659877	0.773076	n.s.	16.041	15.7387	15.8139	15.5234	15.6159	15.6899
sp|Q9H3T3|SEM6B_HUMAN	SEMA6B	Semaphorin-6B OS=Homo sapiens OX=9606 GN=SEMA6B PE=1 SV=4	0.252319	0.0144852	0.491265	n.s.	16.8086	16.8029	16.9487	16.6703	16.628	16.505
sp|Q13554|KCC2B_HUMAN	CAMK2B	Calcium/calmodulin-dependent protein kinase type II subunit beta OS=Homo sapiens OX=9606 GN=CAMK2B PE=1 SV=3	0.252158	0.746951	0.973081	n.s.	15.9259	16.4941	16.0215	15.9965	16.3255	15.363
sp|Q14344|GNA13_HUMAN	GNA13	Guanine nucleotide-binding protein subunit alpha-13 OS=Homo sapiens OX=9606 GN=GNA13 PE=1 SV=2	0.251146	0.026748	0.654953	n.s.	15.0614	15.1548	15.1615	14.7081	14.9314	14.9847
sp|O95232|LC7L3_HUMAN	LUC7L3	Luc7-like protein 3 OS=Homo sapiens OX=9606 GN=LUC7L3 PE=1 SV=2	0.251113	0.666613	0.973081	n.s.	18.6434	17.1218	17.0224	17.3158	17.5588	17.1596
sp|Q8TDC3|BRSK1_HUMAN	BRSK1	Serine/threonine-protein kinase BRSK1 OS=Homo sapiens OX=9606 GN=BRSK1 PE=1 SV=2	0.250764	0.00679851	0.338651	n.s.	15.9129	16.0652	15.9656	15.7483	15.7743	15.6687
sp|Q92614|MY18A_HUMAN	MYO18A	Unconventional myosin-XVIIIa OS=Homo sapiens OX=9606 GN=MYO18A PE=1 SV=3	0.249854	0.0020499	0.171975	n.s.	16.5068	16.4545	16.5278	16.2437	16.268	16.2279
sp|Q15904|VAS1_HUMAN	ATP6AP1	V-type proton ATPase subunit S1 OS=Homo sapiens OX=9606 GN=ATP6AP1 PE=1 SV=2	0.249636	0.184847	0.973081	n.s.	14.9305	15.191	15.5158	14.8582	14.9499	15.0804
sp|O95292|VAPB_HUMAN	VAPB	Vesicle-associated membrane protein-associated protein B/C OS=Homo sapiens OX=9606 GN=VAPB PE=1 SV=3	0.247946	0.100791	0.83882	n.s.	17.3235	17.2107	17.6445	17.2213	17.093	17.1205
sp|Q96Q05|TPPC9_HUMAN	TRAPPC9	Trafficking protein particle complex subunit 9 OS=Homo sapiens OX=9606 GN=TRAPPC9 PE=1 SV=2	0.245602	0.244727	0.973081	n.s.	13.8145	13.8233	14.0777	13.793	13.9338	13.2518
sp|A8MWD9|RUXGL_HUMAN	SNRPGP15	Putative small nuclear ribonucleoprotein G-like protein 15 OS=Homo sapiens OX=9606 GN=SNRPGP15 PE=5 SV=2	0.245584	0.368899	0.973081	n.s.	19.3234	18.9132	18.5175	18.5924	18.6304	18.7945
sp|Q9NZN5|ARHGC_HUMAN	ARHGEF12	Rho guanine nucleotide exchange factor 12 OS=Homo sapiens OX=9606 GN=ARHGEF12 PE=1 SV=1	0.244967	0.0229691	0.61168	n.s.	13.9838	14.0314	14.0193	13.635	13.9169	13.7477
sp|Q9BXM9|FSD1L_HUMAN	FSD1L	FSD1-like protein OS=Homo sapiens OX=9606 GN=FSD1L PE=1 SV=2	0.244315	0.523677	0.973081	n.s.	13.7342	14.5022	13.8541	13.9711	14.3018	13.0847
sp|P09234|RU1C_HUMAN	SNRPC	U1 small nuclear ribonucleoprotein C OS=Homo sapiens OX=9606 GN=SNRPC PE=1 SV=1	0.243753	0.216628	0.973081	n.s.	15.813	15.624	15.3969	15.4516	15.6098	15.0414
sp|Q8N684|CPSF7_HUMAN	CPSF7	Cleavage and polyadenylation specificity factor subunit 7 OS=Homo sapiens OX=9606 GN=CPSF7 PE=1 SV=1	0.242308	0.457148	0.973081	n.s.	16.9913	16.7932	16.1459	16.3527	16.5656	16.2851
sp|Q9C0C9|UBE2O_HUMAN	UBE2O	(E3-independent) E2 ubiquitin-conjugating enzyme OS=Homo sapiens OX=9606 GN=UBE2O PE=1 SV=3	0.241133	0.123971	0.883164	n.s.	13.9597	14.086	14.1125	13.9594	13.9594	13.516
sp|A6NHL2|TBAL3_HUMAN	TUBAL3	Tubulin alpha chain-like 3 OS=Homo sapiens OX=9606 GN=TUBAL3 PE=1 SV=2	0.241104	0.0114447	0.443628	n.s.	15.6113	15.5789	15.703	15.3453	15.3334	15.4912
sp|Q96JE9|MAP6_HUMAN	MAP6	Microtubule-associated protein 6 OS=Homo sapiens OX=9606 GN=MAP6 PE=1 SV=2	0.240857	0.0859865	0.809631	n.s.	13.9745	14.1671	13.8147	13.6757	13.9133	13.6446
sp|P42357|HUTH_HUMAN	HAL	Histidine ammonia-lyase OS=Homo sapiens OX=9606 GN=HAL PE=1 SV=1	0.238457	0.754725	0.973081	n.s.	16.4803	15.9272	17.8771	15.5594	16.2102	17.7997
sp|Q59EK9|RUN3A_HUMAN	RUNDC3A	RUN domain-containing protein 3A OS=Homo sapiens OX=9606 GN=RUNDC3A PE=1 SV=2	0.238282	0.08145	0.809631	n.s.	15.6415	15.7785	15.3962	15.3598	15.4856	15.2562
sp|Q9Y2W2|WBP11_HUMAN	WBP11	WW domain-binding protein 11 OS=Homo sapiens OX=9606 GN=WBP11 PE=1 SV=1	0.23742	0.241994	0.973081	n.s.	16.2181	15.6022	15.5987	15.5319	15.6941	15.4807
sp|P45985|MP2K4_HUMAN	MAP2K4	Dual specificity mitogen-activated protein kinase kinase 4 OS=Homo sapiens OX=9606 GN=MAP2K4 PE=1 SV=1	0.235989	0.139461	0.914216	n.s.	15.1586	15.4545	15.4117	14.8511	15.1825	15.2832
sp|Q86VY9|T200A_HUMAN	TMEM200A	Transmembrane protein 200A OS=Homo sapiens OX=9606 GN=TMEM200A PE=1 SV=1	0.234451	0.212485	0.973081	n.s.	15.6117	15.7402	15.2422	15.3584	15.4838	15.0486
sp|Q9UHR5|S30BP_HUMAN	SAP30BP	SAP30-binding protein OS=Homo sapiens OX=9606 GN=SAP30BP PE=1 SV=1	0.233715	0.180695	0.966537	n.s.	15.9108	15.7904	16.063	15.6817	15.9563	15.4251
sp|Q16643|DREB_HUMAN	DBN1	Drebrin OS=Homo sapiens OX=9606 GN=DBN1 PE=1 SV=4	0.232169	0.0845773	0.809631	n.s.	17.2162	17.3324	17.123	16.9915	17.1299	16.8536
sp|Q9NR31|SAR1A_HUMAN	SAR1A	GTP-binding protein SAR1a OS=Homo sapiens OX=9606 GN=SAR1A PE=1 SV=1	0.230836	0.137895	0.912051	n.s.	16.9048	17.1759	17.1492	16.7409	17.0847	16.7118
sp|O00488|ZN593_HUMAN	ZNF593	Zinc finger protein 593 OS=Homo sapiens OX=9606 GN=ZNF593 PE=1 SV=2	0.230129	0.21884	0.973081	n.s.	15.9414	16.1098	16.2207	15.9434	16.0273	15.6109
sp|Q53FP2|NACHO_HUMAN	TMEM35A	Novel acetylcholine receptor chaperone OS=Homo sapiens OX=9606 GN=TMEM35A PE=1 SV=2	0.23003	0.258347	0.973081	n.s.	16.273	16.0084	16.6822	15.912	16.1316	16.2299
sp|Q13435|SF3B2_HUMAN	SF3B2	Splicing factor 3B subunit 2 OS=Homo sapiens OX=9606 GN=SF3B2 PE=1 SV=2	0.229272	0.35126	0.973081	n.s.	17.9856	17.4613	17.4291	17.383	17.508	17.2972
sp|P07602|SAP_HUMAN	PSAP	Prosaposin OS=Homo sapiens OX=9606 GN=PSAP PE=1 SV=2	0.228079	0.289489	0.973081	n.s.	15.7773	15.6995	16.0967	15.4535	15.8788	15.557
sp|Q5VUB5|F1711_HUMAN	FAM171A1	Protein FAM171A1 OS=Homo sapiens OX=9606 GN=FAM171A1 PE=1 SV=1	0.227915	0.206678	0.973081	n.s.	15.2447	15.5333	15.0903	15.2085	15.187	14.789
sp|P05413|FABPH_HUMAN	FABP3	Fatty acid-binding protein, heart OS=Homo sapiens OX=9606 GN=FABP3 PE=1 SV=4	0.227123	0.330133	0.973081	n.s.	17.149	17.5383	17.7546	17.2846	17.5001	16.9759
sp|P09012|SNRPA_HUMAN	SNRPA	U1 small nuclear ribonucleoprotein A OS=Homo sapiens OX=9606 GN=SNRPA PE=1 SV=3	0.225452	0.33415	0.973081	n.s.	17.0781	16.7888	16.5094	16.6308	16.7469	16.3223
sp|P17812|PYRG1_HUMAN	CTPS1	CTP synthase 1 OS=Homo sapiens OX=9606 GN=CTPS1 PE=1 SV=2	0.224947	0.110415	0.851438	n.s.	16.7489	16.856	16.7009	16.5681	16.756	16.3069
sp|P98171|RHG04_HUMAN	ARHGAP4	Rho GTPase-activating protein 4 OS=Homo sapiens OX=9606 GN=ARHGAP4 PE=1 SV=2	0.223094	0.387103	0.973081	n.s.	16.2829	16.3043	16.2876	16.2403	16.3464	15.6188
sp|Q9UJT9|FBXL7_HUMAN	FBXL7	F-box/LRR-repeat protein 7 OS=Homo sapiens OX=9606 GN=FBXL7 PE=1 SV=1	0.222951	0.270281	0.973081	n.s.	14.0682	14.4717	13.9969	13.8886	14.2576	13.7218
sp|Q9Y4D8|HECD4_HUMAN	HECTD4	Probable E3 ubiquitin-protein ligase HECTD4 OS=Homo sapiens OX=9606 GN=HECTD4 PE=1 SV=5	0.222602	0.316178	0.973081	n.s.	16.1743	16.5136	16.1507	15.997	16.1967	15.977
sp|Q13243|SRSF5_HUMAN	SRSF5	Serine/arginine-rich splicing factor 5 OS=Homo sapiens OX=9606 GN=SRSF5 PE=1 SV=1	0.222426	0.706485	0.973081	n.s.	18.0925	16.9152	16.8077	17.0213	17.1725	16.9543
sp|P54852|EMP3_HUMAN	EMP3	Epithelial membrane protein 3 OS=Homo sapiens OX=9606 GN=EMP3 PE=1 SV=1	0.221125	0.0419458	0.703027	n.s.	17.7226	17.8878	18.0197	17.66	17.7017	17.605
sp|P29966|MARCS_HUMAN	MARCKS	Myristoylated alanine-rich C-kinase substrate OS=Homo sapiens OX=9606 GN=MARCKS PE=1 SV=4	0.221048	0.337794	0.973081	n.s.	14.4546	14.5492	14.8758	14.4138	14.6987	14.1038
sp|A0A075B6S2|KVD29_HUMAN	IGKV2D-29	Immunoglobulin kappa variable 2D-29 OS=Homo sapiens OX=9606 GN=IGKV2D-29 PE=3 SV=1	0.220648	0.471812	0.973081	n.s.	20.0006	20.4173	21.0037	20.2772	20.5608	19.9215
sp|P04350|TBB4A_HUMAN	TUBB4A	Tubulin beta-4A chain OS=Homo sapiens OX=9606 GN=TUBB4A PE=1 SV=2	0.21878	0.05463	0.742994	n.s.	16.1532	16.4425	16.3012	15.9874	16.0703	16.1829
sp|P28288|ABCD3_HUMAN	ABCD3	ATP-binding cassette sub-family D member 3 OS=Homo sapiens OX=9606 GN=ABCD3 PE=1 SV=1	0.218446	0.0354315	0.670892	n.s.	16.2755	16.2355	16.0972	16.103	15.9641	15.8858
sp|P05026|AT1B1_HUMAN	ATP1B1	Sodium/potassium-transporting ATPase subunit beta-1 OS=Homo sapiens OX=9606 GN=ATP1B1 PE=1 SV=1	0.218092	0.285061	0.973081	n.s.	16.6462	16.9688	17.0824	16.6797	16.8161	16.5473
sp|O75223|GGCT_HUMAN	GGCT	Gamma-glutamylcyclotransferase OS=Homo sapiens OX=9606 GN=GGCT PE=1 SV=1	0.216337	0.725885	0.973081	n.s.	15.9559	15.5176	16.3612	15.3045	15.193	16.6882
sp|Q9BVA0|KTNB1_HUMAN	KATNB1	Katanin p80 WD40 repeat-containing subunit B1 OS=Homo sapiens OX=9606 GN=KATNB1 PE=1 SV=1	0.216047	0.522917	0.973081	n.s.	14.8953	15.7664	14.8336	15.0192	15.319	14.509
sp|A0A075B6Q5|HV364_HUMAN	IGHV3-64	Immunoglobulin heavy variable 3-64 OS=Homo sapiens OX=9606 GN=IGHV3-64 PE=3 SV=1	0.215933	0.139943	0.914216	n.s.	17.1996	16.8507	17.0141	16.8832	16.9346	16.5989
sp|P78527|PRKDC_HUMAN	PRKDC	DNA-dependent protein kinase catalytic subunit OS=Homo sapiens OX=9606 GN=PRKDC PE=1 SV=3	0.21551	0.100007	0.83882	n.s.	16.1609	16.3462	16.2555	15.9303	16.0037	16.182
sp|Q8WVK2|SNR27_HUMAN	SNRNP27	U4/U6.U5 small nuclear ribonucleoprotein 27 kDa protein OS=Homo sapiens OX=9606 GN=SNRNP27 PE=1 SV=1	0.214306	0.69893	0.973081	n.s.	17.8798	16.709	16.4306	16.3425	16.9918	17.0421
sp|O94906|PRP6_HUMAN	PRPF6	Pre-mRNA-processing factor 6 OS=Homo sapiens OX=9606 GN=PRPF6 PE=1 SV=1	0.212622	0.0274453	0.654953	n.s.	15.8514	15.8417	15.8365	15.6909	15.7146	15.4863
sp|P13489|RINI_HUMAN	RNH1	Ribonuclease inhibitor OS=Homo sapiens OX=9606 GN=RNH1 PE=1 SV=2	0.211205	0.279301	0.973081	n.s.	17.621	18.1934	17.6895	17.4134	17.7081	17.7489
sp|P48454|PP2BC_HUMAN	PPP3CC	Serine/threonine-protein phosphatase 2B catalytic subunit gamma isoform OS=Homo sapiens OX=9606 GN=PPP3CC PE=1 SV=3	0.210868	0.577762	0.973081	n.s.	17.0555	17.2797	16.4358	17.044	16.8555	16.2388
sp|Q8TAQ2|SMRC2_HUMAN	SMARCC2	SWI/SNF complex subunit SMARCC2 OS=Homo sapiens OX=9606 GN=SMARCC2 PE=1 SV=1	0.210663	0.0427188	0.703027	n.s.	15.4264	15.1748	15.339	15.0899	15.1827	15.0356
sp|Q96S97|MYADM_HUMAN	MYADM	Myeloid-associated differentiation marker OS=Homo sapiens OX=9606 GN=MYADM PE=1 SV=2	0.210102	0.140863	0.915755	n.s.	14.8595	15.1438	14.9932	14.6014	14.8221	14.9426
sp|P62314|SMD1_HUMAN	SNRPD1	Small nuclear ribonucleoprotein Sm D1 OS=Homo sapiens OX=9606 GN=SNRPD1 PE=1 SV=1	0.210027	0.153846	0.939625	n.s.	17.8446	17.556	17.3511	17.4433	17.3426	17.3357
sp|P11717|MPRI_HUMAN	IGF2R	Cation-independent mannose-6-phosphate receptor OS=Homo sapiens OX=9606 GN=IGF2R PE=1 SV=3	0.209428	0.0452464	0.728513	n.s.	14.2815	14.2446	14.4114	14.2065	14.1337	13.9689
sp|Q8IWZ3|ANKH1_HUMAN	ANKHD1	Ankyrin repeat and KH domain-containing protein 1 OS=Homo sapiens OX=9606 GN=ANKHD1 PE=1 SV=1	0.207581	0.421789	0.973081	n.s.	15.205	15.291	14.5498	14.8456	15.0759	14.5014
sp|O75170|PP6R2_HUMAN	PPP6R2	Serine/threonine-protein phosphatase 6 regulatory subunit 2 OS=Homo sapiens OX=9606 GN=PPP6R2 PE=1 SV=2	0.207161	0.0420816	0.703027	n.s.	17.0348	17.3214	17.1711	16.973	16.9737	16.9591
sp|Q92542|NICA_HUMAN	NCSTN	Nicastrin OS=Homo sapiens OX=9606 GN=NCSTN PE=1 SV=2	0.20683	0.064147	0.773076	n.s.	13.5632	13.76	13.7238	13.3897	13.6296	13.4072
sp|Q9ULU8|CAPS1_HUMAN	CADPS	Calcium-dependent secretion activator 1 OS=Homo sapiens OX=9606 GN=CADPS PE=1 SV=3	0.204499	0.237516	0.973081	n.s.	16.1736	16.1448	16.08	15.6227	15.9172	16.2451
sp|Q15102|PA1B3_HUMAN	PAFAH1B3	Platelet-activating factor acetylhydrolase IB subunit alpha1 OS=Homo sapiens OX=9606 GN=PAFAH1B3 PE=1 SV=1	0.204388	0.255019	0.973081	n.s.	14.5626	14.6862	14.6643	14.1624	14.4122	14.7253
sp|Q9P265|DIP2B_HUMAN	DIP2B	Disco-interacting protein 2 homolog B OS=Homo sapiens OX=9606 GN=DIP2B PE=1 SV=3	0.203528	0.128632	0.895367	n.s.	15.9346	15.9192	15.5899	15.7067	15.6418	15.4846
sp|O43933|PEX1_HUMAN	PEX1	Peroxisomal ATPase PEX1 OS=Homo sapiens OX=9606 GN=PEX1 PE=1 SV=1	0.202427	0.771812	0.973081	n.s.	16.8355	16.7643	16.6846	16.9069	16.8554	15.9148
sp|Q02246|CNTN2_HUMAN	CNTN2	Contactin-2 OS=Homo sapiens OX=9606 GN=CNTN2 PE=1 SV=1	0.202417	0.45842	0.973081	n.s.	15.6458	15.9861	15.7361	15.5899	16.0845	15.0864
sp|Q7Z6J0|SH3R1_HUMAN	SH3RF1	E3 ubiquitin-protein ligase SH3RF1 OS=Homo sapiens OX=9606 GN=SH3RF1 PE=1 SV=2	0.202371	0.499747	0.973081	n.s.	13.5367	14.2817	13.8877	13.5531	14.206	13.3398
sp|Q86Y82|STX12_HUMAN	STX12	Syntaxin-12 OS=Homo sapiens OX=9606 GN=STX12 PE=1 SV=1	0.20231	0.0195715	0.583325	n.s.	14.8573	14.7635	14.8502	14.6154	14.5383	14.7104
sp|Q3B7J2|GFOD2_HUMAN	GFOD2	Glucose-fructose oxidoreductase domain-containing protein 2 OS=Homo sapiens OX=9606 GN=GFOD2 PE=2 SV=1	0.200748	0.375867	0.973081	n.s.	18.1998	18.3459	18.1279	18.2023	18.1135	17.7555
sp|P22061|PIMT_HUMAN	PCMT1	Protein-L-isoaspartate(D-aspartate) O-methyltransferase OS=Homo sapiens OX=9606 GN=PCMT1 PE=1 SV=4	0.200685	0.276538	0.973081	n.s.	17.5879	17.7732	17.598	17.5536	17.5326	17.2709
sp|Q9Y4X5|ARI1_HUMAN	ARIH1	E3 ubiquitin-protein ligase ARIH1 OS=Homo sapiens OX=9606 GN=ARIH1 PE=1 SV=2	0.198661	0.109518	0.851438	n.s.	15.277	15.5471	15.4795	15.0928	15.387	15.2278
sp|Q9ULH0|KDIS_HUMAN	KIDINS220	Kinase D-interacting substrate of 220 kDa OS=Homo sapiens OX=9606 GN=KIDINS220 PE=1 SV=3	0.198358	0.12416	0.883164	n.s.	15.2137	15.2248	15.4183	15.1574	15.1242	14.9801
sp|Q8IV08|PLD3_HUMAN	PLD3	5'-3' exonuclease PLD3 OS=Homo sapiens OX=9606 GN=PLD3 PE=1 SV=1	0.195914	0.16045	0.959296	n.s.	16.4778	16.4233	16.4895	16.2908	16.1809	16.3311
sp|Q9H6S0|YTDC2_HUMAN	YTHDC2	3'-5' RNA helicase YTHDC2 OS=Homo sapiens OX=9606 GN=YTHDC2 PE=1 SV=2	0.194471	0.0701104	0.785805	n.s.	15.2599	15.3598	15.578	15.1947	15.2061	15.2134
sp|P49821|NDUV1_HUMAN	NDUFV1	NADH dehydrogenase [ubiquinone] flavoprotein 1, mitochondrial OS=Homo sapiens OX=9606 GN=NDUFV1 PE=1 SV=4	0.194286	0.123006	0.883164	n.s.	15.8684	15.9563	15.7016	15.5841	15.5247	15.8347
sp|Q16795|NDUA9_HUMAN	NDUFA9	NADH dehydrogenase [ubiquinone] 1 alpha subcomplex subunit 9, mitochondrial OS=Homo sapiens OX=9606 GN=NDUFA9 PE=1 SV=2	0.194105	0.0306295	0.659431	n.s.	16.2377	16.3145	16.3007	16.1476	15.9642	16.1589
sp|P24666|PPAC_HUMAN	ACP1	Low molecular weight phosphotyrosine protein phosphatase OS=Homo sapiens OX=9606 GN=ACP1 PE=1 SV=3	0.193499	0.186032	0.973081	n.s.	17.2026	17.5266	17.4083	17.009	17.3764	17.1716
sp|Q96CP6|ASTRA_HUMAN	GRAMD1A	Protein Aster-A OS=Homo sapiens OX=9606 GN=GRAMD1A PE=1 SV=2	0.192995	0.366111	0.973081	n.s.	16.0695	16.5228	15.9163	16.1898	15.9148	15.825
sp|Q16555|DPYL2_HUMAN	DPYSL2	Dihydropyrimidinase-related protein 2 OS=Homo sapiens OX=9606 GN=DPYSL2 PE=1 SV=1	0.192467	0.177084	0.962295	n.s.	17.0838	17.1766	17.2438	16.8401	17.1481	16.9386
sp|Q13608|PEX6_HUMAN	PEX6	Peroxisomal ATPase PEX6 OS=Homo sapiens OX=9606 GN=PEX6 PE=1 SV=2	0.192436	0.360642	0.973081	n.s.	16.9536	16.8219	16.9049	16.9322	16.9237	16.2471
sp|Q96L14|C170L_HUMAN	CEP170P1	Cep170-like protein OS=Homo sapiens OX=9606 GN=CEP170P1 PE=5 SV=2	0.191681	0.0118052	0.443628	n.s.	16.3933	16.4283	16.4132	16.2921	16.2087	16.1589
sp|O43813|LANC1_HUMAN	LANCL1	Glutathione S-transferase LANCL1 OS=Homo sapiens OX=9606 GN=LANCL1 PE=1 SV=1	0.190841	0.401938	0.973081	n.s.	15.9223	15.9805	16.6157	15.8747	16.0648	16.0064
sp|P62316|SMD2_HUMAN	SNRPD2	Small nuclear ribonucleoprotein Sm D2 OS=Homo sapiens OX=9606 GN=SNRPD2 PE=1 SV=1	0.190592	0.451399	0.973081	n.s.	17.3167	16.8632	16.7998	16.7465	16.9606	16.7008
sp|P62318|SMD3_HUMAN	SNRPD3	Small nuclear ribonucleoprotein Sm D3 OS=Homo sapiens OX=9606 GN=SNRPD3 PE=1 SV=1	0.19057	0.13067	0.90168	n.s.	19.0372	18.7611	18.7531	18.7338	18.7418	18.5041
sp|A0A087WSY6|KVD15_HUMAN	IGKV3D-15	Immunoglobulin kappa variable 3D-15 OS=Homo sapiens OX=9606 GN=IGKV3D-15 PE=3 SV=6	0.190344	0.342992	0.973081	n.s.	20.4489	20.8035	20.3193	20.5325	20.4585	20.0095
sp|Q9ULH1|ASAP1_HUMAN	ASAP1	Arf-GAP with SH3 domain, ANK repeat and PH domain-containing protein 1 OS=Homo sapiens OX=9606 GN=ASAP1 PE=1 SV=4	0.189521	0.146252	0.921423	n.s.	14.5616	14.3273	14.6132	14.2475	14.4938	14.1922
sp|P18031|PTN1_HUMAN	PTPN1	Tyrosine-protein phosphatase non-receptor type 1 OS=Homo sapiens OX=9606 GN=PTPN1 PE=1 SV=1	0.188176	0.176575	0.962295	n.s.	15.3348	15.6271	15.4773	15.1927	15.3882	15.2937
sp|P78559|MAP1A_HUMAN	MAP1A	Microtubule-associated protein 1A OS=Homo sapiens OX=9606 GN=MAP1A PE=1 SV=6	0.188159	0.105773	0.83882	n.s.	17.9365	17.8249	17.5843	17.6138	17.6649	17.5026
sp|Q17RY0|CPEB4_HUMAN	CPEB4	Cytoplasmic polyadenylation element-binding protein 4 OS=Homo sapiens OX=9606 GN=CPEB4 PE=1 SV=1	0.18761	0.0852111	0.809631	n.s.	15.2407	15.0358	15.0427	14.8452	14.8732	15.038
sp|O95816|BAG2_HUMAN	BAG2	BAG family molecular chaperone regulator 2 OS=Homo sapiens OX=9606 GN=BAG2 PE=1 SV=1	0.186427	0.023533	0.614944	n.s.	14.8987	14.8974	14.9788	14.8328	14.6801	14.7027
sp|P30086|PEBP1_HUMAN	PEBP1	Phosphatidylethanolamine-binding protein 1 OS=Homo sapiens OX=9606 GN=PEBP1 PE=1 SV=3	0.185425	0.38929	0.973081	n.s.	17.1942	17.6039	17.7959	17.2231	17.5933	17.2214
sp|P51858|HDGF_HUMAN	HDGF	Hepatoma-derived growth factor OS=Homo sapiens OX=9606 GN=HDGF PE=1 SV=1	0.185376	0.089828	0.809631	n.s.	16.5424	16.6646	16.5713	16.4924	16.5053	16.2245
sp|Q06830|PRDX1_HUMAN	PRDX1	Peroxiredoxin-1 OS=Homo sapiens OX=9606 GN=PRDX1 PE=1 SV=1	0.184755	0.298082	0.973081	n.s.	17.9883	18.2792	18.147	17.9252	18.1731	17.7619
sp|O95573|ACSL3_HUMAN	ACSL3	Fatty acid CoA ligase Acsl3 OS=Homo sapiens OX=9606 GN=ACSL3 PE=1 SV=3	0.184738	0.0541976	0.742994	n.s.	17.0984	17.2094	17.1005	16.852	17.0851	16.917
sp|P42785|PCP_HUMAN	PRCP	Lysosomal Pro-X carboxypeptidase OS=Homo sapiens OX=9606 GN=PRCP PE=1 SV=1	0.184459	0.252173	0.973081	n.s.	16.5503	17.0742	16.8464	16.5677	16.7097	16.6401
sp|Q9BU61|NDUF3_HUMAN	NDUFAF3	NADH dehydrogenase [ubiquinone] 1 alpha subcomplex assembly factor 3 OS=Homo sapiens OX=9606 GN=NDUFAF3 PE=1 SV=1	0.183028	0.261456	0.973081	n.s.	14.1591	14.4468	14.3381	13.8988	14.2032	14.293
sp|P12273|PIP_HUMAN	PIP	Prolactin-inducible protein OS=Homo sapiens OX=9606 GN=PIP PE=1 SV=1	0.182736	0.613787	0.973081	n.s.	13.6934	13.6093	13.3077	13.8249	12.5662	13.6711
sp|P61026|RAB10_HUMAN	RAB10	Ras-related protein Rab-10 OS=Homo sapiens OX=9606 GN=RAB10 PE=1 SV=1	0.182725	0.0738881	0.795795	n.s.	20.2819	20.316	20.459	20.0446	20.1767	20.2874
sp|Q9UKU6|TRHDE_HUMAN	TRHDE	Thyrotropin-releasing hormone-degrading ectoenzyme OS=Homo sapiens OX=9606 GN=TRHDE PE=2 SV=1	0.180569	0.332188	0.973081	n.s.	15.9252	16.0585	16.2792	15.9775	16.1646	15.579
sp|Q9H269|VPS16_HUMAN	VPS16	Vacuolar protein sorting-associated protein 16 homolog OS=Homo sapiens OX=9606 GN=VPS16 PE=1 SV=2	0.179312	0.284439	0.973081	n.s.	14.5455	15.088	14.7599	14.462	14.6541	14.7393
sp|Q00535|CDK5_HUMAN	CDK5	Cyclin-dependent kinase 5 OS=Homo sapiens OX=9606 GN=CDK5 PE=1 SV=3	0.179263	0.125217	0.883164	n.s.	16.4838	16.6972	16.3334	16.2931	16.3271	16.3564
sp|P16278|BGAL_HUMAN	GLB1	Beta-galactosidase OS=Homo sapiens OX=9606 GN=GLB1 PE=1 SV=2	0.179245	0.054284	0.742994	n.s.	16.5885	16.6954	16.6491	16.5699	16.4893	16.3361
sp|P67870|CSK2B_HUMAN	CSNK2B	Casein kinase II subunit beta OS=Homo sapiens OX=9606 GN=CSNK2B PE=1 SV=1	0.178619	0.234259	0.973081	n.s.	15.3586	15.254	15.6347	15.3418	15.3098	15.0598
sp|P54289|CA2D1_HUMAN	CACNA2D1	Voltage-dependent calcium channel subunit alpha-2/delta-1 OS=Homo sapiens OX=9606 GN=CACNA2D1 PE=1 SV=3	0.177057	0.388756	0.973081	n.s.	15.5691	15.9918	16.1587	15.766	15.9003	15.5221
sp|Q9H3P7|GCP60_HUMAN	ACBD3	Golgi resident protein GCP60 OS=Homo sapiens OX=9606 GN=ACBD3 PE=1 SV=4	0.176414	0.127498	0.892292	n.s.	15.314	15.0627	15.2295	15.1219	14.8831	15.0718
sp|P11137|MTAP2_HUMAN	MAP2	Microtubule-associated protein 2 OS=Homo sapiens OX=9606 GN=MAP2 PE=1 SV=4	0.176271	0.310363	0.973081	n.s.	17.1179	16.8447	16.6783	16.532	16.7724	16.8077
sp|P23490|LORI_HUMAN	LORICRIN	Loricrin OS=Homo sapiens OX=9606 GN=LORICRIN PE=1 SV=2	0.17585	0.811227	0.97637	n.s.	16.5138	15.9275	16.9104	16.0971	15.661	17.066
sp|Q8NFY4|SEM6D_HUMAN	SEMA6D	Semaphorin-6D OS=Homo sapiens OX=9606 GN=SEMA6D PE=1 SV=1	0.174915	0.432363	0.973081	n.s.	17.437	17.5931	17.6526	17.4593	17.4662	17.2324
sp|O00303|EIF3F_HUMAN	EIF3F	Eukaryotic translation initiation factor 3 subunit F OS=Homo sapiens OX=9606 GN=EIF3F PE=1 SV=1	0.174885	0.21003	0.973081	n.s.	15.5562	15.4072	15.6983	15.6014	15.3157	15.2198
sp|P27797|CALR_HUMAN	CALR	Calreticulin OS=Homo sapiens OX=9606 GN=CALR PE=1 SV=1	0.174865	0.342178	0.973081	n.s.	15.1596	15.2738	15.5293	14.9639	15.4465	15.0277
sp|P0DTE2|HV511_HUMAN	IGHV8-51-1	Probable non-functional immunoglobulin heavy variable 8-51-1 OS=Homo sapiens OX=9606 GN=IGHV8-51-1 PE=1 SV=1	0.174787	0.513116	0.973081	n.s.	17.2514	17.3809	17.1885	17.2256	17.2242	16.8466
sp|Q99720|SGMR1_HUMAN	SIGMAR1	Sigma non-opioid intracellular receptor 1 OS=Homo sapiens OX=9606 GN=SIGMAR1 PE=1 SV=1	0.173155	0.0151856	0.504288	n.s.	17.1585	17.2376	17.2172	17.0563	17.0597	16.9778
sp|O95819|M4K4_HUMAN	MAP4K4	Mitogen-activated protein kinase kinase kinase kinase 4 OS=Homo sapiens OX=9606 GN=MAP4K4 PE=1 SV=2	0.172871	0.523877	0.973081	n.s.	17.7878	18.0005	17.3826	17.4074	17.6344	17.6105
sp|Q15084|PDIA6_HUMAN	PDIA6	Protein disulfide-isomerase A6 OS=Homo sapiens OX=9606 GN=PDIA6 PE=1 SV=1	0.172724	0.519348	0.973081	n.s.	16.1053	16.5716	16.5677	16.2241	16.6064	15.8959
sp|Q8NAV1|PR38A_HUMAN	PRPF38A	Pre-mRNA-splicing factor 38A OS=Homo sapiens OX=9606 GN=PRPF38A PE=1 SV=1	0.171825	0.645308	0.973081	n.s.	16.2512	15.1141	14.8786	15.3016	15.2918	15.1349
sp|Q8WWY7|WFD12_HUMAN	WFDC12	WAP four-disulfide core domain protein 12 OS=Homo sapiens OX=9606 GN=WFDC12 PE=1 SV=1	0.17132	0.373437	0.973081	n.s.	15.7393	15.1271	15.3478	15.027	15.2722	15.4009
sp|Q8IZ83|A16A1_HUMAN	ALDH16A1	Aldehyde dehydrogenase family 16 member A1 OS=Homo sapiens OX=9606 GN=ALDH16A1 PE=1 SV=2	0.171261	0.209618	0.973081	n.s.	14.0427	14.2509	14.0119	14.1509	13.8519	13.7888
sp|P35268|RL22_HUMAN	RPL22	Large ribosomal subunit protein eL22 OS=Homo sapiens OX=9606 GN=RPL22 PE=1 SV=2	0.171241	0.688095	0.973081	n.s.	15.9605	15.4218	16.9856	15.6976	16.02	16.1367
sp|O60313|OPA1_HUMAN	OPA1	Dynamin-like 120 kDa protein, mitochondrial OS=Homo sapiens OX=9606 GN=OPA1 PE=1 SV=3	0.170754	0.104524	0.83882	n.s.	16.415	16.3879	16.2737	16.017	16.2308	16.3164
sp|P61266|STX1B_HUMAN	STX1B	Syntaxin-1B OS=Homo sapiens OX=9606 GN=STX1B PE=1 SV=1	0.170392	0.296405	0.973081	n.s.	16.1957	16.4214	16.4792	16.1814	16.3717	16.032
sp|Q9C0E2|XPO4_HUMAN	XPO4	Exportin-4 OS=Homo sapiens OX=9606 GN=XPO4 PE=1 SV=2	0.17017	0.34568	0.973081	n.s.	16.3378	16.3765	16.2438	15.8968	16.027	16.5239
sp|Q9HAT8|PELI2_HUMAN	PELI2	E3 ubiquitin-protein ligase pellino homolog 2 OS=Homo sapiens OX=9606 GN=PELI2 PE=1 SV=1	0.169808	0.568928	0.973081	n.s.	14.6272	15.2922	14.5083	14.89	14.8564	14.1718
sp|Q15393|SF3B3_HUMAN	SF3B3	Splicing factor 3B subunit 3 OS=Homo sapiens OX=9606 GN=SF3B3 PE=1 SV=4	0.169514	0.347982	0.973081	n.s.	16.6415	16.3449	16.1482	16.2239	16.2654	16.1367
sp|Q6WKZ4|RFIP1_HUMAN	RAB11FIP1	Rab11 family-interacting protein 1 OS=Homo sapiens OX=9606 GN=RAB11FIP1 PE=1 SV=3	0.168651	0.262809	0.973081	n.s.	17.7112	17.9091	17.5927	17.7134	17.6788	17.3148
sp|Q9HCK4|ROBO2_HUMAN	ROBO2	Roundabout homolog 2 OS=Homo sapiens OX=9606 GN=ROBO2 PE=1 SV=2	0.168639	0.386352	0.973081	n.s.	16.8946	17.0888	17.1262	16.9695	16.8198	16.8143
sp|P63162|RSMN_HUMAN	SNRPN	Small nuclear ribonucleoprotein-associated protein N OS=Homo sapiens OX=9606 GN=SNRPN PE=1 SV=1	0.168486	0.301703	0.973081	n.s.	17.3691	17.0459	16.9538	16.976	17.0363	16.851
sp|Q9Y277|VDAC3_HUMAN	VDAC3	Voltage-dependent anion-selective channel protein 3 OS=Homo sapiens OX=9606 GN=VDAC3 PE=1 SV=1	0.168386	0.484416	0.973081	n.s.	17.8626	18.2691	18.5946	17.9739	18.128	18.1191
sp|P61764|STXB1_HUMAN	STXBP1	Syntaxin-binding protein 1 OS=Homo sapiens OX=9606 GN=STXBP1 PE=1 SV=1	0.167953	0.224259	0.973081	n.s.	14.8569	15.1737	14.719	14.7032	14.8345	14.7081
sp|P09471|GNAO_HUMAN	GNAO1	Guanine nucleotide-binding protein G(o) subunit alpha OS=Homo sapiens OX=9606 GN=GNAO1 PE=1 SV=4	0.167564	0.38118	0.973081	n.s.	17.9451	18.2625	18.1332	17.7919	18.0598	17.9864
sp|Q15459|SF3A1_HUMAN	SF3A1	Splicing factor 3A subunit 1 OS=Homo sapiens OX=9606 GN=SF3A1 PE=1 SV=1	0.167087	0.386281	0.973081	n.s.	16.9638	16.6222	16.584	16.5413	16.7209	16.4066
sp|P84103|SRSF3_HUMAN	SRSF3	Serine/arginine-rich splicing factor 3 OS=Homo sapiens OX=9606 GN=SRSF3 PE=1 SV=1	0.166727	0.739674	0.973081	n.s.	18.9414	17.8458	17.751	17.9308	18.1431	17.9641
sp|P63000|RAC1_HUMAN	RAC1	Ras-related C3 botulinum toxin substrate 1 OS=Homo sapiens OX=9606 GN=RAC1 PE=1 SV=1	0.166662	0.0872731	0.809631	n.s.	15.5632	15.5279	15.4728	15.5122	15.3045	15.2472
sp|Q9Y5F9|PCDGI_HUMAN	PCDHGB6	Protocadherin gamma-B6 OS=Homo sapiens OX=9606 GN=PCDHGB6 PE=2 SV=1	0.166628	0.031058	0.659431	n.s.	17.1283	17.1434	17.0921	17.053	16.8574	16.9535
sp|Q96GY0|ZC21A_HUMAN	ZC2HC1A	Zinc finger C2HC domain-containing protein 1A OS=Homo sapiens OX=9606 GN=ZC2HC1A PE=1 SV=2	0.166351	0.0719546	0.787653	n.s.	16.2044	16.1544	16.205	15.9818	15.9759	16.1071
sp|A0A0J9YX35|HV64D_HUMAN	IGHV3-64D	Immunoglobulin heavy variable 3-64D OS=Homo sapiens OX=9606 GN=IGHV3-64D PE=3 SV=1	0.166051	0.553276	0.973081	n.s.	18.5061	17.9305	18.3933	18.35	18.2687	17.713
sp|P30038|AL4A1_HUMAN	ALDH4A1	Delta-1-pyrroline-5-carboxylate dehydrogenase, mitochondrial OS=Homo sapiens OX=9606 GN=ALDH4A1 PE=1 SV=3	0.166007	0.578628	0.973081	n.s.	16.6672	16.2606	17.1975	16.4301	16.3739	16.8233
sp|Q8NE71|ABCF1_HUMAN	ABCF1	ATP-binding cassette sub-family F member 1 OS=Homo sapiens OX=9606 GN=ABCF1 PE=1 SV=2	0.165995	0.541469	0.973081	n.s.	15.4139	15.3199	14.5496	14.6522	15.0849	15.0483
sp|Q9H2E6|SEM6A_HUMAN	SEMA6A	Semaphorin-6A OS=Homo sapiens OX=9606 GN=SEMA6A PE=1 SV=3	0.165968	0.383402	0.973081	n.s.	17.3374	17.4359	17.537	17.2953	17.3365	17.1806
sp|Q2Q1W2|LIN41_HUMAN	TRIM71	E3 ubiquitin-protein ligase TRIM71 OS=Homo sapiens OX=9606 GN=TRIM71 PE=1 SV=1	0.165805	0.23896	0.973081	n.s.	15.9605	15.7276	15.9169	15.8625	15.6621	15.583
sp|P57088|TMM33_HUMAN	TMEM33	Transmembrane protein 33 OS=Homo sapiens OX=9606 GN=TMEM33 PE=1 SV=2	0.165799	0.326063	0.973081	n.s.	16.9914	17.1982	17.062	16.7067	16.9516	17.0959
sp|O75487|GPC4_HUMAN	GPC4	Glypican-4 OS=Homo sapiens OX=9606 GN=GPC4 PE=1 SV=4	0.165763	0.0565257	0.746679	n.s.	15.3478	15.5343	15.5156	15.3412	15.3316	15.2276
sp|Q9H553|ALG2_HUMAN	ALG2	Alpha-1,3/1,6-mannosyltransferase ALG2 OS=Homo sapiens OX=9606 GN=ALG2 PE=1 SV=1	0.165438	0.492056	0.973081	n.s.	13.4515	13.4178	13.4154	13.112	12.8906	13.7859
sp|P21796|VDAC1_HUMAN	VDAC1	Voltage-dependent anion-selective channel protein 1 OS=Homo sapiens OX=9606 GN=VDAC1 PE=1 SV=2	0.163978	0.656666	0.973081	n.s.	16.9728	17.4211	17.7343	17.1112	17.2667	17.2584
sp|Q14498|RBM39_HUMAN	RBM39	RNA-binding protein 39 OS=Homo sapiens OX=9606 GN=RBM39 PE=1 SV=2	0.163502	0.666523	0.973081	n.s.	18.2533	17.1027	17.2454	17.3117	17.5145	17.2847
sp|P08134|RHOC_HUMAN	RHOC	Rho-related GTP-binding protein RhoC OS=Homo sapiens OX=9606 GN=RHOC PE=1 SV=1	0.162774	0.187877	0.973081	n.s.	17.4104	17.4519	17.3907	17.0999	17.1772	17.4877
sp|P00441|SODC_HUMAN	SOD1	Superoxide dismutase [Cu-Zn] OS=Homo sapiens OX=9606 GN=SOD1 PE=1 SV=2	0.16236	0.443641	0.973081	n.s.	17.1512	17.3748	17.515	17.1944	17.5423	16.8172
sp|P49750|YLPM1_HUMAN	YLPM1	YLP motif-containing protein 1 OS=Homo sapiens OX=9606 GN=YLPM1 PE=1 SV=4	0.162348	0.557992	0.973081	n.s.	16.2165	16.6244	16.1424	16.394	16.3211	15.7811
sp|P29992|GNA11_HUMAN	GNA11	Guanine nucleotide-binding protein subunit alpha-11 OS=Homo sapiens OX=9606 GN=GNA11 PE=1 SV=2	0.162117	0.252251	0.973081	n.s.	16.1731	16.2059	16.2205	15.7464	16.1955	16.1713
sp|Q9UII2|ATIF1_HUMAN	ATP5IF1	ATPase inhibitor, mitochondrial OS=Homo sapiens OX=9606 GN=ATP5IF1 PE=1 SV=1	0.160331	0.218715	0.973081	n.s.	16.8967	17.1144	16.8336	16.5972	16.9406	16.8259
sp|O00743|PPP6_HUMAN	PPP6C	Serine/threonine-protein phosphatase 6 catalytic subunit OS=Homo sapiens OX=9606 GN=PPP6C PE=1 SV=1	0.160213	0.533113	0.973081	n.s.	13.8403	14.5988	13.9651	13.7544	14.0346	14.1346
sp|Q9UBN7|HDAC6_HUMAN	HDAC6	Histone deacetylase 6 OS=Homo sapiens OX=9606 GN=HDAC6 PE=1 SV=2	0.15941	0.0883533	0.809631	n.s.	15.5625	15.7203	15.539	15.3573	15.5489	15.4373
sp|O14964|HGS_HUMAN	HGS	Hepatocyte growth factor-regulated tyrosine kinase substrate OS=Homo sapiens OX=9606 GN=HGS PE=1 SV=1	0.159389	0.226092	0.973081	n.s.	15.0544	14.7297	15.0481	14.7509	14.8088	14.7943
sp|Q9UH03|SEPT3_HUMAN	SEPTIN3	Neuronal-specific septin-3 OS=Homo sapiens OX=9606 GN=SEPTIN3 PE=1 SV=3	0.159085	0.135583	0.911896	n.s.	15.6848	15.7805	15.7218	15.379	15.6594	15.6715
sp|Q9NWA0|MED9_HUMAN	MED9	Mediator of RNA polymerase II transcription subunit 9 OS=Homo sapiens OX=9606 GN=MED9 PE=1 SV=1	0.158875	0.398506	0.973081	n.s.	15.702	15.3327	15.1005	15.142	15.1126	15.404
sp|P62304|RUXE_HUMAN	SNRPE	Small nuclear ribonucleoprotein E OS=Homo sapiens OX=9606 GN=SNRPE PE=1 SV=1	0.158414	0.228809	0.973081	n.s.	17.0447	16.8522	16.7286	16.7847	16.7688	16.5967
sp|Q15428|SF3A2_HUMAN	SF3A2	Splicing factor 3A subunit 2 OS=Homo sapiens OX=9606 GN=SF3A2 PE=1 SV=2	0.158032	0.234256	0.973081	n.s.	16.0469	15.729	15.7645	15.7254	15.7406	15.6003
sp|Q8TE49|OTU7A_HUMAN	OTUD7A	OTU domain-containing protein 7A OS=Homo sapiens OX=9606 GN=OTUD7A PE=1 SV=1	0.157106	0.169013	0.962295	n.s.	14.4673	14.4824	14.4508	14.2077	14.5099	14.2117
sp|O75056|SDC3_HUMAN	SDC3	Syndecan-3 OS=Homo sapiens OX=9606 GN=SDC3 PE=1 SV=2	0.157084	0.028711	0.659431	n.s.	14.4556	14.3844	14.5202	14.278	14.3293	14.2815
sp|Q6X9E4|FBW12_HUMAN	FBXW12	F-box/WD repeat-containing protein 12 OS=Homo sapiens OX=9606 GN=FBXW12 PE=1 SV=2	0.156822	0.214771	0.973081	n.s.	16.6799	16.6818	16.6898	16.6651	16.6429	16.273
sp|Q93008|USP9X_HUMAN	USP9X	Probable ubiquitin carboxyl-terminal hydrolase FAF-X OS=Homo sapiens OX=9606 GN=USP9X PE=1 SV=4	0.156814	0.104817	0.83882	n.s.	16.2427	16.1579	16.0466	15.8997	16.102	15.975
sp|Q8NCB2|CAMKV_HUMAN	CAMKV	CaM kinase-like vesicle-associated protein OS=Homo sapiens OX=9606 GN=CAMKV PE=2 SV=2	0.156784	0.0957698	0.822856	n.s.	16.3111	16.3003	16.4532	16.1614	16.3126	16.1202
sp|Q9Y570|PPME1_HUMAN	PPME1	Protein phosphatase methylesterase 1 OS=Homo sapiens OX=9606 GN=PPME1 PE=1 SV=3	0.156757	0.351528	0.973081	n.s.	14.6363	14.7894	14.6282	14.1909	14.6939	14.6988
sp|Q9NS86|LANC2_HUMAN	LANCL2	LanC-like protein 2 OS=Homo sapiens OX=9606 GN=LANCL2 PE=1 SV=1	0.156661	0.121645	0.883164	n.s.	17.5866	17.7109	17.7403	17.6104	17.5929	17.3645
sp|P48201|AT5G3_HUMAN	ATP5MC3	ATP synthase F(0) complex subunit C3, mitochondrial OS=Homo sapiens OX=9606 GN=ATP5MC3 PE=1 SV=1	0.155166	0.391777	0.973081	n.s.	18.969	19.1132	18.7787	18.488	19.0821	18.8253
sp|Q9Y6C9|MTCH2_HUMAN	MTCH2	Mitochondrial carrier homolog 2 OS=Homo sapiens OX=9606 GN=MTCH2 PE=1 SV=1	0.154877	0.47455	0.973081	n.s.	16.6693	17.1808	17.2708	16.6773	16.97	17.0089
sp|Q9Y2L1|RRP44_HUMAN	DIS3	Exosome complex exonuclease RRP44 OS=Homo sapiens OX=9606 GN=DIS3 PE=1 SV=2	0.153028	0.617519	0.973081	n.s.	12.7766	13.7083	13.6345	13.088	12.9965	13.5757
sp|P61421|VA0D1_HUMAN	ATP6V0D1	V-type proton ATPase subunit d 1 OS=Homo sapiens OX=9606 GN=ATP6V0D1 PE=1 SV=1	0.152872	0.13549	0.911896	n.s.	17.1085	17.4043	17.3036	17.1294	17.1784	17.0498
sp|P09455|RET1_HUMAN	RBP1	Retinol-binding protein 1 OS=Homo sapiens OX=9606 GN=RBP1 PE=1 SV=2	0.152756	0.335702	0.973081	n.s.	16.9163	16.9806	17.3608	16.7588	17.0955	16.9451
sp|Q8NA72|POC5_HUMAN	POC5	Centrosomal protein POC5 OS=Homo sapiens OX=9606 GN=POC5 PE=1 SV=2	0.152103	0.475607	0.973081	n.s.	17.2754	17.4814	17.4238	17.3229	17.397	17.0044
sp|O43822|CF410_HUMAN	CFAP410	Cilia- and flagella-associated protein 410 OS=Homo sapiens OX=9606 GN=CFAP410 PE=1 SV=1	0.151468	0.452069	0.973081	n.s.	18.5943	18.8813	18.6186	18.6535	18.6504	18.3358
sp|Q15286|RAB35_HUMAN	RAB35	Ras-related protein Rab-35 OS=Homo sapiens OX=9606 GN=RAB35 PE=1 SV=1	0.150364	0.238617	0.973081	n.s.	16.6399	16.4061	16.682	16.3242	16.3328	16.6199
sp|P45880|VDAC2_HUMAN	VDAC2	Voltage-dependent anion-selective channel protein 2 OS=Homo sapiens OX=9606 GN=VDAC2 PE=1 SV=2	0.150198	0.776538	0.973081	n.s.	17.778	18.2711	18.4735	17.8694	18.1094	18.0932
sp|P09543|CN37_HUMAN	CNP	2',3'-cyclic-nucleotide 3'-phosphodiesterase OS=Homo sapiens OX=9606 GN=CNP PE=1 SV=2	0.14966	0.367062	0.973081	n.s.	15.5836	15.7625	15.7104	15.2393	15.5372	15.8311
sp|Q96E17|RAB3C_HUMAN	RAB3C	Ras-related protein Rab-3C OS=Homo sapiens OX=9606 GN=RAB3C PE=1 SV=1	0.149141	0.386257	0.973081	n.s.	18.4798	18.5324	18.667	18.1509	18.3918	18.6891
sp|Q92820|GGH_HUMAN	GGH	Gamma-glutamyl hydrolase OS=Homo sapiens OX=9606 GN=GGH PE=1 SV=2	0.148968	0.179298	0.962295	n.s.	17.0772	16.8487	17.1051	16.8409	16.9737	16.7695
sp|Q9NTI5|PDS5B_HUMAN	PDS5B	Sister chromatid cohesion protein PDS5 homolog B OS=Homo sapiens OX=9606 GN=PDS5B PE=1 SV=1	0.148742	0.277596	0.973081	n.s.	13.3545	13.2925	12.9879	12.9325	13.2249	13.0313
sp|Q8N0S2|SYCE1_HUMAN	SYCE1	Synaptonemal complex central element protein 1 OS=Homo sapiens OX=9606 GN=SYCE1 PE=1 SV=2	0.146726	0.348475	0.973081	n.s.	17.9456	18.1308	18.024	18.1289	17.943	17.5885
sp|Q8IWW6|RHG12_HUMAN	ARHGAP12	Rho GTPase-activating protein 12 OS=Homo sapiens OX=9606 GN=ARHGAP12 PE=1 SV=1	0.146218	0.508872	0.973081	n.s.	14.6573	14.8818	14.6428	14.5959	14.9803	14.167
sp|Q9P0K7|RAI14_HUMAN	RAI14	Ankycorbin OS=Homo sapiens OX=9606 GN=RAI14 PE=1 SV=2	0.146099	0.258517	0.973081	n.s.	15.013	14.6341	14.6635	14.6186	14.5494	14.7044
sp|P08069|IGF1R_HUMAN	IGF1R	Insulin-like growth factor 1 receptor OS=Homo sapiens OX=9606 GN=IGF1R PE=1 SV=1	0.146069	0.240584	0.973081	n.s.	14.2643	14.6365	14.3737	14.3322	14.334	14.1702
sp|P41250|GARS_HUMAN	GARS1	Glycine--tRNA ligase OS=Homo sapiens OX=9606 GN=GARS1 PE=1 SV=3	0.145207	0.239494	0.973081	n.s.	17.9633	18.1038	18.018	17.7774	17.9184	17.9537
sp|Q8NBJ5|GT251_HUMAN	COLGALT1	Procollagen galactosyltransferase 1 OS=Homo sapiens OX=9606 GN=COLGALT1 PE=1 SV=1	0.144739	0.533829	0.973081	n.s.	16.9005	16.91	16.8097	16.8085	16.8727	16.5048
sp|P21127|CD11B_HUMAN	CDK11B	Cyclin-dependent kinase 11B OS=Homo sapiens OX=9606 GN=CDK11B PE=1 SV=4	0.144594	0.472917	0.973081	n.s.	15.82	15.5063	15.1514	15.3821	15.5163	15.1456
sp|Q9NYU2|UGGG1_HUMAN	UGGT1	UDP-glucose:glycoprotein glucosyltransferase 1 OS=Homo sapiens OX=9606 GN=UGGT1 PE=1 SV=3	0.144306	0.437664	0.973081	n.s.	14.4837	14.7734	14.8954	14.5145	14.7555	14.4496
sp|O76024|WFS1_HUMAN	WFS1	Wolframin OS=Homo sapiens OX=9606 GN=WFS1 PE=1 SV=2	0.1441	0.52542	0.973081	n.s.	15.836	15.7436	15.9205	15.4007	15.482	16.1851
sp|P80723|BASP1_HUMAN	BASP1	Brain acid soluble protein 1 OS=Homo sapiens OX=9606 GN=BASP1 PE=1 SV=2	0.144035	0.77759	0.973081	n.s.	15.0631	15.5473	15.9156	15.3972	15.8326	14.8641
sp|Q9H3K6|BOLA2_HUMAN	BOLA2	BolA-like protein 2 OS=Homo sapiens OX=9606 GN=BOLA2 PE=1 SV=1	0.144025	0.38621	0.973081	n.s.	14.6225	14.9986	14.7652	14.3686	14.8237	14.7621
sp|Q9Y2X7|GIT1_HUMAN	GIT1	ARF GTPase-activating protein GIT1 OS=Homo sapiens OX=9606 GN=GIT1 PE=1 SV=2	0.143026	0.483931	0.973081	n.s.	17.0743	17.2147	16.7465	17.0042	16.9149	16.6873
sp|P08133|ANXA6_HUMAN	ANXA6	Annexin A6 OS=Homo sapiens OX=9606 GN=ANXA6 PE=1 SV=3	0.142653	0.461885	0.973081	n.s.	13.9692	14.3411	14.2474	14.0329	14.256	13.8408
sp|P15586|GNS_HUMAN	GNS	N-acetylglucosamine-6-sulfatase OS=Homo sapiens OX=9606 GN=GNS PE=1 SV=3	0.141821	0.437432	0.973081	n.s.	16.7711	17.0173	17.3721	16.9853	17.0334	16.7164
sp|Q16352|AINX_HUMAN	INA	Alpha-internexin OS=Homo sapiens OX=9606 GN=INA PE=1 SV=2	0.141752	0.824522	0.977166	n.s.	18.893	18.2902	18.1354	18.3482	18.3434	18.2017
sp|Q9NRW1|RAB6B_HUMAN	RAB6B	Ras-related protein Rab-6B OS=Homo sapiens OX=9606 GN=RAB6B PE=1 SV=1	0.141604	0.147738	0.923507	n.s.	17.2026	17.4634	17.3516	17.1211	17.1761	17.2957
sp|Q9BXP5|SRRT_HUMAN	SRRT	Serrate RNA effector molecule homolog OS=Homo sapiens OX=9606 GN=SRRT PE=1 SV=1	0.141447	0.375249	0.973081	n.s.	17.1178	16.8927	16.5789	16.7905	16.7858	16.5889
sp|Q9GZT4|SRR_HUMAN	SRR	Serine racemase OS=Homo sapiens OX=9606 GN=SRR PE=1 SV=1	0.141159	0.239714	0.973081	n.s.	14.7246	14.715	14.4312	14.4557	14.3715	14.6201
sp|P06312|KV401_HUMAN	IGKV4-1	Immunoglobulin kappa variable 4-1 OS=Homo sapiens OX=9606 GN=IGKV4-1 PE=1 SV=1	0.140879	0.69002	0.973081	n.s.	18.8782	18.723	18.7208	18.7458	18.7065	18.4471
sp|O75382|TRIM3_HUMAN	TRIM3	Tripartite motif-containing protein 3 OS=Homo sapiens OX=9606 GN=TRIM3 PE=1 SV=2	0.140558	0.412429	0.973081	n.s.	13.9946	14.4155	14.1472	13.9329	14.2961	13.9066
sp|P51805|PLXA3_HUMAN	PLXNA3	Plexin-A3 OS=Homo sapiens OX=9606 GN=PLXNA3 PE=1 SV=3	0.140546	0.189764	0.973081	n.s.	14.072	14.307	14.1357	13.9103	14.0144	14.1683
sp|Q5GH72|XKR7_HUMAN	XKR7	XK-related protein 7 OS=Homo sapiens OX=9606 GN=XKR7 PE=2 SV=1	0.140202	0.0506832	0.734561	n.s.	15.8075	15.9374	15.9222	15.7249	15.7967	15.7249
sp|O14924|RGS12_HUMAN	RGS12	Regulator of G-protein signaling 12 OS=Homo sapiens OX=9606 GN=RGS12 PE=1 SV=1	0.139563	0.318866	0.973081	n.s.	16.2883	16.2573	16.278	16.3578	16.1224	15.9248
sp|P19174|PLCG1_HUMAN	PLCG1	1-phosphatidylinositol 4,5-bisphosphate phosphodiesterase gamma-1 OS=Homo sapiens OX=9606 GN=PLCG1 PE=1 SV=1	0.138435	0.145975	0.921423	n.s.	15.4776	15.5248	15.542	15.2557	15.3345	15.5389
sp|Q96T37|RBM15_HUMAN	RBM15	RNA-binding protein 15 OS=Homo sapiens OX=9606 GN=RBM15 PE=1 SV=2	0.138183	0.558344	0.973081	n.s.	17.333	17.2446	17.6411	17.4866	17.5023	16.8153
sp|O75489|NDUS3_HUMAN	NDUFS3	NADH dehydrogenase [ubiquinone] iron-sulfur protein 3, mitochondrial OS=Homo sapiens OX=9606 GN=NDUFS3 PE=1 SV=1	0.137852	0.0843685	0.809631	n.s.	16.3521	16.5369	16.4398	16.351	16.2539	16.3103
sp|P21579|SYT1_HUMAN	SYT1	Synaptotagmin-1 OS=Homo sapiens OX=9606 GN=SYT1 PE=1 SV=1	0.137801	0.260123	0.973081	n.s.	15.2258	15.5065	15.3244	15.2089	15.3293	15.1052
sp|P11413|G6PD_HUMAN	G6PD	Glucose-6-phosphate 1-dehydrogenase OS=Homo sapiens OX=9606 GN=G6PD PE=1 SV=4	0.137692	0.482764	0.973081	n.s.	16.9364	16.8679	16.9315	16.517	16.6019	17.2039
sp|Q96P70|IPO9_HUMAN	IPO9	Importin-9 OS=Homo sapiens OX=9606 GN=IPO9 PE=1 SV=3	0.137319	0.233143	0.973081	n.s.	16.0128	16.0639	16.1386	15.7602	15.9334	16.1097
sp|O15240|VGF_HUMAN	VGF	Neurosecretory protein VGF OS=Homo sapiens OX=9606 GN=VGF PE=1 SV=2	0.136749	0.216635	0.973081	n.s.	17.3291	17.4753	17.252	17.2623	17.1067	17.2771
sp|O14874|BCKD_HUMAN	BCKDK	[3-methyl-2-oxobutanoate dehydrogenase [lipoamide]] kinase, mitochondrial OS=Homo sapiens OX=9606 GN=BCKDK PE=1 SV=2	0.13644	0.619774	0.973081	n.s.	14.1364	14.5344	13.7854	14.2436	14.2381	13.5652
sp|Q9Y6B6|SAR1B_HUMAN	SAR1B	GTP-binding protein SAR1b OS=Homo sapiens OX=9606 GN=SAR1B PE=1 SV=1	0.136409	0.580679	0.973081	n.s.	17.504	17.9649	17.5238	17.3567	17.835	17.3918
sp|P13637|AT1A3_HUMAN	ATP1A3	Sodium/potassium-transporting ATPase subunit alpha-3 OS=Homo sapiens OX=9606 GN=ATP1A3 PE=1 SV=3	0.13614	0.490258	0.973081	n.s.	16.4498	16.7473	16.8941	16.5492	16.6909	16.4427
sp|O95707|RPP29_HUMAN	POP4	Ribonuclease P protein subunit p29 OS=Homo sapiens OX=9606 GN=POP4 PE=1 SV=2	0.136026	0.515371	0.973081	n.s.	13.3736	13.9359	13.4051	13.2462	13.7212	13.3392
sp|P29323|EPHB2_HUMAN	EPHB2	Ephrin type-B receptor 2 OS=Homo sapiens OX=9606 GN=EPHB2 PE=1 SV=5	0.135719	0.339086	0.973081	n.s.	16.6385	16.4646	16.9659	16.5688	16.5973	16.4957
sp|Q6GYQ0|RGPA1_HUMAN	RALGAPA1	Ral GTPase-activating protein subunit alpha-1 OS=Homo sapiens OX=9606 GN=RALGAPA1 PE=1 SV=1	0.135701	0.759153	0.973081	n.s.	17.7659	17.8499	17.7014	17.8002	17.7448	17.3653
sp|Q53GG5|PDLI3_HUMAN	PDLIM3	PDZ and LIM domain protein 3 OS=Homo sapiens OX=9606 GN=PDLIM3 PE=1 SV=1	0.135379	0.030757	0.659431	n.s.	16.0623	16.1241	16.1552	15.9181	15.9897	16.0276
sp|P25098|ARBK1_HUMAN	GRK2	Beta-adrenergic receptor kinase 1 OS=Homo sapiens OX=9606 GN=GRK2 PE=1 SV=2	0.135162	0.36938	0.973081	n.s.	14.3092	14.7389	14.8086	14.503	14.5402	14.408
sp|Q8TCU6|PREX1_HUMAN	PREX1	Phosphatidylinositol 3,4,5-trisphosphate-dependent Rac exchanger 1 protein OS=Homo sapiens OX=9606 GN=PREX1 PE=1 SV=3	0.135062	0.561037	0.973081	n.s.	16.4428	16.8108	16.2316	16.31	16.5296	16.2405
sp|O00139|KIF2A_HUMAN	KIF2A	Kinesin-like protein KIF2A OS=Homo sapiens OX=9606 GN=KIF2A PE=1 SV=3	0.134822	0.689994	0.973081	n.s.	16.6416	17.4151	16.6887	16.7638	17.1567	16.4206
sp|Q9UQF2|JIP1_HUMAN	MAPK8IP1	C-Jun-amino-terminal kinase-interacting protein 1 OS=Homo sapiens OX=9606 GN=MAPK8IP1 PE=1 SV=1	0.134631	0.489925	0.973081	n.s.	14.2419	14.3375	14.5675	14.1577	14.6183	13.967
sp|P78356|PI42B_HUMAN	PIP4K2B	Phosphatidylinositol 5-phosphate 4-kinase type-2 beta OS=Homo sapiens OX=9606 GN=PIP4K2B PE=1 SV=1	0.133627	0.457123	0.973081	n.s.	15.6227	15.8532	15.7299	15.6519	15.8663	15.2866
sp|Q709C8|VP13C_HUMAN	VPS13C	Intermembrane lipid transfer protein VPS13C OS=Homo sapiens OX=9606 GN=VPS13C PE=1 SV=1	0.132744	0.452127	0.973081	n.s.	13.5336	13.7533	13.2418	13.5012	13.5018	13.1274
sp|P19474|RO52_HUMAN	TRIM21	E3 ubiquitin-protein ligase TRIM21 OS=Homo sapiens OX=9606 GN=TRIM21 PE=1 SV=1	0.13241	0.534733	0.973081	n.s.	18.1081	18.3416	18.1234	18.2138	18.2339	17.7281
sp|O95865|DDAH2_HUMAN	DDAH2	N(G),N(G)-dimethylarginine dimethylaminohydrolase 2 OS=Homo sapiens OX=9606 GN=DDAH2 PE=1 SV=1	0.13115	0.298547	0.973081	n.s.	15.7032	15.8705	15.917	15.6619	15.8119	15.6233
sp|Q8NDT2|RB15B_HUMAN	RBM15B	Putative RNA-binding protein 15B OS=Homo sapiens OX=9606 GN=RBM15B PE=1 SV=3	0.130916	0.293444	0.973081	n.s.	15.762	15.5814	15.7661	15.7336	15.6287	15.3544
sp|P56373|P2RX3_HUMAN	P2RX3	P2X purinoceptor 3 OS=Homo sapiens OX=9606 GN=P2RX3 PE=1 SV=2	0.129667	0.285966	0.973081	n.s.	13.8116	13.6944	14.0663	13.8333	13.6329	13.717
sp|Q5T8P6|RBM26_HUMAN	RBM26	RNA-binding protein 26 OS=Homo sapiens OX=9606 GN=RBM26 PE=1 SV=3	0.127912	0.72513	0.973081	n.s.	17.3151	17.3177	16.99	17.3424	17.2367	16.66
sp|O75533|SF3B1_HUMAN	SF3B1	Splicing factor 3B subunit 1 OS=Homo sapiens OX=9606 GN=SF3B1 PE=1 SV=3	0.127757	0.516067	0.973081	n.s.	17.8459	17.4883	17.4911	17.4161	17.611	17.415
sp|Q9BUF5|TBB6_HUMAN	TUBB6	Tubulin beta-6 chain OS=Homo sapiens OX=9606 GN=TUBB6 PE=1 SV=1	0.127474	0.0586712	0.748175	n.s.	16.9629	16.9084	17.0008	16.763	16.8531	16.8735
sp|P53990|IST1_HUMAN	IST1	IST1 homolog OS=Homo sapiens OX=9606 GN=IST1 PE=1 SV=1	0.127111	0.407664	0.973081	n.s.	15.4268	15.914	15.7948	15.4407	15.7024	15.6112
sp|Q96AX1|VP33A_HUMAN	VPS33A	Vacuolar protein sorting-associated protein 33A OS=Homo sapiens OX=9606 GN=VPS33A PE=1 SV=1	0.127019	0.552503	0.973081	n.s.	13.4444	14.1369	13.5872	13.3726	13.6748	13.74
sp|Q53GQ0|DHB12_HUMAN	HSD17B12	Very-long-chain 3-oxoacyl-CoA reductase OS=Homo sapiens OX=9606 GN=HSD17B12 PE=1 SV=2	0.126628	0.396353	0.973081	n.s.	16.5056	16.1722	16.355	16.015	16.1834	16.4544
sp|P55145|MANF_HUMAN	MANF	Mesencephalic astrocyte-derived neurotrophic factor OS=Homo sapiens OX=9606 GN=MANF PE=1 SV=3	0.126616	0.669775	0.973081	n.s.	14.4398	14.7188	15.4377	14.4136	14.9119	14.891
sp|Q9NRZ5|PLCD_HUMAN	AGPAT4	1-acyl-sn-glycerol-3-phosphate acyltransferase delta OS=Homo sapiens OX=9606 GN=AGPAT4 PE=1 SV=1	0.125582	0.102042	0.83882	n.s.	17.2983	17.4752	17.3298	17.1872	17.2162	17.3232
sp|P32119|PRDX2_HUMAN	PRDX2	Peroxiredoxin-2 OS=Homo sapiens OX=9606 GN=PRDX2 PE=1 SV=5	0.125315	0.0276689	0.654953	n.s.	16.1001	16.1862	16.1676	16.0026	16.0129	16.0624
sp|Q9NQ29|LUC7L_HUMAN	LUC7L	Putative RNA-binding protein Luc7-like 1 OS=Homo sapiens OX=9606 GN=LUC7L PE=1 SV=1	0.124819	0.802917	0.97637	n.s.	16.2108	14.5762	14.8247	14.959	15.1284	15.1498
sp|Q14011|CIRBP_HUMAN	CIRBP	Cold-inducible RNA-binding protein OS=Homo sapiens OX=9606 GN=CIRBP PE=1 SV=1	0.123916	0.649224	0.973081	n.s.	15.4618	15.3924	15.4538	15.1508	15.1824	15.6032
sp|Q9UPY8|MARE3_HUMAN	MAPRE3	Microtubule-associated protein RP/EB family member 3 OS=Homo sapiens OX=9606 GN=MAPRE3 PE=1 SV=1	0.123815	0.587605	0.973081	n.s.	18.1718	18.4621	18.354	18.0666	18.5279	18.0219
sp|Q7Z460|CLAP1_HUMAN	CLASP1	CLIP-associating protein 1 OS=Homo sapiens OX=9606 GN=CLASP1 PE=1 SV=1	0.123588	0.730599	0.973081	n.s.	17.8902	17.5334	17.8241	17.7444	17.2804	17.8521
sp|Q9BSF4|TIM29_HUMAN	TIMM29	Mitochondrial import inner membrane translocase subunit Tim29 OS=Homo sapiens OX=9606 GN=TIMM29 PE=1 SV=2	0.123407	0.261484	0.973081	n.s.	15.1506	15.2735	14.9844	15.0579	14.8747	15.1058
sp|P84090|ERH_HUMAN	ERH	Enhancer of rudimentary homolog OS=Homo sapiens OX=9606 GN=ERH PE=1 SV=1	0.123071	0.675495	0.973081	n.s.	17.0418	16.2922	16.4386	16.5627	16.683	16.1576
sp|Q12800|TFCP2_HUMAN	TFCP2	Alpha-globin transcription factor CP2 OS=Homo sapiens OX=9606 GN=TFCP2 PE=1 SV=2	0.121786	0.367424	0.973081	n.s.	16.5492	17.034	16.7675	16.703	16.6704	16.612
sp|Q07866|KLC1_HUMAN	KLC1	Kinesin light chain 1 OS=Homo sapiens OX=9606 GN=KLC1 PE=1 SV=2	0.121658	0.230832	0.973081	n.s.	17.0086	17.0792	17.0071	16.7155	17.0392	16.9753
sp|Q9UBB9|TFP11_HUMAN	TFIP11	Tuftelin-interacting protein 11 OS=Homo sapiens OX=9606 GN=TFIP11 PE=1 SV=1	0.120771	0.52856	0.973081	n.s.	15.5289	14.9257	15.1232	15.1882	15.1289	14.8983
sp|P37235|HPCL1_HUMAN	HPCAL1	Hippocalcin-like protein 1 OS=Homo sapiens OX=9606 GN=HPCAL1 PE=1 SV=3	0.120384	0.439945	0.973081	n.s.	17.1401	17.1876	17.057	16.6926	17.2479	17.083
sp|P48740|MASP1_HUMAN	MASP1	Mannan-binding lectin serine protease 1 OS=Homo sapiens OX=9606 GN=MASP1 PE=1 SV=3	0.120285	0.415515	0.973081	n.s.	16.6109	16.3875	16.5776	16.6428	16.4206	16.1517
sp|O43592|XPOT_HUMAN	XPOT	Exportin-T OS=Homo sapiens OX=9606 GN=XPOT PE=1 SV=2	0.120232	0.590301	0.973081	n.s.	14.122	14.595	14.5443	13.9482	14.3054	14.647
sp|Q9Y5S2|MRCKB_HUMAN	CDC42BPB	Serine/threonine-protein kinase MRCK beta OS=Homo sapiens OX=9606 GN=CDC42BPB PE=1 SV=2	0.119993	0.377164	0.973081	n.s.	16.2781	16.014	16.2403	16.0562	16.0132	16.103
sp|P60174|TPIS_HUMAN	TPI1	Triosephosphate isomerase OS=Homo sapiens OX=9606 GN=TPI1 PE=1 SV=4	0.119198	0.602144	0.973081	n.s.	15.3322	15.4571	16.0343	15.3662	15.7091	15.3907
sp|Q5T0N5|FBP1L_HUMAN	FNBP1L	Formin-binding protein 1-like OS=Homo sapiens OX=9606 GN=FNBP1L PE=1 SV=3	0.118811	0.269538	0.973081	n.s.	16.3782	16.2136	16.26	16.027	16.1301	16.3383
sp|Q8NI60|COQ8A_HUMAN	COQ8A	Atypical kinase COQ8A, mitochondrial OS=Homo sapiens OX=9606 GN=COQ8A PE=1 SV=1	0.118471	0.711842	0.973081	n.s.	13.1104	13.573	13.8169	12.9238	13.2655	13.9555
sp|Q86X10|RLGPB_HUMAN	RALGAPB	Ral GTPase-activating protein subunit beta OS=Homo sapiens OX=9606 GN=RALGAPB PE=1 SV=1	0.118349	0.638146	0.973081	n.s.	17.4802	17.4693	17.4103	17.5012	17.4191	17.0844
sp|P49841|GSK3B_HUMAN	GSK3B	Glycogen synthase kinase-3 beta OS=Homo sapiens OX=9606 GN=GSK3B PE=1 SV=2	0.117679	0.326937	0.973081	n.s.	17.1979	17.295	17.1757	17.0458	17.266	17.0038
sp|P60981|DEST_HUMAN	DSTN	Destrin OS=Homo sapiens OX=9606 GN=DSTN PE=1 SV=3	0.117652	0.618205	0.973081	n.s.	16.9729	17.3885	16.6756	16.5954	16.9094	17.1791
sp|Q5JWF2|GNAS1_HUMAN	GNAS	Guanine nucleotide-binding protein G(s) subunit alpha isoforms XLas OS=Homo sapiens OX=9606 GN=GNAS PE=1 SV=2	0.117517	0.0657187	0.773076	n.s.	16.5184	16.5906	16.5713	16.3893	16.5194	16.4191
sp|P51148|RAB5C_HUMAN	RAB5C	Ras-related protein Rab-5C OS=Homo sapiens OX=9606 GN=RAB5C PE=1 SV=2	0.117388	0.486986	0.973081	n.s.	16.8809	16.878	16.9849	16.6546	16.7817	16.9553
sp|O14880|MGST3_HUMAN	MGST3	Glutathione S-transferase 3, mitochondrial OS=Homo sapiens OX=9606 GN=MGST3 PE=1 SV=1	0.117376	0.680529	0.973081	n.s.	17.2775	17.5632	17.837	17.4135	17.4309	17.4811
sp|Q8N556|AFAP1_HUMAN	AFAP1	Actin filament-associated protein 1 OS=Homo sapiens OX=9606 GN=AFAP1 PE=1 SV=2	0.116716	0.652087	0.973081	n.s.	16.9967	16.8627	16.5061	16.335	16.6415	17.0388
sp|Q13509|TBB3_HUMAN	TUBB3	Tubulin beta-3 chain OS=Homo sapiens OX=9606 GN=TUBB3 PE=1 SV=2	0.116489	0.504642	0.973081	n.s.	17.0885	17.2679	17.2493	16.8881	17.1321	17.236
sp|P28331|NDUS1_HUMAN	NDUFS1	NADH-ubiquinone oxidoreductase 75 kDa subunit, mitochondrial OS=Homo sapiens OX=9606 GN=NDUFS1 PE=1 SV=3	0.116418	0.168561	0.962295	n.s.	16.3223	16.3238	16.3993	16.3134	16.1935	16.1893
sp|Q12874|SF3A3_HUMAN	SF3A3	Splicing factor 3A subunit 3 OS=Homo sapiens OX=9606 GN=SF3A3 PE=1 SV=1	0.115706	0.602107	0.973081	n.s.	16.7987	16.3005	16.3789	16.3688	16.4736	16.2885
sp|Q7RTV0|PHF5A_HUMAN	PHF5A	PHD finger-like domain-containing protein 5A OS=Homo sapiens OX=9606 GN=PHF5A PE=1 SV=1	0.115625	0.601644	0.973081	n.s.	18.5067	18.2152	18.0662	18.1712	18.2754	17.9946
sp|Q9H0U4|RAB1B_HUMAN	RAB1B	Ras-related protein Rab-1B OS=Homo sapiens OX=9606 GN=RAB1B PE=1 SV=1	0.115488	0.423219	0.973081	n.s.	17.1617	17.3695	17.2561	16.8771	17.2013	17.3623
sp|Q16891|MIC60_HUMAN	IMMT	MICOS complex subunit MIC60 OS=Homo sapiens OX=9606 GN=IMMT PE=1 SV=1	0.115415	0.549166	0.973081	n.s.	16.9935	17.2275	17.1858	16.8988	17.0264	17.1353
sp|Q9H5Z6|F124B_HUMAN	FAM124B	Protein FAM124B OS=Homo sapiens OX=9606 GN=FAM124B PE=1 SV=3	0.114561	0.66976	0.973081	n.s.	20.1873	20.3388	20.0961	20.3155	20.0289	19.934
sp|O43617|TPPC3_HUMAN	TRAPPC3	Trafficking protein particle complex subunit 3 OS=Homo sapiens OX=9606 GN=TRAPPC3 PE=1 SV=1	0.113585	0.515346	0.973081	n.s.	15.9091	16.0393	15.5987	15.5956	15.7723	15.8385
sp|O75534|CSDE1_HUMAN	CSDE1	Cold shock domain-containing protein E1 OS=Homo sapiens OX=9606 GN=CSDE1 PE=1 SV=2	0.113112	0.601222	0.973081	n.s.	16.6801	17.0808	16.6813	16.6082	16.8979	16.5968
sp|P09936|UCHL1_HUMAN	UCHL1	Ubiquitin carboxyl-terminal hydrolase isozyme L1 OS=Homo sapiens OX=9606 GN=UCHL1 PE=1 SV=2	0.112902	0.49351	0.973081	n.s.	16.2879	16.4581	16.5785	16.1589	16.5001	16.3269
sp|Q5SQN1|SNP47_HUMAN	SNAP47	Synaptosomal-associated protein 47 OS=Homo sapiens OX=9606 GN=SNAP47 PE=1 SV=3	0.112496	0.423403	0.973081	n.s.	20.5284	20.6703	20.4275	20.4707	20.5641	20.2539
sp|Q9NP79|VTA1_HUMAN	VTA1	Vacuolar protein sorting-associated protein VTA1 homolog OS=Homo sapiens OX=9606 GN=VTA1 PE=1 SV=1	0.112358	0.592765	0.973081	n.s.	15.504	15.9634	15.8203	15.3932	15.7033	15.8542
sp|A0A075B6R9|KVD24_HUMAN	IGKV2D-24	Probable non-functional immunoglobulin kappa variable 2D-24 OS=Homo sapiens OX=9606 GN=IGKV2D-24 PE=1 SV=1	0.111867	0.41396	0.973081	n.s.	18.1863	18.2145	17.9652	18.097	18.1707	17.7627
sp|Q658Y4|F91A1_HUMAN	FAM91A1	Protein FAM91A1 OS=Homo sapiens OX=9606 GN=FAM91A1 PE=1 SV=3	0.111033	0.629681	0.973081	n.s.	17.4349	17.352	17.0306	17.4034	17.2247	16.8563
sp|P05114|HMGN1_HUMAN	HMGN1	Non-histone chromosomal protein HMG-14 OS=Homo sapiens OX=9606 GN=HMGN1 PE=1 SV=3	0.111006	0.544814	0.973081	n.s.	15.1991	15.0878	15.041	14.8341	14.7682	15.3926
sp|O75251|NDUS7_HUMAN	NDUFS7	NADH dehydrogenase [ubiquinone] iron-sulfur protein 7, mitochondrial OS=Homo sapiens OX=9606 GN=NDUFS7 PE=1 SV=3	0.110864	0.158629	0.957782	n.s.	17.1514	17.2124	17.0194	16.9501	17.0026	17.098
sp|Q9P035|HACD3_HUMAN	HACD3	Very-long-chain (3R)-3-hydroxyacyl-CoA dehydratase 3 OS=Homo sapiens OX=9606 GN=HACD3 PE=1 SV=2	0.110475	0.574191	0.973081	n.s.	17.9409	17.9467	17.6694	17.8112	17.63	17.7843
sp|P09972|ALDOC_HUMAN	ALDOC	Fructose-bisphosphate aldolase C OS=Homo sapiens OX=9606 GN=ALDOC PE=1 SV=2	0.110427	0.404466	0.973081	n.s.	17.7745	17.5593	17.7307	17.3302	17.686	17.717
sp|A3KMH1|VWA8_HUMAN	VWA8	von Willebrand factor A domain-containing protein 8 OS=Homo sapiens OX=9606 GN=VWA8 PE=1 SV=2	0.110104	0.593745	0.973081	n.s.	13.6916	13.8014	13.4867	13.5403	13.1867	13.9224
sp|P35613|BASI_HUMAN	BSG	Basigin OS=Homo sapiens OX=9606 GN=BSG PE=1 SV=2	0.109998	0.559076	0.973081	n.s.	17.4285	17.7	17.6992	17.4128	17.8614	17.2234
sp|Q8N9N7|LRC57_HUMAN	LRRC57	Leucine-rich repeat-containing protein 57 OS=Homo sapiens OX=9606 GN=LRRC57 PE=1 SV=1	0.109595	0.141327	0.915755	n.s.	15.8376	16.0066	15.9047	15.8519	15.8278	15.7404
sp|Q5TF21|SOGA3_HUMAN	SOGA3	Protein SOGA3 OS=Homo sapiens OX=9606 GN=SOGA3 PE=3 SV=1	0.108684	0.445939	0.973081	n.s.	16.3907	16.5073	16.2418	16.3785	16.3303	16.105
sp|Q14194|DPYL1_HUMAN	CRMP1	Dihydropyrimidinase-related protein 1 OS=Homo sapiens OX=9606 GN=CRMP1 PE=1 SV=1	0.108416	0.420436	0.973081	n.s.	16.8215	16.9607	16.7771	16.6043	16.8845	16.7452
sp|Q14008|CKAP5_HUMAN	CKAP5	Cytoskeleton-associated protein 5 OS=Homo sapiens OX=9606 GN=CKAP5 PE=1 SV=3	0.106957	0.381779	0.973081	n.s.	16.4664	16.6467	16.5943	16.3301	16.3633	16.6932
sp|P20700|LMNB1_HUMAN	LMNB1	Lamin-B1 OS=Homo sapiens OX=9606 GN=LMNB1 PE=1 SV=2	0.106951	0.629385	0.973081	n.s.	16.5807	17.2825	17.1251	16.7775	16.9864	16.9035
sp|P12081|HARS1_HUMAN	HARS1	Histidine--tRNA ligase, cytoplasmic OS=Homo sapiens OX=9606 GN=HARS1 PE=1 SV=2	0.105967	0.611387	0.973081	n.s.	15.0036	15.2364	15.2221	14.765	15.1349	15.2443
sp|Q99733|NP1L4_HUMAN	NAP1L4	Nucleosome assembly protein 1-like 4 OS=Homo sapiens OX=9606 GN=NAP1L4 PE=1 SV=1	0.105957	0.314945	0.973081	n.s.	17.4657	17.5971	17.4833	17.5261	17.4736	17.2287
sp|Q05469|LIPS_HUMAN	LIPE	Hormone-sensitive lipase OS=Homo sapiens OX=9606 GN=LIPE PE=1 SV=4	0.105851	0.193987	0.973081	n.s.	13.8727	13.9411	14.0071	13.7532	13.9516	13.7984
sp|P48681|NEST_HUMAN	NES	Nestin OS=Homo sapiens OX=9606 GN=NES PE=1 SV=2	0.105793	0.920202	0.994888	n.s.	17.8178	17.3844	16.8676	17.3926	17.3205	17.0393
sp|Q14676|MDC1_HUMAN	MDC1	Mediator of DNA damage checkpoint protein 1 OS=Homo sapiens OX=9606 GN=MDC1 PE=1 SV=3	0.104936	0.762568	0.973081	n.s.	14.9273	15.5134	15.1891	15.2632	15.4778	14.5739
sp|Q9HDC9|APMAP_HUMAN	APMAP	Adipocyte plasma membrane-associated protein OS=Homo sapiens OX=9606 GN=APMAP PE=1 SV=2	0.104325	0.645819	0.973081	n.s.	16.2004	16.5457	16.6697	16.3169	16.3852	16.4008
sp|P53007|TXTP_HUMAN	SLC25A1	Tricarboxylate transport protein, mitochondrial OS=Homo sapiens OX=9606 GN=SLC25A1 PE=1 SV=2	0.104127	0.550518	0.973081	n.s.	16.326	16.5145	16.3545	16.0142	16.2274	16.641
sp|Q9UHA4|LTOR3_HUMAN	LAMTOR3	Ragulator complex protein LAMTOR3 OS=Homo sapiens OX=9606 GN=LAMTOR3 PE=1 SV=1	0.104025	0.661596	0.973081	n.s.	15.1693	15.3748	15.0584	14.6746	15.0666	15.5493
sp|Q10570|CPSF1_HUMAN	CPSF1	Cleavage and polyadenylation specificity factor subunit 1 OS=Homo sapiens OX=9606 GN=CPSF1 PE=1 SV=2	0.103816	0.502642	0.973081	n.s.	15.7367	15.7445	15.762	15.8546	15.7322	15.3451
sp|Q96QG7|MTMR9_HUMAN	MTMR9	Myotubularin-related protein 9 OS=Homo sapiens OX=9606 GN=MTMR9 PE=1 SV=1	0.103451	0.320274	0.973081	n.s.	14.9535	15.1594	15.0755	14.9818	14.9132	14.983
sp|O14559|RHG33_HUMAN	ARHGAP33	Rho GTPase-activating protein 33 OS=Homo sapiens OX=9606 GN=ARHGAP33 PE=1 SV=2	0.103394	0.334446	0.973081	n.s.	16.495	16.4347	16.389	16.4852	16.1369	16.3865
sp|P61106|RAB14_HUMAN	RAB14	Ras-related protein Rab-14 OS=Homo sapiens OX=9606 GN=RAB14 PE=1 SV=4	0.103164	0.319199	0.973081	n.s.	16.8581	17.0837	17.0632	16.7792	16.9476	16.9687
sp|P08758|ANXA5_HUMAN	ANXA5	Annexin A5 OS=Homo sapiens OX=9606 GN=ANXA5 PE=1 SV=2	0.102815	0.772611	0.973081	n.s.	15.2113	15.5633	15.9108	15.2809	15.6465	15.4496
sp|Q7Z6E9|RBBP6_HUMAN	RBBP6	E3 ubiquitin-protein ligase RBBP6 OS=Homo sapiens OX=9606 GN=RBBP6 PE=1 SV=1	0.102309	0.66667	0.973081	n.s.	15.101	14.9451	14.9855	15.1369	15.1766	14.4112
sp|Q9UQ26|RIMS2_HUMAN	RIMS2	Regulating synaptic membrane exocytosis protein 2 OS=Homo sapiens OX=9606 GN=RIMS2 PE=1 SV=2	0.101896	0.660314	0.973081	n.s.	14.6585	14.8919	14.0647	14.576	14.4683	14.2651
sp|P42167|LAP2B_HUMAN	TMPO	Lamina-associated polypeptide 2, isoforms beta/gamma OS=Homo sapiens OX=9606 GN=TMPO PE=1 SV=2	0.101871	0.689052	0.973081	n.s.	18.4013	18.7918	18.3728	18.3638	18.7047	18.1917
sp|P19086|GNAZ_HUMAN	GNAZ	Guanine nucleotide-binding protein G(z) subunit alpha OS=Homo sapiens OX=9606 GN=GNAZ PE=1 SV=3	0.101658	0.160918	0.959296	n.s.	16.4628	16.5723	16.5887	16.4596	16.3585	16.5007
sp|O60716|CTND1_HUMAN	CTNND1	Catenin delta-1 OS=Homo sapiens OX=9606 GN=CTNND1 PE=1 SV=1	0.101575	0.422439	0.973081	n.s.	15.2337	15.3914	15.1043	15.0013	15.2134	15.21
sp|P08247|SYPH_HUMAN	SYP	Synaptophysin OS=Homo sapiens OX=9606 GN=SYP PE=1 SV=3	0.101159	0.560913	0.973081	n.s.	16.1569	16.5622	16.4352	16.3278	16.3993	16.1236
sp|A0A0C4DH55|KVD07_HUMAN	IGKV3D-7	Immunoglobulin kappa variable 3D-7 OS=Homo sapiens OX=9606 GN=IGKV3D-7 PE=3 SV=5	0.100483	0.393711	0.973081	n.s.	17.1702	17.4977	17.3184	17.3178	17.29	17.0771
sp|Q99729|ROAA_HUMAN	HNRNPAB	Heterogeneous nuclear ribonucleoprotein A/B OS=Homo sapiens OX=9606 GN=HNRNPAB PE=1 SV=2	0.10002	0.668584	0.973081	n.s.	13.5682	14.1064	14.3574	13.8731	14.1455	13.7132
sp|Q7Z3U7|MON2_HUMAN	MON2	Protein MON2 homolog OS=Homo sapiens OX=9606 GN=MON2 PE=1 SV=3	0.0997387	0.604439	0.973081	n.s.	14.8264	14.9878	14.9012	14.4225	14.846	15.1476
sp|Q14195|DPYL3_HUMAN	DPYSL3	Dihydropyrimidinase-related protein 3 OS=Homo sapiens OX=9606 GN=DPYSL3 PE=1 SV=1	0.0997294	0.23817	0.973081	n.s.	15.9675	15.9634	15.9728	15.9446	15.9582	15.7017
sp|Q96HP0|DOCK6_HUMAN	DOCK6	Dedicator of cytokinesis protein 6 OS=Homo sapiens OX=9606 GN=DOCK6 PE=1 SV=3	0.0995914	0.649802	0.973081	n.s.	17.3445	17.4675	16.9908	17.2579	17.3743	16.8718
sp|Q9UJS0|S2513_HUMAN	SLC25A13	Electrogenic aspartate/glutamate antiporter SLC25A13, mitochondrial OS=Homo sapiens OX=9606 GN=SLC25A13 PE=1 SV=2	0.0992672	0.321697	0.973081	n.s.	17.8033	18.0386	17.858	17.7071	17.8751	17.8198
sp|Q8IVL1|NAV2_HUMAN	NAV2	Neuron navigator 2 OS=Homo sapiens OX=9606 GN=NAV2 PE=1 SV=3	0.0991771	0.800521	0.975559	n.s.	17.8074	17.9903	17.7807	17.9055	17.8893	17.486
sp|Q9H9S3|S61A2_HUMAN	SEC61A2	Protein transport protein Sec61 subunit alpha isoform 2 OS=Homo sapiens OX=9606 GN=SEC61A2 PE=2 SV=3	0.0972614	0.117568	0.877251	n.s.	17.658	17.5907	17.6194	17.4714	17.5093	17.5955
sp|Q8IXI1|MIRO2_HUMAN	RHOT2	Mitochondrial Rho GTPase 2 OS=Homo sapiens OX=9606 GN=RHOT2 PE=1 SV=2	0.09712	0.381193	0.973081	n.s.	14.5421	14.6291	14.7557	14.371	14.6996	14.565
sp|P42574|CASP3_HUMAN	CASP3	Caspase-3 OS=Homo sapiens OX=9606 GN=CASP3 PE=1 SV=2	0.096677	0.534056	0.973081	n.s.	15.3933	15.5511	15.1754	15.3569	15.0897	15.3832
sp|O15164|TIF1A_HUMAN	TRIM24	Transcription intermediary factor 1-alpha OS=Homo sapiens OX=9606 GN=TRIM24 PE=1 SV=3	0.0966077	0.533201	0.973081	n.s.	13.2348	13.5917	13.61	13.1465	13.4903	13.5098
sp|Q9BTE6|AASD1_HUMAN	AARSD1	Alanyl-tRNA editing protein Aarsd1 OS=Homo sapiens OX=9606 GN=AARSD1 PE=1 SV=2	0.0962152	0.668521	0.973081	n.s.	15.5771	15.9721	15.6654	15.2156	15.7341	15.9762
sp|Q96PK6|RBM14_HUMAN	RBM14	RNA-binding protein 14 OS=Homo sapiens OX=9606 GN=RBM14 PE=1 SV=2	0.0961531	0.789214	0.97465	n.s.	17.9859	18.1898	17.8466	18.1406	18.0071	17.5862
sp|P35611|ADDA_HUMAN	ADD1	Alpha-adducin OS=Homo sapiens OX=9606 GN=ADD1 PE=1 SV=2	0.0960854	0.307697	0.973081	n.s.	16.8996	16.8047	16.6148	16.6065	16.696	16.7283
sp|P23582|ANFC_HUMAN	NPPC	C-type natriuretic peptide OS=Homo sapiens OX=9606 GN=NPPC PE=1 SV=1	0.0958427	0.591757	0.973081	n.s.	17.3297	17.2216	17.2834	17.4278	17.3253	16.7941
sp|Q9H936|GHC1_HUMAN	SLC25A22	Mitochondrial glutamate carrier 1 OS=Homo sapiens OX=9606 GN=SLC25A22 PE=1 SV=1	0.0956686	0.59727	0.973081	n.s.	15.6748	15.9769	16.0122	15.5238	15.7431	16.11
sp|Q96P47|AGAP3_HUMAN	AGAP3	Arf-GAP with GTPase, ANK repeat and PH domain-containing protein 3 OS=Homo sapiens OX=9606 GN=AGAP3 PE=1 SV=2	0.0954749	0.572544	0.973081	n.s.	16.0304	16.3665	16.1284	16.1847	16.2339	15.8203
sp|O00154|BACH_HUMAN	ACOT7	Cytosolic acyl coenzyme A thioester hydrolase OS=Homo sapiens OX=9606 GN=ACOT7 PE=1 SV=3	0.0940517	0.679656	0.973081	n.s.	14.1843	14.675	14.8413	14.1876	14.6144	14.6165
sp|P23284|PPIB_HUMAN	PPIB	Peptidyl-prolyl cis-trans isomerase B OS=Homo sapiens OX=9606 GN=PPIB PE=1 SV=2	0.092634	0.597854	0.973081	n.s.	17.7586	17.9252	17.4815	17.4192	17.7683	17.6999
sp|Q8IZP0|ABI1_HUMAN	ABI1	Abl interactor 1 OS=Homo sapiens OX=9606 GN=ABI1 PE=1 SV=4	0.0925376	0.373713	0.973081	n.s.	16.2372	16.5058	16.3707	16.3427	16.3433	16.1501
sp|Q8WZA1|PMGT1_HUMAN	POMGNT1	Protein O-linked-mannose beta-1,2-N-acetylglucosaminyltransferase 1 OS=Homo sapiens OX=9606 GN=POMGNT1 PE=1 SV=2	0.0923747	0.14379	0.921423	n.s.	16.8501	16.8961	17.0163	16.8384	16.7867	16.8602
sp|Q99873|ANM1_HUMAN	PRMT1	Protein arginine N-methyltransferase 1 OS=Homo sapiens OX=9606 GN=PRMT1 PE=1 SV=3	0.0922364	0.793683	0.97465	n.s.	17.6375	17.7446	17.6541	17.8656	17.7865	17.1074
sp|Q9BVA1|TBB2B_HUMAN	TUBB2B	Tubulin beta-2B chain OS=Homo sapiens OX=9606 GN=TUBB2B PE=1 SV=1	0.0920549	0.472946	0.973081	n.s.	16.7764	16.9813	16.8485	16.6014	16.8516	16.8771
sp|P69905|HBA_HUMAN	HBA1	Hemoglobin subunit alpha OS=Homo sapiens OX=9606 GN=HBA1 PE=1 SV=2	0.0916149	0.536797	0.973081	n.s.	14.8382	14.7529	14.7636	14.8334	14.8716	14.3749
sp|Q6UXN9|WDR82_HUMAN	WDR82	WD repeat-containing protein 82 OS=Homo sapiens OX=9606 GN=WDR82 PE=1 SV=1	0.0914517	0.226264	0.973081	n.s.	16.7987	16.8406	16.7492	16.5996	16.8036	16.711
sp|O75909|CCNK_HUMAN	CCNK	Cyclin-K OS=Homo sapiens OX=9606 GN=CCNK PE=1 SV=2	0.0911779	0.414358	0.973081	n.s.	15.0084	14.8489	14.6495	14.6469	14.8153	14.7711
sp|P20339|RAB5A_HUMAN	RAB5A	Ras-related protein Rab-5A OS=Homo sapiens OX=9606 GN=RAB5A PE=1 SV=2	0.0908751	0.661506	0.973081	n.s.	16.172	16.424	16.2961	15.9712	16.1513	16.4969
sp|P68400|CSK21_HUMAN	CSNK2A1	Casein kinase II subunit alpha OS=Homo sapiens OX=9606 GN=CSNK2A1 PE=1 SV=1	0.0906574	0.545039	0.973081	n.s.	17.0115	17.0378	17.2005	17.1785	17.0113	16.788
sp|O14744|ANM5_HUMAN	PRMT5	Protein arginine N-methyltransferase 5 OS=Homo sapiens OX=9606 GN=PRMT5 PE=1 SV=4	0.0906504	0.574972	0.973081	n.s.	15.3556	15.74	15.3657	15.1665	15.5997	15.4231
sp|P25054|APC_HUMAN	APC	Adenomatous polyposis coli protein OS=Homo sapiens OX=9606 GN=APC PE=1 SV=2	0.0905114	0.599738	0.973081	n.s.	16.8767	16.9455	16.6043	16.9127	16.7462	16.496
sp|Q9Y6A4|CFA20_HUMAN	CFAP20	Cilia- and flagella-associated protein 20 OS=Homo sapiens OX=9606 GN=CFAP20 PE=1 SV=1	0.0904579	0.641145	0.973081	n.s.	17.1909	16.5122	16.5797	16.7227	16.6239	16.6649
sp|Q9Y3C7|MED31_HUMAN	MED31	Mediator of RNA polymerase II transcription subunit 31 OS=Homo sapiens OX=9606 GN=MED31 PE=1 SV=1	0.0904378	0.731302	0.973081	n.s.	17.2472	16.9974	16.6703	16.4366	17.3011	16.906
sp|P27824|CALX_HUMAN	CANX	Calnexin OS=Homo sapiens OX=9606 GN=CANX PE=1 SV=2	0.0903416	0.610901	0.973081	n.s.	16.9031	16.9421	17.1771	16.7941	16.935	17.0222
sp|P23083|HV102_HUMAN	IGHV1-2	Immunoglobulin heavy variable 1-2 OS=Homo sapiens OX=9606 GN=IGHV1-2 PE=1 SV=2	0.0902714	0.519141	0.973081	n.s.	15.7649	15.6434	16.1085	15.8538	15.6464	15.7459
sp|P41219|PERI_HUMAN	PRPH	Peripherin OS=Homo sapiens OX=9606 GN=PRPH PE=1 SV=2	0.0896519	0.630372	0.973081	n.s.	18.8935	18.4915	18.3159	18.4967	18.658	18.2772
sp|P06730|IF4E_HUMAN	EIF4E	Eukaryotic translation initiation factor 4E OS=Homo sapiens OX=9606 GN=EIF4E PE=1 SV=2	0.0895861	0.612164	0.973081	n.s.	17.8878	17.6853	17.7648	17.798	17.5587	17.7124
sp|P30101|PDIA3_HUMAN	PDIA3	Protein disulfide-isomerase A3 OS=Homo sapiens OX=9606 GN=PDIA3 PE=1 SV=4	0.0892726	0.688645	0.973081	n.s.	16.7446	17.0069	17.1907	16.7355	17.059	16.8799
sp|O43172|PRP4_HUMAN	PRPF4	U4/U6 small nuclear ribonucleoprotein Prp4 OS=Homo sapiens OX=9606 GN=PRPF4 PE=1 SV=2	0.088743	0.626745	0.973081	n.s.	15.3617	15.3838	14.9692	15.2421	15.3557	14.8505
sp|Q96PY6|NEK1_HUMAN	NEK1	Serine/threonine-protein kinase Nek1 OS=Homo sapiens OX=9606 GN=NEK1 PE=1 SV=2	0.0887246	0.805264	0.97637	n.s.	17.9454	18.1386	17.9248	17.959	18.1015	17.6821
sp|Q71U36|TBA1A_HUMAN	TUBA1A	Tubulin alpha-1A chain OS=Homo sapiens OX=9606 GN=TUBA1A PE=1 SV=1	0.0884133	0.563855	0.973081	n.s.	17.9092	17.9869	17.966	17.7083	17.8759	18.0127
sp|O75351|VPS4B_HUMAN	VPS4B	Vacuolar protein sorting-associated protein 4B OS=Homo sapiens OX=9606 GN=VPS4B PE=1 SV=2	0.088215	0.625926	0.973081	n.s.	15.7723	16.1098	15.9568	15.6715	15.8059	16.0968
sp|O15031|PLXB2_HUMAN	PLXNB2	Plexin-B2 OS=Homo sapiens OX=9606 GN=PLXNB2 PE=1 SV=3	0.0881045	0.572507	0.973081	n.s.	14.8342	15.3356	15.0589	14.8216	15.004	15.1388
sp|Q13885|TBB2A_HUMAN	TUBB2A	Tubulin beta-2A chain OS=Homo sapiens OX=9606 GN=TUBB2A PE=1 SV=1	0.0879892	0.633915	0.973081	n.s.	18.417	18.6663	18.2558	18.2317	18.3419	18.5015
sp|P11171|EPB41_HUMAN	EPB41	Protein 4.1 OS=Homo sapiens OX=9606 GN=EPB41 PE=1 SV=4	0.087921	0.564258	0.973081	n.s.	18.1628	18.4447	18.2252	18.1255	18.4644	17.979
sp|Q15365|PCBP1_HUMAN	PCBP1	Poly(rC)-binding protein 1 OS=Homo sapiens OX=9606 GN=PCBP1 PE=1 SV=2	0.0875234	0.387242	0.973081	n.s.	16.5725	16.7008	16.7269	16.4638	16.7565	16.5172
sp|O00483|NDUA4_HUMAN	NDUFA4	Cytochrome c oxidase subunit NDUFA4 OS=Homo sapiens OX=9606 GN=NDUFA4 PE=1 SV=1	0.0873931	0.746929	0.973081	n.s.	17.4514	17.2102	17.0673	16.5921	17.5452	17.3294
sp|Q93034|CUL5_HUMAN	CUL5	Cullin-5 OS=Homo sapiens OX=9606 GN=CUL5 PE=1 SV=4	0.0871629	0.497054	0.973081	n.s.	15.7119	16.0963	15.9983	15.7051	15.8863	15.9536
sp|P51948|MAT1_HUMAN	MNAT1	CDK-activating kinase assembly factor MAT1 OS=Homo sapiens OX=9606 GN=MNAT1 PE=1 SV=1	0.0870147	0.489176	0.973081	n.s.	19.2594	19.3777	19.3001	19.3106	19.3943	18.9712
sp|Q9BY67|CADM1_HUMAN	CADM1	Cell adhesion molecule 1 OS=Homo sapiens OX=9606 GN=CADM1 PE=1 SV=2	0.0850952	0.618263	0.973081	n.s.	15.6684	15.8298	16.0609	15.8136	15.9849	15.5053
sp|Q14738|2A5D_HUMAN	PPP2R5D	Serine/threonine-protein phosphatase 2A 56 kDa regulatory subunit delta isoform OS=Homo sapiens OX=9606 GN=PPP2R5D PE=1 SV=1	0.0850903	0.580547	0.973081	n.s.	17.027	17.4562	17.2415	16.9285	17.3004	17.2406
sp|Q15181|IPYR_HUMAN	PPA1	Inorganic pyrophosphatase OS=Homo sapiens OX=9606 GN=PPA1 PE=1 SV=2	0.0850163	0.678391	0.973081	n.s.	14.2509	14.8186	14.4872	14.1171	14.5308	14.6538
sp|Q7L099|RUFY3_HUMAN	RUFY3	Protein RUFY3 OS=Homo sapiens OX=9606 GN=RUFY3 PE=1 SV=1	0.0850082	0.225561	0.973081	n.s.	16.2951	16.4827	16.3238	16.2653	16.3323	16.249
sp|P69892|HBG2_HUMAN	HBG2	Hemoglobin subunit gamma-2 OS=Homo sapiens OX=9606 GN=HBG2 PE=1 SV=2	0.0836917	0.743723	0.973081	n.s.	17.3868	17.7687	17.4202	17.716	17.4483	17.1603
sp|P56556|NDUA6_HUMAN	NDUFA6	NADH dehydrogenase [ubiquinone] 1 alpha subcomplex subunit 6 OS=Homo sapiens OX=9606 GN=NDUFA6 PE=1 SV=4	0.0836141	0.446179	0.973081	n.s.	18.0912	18.2184	17.9204	18.0244	17.8526	18.1022
sp|O95996|APCL_HUMAN	APC2	Adenomatous polyposis coli protein 2 OS=Homo sapiens OX=9606 GN=APC2 PE=1 SV=1	0.0835408	0.252039	0.973081	n.s.	13.3512	13.3868	13.4419	13.2029	13.3905	13.3358
sp|P26992|CNTFR_HUMAN	CNTFR	Ciliary neurotrophic factor receptor subunit alpha OS=Homo sapiens OX=9606 GN=CNTFR PE=1 SV=2	0.0827763	0.783647	0.973163	n.s.	16.7771	17.3748	17.3299	16.9033	17.3157	17.0144
sp|P54687|BCAT1_HUMAN	BCAT1	Branched-chain-amino-acid aminotransferase, cytosolic OS=Homo sapiens OX=9606 GN=BCAT1 PE=1 SV=3	0.0825973	0.462072	0.973081	n.s.	18.7856	18.9752	19.0914	18.717	18.9346	18.9527
sp|P11387|TOP1_HUMAN	TOP1	DNA topoisomerase 1 OS=Homo sapiens OX=9606 GN=TOP1 PE=1 SV=2	0.0800837	0.470807	0.973081	n.s.	17.653	17.6591	17.5438	17.4847	17.4581	17.6728
sp|Q9NYR9|KBRS2_HUMAN	NKIRAS2	NF-kappa-B inhibitor-interacting Ras-like protein 2 OS=Homo sapiens OX=9606 GN=NKIRAS2 PE=1 SV=1	0.0800224	0.646347	0.973081	n.s.	16.3271	16.7094	16.4151	16.4896	16.5782	16.1437
sp|O60551|NMT2_HUMAN	NMT2	Glycylpeptide N-tetradecanoyltransferase 2 OS=Homo sapiens OX=9606 GN=NMT2 PE=1 SV=1	0.0798072	0.560992	0.973081	n.s.	15.0571	14.7431	14.747	14.5565	14.8675	14.8838
sp|Q86WA6|BPHL_HUMAN	BPHL	Valacyclovir hydrolase OS=Homo sapiens OX=9606 GN=BPHL PE=1 SV=1	0.0795537	0.610276	0.973081	n.s.	14.0622	14.2049	14.491	13.9654	14.1828	14.3712
sp|Q14155|ARHG7_HUMAN	ARHGEF7	Rho guanine nucleotide exchange factor 7 OS=Homo sapiens OX=9606 GN=ARHGEF7 PE=1 SV=2	0.079535	0.374426	0.973081	n.s.	15.2252	15.3946	15.3064	15.2952	15.3063	15.0862
sp|Q96EH5|RL39L_HUMAN	RPL39L	Ribosomal protein eL39-like 2 OS=Homo sapiens OX=9606 GN=RPL39L PE=1 SV=3	0.078303	0.590307	0.973081	n.s.	16.3107	16.1394	15.8436	16.0474	16.0698	15.9416
sp|P00403|COX2_HUMAN	MT-CO2	Cytochrome c oxidase subunit 2 OS=Homo sapiens OX=9606 GN=MT-CO2 PE=1 SV=1	0.0782646	0.635649	0.973081	n.s.	16.1329	16.4215	16.511	16.0448	16.2464	16.5393
sp|Q03252|LMNB2_HUMAN	LMNB2	Lamin-B2 OS=Homo sapiens OX=9606 GN=LMNB2 PE=1 SV=4	0.0780913	0.557589	0.973081	n.s.	17.2103	17.5009	17.5969	17.2615	17.2856	17.5267
sp|Q9Y305|ACOT9_HUMAN	ACOT9	Acyl-coenzyme A thioesterase 9, mitochondrial OS=Homo sapiens OX=9606 GN=ACOT9 PE=1 SV=2	0.0773824	0.39161	0.973081	n.s.	15.9672	16.1472	16.1218	15.9042	16.0421	16.0577
sp|Q96HH4|TM169_HUMAN	TMEM169	Transmembrane protein 169 OS=Homo sapiens OX=9606 GN=TMEM169 PE=2 SV=1	0.0771565	0.497206	0.973081	n.s.	14.163	14.2949	13.9628	14.1769	14.0761	13.9362
sp|Q6ZVF9|GRIN3_HUMAN	GPRIN3	G protein-regulated inducer of neurite outgrowth 3 OS=Homo sapiens OX=9606 GN=GPRIN3 PE=2 SV=2	0.0767771	0.257943	0.973081	n.s.	16.3569	16.5	16.2984	16.3431	16.2662	16.3157
sp|Q9HAU0|PKHA5_HUMAN	PLEKHA5	Pleckstrin homology domain-containing family A member 5 OS=Homo sapiens OX=9606 GN=PLEKHA5 PE=1 SV=1	0.074681	0.517429	0.973081	n.s.	16.6758	16.9505	16.5605	16.6855	16.6151	16.6622
sp|Q9Y2J2|E41L3_HUMAN	EPB41L3	Band 4.1-like protein 3 OS=Homo sapiens OX=9606 GN=EPB41L3 PE=1 SV=2	0.0745668	0.629054	0.973081	n.s.	17.5681	17.6805	17.4272	17.4691	17.4307	17.5522
sp|P00390|GSHR_HUMAN	GSR	Glutathione reductase, mitochondrial OS=Homo sapiens OX=9606 GN=GSR PE=1 SV=2	0.0741593	0.736848	0.973081	n.s.	13.1065	13.8293	13.1849	13.1011	13.4344	13.3627
sp|Q14839|CHD4_HUMAN	CHD4	Chromodomain-helicase-DNA-binding protein 4 OS=Homo sapiens OX=9606 GN=CHD4 PE=1 SV=2	0.0732031	0.601286	0.973081	n.s.	16.3595	16.2334	15.967	16.1681	16.1315	16.0407
sp|P27361|MK03_HUMAN	MAPK3	Mitogen-activated protein kinase 3 OS=Homo sapiens OX=9606 GN=MAPK3 PE=1 SV=4	0.0728613	0.41472	0.973081	n.s.	15.6582	15.7739	15.8463	15.739	15.7423	15.5784
sp|O14936|CSKP_HUMAN	CASK	Peripheral plasma membrane protein CASK OS=Homo sapiens OX=9606 GN=CASK PE=1 SV=3	0.072597	0.457957	0.973081	n.s.	16.3869	16.3892	16.5207	16.4001	16.4245	16.2544
sp|P11274|BCR_HUMAN	BCR	Breakpoint cluster region protein OS=Homo sapiens OX=9606 GN=BCR PE=1 SV=2	0.0721358	0.684834	0.973081	n.s.	15.3838	15.7593	15.3196	15.3717	15.5537	15.321
sp|P63173|RL38_HUMAN	RPL38	Large ribosomal subunit protein eL38 OS=Homo sapiens OX=9606 GN=RPL38 PE=1 SV=2	0.0717951	0.823612	0.976814	n.s.	19.0497	18.4353	18.3618	18.4549	18.5962	18.5804
sp|A0A075B6P5|KV228_HUMAN	IGKV2-28	Immunoglobulin kappa variable 2-28 OS=Homo sapiens OX=9606 GN=IGKV2-28 PE=3 SV=1	0.0717653	0.737184	0.973081	n.s.	17.7402	17.3908	17.2381	17.5062	17.5022	17.1454
sp|Q9NUP9|LIN7C_HUMAN	LIN7C	Protein lin-7 homolog C OS=Homo sapiens OX=9606 GN=LIN7C PE=1 SV=1	0.0717253	0.444439	0.973081	n.s.	18.3452	18.6031	18.3141	18.3956	18.3002	18.3514
sp|Q9H2M9|RBGPR_HUMAN	RAB3GAP2	Rab3 GTPase-activating protein non-catalytic subunit OS=Homo sapiens OX=9606 GN=RAB3GAP2 PE=1 SV=1	0.0714795	0.423892	0.973081	n.s.	15.9759	16.1377	16.0808	15.8906	15.954	16.1353
sp|P29401|TKT_HUMAN	TKT	Transketolase OS=Homo sapiens OX=9606 GN=TKT PE=1 SV=3	0.0714573	0.648628	0.973081	n.s.	16.4474	16.7846	16.9998	16.5502	16.7732	16.694
sp|P04899|GNAI2_HUMAN	GNAI2	Guanine nucleotide-binding protein G(i) subunit alpha-2 OS=Homo sapiens OX=9606 GN=GNAI2 PE=1 SV=3	0.070973	0.543249	0.973081	n.s.	16.564	16.5931	16.8026	16.5096	16.6344	16.6027
sp|Q13813|SPTN1_HUMAN	SPTAN1	Spectrin alpha chain, non-erythrocytic 1 OS=Homo sapiens OX=9606 GN=SPTAN1 PE=1 SV=3	0.0709201	0.732129	0.973081	n.s.	16.3275	16.1237	16.1705	15.9838	16.0884	16.3367
sp|Q13283|G3BP1_HUMAN	G3BP1	Ras GTPase-activating protein-binding protein 1 OS=Homo sapiens OX=9606 GN=G3BP1 PE=1 SV=1	0.0705175	0.544943	0.973081	n.s.	15.5882	15.5134	15.2457	15.4735	15.4143	15.2478
sp|Q15528|MED22_HUMAN	MED22	Mediator of RNA polymerase II transcription subunit 22 OS=Homo sapiens OX=9606 GN=MED22 PE=1 SV=2	0.0701975	0.704613	0.973081	n.s.	18.2387	17.7931	17.8957	17.6506	18.196	17.8702
sp|Q9NX63|MIC19_HUMAN	CHCHD3	MICOS complex subunit MIC19 OS=Homo sapiens OX=9606 GN=CHCHD3 PE=1 SV=1	0.0701163	0.560431	0.973081	n.s.	16.9228	17.1663	16.861	16.7821	16.9306	17.027
sp|P46939|UTRN_HUMAN	UTRN	Utrophin OS=Homo sapiens OX=9606 GN=UTRN PE=1 SV=2	0.0696633	0.428497	0.973081	n.s.	13.7606	13.8909	13.9122	13.9254	13.7346	13.6946
sp|Q14562|DHX8_HUMAN	DHX8	ATP-dependent RNA helicase DHX8 OS=Homo sapiens OX=9606 GN=DHX8 PE=1 SV=1	0.0693921	0.645669	0.973081	n.s.	16.9774	16.6491	16.534	16.6153	16.6522	16.6848
sp|O14925|TIM23_HUMAN	TIMM23	Mitochondrial import inner membrane translocase subunit Tim23 OS=Homo sapiens OX=9606 GN=TIMM23 PE=1 SV=1	0.0693295	0.697242	0.973081	n.s.	13.9881	14.6142	14.0992	14.0647	14.1931	14.2356
sp|Q01082|SPTB2_HUMAN	SPTBN1	Spectrin beta chain, non-erythrocytic 1 OS=Homo sapiens OX=9606 GN=SPTBN1 PE=1 SV=2	0.0692468	0.611712	0.973081	n.s.	16.0704	15.8766	15.7432	15.7445	15.7782	15.9598
sp|P51149|RAB7A_HUMAN	RAB7A	Ras-related protein Rab-7a OS=Homo sapiens OX=9606 GN=RAB7A PE=1 SV=1	0.0691285	0.661903	0.973081	n.s.	16.4134	16.6513	16.8308	16.3661	16.59	16.732
sp|P47755|CAZA2_HUMAN	CAPZA2	F-actin-capping protein subunit alpha-2 OS=Homo sapiens OX=9606 GN=CAPZA2 PE=1 SV=3	0.068756	0.738246	0.973081	n.s.	16.1633	16.2809	15.9453	16.1984	16.1013	15.8835
sp|P05023|AT1A1_HUMAN	ATP1A1	Sodium/potassium-transporting ATPase subunit alpha-1 OS=Homo sapiens OX=9606 GN=ATP1A1 PE=1 SV=1	0.0686974	0.609495	0.973081	n.s.	16.9106	17.3322	17.0437	17.053	17.1194	16.908
sp|P62195|PRS8_HUMAN	PSMC5	26S proteasome regulatory subunit 8 OS=Homo sapiens OX=9606 GN=PSMC5 PE=1 SV=1	0.0685819	0.394342	0.973081	n.s.	16.7422	16.5619	16.5713	16.6432	16.4822	16.5443
sp|P15056|BRAF_HUMAN	BRAF	Serine/threonine-protein kinase B-raf OS=Homo sapiens OX=9606 GN=BRAF PE=1 SV=4	0.068305	0.637981	0.973081	n.s.	13.7551	13.5964	13.6641	13.3164	13.8364	13.6579
sp|Q9NZJ7|MTCH1_HUMAN	MTCH1	Mitochondrial carrier homolog 1 OS=Homo sapiens OX=9606 GN=MTCH1 PE=1 SV=1	0.0680423	0.554628	0.973081	n.s.	17.8863	18.0907	18.2406	17.8897	18.0077	18.1161
sp|P02787|TRFE_HUMAN	TF	Serotransferrin OS=Homo sapiens OX=9606 GN=TF PE=1 SV=4	0.0679108	0.663362	0.973081	n.s.	16.5404	16.879	16.8075	16.6035	16.811	16.6087
sp|Q9C0H9|SRCN1_HUMAN	SRCIN1	SRC kinase signaling inhibitor 1 OS=Homo sapiens OX=9606 GN=SRCIN1 PE=1 SV=4	0.067754	0.546821	0.973081	n.s.	16.1244	16.0545	15.9136	16.0809	15.9014	15.9069
sp|P26196|DDX6_HUMAN	DDX6	Probable ATP-dependent RNA helicase DDX6 OS=Homo sapiens OX=9606 GN=DDX6 PE=1 SV=2	0.0676177	0.794757	0.97465	n.s.	16.4938	16.4242	16.4397	16.6538	16.5711	15.9299
sp|O75695|XRP2_HUMAN	RP2	Protein XRP2 OS=Homo sapiens OX=9606 GN=RP2 PE=1 SV=4	0.0675089	0.722748	0.973081	n.s.	13.2178	13.6314	13.5162	13.0874	13.6942	13.3812
sp|P51784|UBP11_HUMAN	USP11	Ubiquitin carboxyl-terminal hydrolase 11 OS=Homo sapiens OX=9606 GN=USP11 PE=1 SV=3	0.0674749	0.663355	0.973081	n.s.	16.1405	16.5723	16.3258	16.2264	16.4295	16.1802
sp|O43143|DHX15_HUMAN	DHX15	ATP-dependent RNA helicase DHX15 OS=Homo sapiens OX=9606 GN=DHX15 PE=1 SV=2	0.0673013	0.571796	0.973081	n.s.	17.2743	16.9063	16.959	16.9057	16.9832	17.0488
sp|A0A0J9YXX1|HV5X1_HUMAN	IGHV5-10-1	Immunoglobulin heavy variable 5-10-1 OS=Homo sapiens OX=9606 GN=IGHV5-10-1 PE=3 SV=1	0.0670048	0.765087	0.973081	n.s.	19.7687	20.0207	19.4152	19.8628	19.6585	19.4823
sp|Q00325|S25A3_HUMAN	SLC25A3	Solute carrier family 25 member 3 OS=Homo sapiens OX=9606 GN=SLC25A3 PE=1 SV=2	0.066451	0.73138	0.973081	n.s.	17.0724	17.2521	17.0649	16.9477	17.0529	17.1895
sp|P08579|RU2B_HUMAN	SNRPB2	U2 small nuclear ribonucleoprotein B'' OS=Homo sapiens OX=9606 GN=SNRPB2 PE=1 SV=1	0.0661756	0.807511	0.97637	n.s.	16.3293	15.9431	15.9103	15.9375	16.1361	15.9107
sp|Q96BY7|ATG2B_HUMAN	ATG2B	Autophagy-related protein 2 homolog B OS=Homo sapiens OX=9606 GN=ATG2B PE=1 SV=5	0.0660898	0.805802	0.97637	n.s.	12.6826	13.3892	12.4267	12.6622	12.6532	12.9849
sp|Q86XP3|DDX42_HUMAN	DDX42	ATP-dependent RNA helicase DDX42 OS=Homo sapiens OX=9606 GN=DDX42 PE=1 SV=1	0.065746	0.822778	0.976814	n.s.	17.6212	17.886	17.4934	17.7997	17.7985	17.2051
sp|P24821|TENA_HUMAN	TNC	Tenascin OS=Homo sapiens OX=9606 GN=TNC PE=1 SV=3	0.0643394	0.817643	0.97637	n.s.	16.9323	16.9086	16.7059	16.5279	16.6365	17.1893
sp|Q96F07|CYFP2_HUMAN	CYFIP2	Cytoplasmic FMR1-interacting protein 2 OS=Homo sapiens OX=9606 GN=CYFIP2 PE=1 SV=2	0.0639141	0.7838	0.973163	n.s.	17.6922	17.921	17.6377	17.7725	17.8205	17.4661
sp|Q9Y6G9|DC1L1_HUMAN	DYNC1LI1	Cytoplasmic dynein 1 light intermediate chain 1 OS=Homo sapiens OX=9606 GN=DYNC1LI1 PE=1 SV=3	0.0636801	0.820788	0.97637	n.s.	17.0387	17.0611	17.0159	16.7569	16.942	17.2258
sp|O75306|NDUS2_HUMAN	NDUFS2	NADH dehydrogenase [ubiquinone] iron-sulfur protein 2, mitochondrial OS=Homo sapiens OX=9606 GN=NDUFS2 PE=1 SV=2	0.0632777	0.723116	0.973081	n.s.	17.4545	17.6549	17.4322	17.4187	17.2781	17.6549
sp|P04062|GBA1_HUMAN	GBA1	Lysosomal acid glucosylceramidase OS=Homo sapiens OX=9606 GN=GBA1 PE=1 SV=3	0.0630775	0.661399	0.973081	n.s.	15.281	15.4588	15.5504	15.1741	15.2949	15.6319
sp|P09661|RU2A_HUMAN	SNRPA1	U2 small nuclear ribonucleoprotein A' OS=Homo sapiens OX=9606 GN=SNRPA1 PE=1 SV=2	0.0630192	0.674932	0.973081	n.s.	16.0235	15.5764	15.4915	15.6047	15.6352	15.6625
sp|Q9Y6W5|WASF2_HUMAN	WASF2	Actin-binding protein WASF2 OS=Homo sapiens OX=9606 GN=WASF2 PE=1 SV=3	0.0611463	0.6145	0.973081	n.s.	16.5643	16.7072	16.3199	16.502	16.5727	16.3332
sp|O75317|UBP12_HUMAN	USP12	Ubiquitin carboxyl-terminal hydrolase 12 OS=Homo sapiens OX=9606 GN=USP12 PE=1 SV=2	0.0608407	0.338526	0.973081	n.s.	16.4845	16.5932	16.5434	16.4984	16.4059	16.5343
sp|Q9UQN3|CHM2B_HUMAN	CHMP2B	Charged multivesicular body protein 2b OS=Homo sapiens OX=9606 GN=CHMP2B PE=1 SV=1	0.0605484	0.636765	0.973081	n.s.	17.2507	17.3817	17.6358	17.409	17.2057	17.4719
sp|O94876|TMCC1_HUMAN	TMCC1	Transmembrane and coiled-coil domains protein 1 OS=Homo sapiens OX=9606 GN=TMCC1 PE=1 SV=3	0.0603171	0.65693	0.973081	n.s.	15.4106	15.0577	15.3503	15.2295	15.0309	15.3773
sp|Q13144|EI2BE_HUMAN	EIF2B5	Translation initiation factor eIF-2B subunit epsilon OS=Homo sapiens OX=9606 GN=EIF2B5 PE=1 SV=3	0.0596753	0.698998	0.973081	n.s.	16.0741	15.9964	16.0194	15.7239	15.8922	16.2949
sp|Q3SXM5|HSDL1_HUMAN	HSDL1	Inactive hydroxysteroid dehydrogenase-like protein 1 OS=Homo sapiens OX=9606 GN=HSDL1 PE=1 SV=3	0.0595222	0.847373	0.978281	n.s.	17.4505	17.314	16.9784	17.4387	17.1024	17.0233
sp|Q9UNF1|MAGD2_HUMAN	MAGED2	Melanoma-associated antigen D2 OS=Homo sapiens OX=9606 GN=MAGED2 PE=1 SV=2	0.059424	0.811194	0.97637	n.s.	17.5998	17.8746	17.5804	17.806	17.7824	17.2881
sp|Q8NBZ7|UXS1_HUMAN	UXS1	UDP-glucuronic acid decarboxylase 1 OS=Homo sapiens OX=9606 GN=UXS1 PE=1 SV=1	0.0593001	0.579488	0.973081	n.s.	16.4618	16.6629	16.8305	16.541	16.6562	16.5802
sp|Q9NVI7|ATD3A_HUMAN	ATAD3A	ATPase family AAA domain-containing protein 3A OS=Homo sapiens OX=9606 GN=ATAD3A PE=1 SV=2	0.0584633	0.515957	0.973081	n.s.	16.5245	16.4678	16.5175	16.3563	16.3627	16.6154
sp|P49756|RBM25_HUMAN	RBM25	RNA-binding protein 25 OS=Homo sapiens OX=9606 GN=RBM25 PE=1 SV=3	0.0583232	0.696609	0.973081	n.s.	17.0788	16.8024	16.5067	16.7333	16.7337	16.746
sp|Q16181|SEPT7_HUMAN	SEPTIN7	Septin-7 OS=Homo sapiens OX=9606 GN=SEPTIN7 PE=1 SV=2	0.0582984	0.387445	0.973081	n.s.	15.9104	16.0938	15.9745	15.9637	15.9351	15.905
sp|Q86VM9|ZCH18_HUMAN	ZC3H18	Zinc finger CCCH domain-containing protein 18 OS=Homo sapiens OX=9606 GN=ZC3H18 PE=1 SV=2	0.0582853	0.726882	0.973081	n.s.	15.6927	15.2302	15.3906	15.5249	15.4327	15.1811
sp|O75400|PR40A_HUMAN	PRPF40A	Pre-mRNA-processing factor 40 homolog A OS=Homo sapiens OX=9606 GN=PRPF40A PE=1 SV=2	0.0582526	0.707088	0.973081	n.s.	16.8653	16.5809	16.494	16.6917	16.7259	16.3479
sp|Q14019|COTL1_HUMAN	COTL1	Coactosin-like protein OS=Homo sapiens OX=9606 GN=COTL1 PE=1 SV=3	0.0577799	0.71634	0.973081	n.s.	16.3961	16.5601	16.6282	16.1647	16.5676	16.6788
sp|Q13409|DC1I2_HUMAN	DYNC1I2	Cytoplasmic dynein 1 intermediate chain 2 OS=Homo sapiens OX=9606 GN=DYNC1I2 PE=1 SV=3	0.0577525	0.513111	0.973081	n.s.	17.2736	17.1879	17.1824	17.0444	17.0934	17.333
sp|P49327|FAS_HUMAN	FASN	Fatty acid synthase OS=Homo sapiens OX=9606 GN=FASN PE=1 SV=3	0.0568822	0.668661	0.973081	n.s.	16.3161	16.4511	16.415	16.1407	16.2851	16.5857
sp|Q99497|PARK7_HUMAN	PARK7	Parkinson disease protein 7 OS=Homo sapiens OX=9606 GN=PARK7 PE=1 SV=2	0.0568707	0.830556	0.978281	n.s.	16.5261	17.051	16.9606	16.5969	17.0345	16.7357
sp|Q9NZ01|TECR_HUMAN	TECR	Very-long-chain enoyl-CoA reductase OS=Homo sapiens OX=9606 GN=TECR PE=1 SV=1	0.056051	0.713327	0.973081	n.s.	17.1998	16.9943	17.1903	17.0086	16.9826	17.225
sp|Q8IYB3|SRRM1_HUMAN	SRRM1	Serine/arginine repetitive matrix protein 1 OS=Homo sapiens OX=9606 GN=SRRM1 PE=1 SV=2	0.0556102	0.793879	0.97465	n.s.	17.5388	16.9265	17.0121	17.1819	17.1873	16.9414
sp|Q7L2H7|EIF3M_HUMAN	EIF3M	Eukaryotic translation initiation factor 3 subunit M OS=Homo sapiens OX=9606 GN=EIF3M PE=1 SV=1	0.055544	0.6248	0.973081	n.s.	14.6004	14.2002	14.451	14.4057	14.374	14.3052
sp|P08670|VIME_HUMAN	VIM	Vimentin OS=Homo sapiens OX=9606 GN=VIM PE=1 SV=4	0.0550775	0.909951	0.992137	n.s.	19.1328	18.6092	18.0444	18.626	18.7041	18.2911
sp|Q9Y3T9|NOC2L_HUMAN	NOC2L	Nucleolar complex protein 2 homolog OS=Homo sapiens OX=9606 GN=NOC2L PE=1 SV=4	0.0548347	0.75419	0.973081	n.s.	14.5451	14.776	14.1482	14.2957	14.4856	14.5236
sp|Q8N335|GPD1L_HUMAN	GPD1L	Glycerol-3-phosphate dehydrogenase 1-like protein OS=Homo sapiens OX=9606 GN=GPD1L PE=1 SV=1	0.0546491	0.782919	0.973163	n.s.	14.6285	14.7397	15.1156	14.568	14.6429	15.1088
sp|Q7Z4W1|DCXR_HUMAN	DCXR	L-xylulose reductase OS=Homo sapiens OX=9606 GN=DCXR PE=1 SV=2	0.0540068	0.642233	0.973081	n.s.	17.4587	17.386	17.4854	17.1956	17.3626	17.6099
sp|Q9UHV9|PFD2_HUMAN	PFDN2	Prefoldin subunit 2 OS=Homo sapiens OX=9606 GN=PFDN2 PE=1 SV=1	0.0535772	0.72661	0.973081	n.s.	14.3472	14.8536	14.5367	14.4196	14.6913	14.4659
sp|Q9Y3D3|RT16_HUMAN	MRPS16	Small ribosomal subunit protein bS16m OS=Homo sapiens OX=9606 GN=MRPS16 PE=1 SV=1	0.0535746	0.629144	0.973081	n.s.	15.5544	15.6252	15.6456	15.5162	15.3797	15.7686
sp|Q9H857|NT5D2_HUMAN	NT5DC2	5'-nucleotidase domain-containing protein 2 OS=Homo sapiens OX=9606 GN=NT5DC2 PE=1 SV=1	0.0533825	0.680855	0.973081	n.s.	15.6712	15.9455	15.7483	15.5724	15.8459	15.7866
sp|Q66LE6|2ABD_HUMAN	PPP2R2D	Serine/threonine-protein phosphatase 2A 55 kDa regulatory subunit B delta isoform OS=Homo sapiens OX=9606 GN=PPP2R2D PE=1 SV=1	0.052643	0.680348	0.973081	n.s.	18.1729	18.1372	18.0358	18.1155	18.155	17.9174
sp|Q9H3G5|CPVL_HUMAN	CPVL	Probable serine carboxypeptidase CPVL OS=Homo sapiens OX=9606 GN=CPVL PE=1 SV=2	0.052575	0.80813	0.97637	n.s.	16.9488	17.2885	16.8422	17.085	17.1278	16.709
sp|P02790|HEMO_HUMAN	HPX	Hemopexin OS=Homo sapiens OX=9606 GN=HPX PE=1 SV=2	0.0525306	0.779395	0.973163	n.s.	17.2305	17.5282	17.4469	17.3441	17.5338	17.1701
sp|Q15293|RCN1_HUMAN	RCN1	Reticulocalbin-1 OS=Homo sapiens OX=9606 GN=RCN1 PE=1 SV=1	0.0524514	0.625721	0.973081	n.s.	16.0379	16.2042	16.0215	16.0884	16.1699	15.848
sp|A1X283|SPD2B_HUMAN	SH3PXD2B	SH3 and PX domain-containing protein 2B OS=Homo sapiens OX=9606 GN=SH3PXD2B PE=1 SV=3	0.0521407	0.705528	0.973081	n.s.	16.0881	16.2841	15.7639	15.9866	16.03	15.9631
sp|P42765|THIM_HUMAN	ACAA2	3-ketoacyl-CoA thiolase, mitochondrial OS=Homo sapiens OX=9606 GN=ACAA2 PE=1 SV=2	0.0520208	0.42285	0.973081	n.s.	15.8332	15.8324	15.9489	15.7911	15.7605	15.9069
sp|P13591|NCAM1_HUMAN	NCAM1	Neural cell adhesion molecule 1 OS=Homo sapiens OX=9606 GN=NCAM1 PE=1 SV=3	0.0519645	0.841084	0.978281	n.s.	15.0512	15.4254	15.581	15.3311	15.6004	14.9702
sp|A5YKK6|CNOT1_HUMAN	CNOT1	CCR4-NOT transcription complex subunit 1 OS=Homo sapiens OX=9606 GN=CNOT1 PE=1 SV=2	0.0518547	0.611998	0.973081	n.s.	15.2447	15.3657	15.0348	15.1607	15.2292	15.0997
sp|Q96DA6|TIM14_HUMAN	DNAJC19	Mitochondrial import inner membrane translocase subunit TIM14 OS=Homo sapiens OX=9606 GN=DNAJC19 PE=1 SV=3	0.0504342	0.680783	0.973081	n.s.	14.2613	14.2196	13.8506	14.0189	14.0777	14.0835
sp|O95470|SGPL1_HUMAN	SGPL1	Sphingosine-1-phosphate lyase 1 OS=Homo sapiens OX=9606 GN=SGPL1 PE=1 SV=3	0.0503649	0.535599	0.973081	n.s.	18.5085	18.4597	18.2954	18.4126	18.4164	18.2835
sp|P27816|MAP4_HUMAN	MAP4	Microtubule-associated protein 4 OS=Homo sapiens OX=9606 GN=MAP4 PE=1 SV=3	0.0500411	0.864787	0.983356	n.s.	17.5194	17.5624	17.3664	17.5822	17.5087	17.2073
sp|O95613|PCNT_HUMAN	PCNT	Pericentrin OS=Homo sapiens OX=9606 GN=PCNT PE=1 SV=4	0.0499381	0.764575	0.973081	n.s.	14.5498	14.215	14.4641	14.2048	14.2004	14.6739
sp|P28482|MK01_HUMAN	MAPK1	Mitogen-activated protein kinase 1 OS=Homo sapiens OX=9606 GN=MAPK1 PE=1 SV=3	0.0497711	0.564073	0.973081	n.s.	15.7355	15.7408	15.8191	15.5967	15.8295	15.7198
sp|P41252|SYIC_HUMAN	IARS1	Isoleucine--tRNA ligase, cytoplasmic OS=Homo sapiens OX=9606 GN=IARS1 PE=1 SV=2	0.0495841	0.715642	0.973081	n.s.	15.5632	15.6056	16.0009	15.5712	15.7184	15.7314
sp|P07437|TBB5_HUMAN	TUBB	Tubulin beta chain OS=Homo sapiens OX=9606 GN=TUBB PE=1 SV=2	0.0489645	0.762392	0.973081	n.s.	16.5669	16.8906	16.4666	16.385	16.6575	16.7347
sp|Q9NRY4|RHG35_HUMAN	ARHGAP35	Rho GTPase-activating protein 35 OS=Homo sapiens OX=9606 GN=ARHGAP35 PE=1 SV=3	0.0487011	0.721718	0.973081	n.s.	15.4788	15.4176	15.4453	15.1815	15.4233	15.5908
sp|Q9P2P6|STAR9_HUMAN	STARD9	StAR-related lipid transfer protein 9 OS=Homo sapiens OX=9606 GN=STARD9 PE=1 SV=3	0.0486207	0.731764	0.973081	n.s.	16.436	16.3498	16.4448	16.5857	16.4303	16.0687
sp|Q14141|SEPT6_HUMAN	SEPTIN6	Septin-6 OS=Homo sapiens OX=9606 GN=SEPTIN6 PE=1 SV=4	0.0483718	0.718319	0.973081	n.s.	17.6157	17.6249	17.8255	17.7795	17.6898	17.4517
sp|Q9BYT8|NEUL_HUMAN	NLN	Neurolysin, mitochondrial OS=Homo sapiens OX=9606 GN=NLN PE=1 SV=1	0.0477843	0.808897	0.97637	n.s.	13.5286	13.4118	14.0276	13.3882	13.6362	13.8003
sp|P06753|TPM3_HUMAN	TPM3	Tropomyosin alpha-3 chain OS=Homo sapiens OX=9606 GN=TPM3 PE=1 SV=2	0.0473574	0.701163	0.973081	n.s.	17.3061	17.2679	17.2027	17.0403	17.1381	17.4562
sp|O75394|RM33_HUMAN	MRPL33	Large ribosomal subunit protein bL33m OS=Homo sapiens OX=9606 GN=MRPL33 PE=1 SV=1	0.0466261	0.585747	0.973081	n.s.	16.6898	16.6343	16.8274	16.5484	16.7428	16.7204
sp|P11234|RALB_HUMAN	RALB	Ras-related protein Ral-B OS=Homo sapiens OX=9606 GN=RALB PE=1 SV=1	0.0466235	0.815388	0.97637	n.s.	16.7485	17.1976	17.148	16.6728	16.9998	17.2816
sp|P10619|PPGB_HUMAN	CTSA	Lysosomal protective protein OS=Homo sapiens OX=9606 GN=CTSA PE=1 SV=2	0.046417	0.452696	0.973081	n.s.	15.9899	15.9382	16.0668	15.9577	15.8961	16.0018
sp|Q12907|LMAN2_HUMAN	LMAN2	Vesicular integral-membrane protein VIP36 OS=Homo sapiens OX=9606 GN=LMAN2 PE=1 SV=1	0.0463917	0.823331	0.976814	n.s.	13.6121	13.9216	13.9935	13.5009	13.7367	14.1505
sp|P49588|SYAC_HUMAN	AARS1	Alanine--tRNA ligase, cytoplasmic OS=Homo sapiens OX=9606 GN=AARS1 PE=1 SV=2	0.0462783	0.618815	0.973081	n.s.	15.4665	15.6015	15.6959	15.4809	15.4693	15.6748
sp|Q9P0L0|VAPA_HUMAN	VAPA	Vesicle-associated membrane protein-associated protein A OS=Homo sapiens OX=9606 GN=VAPA PE=1 SV=3	0.046197	0.733633	0.973081	n.s.	17.6994	17.9227	17.8767	17.7868	17.9542	17.6192
sp|Q8N126|CADM3_HUMAN	CADM3	Cell adhesion molecule 3 OS=Homo sapiens OX=9606 GN=CADM3 PE=1 SV=1	0.0461447	0.845623	0.978281	n.s.	14.5147	14.9538	15.1991	14.8033	15.0529	14.673
sp|Q9BTT4|MED10_HUMAN	MED10	Mediator of RNA polymerase II transcription subunit 10 OS=Homo sapiens OX=9606 GN=MED10 PE=1 SV=1	0.0457048	0.81768	0.97637	n.s.	14.612	14.3124	14.3243	14.0282	14.7274	14.3559
sp|O14681|EI24_HUMAN	EI24	Etoposide-induced protein 2.4 homolog OS=Homo sapiens OX=9606 GN=EI24 PE=1 SV=4	0.0454708	0.716837	0.973081	n.s.	17.1825	17.1554	17.172	16.9158	17.0788	17.3789
sp|P78344|IF4G2_HUMAN	EIF4G2	Eukaryotic translation initiation factor 4 gamma 2 OS=Homo sapiens OX=9606 GN=EIF4G2 PE=1 SV=1	0.0453507	0.871716	0.987056	n.s.	15.7835	16.0801	15.2861	15.5739	15.686	15.7538
sp|P11279|LAMP1_HUMAN	LAMP1	Lysosome-associated membrane glycoprotein 1 OS=Homo sapiens OX=9606 GN=LAMP1 PE=1 SV=3	0.0453298	0.835242	0.978281	n.s.	17.3664	17.6315	17.7693	17.3936	17.5128	17.7248
sp|P31689|DNJA1_HUMAN	DNAJA1	DnaJ homolog subfamily A member 1 OS=Homo sapiens OX=9606 GN=DNAJA1 PE=1 SV=2	0.0449532	0.490272	0.973081	n.s.	16.3708	16.5364	16.5091	16.3988	16.4242	16.4584
sp|Q92574|TSC1_HUMAN	TSC1	Hamartin OS=Homo sapiens OX=9606 GN=TSC1 PE=1 SV=2	0.0445719	0.77471	0.973081	n.s.	14.3218	14.4747	13.9992	14.3533	14.2882	14.0205
sp|Q92609|TBCD5_HUMAN	TBC1D5	TBC1 domain family member 5 OS=Homo sapiens OX=9606 GN=TBC1D5 PE=1 SV=1	0.0443469	0.754407	0.973081	n.s.	14.0932	13.5892	13.7551	13.8419	13.6754	13.7871
sp|P09669|COX6C_HUMAN	COX6C	Cytochrome c oxidase subunit 6C OS=Homo sapiens OX=9606 GN=COX6C PE=1 SV=2	0.0441769	0.753433	0.973081	n.s.	18.3245	18.521	18.5805	18.167	18.5233	18.6032
sp|P04179|SODM_HUMAN	SOD2	Superoxide dismutase [Mn], mitochondrial OS=Homo sapiens OX=9606 GN=SOD2 PE=1 SV=3	0.0440014	0.892372	0.992137	n.s.	16.3486	16.7377	17.511	16.6258	17.1254	16.714
sp|Q14165|MLEC_HUMAN	MLEC	Malectin OS=Homo sapiens OX=9606 GN=MLEC PE=1 SV=1	0.0438906	0.41513	0.973081	n.s.	15.8634	15.9424	15.9066	15.7898	15.9113	15.8797
sp|Q13610|PWP1_HUMAN	PWP1	Periodic tryptophan protein 1 homolog OS=Homo sapiens OX=9606 GN=PWP1 PE=1 SV=1	0.0438408	0.500817	0.973081	n.s.	15.3668	15.1936	15.2286	15.1986	15.2388	15.2201
sp|P54136|SYRC_HUMAN	RARS1	Arginine--tRNA ligase, cytoplasmic OS=Homo sapiens OX=9606 GN=RARS1 PE=1 SV=2	0.0438267	0.668931	0.973081	n.s.	16.3337	16.3074	16.4232	16.1665	16.25	16.5164
sp|P17152|TMM11_HUMAN	TMEM11	Transmembrane protein 11, mitochondrial OS=Homo sapiens OX=9606 GN=TMEM11 PE=1 SV=1	0.0436927	0.710432	0.973081	n.s.	16.002	16.3361	16.1232	15.9608	16.2345	16.1349
sp|Q8NBU5|ATAD1_HUMAN	ATAD1	Outer mitochondrial transmembrane helix translocase OS=Homo sapiens OX=9606 GN=ATAD1 PE=1 SV=1	0.0436452	0.817609	0.97637	n.s.	16.5357	17.0562	17.0711	16.729	16.9665	16.8365
sp|Q14624|ITIH4_HUMAN	ITIH4	Inter-alpha-trypsin inhibitor heavy chain H4 OS=Homo sapiens OX=9606 GN=ITIH4 PE=1 SV=4	0.0435649	0.797941	0.97465	n.s.	16.64	16.8448	16.8516	16.6905	16.9575	16.5577
sp|P08195|4F2_HUMAN	SLC3A2	Amino acid transporter heavy chain SLC3A2 OS=Homo sapiens OX=9606 GN=SLC3A2 PE=1 SV=3	0.0433285	0.863867	0.983356	n.s.	16.2959	16.9398	16.7564	16.536	16.9205	16.4056
sp|O43581|SYT7_HUMAN	SYT7	Synaptotagmin-7 OS=Homo sapiens OX=9606 GN=SYT7 PE=1 SV=3	0.0430704	0.834483	0.978281	n.s.	18.1346	17.9667	18.1617	18.2537	17.9653	17.9147
sp|Q14204|DYHC1_HUMAN	DYNC1H1	Cytoplasmic dynein 1 heavy chain 1 OS=Homo sapiens OX=9606 GN=DYNC1H1 PE=1 SV=5	0.0429738	0.941744	0.994888	n.s.	16.7827	16.8094	16.8182	16.5698	16.733	16.9787
sp|Q9Y315|DEOC_HUMAN	DERA	Deoxyribose-phosphate aldolase OS=Homo sapiens OX=9606 GN=DERA PE=1 SV=2	0.0427344	0.657456	0.973081	n.s.	17.731	17.7074	17.6527	17.7887	17.706	17.4681
sp|Q92828|COR2A_HUMAN	CORO2A	Coronin-2A OS=Homo sapiens OX=9606 GN=CORO2A PE=1 SV=2	0.0426915	0.865684	0.983535	n.s.	16.6169	16.2468	16.1534	16.095	16.0582	16.7358
sp|Q9Y2A7|NCKP1_HUMAN	NCKAP1	Nck-associated protein 1 OS=Homo sapiens OX=9606 GN=NCKAP1 PE=1 SV=1	0.0417531	0.924284	0.994888	n.s.	17.6309	17.9454	17.478	17.7039	17.783	17.4422
sp|Q9HCS7|SYF1_HUMAN	XAB2	Pre-mRNA-splicing factor SYF1 OS=Homo sapiens OX=9606 GN=XAB2 PE=1 SV=2	0.0415805	0.764245	0.973081	n.s.	14.9237	15.3687	15.1607	15.1855	15.0688	15.0739
sp|Q9Y4F1|FARP1_HUMAN	FARP1	FERM, ARHGEF and pleckstrin domain-containing protein 1 OS=Homo sapiens OX=9606 GN=FARP1 PE=1 SV=1	0.0415313	0.438362	0.973081	n.s.	15.5224	15.4784	15.4692	15.5041	15.4339	15.4074
sp|Q8N8S7|ENAH_HUMAN	ENAH	Protein enabled homolog OS=Homo sapiens OX=9606 GN=ENAH PE=1 SV=2	0.0411576	0.904946	0.992137	n.s.	16.8648	16.9875	16.5687	16.861	16.75	16.6865
sp|P62820|RAB1A_HUMAN	RAB1A	Ras-related protein Rab-1A OS=Homo sapiens OX=9606 GN=RAB1A PE=1 SV=3	0.0411334	0.75997	0.973081	n.s.	16.7684	16.8669	16.643	16.5126	16.7305	16.9118
sp|P48444|COPD_HUMAN	ARCN1	Coatomer subunit delta OS=Homo sapiens OX=9606 GN=ARCN1 PE=1 SV=1	0.0409289	0.716473	0.973081	n.s.	14.4145	14.7449	14.7972	14.6232	14.6141	14.5966
sp|Q9BUY7|EFC11_HUMAN	EFCAB11	EF-hand calcium-binding domain-containing protein 11 OS=Homo sapiens OX=9606 GN=EFCAB11 PE=1 SV=1	0.0401109	0.68658	0.973081	n.s.	15.4791	15.588	15.4087	15.6201	15.4167	15.3186
sp|O15498|YKT6_HUMAN	YKT6	Synaptobrevin homolog YKT6 OS=Homo sapiens OX=9606 GN=YKT6 PE=1 SV=1	0.0395046	0.837212	0.978281	n.s.	16.919	16.7515	17.1166	16.9741	16.9231	16.7714
sp|Q8NC51|SERB1_HUMAN	SERBP1	SERPINE1 mRNA-binding protein 1 OS=Homo sapiens OX=9606 GN=SERBP1 PE=1 SV=2	0.0394113	0.705926	0.973081	n.s.	16.5525	16.7358	16.5887	16.7679	16.4526	16.5382
sp|Q9UM54|MYO6_HUMAN	MYO6	Unconventional myosin-VI OS=Homo sapiens OX=9606 GN=MYO6 PE=1 SV=4	0.0389346	0.781404	0.973163	n.s.	14.5573	14.2082	14.353	14.1323	14.3839	14.4856
sp|Q86US8|EST1A_HUMAN	SMG6	Telomerase-binding protein EST1A OS=Homo sapiens OX=9606 GN=SMG6 PE=1 SV=2	0.038828	0.920045	0.994888	n.s.	15.4757	15.6086	14.3163	15.4074	15.0832	14.7936
sp|P46782|RS5_HUMAN	RPS5	Small ribosomal subunit protein uS7 OS=Homo sapiens OX=9606 GN=RPS5 PE=1 SV=4	0.0387535	0.805736	0.97637	n.s.	14.7555	14.4311	14.602	14.7363	14.5147	14.4213
sp|Q15819|UB2V2_HUMAN	UBE2V2	Ubiquitin-conjugating enzyme E2 variant 2 OS=Homo sapiens OX=9606 GN=UBE2V2 PE=1 SV=4	0.0382235	0.831149	0.978281	n.s.	15.8375	16.295	16.3725	15.9958	16.3559	16.0388
sp|P43304|GPDM_HUMAN	GPD2	Glycerol-3-phosphate dehydrogenase, mitochondrial OS=Homo sapiens OX=9606 GN=GPD2 PE=1 SV=3	0.0380637	0.731103	0.973081	n.s.	15.3816	15.7102	15.668	15.4901	15.4937	15.6618
sp|Q69YN4|VIR_HUMAN	VIRMA	Protein virilizer homolog OS=Homo sapiens OX=9606 GN=VIRMA PE=1 SV=2	0.0379476	0.910407	0.992137	n.s.	17.669	17.7124	17.6497	17.822	17.6958	17.3994
sp|P52907|CAZA1_HUMAN	CAPZA1	F-actin-capping protein subunit alpha-1 OS=Homo sapiens OX=9606 GN=CAPZA1 PE=1 SV=3	0.0366409	0.593628	0.973081	n.s.	15.5121	15.5825	15.6313	15.4278	15.5985	15.5897
sp|Q8WX77|IBPL1_HUMAN	IGFBPL1	Insulin-like growth factor-binding protein-like 1 OS=Homo sapiens OX=9606 GN=IGFBPL1 PE=1 SV=1	0.0363715	0.830985	0.978281	n.s.	16.4809	17.0823	16.8781	16.6417	16.7961	16.8944
sp|P47756|CAPZB_HUMAN	CAPZB	F-actin-capping protein subunit beta OS=Homo sapiens OX=9606 GN=CAPZB PE=1 SV=5	0.0363663	0.55066	0.973081	n.s.	17.2387	17.1682	17.1341	17.1686	17.1456	17.1178
sp|O75037|KI21B_HUMAN	KIF21B	Kinesin-like protein KIF21B OS=Homo sapiens OX=9606 GN=KIF21B PE=1 SV=2	0.0358688	0.712456	0.973081	n.s.	13.5255	13.8083	13.6552	13.6183	13.7459	13.5172
sp|Q9Y512|SAM50_HUMAN	SAMM50	Sorting and assembly machinery component 50 homolog OS=Homo sapiens OX=9606 GN=SAMM50 PE=1 SV=3	0.0357883	0.745772	0.973081	n.s.	17.9447	18.0755	18.04	17.8902	17.95	18.1126
sp|Q71SY5|MED25_HUMAN	MED25	Mediator of RNA polymerase II transcription subunit 25 OS=Homo sapiens OX=9606 GN=MED25 PE=1 SV=2	0.0356419	0.856355	0.983356	n.s.	14.7881	15.1628	14.8668	14.9925	15.182	14.5361
sp|Q99536|VAT1_HUMAN	VAT1	Synaptic vesicle membrane protein VAT-1 homolog OS=Homo sapiens OX=9606 GN=VAT1 PE=1 SV=2	0.035551	0.789678	0.97465	n.s.	15.4334	15.3433	15.3339	15.1404	15.2512	15.6125
sp|P01599|KV117_HUMAN	IGKV1-17	Immunoglobulin kappa variable 1-17 OS=Homo sapiens OX=9606 GN=IGKV1-17 PE=1 SV=2	0.034783	0.744422	0.973081	n.s.	17.8803	17.8989	17.7499	17.9051	17.8349	17.6848
sp|P36969|GPX4_HUMAN	GPX4	Phospholipid hydroperoxide glutathione peroxidase OS=Homo sapiens OX=9606 GN=GPX4 PE=1 SV=3	0.0347674	0.725346	0.973081	n.s.	16.1199	16.1217	16.3427	16.0795	16.1746	16.2259
sp|Q15691|MARE1_HUMAN	MAPRE1	Microtubule-associated protein RP/EB family member 1 OS=Homo sapiens OX=9606 GN=MAPRE1 PE=1 SV=3	0.0345246	0.891307	0.992137	n.s.	17.1353	17.3771	17.468	17.1959	17.4479	17.2331
sp|Q15417|CNN3_HUMAN	CNN3	Calponin-3 OS=Homo sapiens OX=9606 GN=CNN3 PE=1 SV=1	0.0344003	0.845492	0.978281	n.s.	18.074	18.1304	18.1541	17.8533	18.1316	18.2704
sp|O94903|PLPHP_HUMAN	PLPBP	Pyridoxal phosphate homeostasis protein OS=Homo sapiens OX=9606 GN=PLPBP PE=1 SV=1	0.0342848	0.82914	0.978281	n.s.	13.8383	13.9547	13.8208	13.6456	13.6846	14.1809
sp|Q6F5E8|CARL2_HUMAN	CARMIL2	Capping protein, Arp2/3 and myosin-I linker protein 2 OS=Homo sapiens OX=9606 GN=CARMIL2 PE=1 SV=2	0.0337313	0.812906	0.97637	n.s.	15.2406	15.1856	15.2408	15.4415	14.943	15.1814
sp|Q9Y4B6|DCAF1_HUMAN	DCAF1	DDB1- and CUL4-associated factor 1 OS=Homo sapiens OX=9606 GN=DCAF1 PE=1 SV=3	0.0337019	0.788203	0.97465	n.s.	15.121	14.8281	14.7852	14.9033	14.7169	15.0129
sp|Q7Z6Z7|HUWE1_HUMAN	HUWE1	E3 ubiquitin-protein ligase HUWE1 OS=Homo sapiens OX=9606 GN=HUWE1 PE=1 SV=3	0.0336185	0.862228	0.983356	n.s.	15.2503	15.2978	15.2103	14.9617	15.1659	15.53
sp|Q9BRJ7|TIRR_HUMAN	NUDT16L1	Tudor-interacting repair regulator protein OS=Homo sapiens OX=9606 GN=NUDT16L1 PE=1 SV=1	0.0329615	0.729162	0.973081	n.s.	13.6386	13.5003	13.4911	13.5456	13.3481	13.6374
sp|Q96BM9|ARL8A_HUMAN	ARL8A	ADP-ribosylation factor-like protein 8A OS=Homo sapiens OX=9606 GN=ARL8A PE=1 SV=1	0.0325366	0.766609	0.973081	n.s.	16.8141	16.7713	16.7812	16.5639	16.7734	16.9316
sp|Q15173|2A5B_HUMAN	PPP2R5B	Serine/threonine-protein phosphatase 2A 56 kDa regulatory subunit beta isoform OS=Homo sapiens OX=9606 GN=PPP2R5B PE=1 SV=1	0.0325018	0.829642	0.978281	n.s.	13.5779	13.6954	13.9339	13.4546	13.7549	13.9003
sp|O00203|AP3B1_HUMAN	AP3B1	AP-3 complex subunit beta-1 OS=Homo sapiens OX=9606 GN=AP3B1 PE=1 SV=3	0.0321074	0.878376	0.988096	n.s.	14.1592	13.7389	14.1522	13.6062	14.1007	14.2471
sp|Q9UJX3|APC7_HUMAN	ANAPC7	Anaphase-promoting complex subunit 7 OS=Homo sapiens OX=9606 GN=ANAPC7 PE=1 SV=5	0.0318169	0.916687	0.994013	n.s.	17.2753	17.3331	17.1238	17.2911	17.3122	17.0335
sp|P60033|CD81_HUMAN	CD81	CD81 antigen OS=Homo sapiens OX=9606 GN=CD81 PE=1 SV=1	0.0312267	0.883574	0.990569	n.s.	15.5524	16.0234	16.0887	15.8046	16.1086	15.6576
sp|P62879|GBB2_HUMAN	GNB2	Guanine nucleotide-binding protein G(I)/G(S)/G(T) subunit beta-2 OS=Homo sapiens OX=9606 GN=GNB2 PE=1 SV=3	0.0311092	0.936801	0.994888	n.s.	17.8109	18.217	17.8513	17.7502	18.0071	18.0286
sp|P63151|2ABA_HUMAN	PPP2R2A	Serine/threonine-protein phosphatase 2A 55 kDa regulatory subunit B alpha isoform OS=Homo sapiens OX=9606 GN=PPP2R2A PE=1 SV=1	0.031031	0.819395	0.97637	n.s.	17.681	17.693	17.4647	17.6786	17.6716	17.3954
sp|Q9BT78|CSN4_HUMAN	COPS4	COP9 signalosome complex subunit 4 OS=Homo sapiens OX=9606 GN=COPS4 PE=1 SV=1	0.0309512	0.773032	0.973081	n.s.	14.2441	14.4849	14.1084	14.173	14.2497	14.3219
sp|Q13428|TCOF_HUMAN	TCOF1	Treacle protein OS=Homo sapiens OX=9606 GN=TCOF1 PE=1 SV=3	0.0306225	0.919687	0.994888	n.s.	16.7396	16.3231	16.887	16.844	16.7744	16.2395
sp|P21266|GSTM3_HUMAN	GSTM3	Glutathione S-transferase Mu 3 OS=Homo sapiens OX=9606 GN=GSTM3 PE=1 SV=3	0.0297634	0.736073	0.973081	n.s.	16.766	16.9132	16.7431	16.6491	16.7901	16.8938
sp|O00178|GTPB1_HUMAN	GTPBP1	GTP-binding protein 1 OS=Homo sapiens OX=9606 GN=GTPBP1 PE=1 SV=3	0.0295383	0.844347	0.978281	n.s.	15.4109	15.6353	15.2682	15.2435	15.4364	15.5459
sp|Q96AG4|LRC59_HUMAN	LRRC59	Leucine-rich repeat-containing protein 59 OS=Homo sapiens OX=9606 GN=LRRC59 PE=1 SV=1	0.0293997	0.696704	0.973081	n.s.	16.6678	16.4968	16.5483	16.4431	16.6008	16.5807
sp|Q07021|C1QBP_HUMAN	C1QBP	Complement component 1 Q subcomponent-binding protein, mitochondrial OS=Homo sapiens OX=9606 GN=C1QBP PE=1 SV=1	0.0290989	0.833085	0.978281	n.s.	16.1367	16.0504	16.5288	16.1389	16.2193	16.2703
sp|Q6UN15|FIP1_HUMAN	FIP1L1	Pre-mRNA 3'-end-processing factor FIP1 OS=Homo sapiens OX=9606 GN=FIP1L1 PE=1 SV=1	0.0290522	0.901842	0.992137	n.s.	16.5584	16.9456	16.4789	16.8806	16.673	16.3421
sp|Q9UH99|SUN2_HUMAN	SUN2	SUN domain-containing protein 2 OS=Homo sapiens OX=9606 GN=SUN2 PE=1 SV=3	0.0288083	0.792536	0.97465	n.s.	15.7445	15.7432	15.7547	15.5898	15.6152	15.951
sp|P61160|ARP2_HUMAN	ACTR2	Actin-related protein 2 OS=Homo sapiens OX=9606 GN=ACTR2 PE=1 SV=1	0.0285104	0.86739	0.983855	n.s.	17.7553	17.6589	17.715	17.5119	17.5019	18.0299
sp|O43670|ZN207_HUMAN	ZNF207	BUB3-interacting and GLEBS motif-containing protein ZNF207 OS=Homo sapiens OX=9606 GN=ZNF207 PE=1 SV=1	0.0278042	0.863633	0.983356	n.s.	15.7623	15.8373	15.5121	15.6973	15.9284	15.4027
sp|P53621|COPA_HUMAN	COPA	Coatomer subunit alpha OS=Homo sapiens OX=9606 GN=COPA PE=1 SV=2	0.0277896	0.775753	0.973081	n.s.	16.3615	16.4096	16.283	16.2228	16.3377	16.4103
sp|P49207|RL34_HUMAN	RPL34	Large ribosomal subunit protein eL34 OS=Homo sapiens OX=9606 GN=RPL34 PE=1 SV=3	0.0266558	0.890243	0.992137	n.s.	15.769	15.8056	16.413	15.9296	15.8815	16.0965
sp|O95299|NDUAA_HUMAN	NDUFA10	NADH dehydrogenase [ubiquinone] 1 alpha subcomplex subunit 10, mitochondrial OS=Homo sapiens OX=9606 GN=NDUFA10 PE=1 SV=1	0.0259	0.708656	0.973081	n.s.	16.0914	16.2093	16.2704	16.1366	16.1267	16.23
sp|Q9Y5V3|MAGD1_HUMAN	MAGED1	Melanoma-associated antigen D1 OS=Homo sapiens OX=9606 GN=MAGED1 PE=1 SV=3	0.0258324	0.899121	0.992137	n.s.	16.4702	16.7759	16.3173	16.7007	16.6655	16.1196
sp|O15228|GNPAT_HUMAN	GNPAT	Dihydroxyacetone phosphate acyltransferase OS=Homo sapiens OX=9606 GN=GNPAT PE=1 SV=1	0.0254466	0.844952	0.978281	n.s.	14.0983	13.9356	14.295	13.8926	14.2098	14.15
sp|Q9H1A4|APC1_HUMAN	ANAPC1	Anaphase-promoting complex subunit 1 OS=Homo sapiens OX=9606 GN=ANAPC1 PE=1 SV=1	0.0249996	0.947525	0.994888	n.s.	17.8356	17.9347	17.7401	17.8984	17.9407	17.5963
sp|O75915|PRAF3_HUMAN	ARL6IP5	PRA1 family protein 3 OS=Homo sapiens OX=9606 GN=ARL6IP5 PE=1 SV=1	0.024751	0.783156	0.973163	n.s.	18.5697	18.5233	18.3747	18.5712	18.3338	18.4884
sp|Q9NVH1|DJC11_HUMAN	DNAJC11	DnaJ homolog subfamily C member 11 OS=Homo sapiens OX=9606 GN=DNAJC11 PE=1 SV=2	0.0247474	0.802442	0.97637	n.s.	15.012	15.2871	15.3108	15.1702	15.1389	15.2265
sp|P17900|SAP3_HUMAN	GM2A	Ganglioside GM2 activator OS=Homo sapiens OX=9606 GN=GM2A PE=1 SV=4	0.0246066	0.956027	0.994888	n.s.	14.419	15.2393	15.827	14.866	14.7744	15.7711
sp|Q2PPJ7|RGPA2_HUMAN	RALGAPA2	Ral GTPase-activating protein subunit alpha-2 OS=Homo sapiens OX=9606 GN=RALGAPA2 PE=1 SV=2	0.0246046	0.907185	0.992137	n.s.	16.9682	16.8562	16.7521	16.9946	16.8227	16.6854
sp|Q9UM13|APC10_HUMAN	ANAPC10	Anaphase-promoting complex subunit 10 OS=Homo sapiens OX=9606 GN=ANAPC10 PE=1 SV=1	0.0245363	0.901061	0.992137	n.s.	16.8191	16.7559	16.7145	16.8431	16.8381	16.5347
sp|O95747|OXSR1_HUMAN	OXSR1	Serine/threonine-protein kinase OSR1 OS=Homo sapiens OX=9606 GN=OXSR1 PE=1 SV=1	0.0244562	0.673732	0.973081	n.s.	14.8224	14.8866	14.9038	14.7758	14.869	14.8946
sp|Q14151|SAFB2_HUMAN	SAFB2	Scaffold attachment factor B2 OS=Homo sapiens OX=9606 GN=SAFB2 PE=1 SV=1	0.0243093	0.733884	0.973081	n.s.	16.0687	16.0026	16.1133	16.0967	16.0672	15.9477
sp|A8K8P3|SFI1_HUMAN	SFI1	Protein SFI1 homolog OS=Homo sapiens OX=9606 GN=SFI1 PE=1 SV=2	0.0239207	0.900655	0.992137	n.s.	16.6066	16.7772	16.7747	16.6955	16.7866	16.6046
sp|O43447|PPIH_HUMAN	PPIH	Peptidyl-prolyl cis-trans isomerase H OS=Homo sapiens OX=9606 GN=PPIH PE=1 SV=1	0.0236943	0.66135	0.973081	n.s.	15.359	15.443	15.3541	15.2925	15.3929	15.3996
sp|Q9BPW8|NIPS1_HUMAN	NIPSNAP1	Protein NipSnap homolog 1 OS=Homo sapiens OX=9606 GN=NIPSNAP1 PE=1 SV=1	0.0235234	0.928964	0.994888	n.s.	17.9712	18.2126	18.272	17.8095	18.1721	18.4036
sp|Q8IXI2|MIRO1_HUMAN	RHOT1	Mitochondrial Rho GTPase 1 OS=Homo sapiens OX=9606 GN=RHOT1 PE=1 SV=2	0.0234492	0.737342	0.973081	n.s.	15.4661	15.5629	15.4975	15.536	15.5465	15.3737
sp|Q13045|FLII_HUMAN	FLII	Protein flightless-1 homolog OS=Homo sapiens OX=9606 GN=FLII PE=1 SV=2	0.0229812	0.894906	0.992137	n.s.	14.4916	14.5544	14.6575	14.3643	14.3888	14.8815
sp|P26038|MOES_HUMAN	MSN	Moesin OS=Homo sapiens OX=9606 GN=MSN PE=1 SV=3	0.0229422	0.875525	0.987056	n.s.	16.021	16.3341	16.4804	16.1072	16.288	16.3715
sp|Q9Y520|PRC2C_HUMAN	PRRC2C	Protein PRRC2C OS=Homo sapiens OX=9606 GN=PRRC2C PE=1 SV=4	0.0224109	0.895497	0.992137	n.s.	16.3657	15.9523	16.0725	16.3742	16.0836	15.8655
sp|P07195|LDHB_HUMAN	LDHB	L-lactate dehydrogenase B chain OS=Homo sapiens OX=9606 GN=LDHB PE=1 SV=2	0.020974	0.938132	0.994888	n.s.	16.2129	16.3814	16.7378	16.4212	16.8022	16.0458
sp|Q8IUD2|RB6I2_HUMAN	ERC1	ELKS/Rab6-interacting/CAST family member 1 OS=Homo sapiens OX=9606 GN=ERC1 PE=1 SV=1	0.0202982	0.864474	0.983356	n.s.	15.7607	15.8488	15.7751	15.9264	15.7934	15.6039
sp|P56545|CTBP2_HUMAN	CTBP2	C-terminal-binding protein 2 OS=Homo sapiens OX=9606 GN=CTBP2 PE=1 SV=1	0.0197889	0.876214	0.987056	n.s.	16.4808	16.6756	16.5322	16.3718	16.65	16.6075
sp|Q69YQ0|CYTSA_HUMAN	SPECC1L	Cytospin-A OS=Homo sapiens OX=9606 GN=SPECC1L PE=1 SV=3	0.0197099	0.96771	0.994888	n.s.	16.8522	17.2245	16.6634	17.0136	16.9823	16.685
sp|Q9P2J5|SYLC_HUMAN	LARS1	Leucine--tRNA ligase, cytoplasmic OS=Homo sapiens OX=9606 GN=LARS1 PE=1 SV=2	0.0196818	0.884303	0.990569	n.s.	15.3394	15.3335	15.6279	15.3046	15.3632	15.574
sp|P07900|HS90A_HUMAN	HSP90AA1	Heat shock protein HSP 90-alpha OS=Homo sapiens OX=9606 GN=HSP90AA1 PE=1 SV=5	0.019655	0.947359	0.994888	n.s.	17.7294	17.8238	17.7677	17.4127	17.8427	18.0065
sp|P30048|PRDX3_HUMAN	PRDX3	Thioredoxin-dependent peroxide reductase, mitochondrial OS=Homo sapiens OX=9606 GN=PRDX3 PE=1 SV=3	0.0195867	0.742571	0.973081	n.s.	16.1261	16.1339	16.2014	16.1249	16.2081	16.0697
sp|Q6ZVL6|K154L_HUMAN	KIAA1549L	UPF0606 protein KIAA1549L OS=Homo sapiens OX=9606 GN=KIAA1549L PE=2 SV=2	0.0194843	0.862315	0.983356	n.s.	14.492	14.367	14.6613	14.6193	14.336	14.5066
sp|P16615|AT2A2_HUMAN	ATP2A2	Sarcoplasmic/endoplasmic reticulum calcium ATPase 2 OS=Homo sapiens OX=9606 GN=ATP2A2 PE=1 SV=1	0.0193295	0.883887	0.990569	n.s.	16.7826	16.7862	16.8559	16.6239	16.7188	17.0239
sp|O14531|DPYL4_HUMAN	DPYSL4	Dihydropyrimidinase-related protein 4 OS=Homo sapiens OX=9606 GN=DPYSL4 PE=1 SV=2	0.0191141	0.800018	0.975559	n.s.	16.0457	16.1951	16.0491	15.9817	16.1098	16.1411
sp|P21741|MK_HUMAN	MDK	Midkine OS=Homo sapiens OX=9606 GN=MDK PE=1 SV=1	0.0188226	0.857365	0.983356	n.s.	17.0258	17.2651	16.9546	17.1079	17.0376	17.0436
sp|P62861|RS30_HUMAN	FAU	Ubiquitin-like FUBI-ribosomal protein eS30 fusion protein OS=Homo sapiens OX=9606 GN=FAU PE=1 SV=2	0.0182659	0.973734	0.994888	n.s.	17.024	16.4979	17.2534	17.2831	16.7847	16.6528
sp|Q99569|PKP4_HUMAN	PKP4	Plakophilin-4 OS=Homo sapiens OX=9606 GN=PKP4 PE=1 SV=2	0.018187	0.903935	0.992137	n.s.	14.547	14.2908	14.2326	14.3604	14.091	14.5645
sp|B5ME19|EIFCL_HUMAN	EIF3CL	Eukaryotic translation initiation factor 3 subunit C-like protein OS=Homo sapiens OX=9606 GN=EIF3CL PE=1 SV=1	0.0171726	0.743626	0.973081	n.s.	15.7516	15.645	15.6809	15.6533	15.7434	15.6291
sp|Q9UQ80|PA2G4_HUMAN	PA2G4	Proliferation-associated protein 2G4 OS=Homo sapiens OX=9606 GN=PA2G4 PE=1 SV=3	0.0169868	0.795313	0.97465	n.s.	16.5785	16.5658	16.6666	16.631	16.5868	16.5421
sp|P27348|1433T_HUMAN	YWHAQ	14-3-3 protein theta OS=Homo sapiens OX=9606 GN=YWHAQ PE=1 SV=1	0.0149506	0.942963	0.994888	n.s.	16.9637	17.4172	17.1181	17.0905	17.3244	17.0393
sp|Q9H4P4|RNF41_HUMAN	RNF41	E3 ubiquitin-protein ligase NRDP1 OS=Homo sapiens OX=9606 GN=RNF41 PE=1 SV=2	0.0144801	0.873659	0.987056	n.s.	17.413	17.3504	17.332	17.4528	17.3778	17.2213
sp|P50502|F10A1_HUMAN	ST13	Hsc70-interacting protein OS=Homo sapiens OX=9606 GN=ST13 PE=1 SV=2	0.0136717	0.910968	0.992137	n.s.	17.3701	17.4138	17.2704	17.1233	17.3309	17.5591
sp|Q02978|M2OM_HUMAN	SLC25A11	Mitochondrial 2-oxoglutarate/malate carrier protein OS=Homo sapiens OX=9606 GN=SLC25A11 PE=1 SV=3	0.0135722	0.946263	0.994888	n.s.	17.5836	17.492	17.4004	17.394	17.4131	17.6281
sp|Q9Y5B9|SP16H_HUMAN	SUPT16H	FACT complex subunit SPT16 OS=Homo sapiens OX=9606 GN=SUPT16H PE=1 SV=1	0.0131422	0.916484	0.994013	n.s.	17.7623	17.6198	17.5826	17.5354	17.7742	17.6158
sp|P55854|SUMO3_HUMAN	SUMO3	Small ubiquitin-related modifier 3 OS=Homo sapiens OX=9606 GN=SUMO3 PE=1 SV=2	0.012996	0.951319	0.994888	n.s.	16.9498	17.4247	17.5698	17.0404	17.5735	17.2915
sp|Q0D2I5|IFFO1_HUMAN	IFFO1	Non-homologous end joining factor IFFO1 OS=Homo sapiens OX=9606 GN=IFFO1 PE=1 SV=2	0.0128469	0.832562	0.978281	n.s.	14.9935	15.0874	15.0138	14.9754	14.9825	15.0983
sp|O94776|MTA2_HUMAN	MTA2	Metastasis-associated protein MTA2 OS=Homo sapiens OX=9606 GN=MTA2 PE=1 SV=1	0.0124417	0.841572	0.978281	n.s.	16.407	16.2344	16.3311	16.3262	16.3219	16.287
sp|Q9H4L4|SENP3_HUMAN	SENP3	Sentrin-specific protease 3 OS=Homo sapiens OX=9606 GN=SENP3 PE=1 SV=2	0.0119051	0.899737	0.992137	n.s.	17.7252	17.8352	17.9216	17.9329	17.8486	17.6648
sp|P15918|RAG1_HUMAN	RAG1	V(D)J recombination-activating protein 1 OS=Homo sapiens OX=9606 GN=RAG1 PE=1 SV=2	0.0110336	0.925861	0.994888	n.s.	17.7368	17.5319	17.6508	17.8394	17.5975	17.4495
sp|P32121|ARRB2_HUMAN	ARRB2	Beta-arrestin-2 OS=Homo sapiens OX=9606 GN=ARRB2 PE=1 SV=2	0.0108806	0.953616	0.994888	n.s.	17.0644	17.1185	17.2255	16.9976	17.5288	16.8493
sp|P63010|AP2B1_HUMAN	AP2B1	AP-2 complex subunit beta OS=Homo sapiens OX=9606 GN=AP2B1 PE=1 SV=1	0.0102636	0.926384	0.994888	n.s.	17.1704	16.9925	17.031	17.1565	17.0326	16.9741
sp|Q14697|GANAB_HUMAN	GANAB	Neutral alpha-glucosidase AB OS=Homo sapiens OX=9606 GN=GANAB PE=1 SV=3	0.00994229	0.965472	0.994888	n.s.	16.1619	16.1191	16.797	16.1302	16.3265	16.5915
sp|Q6P1M0|S27A4_HUMAN	SLC27A4	Long-chain fatty acid transport protein 4 OS=Homo sapiens OX=9606 GN=SLC27A4 PE=1 SV=1	0.00977791	0.923238	0.994888	n.s.	14.6654	14.5345	14.8489	14.7487	14.5658	14.7049
sp|P12268|IMDH2_HUMAN	IMPDH2	Inosine-5'-monophosphate dehydrogenase 2 OS=Homo sapiens OX=9606 GN=IMPDH2 PE=1 SV=2	0.00976321	0.875697	0.987056	n.s.	16.173	16.1898	16.2684	16.1159	16.2517	16.2343
sp|O75190|DNJB6_HUMAN	DNAJB6	DnaJ homolog subfamily B member 6 OS=Homo sapiens OX=9606 GN=DNAJB6 PE=1 SV=2	0.00962412	0.946145	0.994888	n.s.	16.8164	16.6891	16.5383	16.5208	16.5515	16.9427
sp|P48047|ATPO_HUMAN	ATP5PO	ATP synthase subunit O, mitochondrial OS=Homo sapiens OX=9606 GN=ATP5PO PE=1 SV=1	0.00957039	0.966107	0.994888	n.s.	17.5244	17.5476	17.6137	17.3374	17.5647	17.755
sp|P68363|TBA1B_HUMAN	TUBA1B	Tubulin alpha-1B chain OS=Homo sapiens OX=9606 GN=TUBA1B PE=1 SV=1	0.00953743	0.961354	0.994888	n.s.	18.6858	18.6885	19.193	18.5595	18.9381	19.0411
sp|Q9HB71|CYBP_HUMAN	CACYBP	Calcyclin-binding protein OS=Homo sapiens OX=9606 GN=CACYBP PE=1 SV=2	0.00913452	0.845417	0.978281	n.s.	16.9321	16.9629	17.0296	16.9146	17.0103	16.9724
sp|Q9NRA8|4ET_HUMAN	EIF4ENIF1	Eukaryotic translation initiation factor 4E transporter OS=Homo sapiens OX=9606 GN=EIF4ENIF1 PE=1 SV=2	0.00902132	0.955044	0.994888	n.s.	17.5258	17.5458	17.4146	17.6791	17.3323	17.4476
sp|Q13114|TRAF3_HUMAN	TRAF3	TNF receptor-associated factor 3 OS=Homo sapiens OX=9606 GN=TRAF3 PE=1 SV=2	0.00892768	0.978036	0.994888	n.s.	17.5728	17.361	17.4772	17.6105	17.583	17.1907
sp|Q15019|SEPT2_HUMAN	SEPTIN2	Septin-2 OS=Homo sapiens OX=9606 GN=SEPTIN2 PE=1 SV=1	0.00868008	0.900891	0.992137	n.s.	17.0525	17.0845	17.0995	17.1574	17.1181	16.9349
sp|P38117|ETFB_HUMAN	ETFB	Electron transfer flavoprotein subunit beta OS=Homo sapiens OX=9606 GN=ETFB PE=1 SV=3	0.00860311	0.973889	0.994888	n.s.	15.8727	15.9313	16.5554	15.8059	16.0562	16.4715
sp|P0CG48|UBC_HUMAN	UBC	Polyubiquitin-C OS=Homo sapiens OX=9606 GN=UBC PE=1 SV=3	0.00856307	0.957909	0.994888	n.s.	17.5917	17.9253	17.6998	17.5595	17.6416	17.99
sp|Q96DE5|APC16_HUMAN	ANAPC16	Anaphase-promoting complex subunit 16 OS=Homo sapiens OX=9606 GN=ANAPC16 PE=1 SV=1	0.00854533	0.960843	0.994888	n.s.	17.7252	17.8933	17.2925	17.6193	17.7716	17.4947
sp|Q8TB36|GDAP1_HUMAN	GDAP1	Ganglioside-induced differentiation-associated protein 1 OS=Homo sapiens OX=9606 GN=GDAP1 PE=1 SV=3	0.00851195	0.96168	0.994888	n.s.	16.087	16.0247	16.2498	15.8477	16.0596	16.4286
sp|Q15007|FL2D_HUMAN	WTAP	Pre-mRNA-splicing regulator WTAP OS=Homo sapiens OX=9606 GN=WTAP PE=1 SV=2	0.00838667	0.966403	0.994888	n.s.	17.4409	17.491	17.4444	17.5565	17.5642	17.2303
sp|O14579|COPE_HUMAN	COPE	Coatomer subunit epsilon OS=Homo sapiens OX=9606 GN=COPE PE=1 SV=3	0.00769674	0.939993	0.994888	n.s.	15.2586	15.5202	15.1944	15.3182	15.3312	15.3008
sp|P0DMV8|HS71A_HUMAN	HSPA1A	Heat shock 70 kDa protein 1A OS=Homo sapiens OX=9606 GN=HSPA1A PE=1 SV=1	0.00751494	0.950626	0.994888	n.s.	16.9079	16.9584	16.8883	16.8286	16.828	17.0754
sp|P31946|1433B_HUMAN	YWHAB	14-3-3 protein beta/alpha OS=Homo sapiens OX=9606 GN=YWHAB PE=1 SV=3	0.00735951	0.946345	0.994888	n.s.	17.435	17.4244	17.7856	17.5673	17.5606	17.495
sp|O60762|DPM1_HUMAN	DPM1	Dolichol-phosphate mannosyltransferase subunit 1 OS=Homo sapiens OX=9606 GN=DPM1 PE=1 SV=1	0.00645787	0.96054	0.994888	n.s.	19.196	19.1797	19.1941	19.3232	19.2029	19.0243
sp|P13497|BMP1_HUMAN	BMP1	Bone morphogenetic protein 1 OS=Homo sapiens OX=9606 GN=BMP1 PE=1 SV=2	0.0060148	0.955156	0.994888	n.s.	14.2079	14.2528	14.395	14.1454	14.2206	14.4716
sp|Q15746|MYLK_HUMAN	MYLK	Myosin light chain kinase, smooth muscle OS=Homo sapiens OX=9606 GN=MYLK PE=1 SV=4	0.00600665	0.964121	0.994888	n.s.	15.6723	15.9175	15.7953	15.5997	15.7329	16.0346
sp|Q9H4G4|GAPR1_HUMAN	GLIPR2	Golgi-associated plant pathogenesis-related protein 1 OS=Homo sapiens OX=9606 GN=GLIPR2 PE=1 SV=3	0.0056935	0.966105	0.994888	n.s.	15.1525	15.4299	15.0238	15.0252	15.2707	15.2932
sp|Q8TF61|FBX41_HUMAN	FBXO41	F-box only protein 41 OS=Homo sapiens OX=9606 GN=FBXO41 PE=2 SV=5	0.00550911	0.985111	0.99573	n.s.	17.1754	17.0976	17.2036	17.3448	16.8963	17.2189
sp|Q9NPQ8|RIC8A_HUMAN	RIC8A	Synembryn-A OS=Homo sapiens OX=9606 GN=RIC8A PE=1 SV=3	0.00548587	0.972506	0.994888	n.s.	13.9767	14.5558	14.2311	14.1316	14.2833	14.3322
sp|P19338|NUCL_HUMAN	NCL	Nucleolin OS=Homo sapiens OX=9606 GN=NCL PE=1 SV=3	0.00490644	0.981855	0.995539	n.s.	18.7637	18.3431	18.3237	18.4908	18.473	18.452
sp|A0A0C4DH25|KVD20_HUMAN	IGKV3D-20	Immunoglobulin kappa variable 3D-20 OS=Homo sapiens OX=9606 GN=IGKV3D-20 PE=3 SV=1	0.00460538	0.976748	0.994888	n.s.	16.4926	16.2653	16.5839	16.3721	16.2269	16.729
sp|P63167|DYL1_HUMAN	DYNLL1	Dynein light chain 1, cytoplasmic OS=Homo sapiens OX=9606 GN=DYNLL1 PE=1 SV=1	0.00421063	0.988629	0.996758	n.s.	15.7948	15.4911	15.3217	15.1415	15.6485	15.8049
sp|Q7L2J0|MEPCE_HUMAN	MEPCE	7SK snRNA methylphosphate capping enzyme OS=Homo sapiens OX=9606 GN=MEPCE PE=1 SV=1	0.00403151	0.975578	0.994888	n.s.	12.9539	13.4389	13.2907	13.1962	13.2189	13.2563
sp|P63208|SKP1_HUMAN	SKP1	S-phase kinase-associated protein 1 OS=Homo sapiens OX=9606 GN=SKP1 PE=1 SV=2	0.00399696	0.984524	0.99573	n.s.	15.8775	15.7959	16.5324	16.0639	16.1068	16.0232
sp|P01112|RASH_HUMAN	HRAS	GTPase HRas OS=Homo sapiens OX=9606 GN=HRAS PE=1 SV=1	0.00395785	0.970497	0.994888	n.s.	17.2512	17.4268	17.3687	17.1564	17.375	17.5034
sp|P61019|RAB2A_HUMAN	RAB2A	Ras-related protein Rab-2A OS=Homo sapiens OX=9606 GN=RAB2A PE=1 SV=1	0.00370489	0.968752	0.994888	n.s.	16.4825	16.6401	16.675	16.5384	16.5049	16.7432
sp|Q9P286|PAK5_HUMAN	PAK5	Serine/threonine-protein kinase PAK 5 OS=Homo sapiens OX=9606 GN=PAK5 PE=1 SV=1	0.00344767	0.97611	0.994888	n.s.	13.5236	13.8264	13.6273	13.4896	13.6814	13.7959
sp|O43660|PLRG1_HUMAN	PLRG1	Pleiotropic regulator 1 OS=Homo sapiens OX=9606 GN=PLRG1 PE=1 SV=1	0.0027266	0.985068	0.99573	n.s.	15.9659	15.848	15.7946	16.0566	15.9703	15.5734
sp|O14773|TPP1_HUMAN	TPP1	Tripeptidyl-peptidase 1 OS=Homo sapiens OX=9606 GN=TPP1 PE=1 SV=2	0.00271779	0.980354	0.99506	n.s.	16.5499	16.3935	16.7605	16.4639	16.6045	16.6274
sp|O95782|AP2A1_HUMAN	AP2A1	AP-2 complex subunit alpha-1 OS=Homo sapiens OX=9606 GN=AP2A1 PE=1 SV=3	0.00240867	0.980244	0.99506	n.s.	17.0352	16.8616	16.8188	16.9802	16.8868	16.8413
sp|P68371|TBB4B_HUMAN	TUBB4B	Tubulin beta-4B chain OS=Homo sapiens OX=9606 GN=TUBB4B PE=1 SV=1	0.00192057	0.993826	0.997068	n.s.	16.9055	17.1146	17.1448	16.8568	17.0634	17.239
sp|P60900|PSA6_HUMAN	PSMA6	Proteasome subunit alpha type-6 OS=Homo sapiens OX=9606 GN=PSMA6 PE=1 SV=1	0.001457	0.994502	0.997068	n.s.	16.871	17.0232	17.6247	17.083	17.1202	17.3114
sp|Q92545|TM131_HUMAN	TMEM131	Transmembrane protein 131 OS=Homo sapiens OX=9606 GN=TMEM131 PE=1 SV=3	0.000771363	0.994994	0.997068	n.s.	14.4384	14.2808	14.1161	14.4086	14.0904	14.334
sp|Q96CW1|AP2M1_HUMAN	AP2M1	AP-2 complex subunit mu OS=Homo sapiens OX=9606 GN=AP2M1 PE=1 SV=2	0.000769718	0.990289	0.997068	n.s.	17.7828	17.7107	17.7006	17.827	17.6872	17.6776
sp|Q16658|FSCN1_HUMAN	FSCN1	Fascin OS=Homo sapiens OX=9606 GN=FSCN1 PE=1 SV=3	0.000708308	0.998895	0.998895	n.s.	17.519	17.4592	17.5564	17.1744	17.4434	17.9146
sp|P11142|HSP7C_HUMAN	HSPA8	Heat shock cognate 71 kDa protein OS=Homo sapiens OX=9606 GN=HSPA8 PE=1 SV=1	0.000627213	0.980435	0.99506	n.s.	18.1641	18.1852	18.2002	18.1713	18.1926	18.1838
sp|P13861|KAP2_HUMAN	PRKAR2A	cAMP-dependent protein kinase type II-alpha regulatory subunit OS=Homo sapiens OX=9606 GN=PRKAR2A PE=1 SV=2	0.000448515	0.997396	0.998649	n.s.	16.3625	16.2293	16.3471	16.177	16.2645	16.4961
sp|Q9UJX5|APC4_HUMAN	ANAPC4	Anaphase-promoting complex subunit 4 OS=Homo sapiens OX=9606 GN=ANAPC4 PE=1 SV=2	-0.00036519	0.998682	0.998895	n.s.	17.4965	17.4801	17.3545	17.5357	17.5167	17.2798
sp|Q9Y3F4|STRAP_HUMAN	STRAP	Serine-threonine kinase receptor-associated protein OS=Homo sapiens OX=9606 GN=STRAP PE=1 SV=1	-0.00089538	0.993054	0.997068	n.s.	16.4482	16.5883	16.5653	16.3844	16.691	16.5291
sp|P61163|ACTZ_HUMAN	ACTR1A	Alpha-centractin OS=Homo sapiens OX=9606 GN=ACTR1A PE=1 SV=1	-0.00100584	0.993884	0.997068	n.s.	17.1672	17.3321	17.2336	17.054	17.2514	17.4305
sp|Q9Y5Y2|NUBP2_HUMAN	NUBP2	Cytosolic Fe-S cluster assembly factor NUBP2 OS=Homo sapiens OX=9606 GN=NUBP2 PE=1 SV=1	-0.00145552	0.993273	0.997068	n.s.	15.6755	15.8352	15.8281	15.5876	15.6864	16.0693
sp|O00468|AGRIN_HUMAN	AGRN	Agrin OS=Homo sapiens OX=9606 GN=AGRN PE=1 SV=6	-0.0015664	0.988441	0.996758	n.s.	14.7334	14.3698	14.6759	14.635	14.5561	14.5928
sp|Q9NWB6|ARGL1_HUMAN	ARGLU1	Arginine and glutamate-rich protein 1 OS=Homo sapiens OX=9606 GN=ARGLU1 PE=1 SV=1	-0.00259101	0.995191	0.997068	n.s.	18.2998	16.942	16.7237	17.2512	17.4601	17.2619
sp|Q86WB0|ZC3C1_HUMAN	ZC3HC1	Zinc finger C3HC-type protein 1 OS=Homo sapiens OX=9606 GN=ZC3HC1 PE=1 SV=1	-0.00309212	0.992262	0.997068	n.s.	12.984	13.8772	13.5721	13.2324	13.996	13.2142
sp|O75874|IDHC_HUMAN	IDH1	Isocitrate dehydrogenase [NADP] cytoplasmic OS=Homo sapiens OX=9606 GN=IDH1 PE=1 SV=2	-0.00322395	0.98676	0.996348	n.s.	16.0492	16.3062	16.3787	15.8934	16.2793	16.5712
sp|O14818|PSA7_HUMAN	PSMA7	Proteasome subunit alpha type-7 OS=Homo sapiens OX=9606 GN=PSMA7 PE=1 SV=1	-0.00325537	0.954676	0.994888	n.s.	16.3122	16.3569	16.3833	16.3119	16.3208	16.4296
sp|P22234|PUR6_HUMAN	PAICS	Bifunctional phosphoribosylaminoimidazole carboxylase/phosphoribosylaminoimidazole succinocarboxamide synthetase OS=Homo sapiens OX=9606 GN=PAICS PE=1 SV=3	-0.00358086	0.980702	0.99506	n.s.	14.5262	14.6268	14.8554	14.4925	14.7762	14.7504
sp|Q7L5N1|CSN6_HUMAN	COPS6	COP9 signalosome complex subunit 6 OS=Homo sapiens OX=9606 GN=COPS6 PE=1 SV=1	-0.00395187	0.964087	0.994888	n.s.	16.413	16.5171	16.4776	16.3079	16.5389	16.5729
sp|P61604|CH10_HUMAN	HSPE1	10 kDa heat shock protein, mitochondrial OS=Homo sapiens OX=9606 GN=HSPE1 PE=1 SV=2	-0.0043442	0.994738	0.997068	n.s.	16.4091	16.9673	17.0978	16.6869	17.1973	16.6029
sp|Q9H3K2|GHITM_HUMAN	GHITM	Growth hormone-inducible transmembrane protein OS=Homo sapiens OX=9606 GN=GHITM PE=1 SV=2	-0.00438311	0.961041	0.994888	n.s.	16.1868	16.3581	16.2332	16.1458	16.2409	16.4044
sp|P47897|SYQ_HUMAN	QARS1	Glutamine--tRNA ligase OS=Homo sapiens OX=9606 GN=QARS1 PE=1 SV=1	-0.00446592	0.986972	0.996348	n.s.	15.3384	15.4331	15.5601	15.0935	15.3153	15.9362
sp|P56192|SYMC_HUMAN	MARS1	Methionine--tRNA ligase, cytoplasmic OS=Homo sapiens OX=9606 GN=MARS1 PE=1 SV=2	-0.0044683	0.968369	0.994888	n.s.	16.6243	16.8377	17.0319	16.8875	16.8262	16.7936
sp|Q8N158|GPC2_HUMAN	GPC2	Glypican-2 OS=Homo sapiens OX=9606 GN=GPC2 PE=1 SV=1	-0.00463316	0.967371	0.994888	n.s.	16.7363	16.7152	17.0428	16.7184	16.8752	16.9146
sp|Q15185|TEBP_HUMAN	PTGES3	Prostaglandin E synthase 3 OS=Homo sapiens OX=9606 GN=PTGES3 PE=1 SV=1	-0.00509377	0.953589	0.994888	n.s.	16.4384	16.4181	16.4392	16.2661	16.5586	16.4863
sp|P54578|UBP14_HUMAN	USP14	Ubiquitin carboxyl-terminal hydrolase 14 OS=Homo sapiens OX=9606 GN=USP14 PE=1 SV=3	-0.00518288	0.953719	0.994888	n.s.	15.3565	15.2742	15.3223	15.1778	15.3107	15.48
sp|Q9ULK5|VANG2_HUMAN	VANGL2	Vang-like protein 2 OS=Homo sapiens OX=9606 GN=VANGL2 PE=1 SV=2	-0.00523312	0.97235	0.994888	n.s.	17.571	17.6146	17.9075	17.9096	17.7232	17.4759
sp|P49840|GSK3A_HUMAN	GSK3A	Glycogen synthase kinase-3 alpha OS=Homo sapiens OX=9606 GN=GSK3A PE=1 SV=2	-0.00523454	0.933338	0.994888	n.s.	16.7208	16.5831	16.6333	16.5645	16.6679	16.7205
sp|Q9Y333|LSM2_HUMAN	LSM2	U6 snRNA-associated Sm-like protein LSm2 OS=Homo sapiens OX=9606 GN=LSM2 PE=1 SV=1	-0.00526005	0.938046	0.994888	n.s.	15.1132	15.0202	14.9101	15.0136	15.0449	15.0008
sp|Q13418|ILK_HUMAN	ILK	Integrin-linked protein kinase OS=Homo sapiens OX=9606 GN=ILK PE=1 SV=2	-0.00599802	0.978014	0.994888	n.s.	13.5376	13.8322	13.3517	13.2046	13.6248	13.9102
sp|Q9UJZ1|STML2_HUMAN	STOML2	Stomatin-like protein 2, mitochondrial OS=Homo sapiens OX=9606 GN=STOML2 PE=1 SV=1	-0.00620044	0.971803	0.994888	n.s.	15.2297	15.7788	15.2033	15.2855	15.4664	15.4785
sp|P60228|EIF3E_HUMAN	EIF3E	Eukaryotic translation initiation factor 3 subunit E OS=Homo sapiens OX=9606 GN=EIF3E PE=1 SV=1	-0.00664039	0.975602	0.994888	n.s.	16.5361	17.116	16.3946	16.8045	16.4947	16.7676
sp|Q86VP6|CAND1_HUMAN	CAND1	Cullin-associated NEDD8-dissociated protein 1 OS=Homo sapiens OX=9606 GN=CAND1 PE=1 SV=2	-0.00674724	0.970111	0.994888	n.s.	14.8157	15.071	15.2443	14.7511	15.1702	15.23
sp|Q9Y4L1|HYOU1_HUMAN	HYOU1	Hypoxia up-regulated protein 1 OS=Homo sapiens OX=9606 GN=HYOU1 PE=1 SV=1	-0.00724466	0.954441	0.994888	n.s.	15.5329	15.5355	15.6745	15.3552	15.6035	15.8061
sp|Q13363|CTBP1_HUMAN	CTBP1	C-terminal-binding protein 1 OS=Homo sapiens OX=9606 GN=CTBP1 PE=1 SV=2	-0.0073421	0.966275	0.994888	n.s.	16.9936	17.3048	17.1932	16.9456	17.0566	17.5114
sp|P49591|SYSC_HUMAN	SARS1	Serine--tRNA ligase, cytoplasmic OS=Homo sapiens OX=9606 GN=SARS1 PE=1 SV=3	-0.00854489	0.95995	0.994888	n.s.	14.7131	14.9305	15.2426	14.9112	14.8096	15.191
sp|Q9NP73|ALG13_HUMAN	ALG13	Putative bifunctional UDP-N-acetylglucosamine transferase and deubiquitinase ALG13 OS=Homo sapiens OX=9606 GN=ALG13 PE=1 SV=2	-0.00865919	0.847817	0.978281	n.s.	15.1245	15.0308	15.0278	15.1051	15.0455	15.0584
sp|O75431|MTX2_HUMAN	MTX2	Metaxin-2 OS=Homo sapiens OX=9606 GN=MTX2 PE=1 SV=1	-0.00880282	0.958995	0.994888	n.s.	14.7334	15.1909	14.7221	14.7432	14.9051	15.0245
sp|P51649|SSDH_HUMAN	ALDH5A1	Succinate-semialdehyde dehydrogenase, mitochondrial OS=Homo sapiens OX=9606 GN=ALDH5A1 PE=1 SV=2	-0.00881041	0.982424	0.995539	n.s.	13.665	14.8168	13.7784	14.3586	14.3965	13.5315
sp|Q9UFN0|NPS3A_HUMAN	NIPSNAP3A	Protein NipSnap homolog 3A OS=Homo sapiens OX=9606 GN=NIPSNAP3A PE=1 SV=2	-0.00891939	0.969564	0.994888	n.s.	15.5154	15.5957	16.1029	15.633	15.9735	15.6343
sp|P53680|AP2S1_HUMAN	AP2S1	AP-2 complex subunit sigma OS=Homo sapiens OX=9606 GN=AP2S1 PE=1 SV=2	-0.00937242	0.949096	0.994888	n.s.	17.6384	17.4838	17.4198	17.595	17.4548	17.5203
sp|Q9UBB4|ATX10_HUMAN	ATXN10	Ataxin-10 OS=Homo sapiens OX=9606 GN=ATXN10 PE=1 SV=1	-0.0106024	0.913644	0.992739	n.s.	18.0028	18.0199	18.1089	17.9793	17.9385	18.2456
sp|O15145|ARPC3_HUMAN	ARPC3	Actin-related protein 2/3 complex subunit 3 OS=Homo sapiens OX=9606 GN=ARPC3 PE=1 SV=3	-0.0106873	0.954769	0.994888	n.s.	14.3668	13.9444	14.4881	14.0774	14.2186	14.5353
sp|Q15149|PLEC_HUMAN	PLEC	Plectin OS=Homo sapiens OX=9606 GN=PLEC PE=1 SV=3	-0.0109022	0.974684	0.994888	n.s.	17.3463	16.9372	16.643	16.9966	17.0458	16.9168
sp|P25786|PSA1_HUMAN	PSMA1	Proteasome subunit alpha type-1 OS=Homo sapiens OX=9606 GN=PSMA1 PE=1 SV=1	-0.0114605	0.943898	0.994888	n.s.	17.1406	17.1414	17.5993	17.1324	17.3049	17.4785
sp|P54886|P5CS_HUMAN	ALDH18A1	Delta-1-pyrroline-5-carboxylate synthase OS=Homo sapiens OX=9606 GN=ALDH18A1 PE=1 SV=2	-0.0115421	0.94863	0.994888	n.s.	15.7177	16.2323	16.1199	15.7868	16.1019	16.2159
sp|Q9UPN3|MACF1_HUMAN	MACF1	Microtubule-actin cross-linking factor 1, isoforms 1/2/3/4/5 OS=Homo sapiens OX=9606 GN=MACF1 PE=1 SV=4	-0.0122845	0.925868	0.994888	n.s.	15.8816	15.8618	15.5626	15.7866	15.7097	15.8466
sp|Q13042|CDC16_HUMAN	CDC16	Cell division cycle protein 16 homolog OS=Homo sapiens OX=9606 GN=CDC16 PE=1 SV=2	-0.0123342	0.947821	0.994888	n.s.	17.5138	17.6047	17.36	17.5998	17.6503	17.2654
sp|P01782|HV309_HUMAN	IGHV3-9	Immunoglobulin heavy variable 3-9 OS=Homo sapiens OX=9606 GN=IGHV3-9 PE=1 SV=2	-0.0123841	0.978004	0.994888	n.s.	18.2635	17.1668	18.9334	18.2805	18.0739	18.0465
sp|P62136|PP1A_HUMAN	PPP1CA	Serine/threonine-protein phosphatase PP1-alpha catalytic subunit OS=Homo sapiens OX=9606 GN=PPP1CA PE=1 SV=1	-0.012465	0.943352	0.994888	n.s.	16.2213	16.5151	16.0502	16.1732	16.2295	16.4212
sp|P46379|BAG6_HUMAN	BAG6	Large proline-rich protein BAG6 OS=Homo sapiens OX=9606 GN=BAG6 PE=1 SV=2	-0.0126647	0.91277	0.992466	n.s.	16.1363	16.2891	16.186	16.0327	16.1854	16.4313
sp|P22102|PUR2_HUMAN	GART	Trifunctional purine biosynthetic protein adenosine-3 OS=Homo sapiens OX=9606 GN=GART PE=1 SV=1	-0.0127501	0.943694	0.994888	n.s.	13.0735	13.2135	12.8709	12.8472	12.9311	13.4178
sp|P23528|COF1_HUMAN	CFL1	Cofilin-1 OS=Homo sapiens OX=9606 GN=CFL1 PE=1 SV=3	-0.0129779	0.951066	0.994888	n.s.	17.2925	17.2372	17.4053	17.0136	17.3593	17.6009
sp|Q9BRX8|PXL2A_HUMAN	PRXL2A	Peroxiredoxin-like 2A OS=Homo sapiens OX=9606 GN=PRXL2A PE=1 SV=3	-0.0134615	0.949093	0.994888	n.s.	13.8407	14.2199	14.0116	13.7373	13.9246	14.4505
sp|O14950|ML12B_HUMAN	MYL12B	Myosin regulatory light chain 12B OS=Homo sapiens OX=9606 GN=MYL12B PE=1 SV=2	-0.0135079	0.983642	0.99573	n.s.	17.9276	17.6645	17.4965	17.781	17.529	17.8191
sp|O43175|SERA_HUMAN	PHGDH	D-3-phosphoglycerate dehydrogenase OS=Homo sapiens OX=9606 GN=PHGDH PE=1 SV=4	-0.0136572	0.973349	0.994888	n.s.	16.0431	16.0186	16.1724	15.721	15.9577	16.5964
sp|P14625|ENPL_HUMAN	HSP90B1	Endoplasmin OS=Homo sapiens OX=9606 GN=HSP90B1 PE=1 SV=1	-0.0142668	0.950991	0.994888	n.s.	16.9762	17.037	17.1178	16.8016	17.0927	17.2795
sp|P55769|NH2L1_HUMAN	SNU13	NHP2-like protein 1 OS=Homo sapiens OX=9606 GN=SNU13 PE=1 SV=3	-0.014295	0.938277	0.994888	n.s.	16.78	16.3448	16.8816	16.6024	16.5126	16.9342
sp|P11216|PYGB_HUMAN	PYGB	Glycogen phosphorylase, brain form OS=Homo sapiens OX=9606 GN=PYGB PE=1 SV=5	-0.0143803	0.954789	0.994888	n.s.	16.4448	17.041	16.1297	16.3327	16.608	16.718
sp|Q9H3Z4|DNJC5_HUMAN	DNAJC5	DnaJ homolog subfamily C member 5 OS=Homo sapiens OX=9606 GN=DNAJC5 PE=1 SV=1	-0.014514	0.860803	0.983356	n.s.	15.9857	15.8698	16.0603	15.9415	15.9126	16.1053
sp|P35579|MYH9_HUMAN	MYH9	Myosin-9 OS=Homo sapiens OX=9606 GN=MYH9 PE=1 SV=4	-0.0146695	0.955449	0.994888	n.s.	16.9986	16.5858	16.7844	16.8591	16.5723	16.9814
sp|Q14203|DCTN1_HUMAN	DCTN1	Dynactin subunit 1 OS=Homo sapiens OX=9606 GN=DCTN1 PE=1 SV=3	-0.0150358	0.904579	0.992137	n.s.	16.7002	16.6456	16.7255	16.5828	16.5591	16.9745
sp|P30260|CDC27_HUMAN	CDC27	Cell division cycle protein 27 homolog OS=Homo sapiens OX=9606 GN=CDC27 PE=1 SV=2	-0.0154483	0.940983	0.994888	n.s.	17.0821	17.2212	16.9363	17.1796	17.2443	16.8621
sp|Q9Y2I8|WDR37_HUMAN	WDR37	WD repeat-containing protein 37 OS=Homo sapiens OX=9606 GN=WDR37 PE=1 SV=2	-0.0154638	0.92445	0.994888	n.s.	15.6647	15.4023	15.5194	15.5023	15.2796	15.8509
sp|Q9Y5B6|PAXB1_HUMAN	PAXBP1	PAX3- and PAX7-binding protein 1 OS=Homo sapiens OX=9606 GN=PAXBP1 PE=1 SV=2	-0.0154781	0.947768	0.994888	n.s.	14.5052	14.0023	13.7347	14.1819	14.2992	13.8076
sp|O94887|FARP2_HUMAN	FARP2	FERM, ARHGEF and pleckstrin domain-containing protein 2 OS=Homo sapiens OX=9606 GN=FARP2 PE=1 SV=3	-0.0155332	0.939003	0.994888	n.s.	16.5288	16.4798	15.8252	16.3734	16.2323	16.2748
sp|P19256|LFA3_HUMAN	CD58	Lymphocyte function-associated antigen 3 OS=Homo sapiens OX=9606 GN=CD58 PE=1 SV=1	-0.0157957	0.846879	0.978281	n.s.	16.3515	16.5432	16.4937	16.5447	16.5241	16.367
sp|Q5ZPR3|CD276_HUMAN	CD276	CD276 antigen OS=Homo sapiens OX=9606 GN=CD276 PE=1 SV=1	-0.0159817	0.916613	0.994013	n.s.	17.3632	17.6374	17.7367	17.5494	17.8367	17.3993
sp|Q9BQA1|MEP50_HUMAN	WDR77	Methylosome protein WDR77 OS=Homo sapiens OX=9606 GN=WDR77 PE=1 SV=1	-0.016177	0.937455	0.994888	n.s.	15.5369	15.7084	15.1262	15.1649	15.5647	15.6904
sp|Q07955|SRSF1_HUMAN	SRSF1	Serine/arginine-rich splicing factor 1 OS=Homo sapiens OX=9606 GN=SRSF1 PE=1 SV=2	-0.0166693	0.973708	0.994888	n.s.	18.132	17.1992	17.3821	17.634	17.557	17.5723
sp|Q01518|CAP1_HUMAN	CAP1	Adenylyl cyclase-associated protein 1 OS=Homo sapiens OX=9606 GN=CAP1 PE=1 SV=5	-0.0167163	0.872664	0.987056	n.s.	15.7076	15.8793	15.6631	15.652	15.7045	15.9438
sp|Q9H4M9|EHD1_HUMAN	EHD1	EH domain-containing protein 1 OS=Homo sapiens OX=9606 GN=EHD1 PE=1 SV=2	-0.0167464	0.861376	0.983356	n.s.	15.9173	15.8159	16.0762	15.9175	15.9559	15.9863
sp|Q9HCK5|AGO4_HUMAN	AGO4	Protein argonaute-4 OS=Homo sapiens OX=9606 GN=AGO4 PE=1 SV=2	-0.0167885	0.898023	0.992137	n.s.	15.7676	15.6408	15.5567	15.9315	15.5462	15.5378
sp|Q9NRN7|ADPPT_HUMAN	AASDHPPT	L-aminoadipate-semialdehyde dehydrogenase-phosphopantetheinyl transferase OS=Homo sapiens OX=9606 GN=AASDHPPT PE=1 SV=2	-0.0172946	0.874189	0.987056	n.s.	15.8057	16.1325	15.8833	16.0142	16.0249	15.8342
sp|Q13131|AAPK1_HUMAN	PRKAA1	5'-AMP-activated protein kinase catalytic subunit alpha-1 OS=Homo sapiens OX=9606 GN=PRKAA1 PE=1 SV=4	-0.0173955	0.889094	0.992137	n.s.	14.9628	14.59	14.5778	14.8208	14.7123	14.6497
sp|P07858|CATB_HUMAN	CTSB	Cathepsin B OS=Homo sapiens OX=9606 GN=CTSB PE=1 SV=3	-0.0174913	0.911222	0.992137	n.s.	17.6171	17.8569	17.8593	17.5803	17.7075	18.0979
sp|P61970|NTF2_HUMAN	NUTF2	Nuclear transport factor 2 OS=Homo sapiens OX=9606 GN=NUTF2 PE=1 SV=1	-0.0176595	0.929454	0.994888	n.s.	14.2582	14.9683	14.863	14.6736	14.659	14.81
sp|Q14974|IMB1_HUMAN	KPNB1	Importin subunit beta-1 OS=Homo sapiens OX=9606 GN=KPNB1 PE=1 SV=2	-0.0176856	0.925578	0.994888	n.s.	16.2155	16.4111	16.3419	16.1151	16.3193	16.5871
sp|Q03001|DYST_HUMAN	DST	Dystonin OS=Homo sapiens OX=9606 GN=DST PE=1 SV=4	-0.0180852	0.708181	0.973081	n.s.	17.598	17.6091	17.5971	17.6105	17.6577	17.5903
sp|Q92558|WASF1_HUMAN	WASF1	Actin-binding protein WASF1 OS=Homo sapiens OX=9606 GN=WASF1 PE=1 SV=1	-0.0180914	0.851077	0.980077	n.s.	15.9028	16.0525	15.8826	16.0309	16.0227	15.8386
sp|P53618|COPB_HUMAN	COPB1	Coatomer subunit beta OS=Homo sapiens OX=9606 GN=COPB1 PE=1 SV=3	-0.0183951	0.91195	0.992251	n.s.	16.9415	17.0909	17.3538	16.9023	17.143	17.3961
sp|O00487|PSDE_HUMAN	PSMD14	26S proteasome non-ATPase regulatory subunit 14 OS=Homo sapiens OX=9606 GN=PSMD14 PE=1 SV=1	-0.0186878	0.877915	0.988096	n.s.	17.3248	17.4061	17.2383	17.1301	17.3397	17.5554
sp|Q9NWU2|GID8_HUMAN	GID8	Glucose-induced degradation protein 8 homolog OS=Homo sapiens OX=9606 GN=GID8 PE=1 SV=1	-0.0187957	0.889212	0.992137	n.s.	17.9371	17.4851	17.8927	17.8242	17.8298	17.7173
sp|Q96CB8|INT12_HUMAN	INTS12	Integrator complex subunit 12 OS=Homo sapiens OX=9606 GN=INTS12 PE=1 SV=1	-0.0189287	0.864909	0.983356	n.s.	14.5674	14.4076	14.6516	14.5987	14.6719	14.4128
sp|Q9NZR1|TMOD2_HUMAN	TMOD2	Tropomodulin-2 OS=Homo sapiens OX=9606 GN=TMOD2 PE=1 SV=1	-0.0190059	0.769082	0.973081	n.s.	15.9061	15.7316	15.7566	15.8032	15.8138	15.8343
sp|Q9Y2H0|DLGP4_HUMAN	DLGAP4	Disks large-associated protein 4 OS=Homo sapiens OX=9606 GN=DLGAP4 PE=1 SV=3	-0.0190804	0.839833	0.978281	n.s.	15.5353	15.7507	15.7048	15.8197	15.6511	15.5772
sp|Q9HCM3|K1549_HUMAN	KIAA1549	UPF0606 protein KIAA1549 OS=Homo sapiens OX=9606 GN=KIAA1549 PE=1 SV=4	-0.0192297	0.909448	0.992137	n.s.	14.2786	13.9077	13.9759	14.1808	13.8555	14.1836
sp|Q5SZJ8|BEND6_HUMAN	BEND6	BEN domain-containing protein 6 OS=Homo sapiens OX=9606 GN=BEND6 PE=1 SV=2	-0.0202135	0.904926	0.992137	n.s.	16.4364	16.8728	16.5679	16.5828	16.6942	16.6608
sp|P01876|IGHA1_HUMAN	IGHA1	Immunoglobulin heavy constant alpha 1 OS=Homo sapiens OX=9606 GN=IGHA1 PE=1 SV=3	-0.0203969	0.931649	0.994888	n.s.	18.4607	18.1967	17.9775	18.3443	17.7836	18.5681
sp|Q00610|CLH1_HUMAN	CLTC	Clathrin heavy chain 1 OS=Homo sapiens OX=9606 GN=CLTC PE=1 SV=5	-0.0204459	0.875702	0.987056	n.s.	16.2297	16.3223	16.4646	16.1877	16.3206	16.5696
sp|Q96S55|WRIP1_HUMAN	WRNIP1	ATPase WRNIP1 OS=Homo sapiens OX=9606 GN=WRNIP1 PE=1 SV=2	-0.0206938	0.909281	0.992137	n.s.	17.1449	17.4292	16.9224	17.3065	17.2384	17.0137
sp|Q14161|GIT2_HUMAN	GIT2	ARF GTPase-activating protein GIT2 OS=Homo sapiens OX=9606 GN=GIT2 PE=1 SV=2	-0.0213543	0.82012	0.97637	n.s.	16.9016	16.7071	16.7253	16.9424	16.7599	16.6958
sp|Q9NV70|EXOC1_HUMAN	EXOC1	Exocyst complex component 1 OS=Homo sapiens OX=9606 GN=EXOC1 PE=1 SV=4	-0.021713	0.909318	0.992137	n.s.	15.6174	15.8056	15.8088	15.3896	15.8066	16.1008
sp|Q96II8|LRCH3_HUMAN	LRCH3	DISP complex protein LRCH3 OS=Homo sapiens OX=9606 GN=LRCH3 PE=1 SV=2	-0.0220609	0.825207	0.977251	n.s.	17.5255	17.4889	17.3295	17.6101	17.3554	17.4447
sp|Q15366|PCBP2_HUMAN	PCBP2	Poly(rC)-binding protein 2 OS=Homo sapiens OX=9606 GN=PCBP2 PE=1 SV=1	-0.0224712	0.83959	0.978281	n.s.	18.2168	18.3543	18.2516	18.1165	18.3218	18.4518
sp|Q15370|ELOB_HUMAN	ELOB	Elongin-B OS=Homo sapiens OX=9606 GN=ELOB PE=1 SV=1	-0.0224994	0.894344	0.992137	n.s.	16.9444	16.84	16.9802	16.7465	16.9966	17.089
sp|Q9NZC9|SMAL1_HUMAN	SMARCAL1	SWI/SNF-related matrix-associated actin-dependent regulator of chromatin subfamily A-like protein 1 OS=Homo sapiens OX=9606 GN=SMARCAL1 PE=1 SV=1	-0.0226945	0.822472	0.976814	n.s.	16.3599	16.5272	16.5946	16.6733	16.445	16.4315
sp|P67775|PP2AA_HUMAN	PPP2CA	Serine/threonine-protein phosphatase 2A catalytic subunit alpha isoform OS=Homo sapiens OX=9606 GN=PPP2CA PE=1 SV=1	-0.0233282	0.898375	0.992137	n.s.	16.5856	16.8135	16.6863	16.555	16.7431	16.8572
sp|P04040|CATA_HUMAN	CAT	Catalase OS=Homo sapiens OX=9606 GN=CAT PE=1 SV=3	-0.0236063	0.925998	0.994888	n.s.	15.9693	15.5603	15.9682	15.6455	15.5594	16.3637
sp|P31150|GDIA_HUMAN	GDI1	Rab GDP dissociation inhibitor alpha OS=Homo sapiens OX=9606 GN=GDI1 PE=1 SV=2	-0.0237146	0.905362	0.992137	n.s.	15.0545	15.3608	15.3244	15.1761	15.4834	15.1514
sp|Q96HR3|MED30_HUMAN	MED30	Mediator of RNA polymerase II transcription subunit 30 OS=Homo sapiens OX=9606 GN=MED30 PE=1 SV=1	-0.0243531	0.963332	0.994888	n.s.	18.0988	17.9189	17.1023	17.425	18.0666	17.7015
sp|Q9Y3D6|FIS1_HUMAN	FIS1	Mitochondrial fission 1 protein OS=Homo sapiens OX=9606 GN=FIS1 PE=1 SV=2	-0.0248609	0.859992	0.983356	n.s.	13.0763	13.2469	13.2991	13.4054	13.3372	12.9542
sp|O75122|CLAP2_HUMAN	CLASP2	CLIP-associating protein 2 OS=Homo sapiens OX=9606 GN=CLASP2 PE=1 SV=3	-0.0249025	0.95647	0.994888	n.s.	17.214	16.7614	16.9976	17.1085	16.5386	17.4005
sp|P60006|APC15_HUMAN	ANAPC15	Anaphase-promoting complex subunit 15 OS=Homo sapiens OX=9606 GN=ANAPC15 PE=1 SV=1	-0.0250298	0.845892	0.978281	n.s.	18.8297	18.878	18.5889	18.8448	18.8695	18.6575
sp|Q6DN90|IQEC1_HUMAN	IQSEC1	IQ motif and SEC7 domain-containing protein 1 OS=Homo sapiens OX=9606 GN=IQSEC1 PE=1 SV=1	-0.026018	0.879275	0.988409	n.s.	16.5035	16.4517	16.2154	16.3873	16.368	16.4932
sp|P04632|CPNS1_HUMAN	CAPNS1	Calpain small subunit 1 OS=Homo sapiens OX=9606 GN=CAPNS1 PE=1 SV=1	-0.0266478	0.857253	0.983356	n.s.	18.9267	18.8519	19.1999	18.8984	18.8887	19.2714
sp|Q9NYB9|ABI2_HUMAN	ABI2	Abl interactor 2 OS=Homo sapiens OX=9606 GN=ABI2 PE=1 SV=1	-0.0277279	0.891837	0.992137	n.s.	16.6977	17.2628	16.6553	16.9927	17.0515	16.6547
sp|P49790|NU153_HUMAN	NUP153	Nuclear pore complex protein Nup153 OS=Homo sapiens OX=9606 GN=NUP153 PE=1 SV=2	-0.0277769	0.973387	0.994888	n.s.	17.1662	16.8756	16.8152	17.4488	16.9719	16.5197
sp|P13010|XRCC5_HUMAN	XRCC5	X-ray repair cross-complementing protein 5 OS=Homo sapiens OX=9606 GN=XRCC5 PE=1 SV=3	-0.0281214	0.796752	0.97465	n.s.	16.2692	16.399	16.612	16.3354	16.5261	16.5031
sp|Q12926|ELAV2_HUMAN	ELAVL2	ELAV-like protein 2 OS=Homo sapiens OX=9606 GN=ELAVL2 PE=1 SV=2	-0.0282717	0.705763	0.973081	n.s.	16.8997	16.8927	16.9442	17.0787	16.8435	16.8992
sp|Q96CW5|GCP3_HUMAN	TUBGCP3	Gamma-tubulin complex component 3 OS=Homo sapiens OX=9606 GN=TUBGCP3 PE=1 SV=2	-0.0285668	0.829916	0.978281	n.s.	17.5065	17.7649	17.4863	17.8084	17.6267	17.4083
sp|O00571|DDX3X_HUMAN	DDX3X	ATP-dependent RNA helicase DDX3X OS=Homo sapiens OX=9606 GN=DDX3X PE=1 SV=3	-0.0286394	0.94864	0.994888	n.s.	18.3105	18.2984	18.1203	18.5612	18.335	17.9188
sp|P12277|KCRB_HUMAN	CKB	Creatine kinase B-type OS=Homo sapiens OX=9606 GN=CKB PE=1 SV=1	-0.0291076	0.859957	0.983356	n.s.	17.2264	17.3655	17.3402	17.0623	17.3949	17.5624
sp|P78406|RAE1L_HUMAN	RAE1	mRNA export factor RAE1 OS=Homo sapiens OX=9606 GN=RAE1 PE=1 SV=1	-0.0292229	0.723263	0.973081	n.s.	14.52	14.5291	14.6641	14.5116	14.5598	14.7295
sp|Q9P2I0|CPSF2_HUMAN	CPSF2	Cleavage and polyadenylation specificity factor subunit 2 OS=Homo sapiens OX=9606 GN=CPSF2 PE=1 SV=2	-0.0295394	0.839248	0.978281	n.s.	16.3582	16.3512	16.3335	16.5991	16.4687	16.0638
sp|Q96KG9|SCYL1_HUMAN	SCYL1	N-terminal kinase-like protein OS=Homo sapiens OX=9606 GN=SCYL1 PE=1 SV=1	-0.0298466	0.819241	0.97637	n.s.	15.3429	15.7573	15.772	15.6418	15.6179	15.7021
sp|Q9UHD8|SEPT9_HUMAN	SEPTIN9	Septin-9 OS=Homo sapiens OX=9606 GN=SEPTIN9 PE=1 SV=2	-0.0299795	0.687095	0.973081	n.s.	15.6388	15.6867	15.8315	15.7856	15.7879	15.6735
sp|O95714|HERC2_HUMAN	HERC2	E3 ubiquitin-protein ligase HERC2 OS=Homo sapiens OX=9606 GN=HERC2 PE=1 SV=2	-0.0300919	0.867816	0.983855	n.s.	15.4271	15.5265	15.0352	15.464	15.2913	15.3237
sp|Q9P2R7|SUCB1_HUMAN	SUCLA2	Succinate--CoA ligase [ADP-forming] subunit beta, mitochondrial OS=Homo sapiens OX=9606 GN=SUCLA2 PE=1 SV=3	-0.0307053	0.888192	0.992137	n.s.	14.8307	15.1383	14.9787	14.7853	14.931	15.3235
sp|Q9UM11|FZR1_HUMAN	FZR1	Fizzy-related protein homolog OS=Homo sapiens OX=9606 GN=FZR1 PE=1 SV=2	-0.0317605	0.776167	0.973081	n.s.	15.3849	15.4755	15.1868	15.4511	15.4883	15.2031
sp|Q8N3F8|MILK1_HUMAN	MICALL1	MICAL-like protein 1 OS=Homo sapiens OX=9606 GN=MICALL1 PE=1 SV=2	-0.0320783	0.871901	0.987056	n.s.	16.8838	17.0813	16.7213	17.0171	16.9336	16.8319
sp|P46100|ATRX_HUMAN	ATRX	Transcriptional regulator ATRX OS=Homo sapiens OX=9606 GN=ATRX PE=1 SV=6	-0.0321153	0.793468	0.97465	n.s.	14.5576	14.4528	14.4914	14.4624	14.4081	14.7277
sp|P49748|ACADV_HUMAN	ACADVL	Very long-chain specific acyl-CoA dehydrogenase, mitochondrial OS=Homo sapiens OX=9606 GN=ACADVL PE=1 SV=1	-0.0321337	0.859155	0.983356	n.s.	15.2236	15.5103	15.4157	15.1643	15.3693	15.7124
sp|Q13200|PSMD2_HUMAN	PSMD2	26S proteasome non-ATPase regulatory subunit 2 OS=Homo sapiens OX=9606 GN=PSMD2 PE=1 SV=3	-0.0323054	0.807672	0.97637	n.s.	15.2028	15.1983	15.4166	15.0751	15.3288	15.5107
sp|Q9BPU6|DPYL5_HUMAN	DPYSL5	Dihydropyrimidinase-related protein 5 OS=Homo sapiens OX=9606 GN=DPYSL5 PE=1 SV=1	-0.0324979	0.773458	0.973081	n.s.	15.8838	16.107	16.1408	15.9316	16.0952	16.2023
sp|Q9UHB6|LIMA1_HUMAN	LIMA1	LIM domain and actin-binding protein 1 OS=Homo sapiens OX=9606 GN=LIMA1 PE=1 SV=1	-0.0328155	0.893508	0.992137	n.s.	15.4571	15.0986	14.955	15.0135	14.9905	15.6052
sp|P09211|GSTP1_HUMAN	GSTP1	Glutathione S-transferase P OS=Homo sapiens OX=9606 GN=GSTP1 PE=1 SV=2	-0.0330369	0.887457	0.992137	n.s.	17.2748	17.4336	17.6322	17.2119	17.4096	17.8182
sp|O15511|ARPC5_HUMAN	ARPC5	Actin-related protein 2/3 complex subunit 5 OS=Homo sapiens OX=9606 GN=ARPC5 PE=1 SV=3	-0.0331863	0.850348	0.980077	n.s.	17.433	17.5176	17.3743	17.3162	17.3771	17.731
sp|Q6VY07|PACS1_HUMAN	PACS1	Phosphofurin acidic cluster sorting protein 1 OS=Homo sapiens OX=9606 GN=PACS1 PE=1 SV=2	-0.033376	0.738688	0.973081	n.s.	14.291	14.1986	13.9635	14.1171	14.193	14.2431
sp|P49755|TMEDA_HUMAN	TMED10	Transmembrane emp24 domain-containing protein 10 OS=Homo sapiens OX=9606 GN=TMED10 PE=1 SV=2	-0.0335716	0.854847	0.983136	n.s.	15.0382	15.6031	15.6096	15.3465	15.3889	15.6162
sp|P45974|UBP5_HUMAN	USP5	Ubiquitin carboxyl-terminal hydrolase 5 OS=Homo sapiens OX=9606 GN=USP5 PE=1 SV=2	-0.033683	0.851572	0.980077	n.s.	15.8072	15.7576	15.8664	15.4922	15.8538	16.1863
sp|P19022|CADH2_HUMAN	CDH2	Cadherin-2 OS=Homo sapiens OX=9606 GN=CDH2 PE=1 SV=4	-0.0338985	0.764269	0.973081	n.s.	15.6315	15.8941	15.5627	15.8741	15.6634	15.6525
sp|Q9HC98|NEK6_HUMAN	NEK6	Serine/threonine-protein kinase Nek6 OS=Homo sapiens OX=9606 GN=NEK6 PE=1 SV=2	-0.0343706	0.848171	0.978281	n.s.	17.3964	17.7126	17.0798	17.2585	17.5369	17.4966
sp|O60524|NEMF_HUMAN	NEMF	Ribosome quality control complex subunit NEMF OS=Homo sapiens OX=9606 GN=NEMF PE=1 SV=4	-0.0344698	0.903835	0.992137	n.s.	13.6591	13.7071	12.727	13.3145	13.332	13.55
sp|P62736|ACTA_HUMAN	ACTA2	Actin, aortic smooth muscle OS=Homo sapiens OX=9606 GN=ACTA2 PE=1 SV=1	-0.0352491	0.933067	0.994888	n.s.	18.0142	17.9715	17.9946	17.7549	17.9695	18.3618
sp|O95864|FADS2_HUMAN	FADS2	Acyl-CoA 6-desaturase OS=Homo sapiens OX=9606 GN=FADS2 PE=1 SV=1	-0.0352632	0.846051	0.978281	n.s.	13.2865	13.8772	13.4931	13.3811	13.7539	13.6275
sp|P63220|RS21_HUMAN	RPS21	Small ribosomal subunit protein eS21 OS=Homo sapiens OX=9606 GN=RPS21 PE=1 SV=1	-0.0358077	0.804401	0.97637	n.s.	15.3742	15.0554	15.042	15.3227	15.2976	14.9587
sp|Q9NW64|RBM22_HUMAN	RBM22	Pre-mRNA-splicing factor RBM22 OS=Homo sapiens OX=9606 GN=RBM22 PE=1 SV=1	-0.0363067	0.655201	0.973081	n.s.	15.0932	14.8961	14.9174	15.0078	15.0872	14.9206
sp|P09104|ENOG_HUMAN	ENO2	Gamma-enolase OS=Homo sapiens OX=9606 GN=ENO2 PE=1 SV=3	-0.0364657	0.750143	0.973081	n.s.	13.9736	13.9413	14.1922	14.2583	13.9584	13.9999
sp|P52272|HNRPM_HUMAN	HNRNPM	Heterogeneous nuclear ribonucleoprotein M OS=Homo sapiens OX=9606 GN=HNRNPM PE=1 SV=3	-0.0368788	0.836038	0.978281	n.s.	18.1685	18.3225	18.1897	18.114	18.3006	18.3767
sp|Q9ULV4|COR1C_HUMAN	CORO1C	Coronin-1C OS=Homo sapiens OX=9606 GN=CORO1C PE=1 SV=1	-0.0373666	0.86685	0.983855	n.s.	17.7827	17.4355	17.5747	17.4697	17.4747	17.9607
sp|P18669|PGAM1_HUMAN	PGAM1	Phosphoglycerate mutase 1 OS=Homo sapiens OX=9606 GN=PGAM1 PE=1 SV=2	-0.0376801	0.699666	0.973081	n.s.	16.4124	16.5945	16.7259	16.5314	16.6782	16.6362
sp|P52597|HNRPF_HUMAN	HNRNPF	Heterogeneous nuclear ribonucleoprotein F OS=Homo sapiens OX=9606 GN=HNRNPF PE=1 SV=3	-0.0378584	0.70765	0.973081	n.s.	14.7871	14.8749	14.7093	14.7279	14.7418	15.0153
sp|P49411|EFTU_HUMAN	TUFM	Elongation factor Tu, mitochondrial OS=Homo sapiens OX=9606 GN=TUFM PE=1 SV=3	-0.0379536	0.90258	0.992137	n.s.	18.1935	18.3068	18.2008	18.0475	18.1872	18.5802
sp|Q04917|1433F_HUMAN	YWHAH	14-3-3 protein eta OS=Homo sapiens OX=9606 GN=YWHAH PE=1 SV=4	-0.0381427	0.624134	0.973081	n.s.	16.7095	16.8463	16.7915	16.8054	16.9126	16.7436
sp|P46459|NSF_HUMAN	NSF	Vesicle-fusing ATPase OS=Homo sapiens OX=9606 GN=NSF PE=1 SV=3	-0.0383708	0.79506	0.97465	n.s.	14.6272	14.5825	14.5147	14.3554	14.6591	14.825
sp|P14868|SYDC_HUMAN	DARS1	Aspartate--tRNA ligase, cytoplasmic OS=Homo sapiens OX=9606 GN=DARS1 PE=1 SV=2	-0.0385658	0.736717	0.973081	n.s.	15.9007	15.9769	15.8568	15.7531	15.9371	16.1598
sp|P04843|RPN1_HUMAN	RPN1	Dolichyl-diphosphooligosaccharide--protein glycosyltransferase subunit 1 OS=Homo sapiens OX=9606 GN=RPN1 PE=1 SV=1	-0.0393474	0.535918	0.973081	n.s.	15.9294	15.8547	16.0028	15.9888	15.9467	15.9695
sp|Q16186|ADRM1_HUMAN	ADRM1	Proteasomal ubiquitin receptor ADRM1 OS=Homo sapiens OX=9606 GN=ADRM1 PE=1 SV=2	-0.0400887	0.826558	0.978125	n.s.	15.8229	15.9838	15.9684	15.6897	15.8521	16.3536
sp|Q9H7D7|WDR26_HUMAN	WDR26	WD repeat-containing protein 26 OS=Homo sapiens OX=9606 GN=WDR26 PE=1 SV=3	-0.0401904	0.763193	0.973081	n.s.	16.605	16.4592	16.4243	16.7643	16.5081	16.3367
sp|Q9UJX4|APC5_HUMAN	ANAPC5	Anaphase-promoting complex subunit 5 OS=Homo sapiens OX=9606 GN=ANAPC5 PE=1 SV=2	-0.0407089	0.81949	0.97637	n.s.	17.7859	17.8902	17.5108	17.8214	17.892	17.5956
sp|Q5T5P2|SKT_HUMAN	KIAA1217	Sickle tail protein homolog OS=Homo sapiens OX=9606 GN=KIAA1217 PE=1 SV=2	-0.0409024	0.771782	0.973081	n.s.	15.6721	15.8246	15.5002	15.9311	15.5033	15.6852
sp|P0DOX8|IGL1_HUMAN		Immunoglobulin lambda-1 light chain OS=Homo sapiens OX=9606 PE=1 SV=1	-0.0416343	0.720516	0.973081	n.s.	18.7937	18.9242	18.7042	18.7763	18.8021	18.9686
sp|Q16629|SRSF7_HUMAN	SRSF7	Serine/arginine-rich splicing factor 7 OS=Homo sapiens OX=9606 GN=SRSF7 PE=1 SV=1	-0.0417299	0.812934	0.97637	n.s.	18.1573	17.6008	17.9963	18.1103	17.9381	17.8311
sp|P14406|CX7A2_HUMAN	COX7A2	Cytochrome c oxidase subunit 7A2, mitochondrial OS=Homo sapiens OX=9606 GN=COX7A2 PE=1 SV=1	-0.0418436	0.896164	0.992137	n.s.	16.071	16.0857	15.575	15.4685	15.8381	16.5507
sp|Q08945|SSRP1_HUMAN	SSRP1	FACT complex subunit SSRP1 OS=Homo sapiens OX=9606 GN=SSRP1 PE=1 SV=1	-0.0424387	0.50718	0.973081	n.s.	17.618	17.4718	17.5277	17.5872	17.6315	17.5261
sp|Q99460|PSMD1_HUMAN	PSMD1	26S proteasome non-ATPase regulatory subunit 1 OS=Homo sapiens OX=9606 GN=PSMD1 PE=1 SV=2	-0.0425038	0.698755	0.973081	n.s.	14.3604	14.1735	14.2794	14.2732	14.1589	14.5087
sp|P54577|SYYC_HUMAN	YARS1	Tyrosine--tRNA ligase, cytoplasmic OS=Homo sapiens OX=9606 GN=YARS1 PE=1 SV=4	-0.0426575	0.905637	0.992137	n.s.	14.6698	14.8321	14.3867	13.9862	14.6778	15.3526
sp|Q9UN86|G3BP2_HUMAN	G3BP2	Ras GTPase-activating protein-binding protein 2 OS=Homo sapiens OX=9606 GN=G3BP2 PE=1 SV=2	-0.0429342	0.777079	0.973081	n.s.	16.7614	16.3319	16.4062	16.6951	16.561	16.3722
sp|O15020|SPTN2_HUMAN	SPTBN2	Spectrin beta chain, non-erythrocytic 2 OS=Homo sapiens OX=9606 GN=SPTBN2 PE=1 SV=3	-0.0429777	0.716288	0.973081	n.s.	16.037	16.4535	16.2484	16.3701	16.2379	16.2598
sp|Q8TAA9|VANG1_HUMAN	VANGL1	Vang-like protein 1 OS=Homo sapiens OX=9606 GN=VANGL1 PE=1 SV=1	-0.0433528	0.794889	0.97465	n.s.	14.865	15.0903	14.5909	15.0271	14.9929	14.6562
sp|Q96J01|THOC3_HUMAN	THOC3	THO complex subunit 3 OS=Homo sapiens OX=9606 GN=THOC3 PE=1 SV=1	-0.0435566	0.680115	0.973081	n.s.	16.1035	16.1328	16.1624	16.3063	16.2271	15.9959
sp|P08238|HS90B_HUMAN	HSP90AB1	Heat shock protein HSP 90-beta OS=Homo sapiens OX=9606 GN=HSP90AB1 PE=1 SV=4	-0.0437256	0.837667	0.978281	n.s.	17.6483	17.7616	17.8115	17.4607	17.8267	18.0653
sp|Q6GPI1|CTRB2_HUMAN	CTRB2	Chymotrypsinogen B2 OS=Homo sapiens OX=9606 GN=CTRB2 PE=2 SV=2	-0.0437529	0.679413	0.973081	n.s.	15.8404	16.0156	16.1818	16.1148	15.9538	16.1006
sp|Q14739|LBR_HUMAN	LBR	Delta(14)-sterol reductase LBR OS=Homo sapiens OX=9606 GN=LBR PE=1 SV=2	-0.044141	0.730604	0.973081	n.s.	16.2742	16.0127	16.2455	16.0292	16.2487	16.3869
sp|P08754|GNAI3_HUMAN	GNAI3	Guanine nucleotide-binding protein G(i) subunit alpha-3 OS=Homo sapiens OX=9606 GN=GNAI3 PE=1 SV=3	-0.0441833	0.729647	0.973081	n.s.	15.4961	15.6333	15.827	15.4965	15.7778	15.8146
sp|Q05193|DYN1_HUMAN	DNM1	Dynamin-1 OS=Homo sapiens OX=9606 GN=DNM1 PE=1 SV=2	-0.0451957	0.480654	0.973081	n.s.	15.2645	15.2352	15.1835	15.1845	15.2518	15.3825
sp|O94973|AP2A2_HUMAN	AP2A2	AP-2 complex subunit alpha-2 OS=Homo sapiens OX=9606 GN=AP2A2 PE=1 SV=2	-0.0454332	0.525636	0.973081	n.s.	16.0864	15.9432	16.0139	16.1256	16.0698	15.9844
sp|Q6PKG0|LARP1_HUMAN	LARP1	La-related protein 1 OS=Homo sapiens OX=9606 GN=LARP1 PE=1 SV=2	-0.0459462	0.608295	0.973081	n.s.	16.7859	16.5911	16.6828	16.7872	16.6227	16.7876
sp|Q9NUL3|STAU2_HUMAN	STAU2	Double-stranded RNA-binding protein Staufen homolog 2 OS=Homo sapiens OX=9606 GN=STAU2 PE=1 SV=2	-0.0463743	0.723989	0.973081	n.s.	14.977	14.7643	15.0569	15.1028	14.8472	14.9873
sp|Q7L2E3|DHX30_HUMAN	DHX30	ATP-dependent RNA helicase DHX30 OS=Homo sapiens OX=9606 GN=DHX30 PE=1 SV=1	-0.0468172	0.6949	0.973081	n.s.	16.5358	16.154	16.3702	16.4472	16.2978	16.4555
sp|P34932|HSP74_HUMAN	HSPA4	Heat shock 70 kDa protein 4 OS=Homo sapiens OX=9606 GN=HSPA4 PE=1 SV=4	-0.0477215	0.749936	0.973081	n.s.	13.5841	14.0721	14.0501	13.8681	13.9515	14.0299
sp|Q16850|CP51A_HUMAN	CYP51A1	Lanosterol 14-alpha demethylase OS=Homo sapiens OX=9606 GN=CYP51A1 PE=1 SV=4	-0.0478558	0.688132	0.973081	n.s.	14.4087	14.2402	14.399	14.1806	14.4344	14.5765
sp|P02545|LMNA_HUMAN	LMNA	Prelamin-A/C OS=Homo sapiens OX=9606 GN=LMNA PE=1 SV=1	-0.0478836	0.961561	0.994888	n.s.	14.5489	13.7801	15.3545	13.5312	13.6736	16.6224
sp|Q8IYB1|M21D2_HUMAN	MB21D2	Nucleotidyltransferase MB21D2 OS=Homo sapiens OX=9606 GN=MB21D2 PE=1 SV=3	-0.0488591	0.799109	0.975329	n.s.	16.6487	16.4452	16.6646	16.7209	16.3504	16.8337
sp|Q9BZZ5|API5_HUMAN	API5	Apoptosis inhibitor 5 OS=Homo sapiens OX=9606 GN=API5 PE=1 SV=3	-0.0490235	0.587288	0.973081	n.s.	15.2589	15.0146	15.1063	15.0645	15.2365	15.2259
sp|P25789|PSA4_HUMAN	PSMA4	Proteasome subunit alpha type-4 OS=Homo sapiens OX=9606 GN=PSMA4 PE=1 SV=1	-0.0491407	0.784395	0.973163	n.s.	14.3216	14.3825	14.9153	14.445	14.6758	14.6461
sp|Q8N163|CCAR2_HUMAN	CCAR2	Cell cycle and apoptosis regulator protein 2 OS=Homo sapiens OX=9606 GN=CCAR2 PE=1 SV=2	-0.0495152	0.565339	0.973081	n.s.	17.1489	16.995	16.9951	17.2121	17.0966	16.9788
sp|Q7Z589|EMSY_HUMAN	EMSY	BRCA2-interacting transcriptional repressor EMSY OS=Homo sapiens OX=9606 GN=EMSY PE=1 SV=2	-0.0497129	0.568784	0.973081	n.s.	15.9734	15.9477	15.9982	16.1543	15.9782	15.9359
sp|P36542|ATPG_HUMAN	ATP5F1C	ATP synthase subunit gamma, mitochondrial OS=Homo sapiens OX=9606 GN=ATP5F1C PE=1 SV=1	-0.0498441	0.67235	0.973081	n.s.	16.9509	17.1225	17.2313	17.0178	17.1529	17.2835
sp|Q9Y2Q9|RT28_HUMAN	MRPS28	Small ribosomal subunit protein bS1m OS=Homo sapiens OX=9606 GN=MRPS28 PE=1 SV=1	-0.050658	0.661911	0.973081	n.s.	14.3143	14.1337	14.2603	14.1246	14.2354	14.5002
sp|Q9P2Y4|ZN219_HUMAN	ZNF219	Zinc finger protein 219 OS=Homo sapiens OX=9606 GN=ZNF219 PE=1 SV=2	-0.0507438	0.648366	0.973081	n.s.	14.6335	14.53	14.5947	14.5256	14.5202	14.8645
sp|Q9H0B6|KLC2_HUMAN	KLC2	Kinesin light chain 2 OS=Homo sapiens OX=9606 GN=KLC2 PE=1 SV=1	-0.0509887	0.744852	0.973081	n.s.	16.9633	16.6932	16.6373	16.9937	16.6003	16.8526
sp|Q9Y3I0|RTCB_HUMAN	RTCB	RNA-splicing ligase RtcB homolog OS=Homo sapiens OX=9606 GN=RTCB PE=1 SV=1	-0.0511757	0.321887	0.973081	n.s.	16.343	16.2871	16.4119	16.3816	16.3686	16.4452
sp|O75935|DCTN3_HUMAN	DCTN3	Dynactin subunit 3 OS=Homo sapiens OX=9606 GN=DCTN3 PE=1 SV=1	-0.0512189	0.764149	0.973081	n.s.	17.1868	17.1012	17.0731	16.8224	17.2416	17.4508
sp|P55209|NP1L1_HUMAN	NAP1L1	Nucleosome assembly protein 1-like 1 OS=Homo sapiens OX=9606 GN=NAP1L1 PE=1 SV=1	-0.0513169	0.681243	0.973081	n.s.	17.1483	16.9796	17.1244	17.2538	17.2428	16.9097
sp|P31949|S10AB_HUMAN	S100A11	Protein S100-A11 OS=Homo sapiens OX=9606 GN=S100A11 PE=1 SV=2	-0.051384	0.909555	0.992137	n.s.	16.5618	16.2511	16.2419	15.6584	16.1642	17.3864
sp|P04075|ALDOA_HUMAN	ALDOA	Fructose-bisphosphate aldolase A OS=Homo sapiens OX=9606 GN=ALDOA PE=1 SV=2	-0.051587	0.795341	0.97465	n.s.	16.5165	16.503	16.5792	16.4737	16.3574	16.9224
sp|P82912|RT11_HUMAN	MRPS11	Small ribosomal subunit protein uS11m OS=Homo sapiens OX=9606 GN=MRPS11 PE=1 SV=2	-0.051782	0.375716	0.973081	n.s.	13.6979	13.8133	13.7775	13.7979	13.7846	13.8616
sp|P20338|RAB4A_HUMAN	RAB4A	Ras-related protein Rab-4A OS=Homo sapiens OX=9606 GN=RAB4A PE=1 SV=3	-0.051857	0.893732	0.992137	n.s.	14.7872	15.474	13.9592	14.5996	14.8674	14.9089
sp|P06744|G6PI_HUMAN	GPI	Glucose-6-phosphate isomerase OS=Homo sapiens OX=9606 GN=GPI PE=1 SV=4	-0.052011	0.837298	0.978281	n.s.	14.3577	14.828	15.1702	14.5239	14.8854	15.1026
sp|Q75N03|HAKAI_HUMAN	CBLL1	E3 ubiquitin-protein ligase Hakai OS=Homo sapiens OX=9606 GN=CBLL1 PE=1 SV=1	-0.0522931	0.689808	0.973081	n.s.	15.639	15.599	15.6428	15.8334	15.7175	15.4868
sp|P53396|ACLY_HUMAN	ACLY	ATP-citrate synthase OS=Homo sapiens OX=9606 GN=ACLY PE=1 SV=3	-0.0524978	0.682321	0.973081	n.s.	15.9665	16.0209	16.1208	15.9106	16.1052	16.2499
sp|Q9NPJ3|ACO13_HUMAN	ACOT13	Acyl-coenzyme A thioesterase 13 OS=Homo sapiens OX=9606 GN=ACOT13 PE=1 SV=1	-0.052733	0.743272	0.973081	n.s.	16.0711	15.9695	16.4408	16.1934	16.1795	16.2668
sp|Q99996|AKAP9_HUMAN	AKAP9	A-kinase anchor protein 9 OS=Homo sapiens OX=9606 GN=AKAP9 PE=1 SV=4	-0.0527888	0.638794	0.973081	n.s.	15.1819	14.9461	14.9206	15.0437	14.9354	15.2278
sp|P46977|STT3A_HUMAN	STT3A	Dolichyl-diphosphooligosaccharide--protein glycosyltransferase subunit STT3A OS=Homo sapiens OX=9606 GN=STT3A PE=1 SV=2	-0.0530016	0.797867	0.97465	n.s.	16.1159	16.1338	16.5624	16.1417	16.1381	16.6912
sp|O75494|SRS10_HUMAN	SRSF10	Serine/arginine-rich splicing factor 10 OS=Homo sapiens OX=9606 GN=SRSF10 PE=1 SV=1	-0.0533395	0.773696	0.973081	n.s.	16.6692	16.1029	16.5144	16.5224	16.5187	16.4054
sp|O95793|STAU1_HUMAN	STAU1	Double-stranded RNA-binding protein Staufen homolog 1 OS=Homo sapiens OX=9606 GN=STAU1 PE=1 SV=2	-0.0539599	0.664253	0.973081	n.s.	17.2716	17.165	16.9024	17.2372	17.0692	17.1944
sp|P08237|PFKAM_HUMAN	PFKM	ATP-dependent 6-phosphofructokinase, muscle type OS=Homo sapiens OX=9606 GN=PFKM PE=1 SV=2	-0.054265	0.810641	0.97637	n.s.	16.3127	16.3667	16.4499	16.222	16.3209	16.7492
sp|P49720|PSB3_HUMAN	PSMB3	Proteasome subunit beta type-3 OS=Homo sapiens OX=9606 GN=PSMB3 PE=1 SV=2	-0.0543294	0.419559	0.973081	n.s.	16.2319	16.2763	16.2401	16.2018	16.3194	16.3901
sp|P61981|1433G_HUMAN	YWHAG	14-3-3 protein gamma OS=Homo sapiens OX=9606 GN=YWHAG PE=1 SV=2	-0.054457	0.41302	0.973081	n.s.	17.7148	17.7134	17.7107	17.824	17.8374	17.6409
sp|Q13191|CBLB_HUMAN	CBLB	E3 ubiquitin-protein ligase CBL-B OS=Homo sapiens OX=9606 GN=CBLB PE=1 SV=2	-0.0550072	0.831737	0.978281	n.s.	16.0305	16.5927	15.6161	15.9719	16.2734	16.1591
sp|Q14444|CAPR1_HUMAN	CAPRIN1	Caprin-1 OS=Homo sapiens OX=9606 GN=CAPRIN1 PE=1 SV=2	-0.0550779	0.782471	0.973163	n.s.	17.4683	17.1406	16.9687	17.4896	17.3235	16.9297
sp|P11766|ADHX_HUMAN	ADH5	Alcohol dehydrogenase class-3 OS=Homo sapiens OX=9606 GN=ADH5 PE=1 SV=4	-0.0551419	0.816197	0.97637	n.s.	17.3142	17.3971	17.5542	17.2449	17.3887	17.7974
sp|P11182|ODB2_HUMAN	DBT	Lipoamide acyltransferase component of branched-chain alpha-keto acid dehydrogenase complex, mitochondrial OS=Homo sapiens OX=9606 GN=DBT PE=1 SV=3	-0.0553809	0.749277	0.973081	n.s.	16.0637	15.7228	15.6655	16.1698	15.6997	15.7488
sp|P35637|FUS_HUMAN	FUS	RNA-binding protein FUS OS=Homo sapiens OX=9606 GN=FUS PE=1 SV=1	-0.0555565	0.846038	0.978281	n.s.	17.0992	17.4093	16.9776	16.7282	17.1548	17.7697
sp|P55884|EIF3B_HUMAN	EIF3B	Eukaryotic translation initiation factor 3 subunit B OS=Homo sapiens OX=9606 GN=EIF3B PE=1 SV=3	-0.055635	0.505215	0.973081	n.s.	16.6081	16.634	16.6084	16.7045	16.5968	16.7161
sp|O75643|U520_HUMAN	SNRNP200	U5 small nuclear ribonucleoprotein 200 kDa helicase OS=Homo sapiens OX=9606 GN=SNRNP200 PE=1 SV=2	-0.0556719	0.484769	0.973081	n.s.	16.7841	16.8397	16.7502	16.8685	16.9182	16.7544
sp|P61962|DCAF7_HUMAN	DCAF7	DDB1- and CUL4-associated factor 7 OS=Homo sapiens OX=9606 GN=DCAF7 PE=1 SV=1	-0.0561496	0.590825	0.973081	n.s.	16.496	16.4737	16.2012	16.4533	16.4085	16.4777
sp|Q4V328|GRAP1_HUMAN	GRIPAP1	GRIP1-associated protein 1 OS=Homo sapiens OX=9606 GN=GRIPAP1 PE=1 SV=2	-0.0564699	0.405046	0.973081	n.s.	15.8385	15.8809	15.907	15.8499	16.0577	15.8882
sp|O95071|UBR5_HUMAN	UBR5	E3 ubiquitin-protein ligase UBR5 OS=Homo sapiens OX=9606 GN=UBR5 PE=1 SV=2	-0.0566698	0.684553	0.973081	n.s.	14.3484	14.6901	14.5078	14.4517	14.7454	14.5194
sp|Q9HC38|GLOD4_HUMAN	GLOD4	Glyoxalase domain-containing protein 4 OS=Homo sapiens OX=9606 GN=GLOD4 PE=1 SV=1	-0.0568446	0.880079	0.988616	n.s.	14.1582	14.9209	15.0705	14.5197	15.0537	14.7467
sp|P41208|CETN2_HUMAN	CETN2	Centrin-2 OS=Homo sapiens OX=9606 GN=CETN2 PE=1 SV=1	-0.0574678	0.797416	0.97465	n.s.	17.8701	18.0369	17.8838	17.9684	18.124	17.8708
sp|P27695|APEX1_HUMAN	APEX1	DNA-(apurinic or apyrimidinic site) endonuclease OS=Homo sapiens OX=9606 GN=APEX1 PE=1 SV=2	-0.0576882	0.548236	0.973081	n.s.	14.6612	14.8551	14.9571	14.8228	14.9695	14.8543
sp|O15182|CETN3_HUMAN	CETN3	Centrin-3 OS=Homo sapiens OX=9606 GN=CETN3 PE=1 SV=2	-0.0580579	0.693862	0.973081	n.s.	18.2678	18.3811	18.3005	18.289	18.5152	18.3194
sp|O60264|SMCA5_HUMAN	SMARCA5	SWI/SNF-related matrix-associated actin-dependent regulator of chromatin subfamily A member 5 OS=Homo sapiens OX=9606 GN=SMARCA5 PE=1 SV=1	-0.058112	0.735167	0.973081	n.s.	15.0512	14.8974	15.4279	15.1959	15.0429	15.312
sp|Q96FJ2|DYL2_HUMAN	DYNLL2	Dynein light chain 2, cytoplasmic OS=Homo sapiens OX=9606 GN=DYNLL2 PE=1 SV=1	-0.0582045	0.910905	0.992137	n.s.	17.8087	17.0953	17.0274	16.7695	17.4472	17.8894
sp|P48643|TCPE_HUMAN	CCT5	T-complex protein 1 subunit epsilon OS=Homo sapiens OX=9606 GN=CCT5 PE=1 SV=1	-0.0589577	0.777733	0.973081	n.s.	16.7254	16.714	16.7885	16.5834	16.7644	17.057
sp|P48729|KC1A_HUMAN	CSNK1A1	Casein kinase I isoform alpha OS=Homo sapiens OX=9606 GN=CSNK1A1 PE=1 SV=2	-0.0591091	0.481426	0.973081	n.s.	17.7563	17.8264	17.8043	17.8404	17.727	17.9968
sp|Q9UJX2|CDC23_HUMAN	CDC23	Cell division cycle protein 23 homolog OS=Homo sapiens OX=9606 GN=CDC23 PE=1 SV=3	-0.0591638	0.675127	0.973081	n.s.	17.0697	17.1334	16.9546	17.1668	17.2362	16.9322
sp|Q9C0J8|WDR33_HUMAN	WDR33	pre-mRNA 3' end processing protein WDR33 OS=Homo sapiens OX=9606 GN=WDR33 PE=1 SV=2	-0.0592553	0.627525	0.973081	n.s.	15.46	15.3415	15.5131	15.6594	15.572	15.261
sp|P11021|BIP_HUMAN	HSPA5	Endoplasmic reticulum chaperone BiP OS=Homo sapiens OX=9606 GN=HSPA5 PE=1 SV=2	-0.0594287	0.343053	0.973081	n.s.	18.043	18.052	18.0242	18.0527	18.0962	18.1484
sp|P52294|IMA5_HUMAN	KPNA1	Importin subunit alpha-5 OS=Homo sapiens OX=9606 GN=KPNA1 PE=1 SV=3	-0.0596336	0.739343	0.973081	n.s.	14.7017	15.1011	14.7628	15.1137	15.0288	14.6021
sp|Q96BN2|TADA1_HUMAN	TADA1	Transcriptional adapter 1 OS=Homo sapiens OX=9606 GN=TADA1 PE=1 SV=1	-0.0596811	0.68821	0.973081	n.s.	13.6451	13.7124	13.3997	13.4394	13.6004	13.8964
sp|Q9UKF6|CPSF3_HUMAN	CPSF3	Cleavage and polyadenylation specificity factor subunit 3 OS=Homo sapiens OX=9606 GN=CPSF3 PE=1 SV=1	-0.0608226	0.747032	0.973081	n.s.	16.8269	17.0557	16.7407	17.0613	17.0267	16.7178
sp|P49419|AL7A1_HUMAN	ALDH7A1	Alpha-aminoadipic semialdehyde dehydrogenase OS=Homo sapiens OX=9606 GN=ALDH7A1 PE=1 SV=5	-0.0613397	0.754633	0.973081	n.s.	16.8578	16.9734	17.0577	16.8143	16.9221	17.3365
sp|Q9P0N9|TBCD7_HUMAN	TBC1D7	TBC1 domain family member 7 OS=Homo sapiens OX=9606 GN=TBC1D7 PE=1 SV=1	-0.0619762	0.770617	0.973081	n.s.	14.2881	14.4647	14.2494	14.654	14.6007	13.9334
sp|Q5SW79|CE170_HUMAN	CEP170	Centrosomal protein of 170 kDa OS=Homo sapiens OX=9606 GN=CEP170 PE=1 SV=1	-0.0621376	0.779083	0.973163	n.s.	17.5936	17.487	17.4522	17.741	17.5106	17.4676
sp|P13521|SCG2_HUMAN	SCG2	Secretogranin-2 OS=Homo sapiens OX=9606 GN=SCG2 PE=1 SV=2	-0.0621725	0.645321	0.973081	n.s.	16.0481	16.3756	16.3754	16.2287	16.526	16.2309
sp|P18085|ARF4_HUMAN	ARF4	ADP-ribosylation factor 4 OS=Homo sapiens OX=9606 GN=ARF4 PE=1 SV=3	-0.0621868	0.713617	0.973081	n.s.	17.1438	17.0341	17.0332	16.9811	17.037	17.3796
sp|O76003|GLRX3_HUMAN	GLRX3	Glutaredoxin-3 OS=Homo sapiens OX=9606 GN=GLRX3 PE=1 SV=2	-0.0622798	0.709805	0.973081	n.s.	16.4696	16.7771	16.7561	16.4318	16.7867	16.9711
sp|P62857|RS28_HUMAN	RPS28	Small ribosomal subunit protein eS28 OS=Homo sapiens OX=9606 GN=RPS28 PE=1 SV=1	-0.0623692	0.495715	0.973081	n.s.	17.4158	17.2543	17.1696	17.4374	17.245	17.3444
sp|Q92896|GSLG1_HUMAN	GLG1	Golgi apparatus protein 1 OS=Homo sapiens OX=9606 GN=GLG1 PE=1 SV=2	-0.0626487	0.664246	0.973081	n.s.	14.9245	15.1858	15.3917	15.2746	15.3274	15.088
sp|P62330|ARF6_HUMAN	ARF6	ADP-ribosylation factor 6 OS=Homo sapiens OX=9606 GN=ARF6 PE=1 SV=2	-0.0628324	0.528296	0.973081	n.s.	16.4818	16.464	16.6319	16.4622	16.5489	16.7552
sp|P38606|VATA_HUMAN	ATP6V1A	V-type proton ATPase catalytic subunit A OS=Homo sapiens OX=9606 GN=ATP6V1A PE=1 SV=2	-0.0632843	0.759846	0.973081	n.s.	15.6438	15.7722	15.9594	15.6131	15.8566	16.0956
sp|Q92665|RT31_HUMAN	MRPS31	Small ribosomal subunit protein mS31 OS=Homo sapiens OX=9606 GN=MRPS31 PE=1 SV=3	-0.0633118	0.601348	0.973081	n.s.	16.878	17.0213	16.8595	16.846	16.9507	17.152
sp|P05156|CFAI_HUMAN	CFI	Complement factor I OS=Homo sapiens OX=9606 GN=CFI PE=1 SV=2	-0.0635497	0.77398	0.973081	n.s.	16.4848	17.0296	16.8882	16.8429	17.0148	16.7356
sp|Q13561|DCTN2_HUMAN	DCTN2	Dynactin subunit 2 OS=Homo sapiens OX=9606 GN=DCTN2 PE=1 SV=4	-0.0638978	0.711187	0.973081	n.s.	14.1383	14.2648	13.99	14.0413	14.2475	14.296
sp|Q9BUJ2|HNRL1_HUMAN	HNRNPUL1	Heterogeneous nuclear ribonucleoprotein U-like protein 1 OS=Homo sapiens OX=9606 GN=HNRNPUL1 PE=1 SV=2	-0.0640998	0.785447	0.973163	n.s.	17.3929	16.9692	17.1347	17.1492	17.2257	17.3142
sp|O15144|ARPC2_HUMAN	ARPC2	Actin-related protein 2/3 complex subunit 2 OS=Homo sapiens OX=9606 GN=ARPC2 PE=1 SV=1	-0.0642644	0.769314	0.973081	n.s.	16.8899	16.7152	16.9045	16.7807	16.7168	17.2048
sp|P33176|KINH_HUMAN	KIF5B	Kinesin-1 heavy chain OS=Homo sapiens OX=9606 GN=KIF5B PE=1 SV=1	-0.0644855	0.41229	0.973081	n.s.	16.9687	16.8749	16.9244	16.999	16.91	17.0525
sp|P12235|ADT1_HUMAN	SLC25A4	ADP/ATP translocase 1 OS=Homo sapiens OX=9606 GN=SLC25A4 PE=1 SV=4	-0.0645148	0.767217	0.973081	n.s.	17.1161	17.4105	17.2419	17.1671	17.1785	17.6165
sp|Q9BQG1|SYT3_HUMAN	SYT3	Synaptotagmin-3 OS=Homo sapiens OX=9606 GN=SYT3 PE=1 SV=1	-0.0648016	0.811272	0.97637	n.s.	16.6151	15.9192	16.6111	16.6459	16.1406	16.5531
sp|Q92841|DDX17_HUMAN	DDX17	Probable ATP-dependent RNA helicase DDX17 OS=Homo sapiens OX=9606 GN=DDX17 PE=1 SV=2	-0.0648089	0.414462	0.973081	n.s.	17.1797	17.1566	17.0935	17.265	17.2057	17.1535
sp|P63104|1433Z_HUMAN	YWHAZ	14-3-3 protein zeta/delta OS=Homo sapiens OX=9606 GN=YWHAZ PE=1 SV=1	-0.0648928	0.293468	0.973081	n.s.	17.0849	17.1612	17.1939	17.1577	17.3016	17.1754
sp|P62258|1433E_HUMAN	YWHAE	14-3-3 protein epsilon OS=Homo sapiens OX=9606 GN=YWHAE PE=1 SV=1	-0.0649564	0.687207	0.973081	n.s.	17.2907	17.4057	17.1411	17.2933	17.3972	17.3419
sp|Q99714|HCD2_HUMAN	HSD17B10	3-hydroxyacyl-CoA dehydrogenase type-2 OS=Homo sapiens OX=9606 GN=HSD17B10 PE=1 SV=3	-0.064962	0.769124	0.973081	n.s.	15.6076	15.915	15.8116	15.4741	15.8798	16.1752
sp|Q8N8A2|ANR44_HUMAN	ANKRD44	Serine/threonine-protein phosphatase 6 regulatory ankyrin repeat subunit B OS=Homo sapiens OX=9606 GN=ANKRD44 PE=1 SV=3	-0.0654086	0.670815	0.973081	n.s.	18.5613	18.3563	18.5698	18.4308	18.3825	18.8704
sp|P25705|ATPA_HUMAN	ATP5F1A	ATP synthase subunit alpha, mitochondrial OS=Homo sapiens OX=9606 GN=ATP5F1A PE=1 SV=1	-0.0654804	0.883482	0.990569	n.s.	17.179	17.4133	17.2762	17.1982	17.2934	17.5734
sp|P10809|CH60_HUMAN	HSPD1	60 kDa heat shock protein, mitochondrial OS=Homo sapiens OX=9606 GN=HSPD1 PE=1 SV=2	-0.0655805	0.639374	0.973081	n.s.	16.2455	16.5474	16.6298	16.421	16.6001	16.5983
sp|P55072|TERA_HUMAN	VCP	Transitional endoplasmic reticulum ATPase OS=Homo sapiens OX=9606 GN=VCP PE=1 SV=4	-0.0656506	0.79789	0.97465	n.s.	17.008	17.0813	17.2656	16.9492	17.1443	17.4583
sp|Q9Y4B5|MTCL1_HUMAN	MTCL1	Microtubule cross-linking factor 1 OS=Homo sapiens OX=9606 GN=MTCL1 PE=1 SV=5	-0.0660853	0.449164	0.973081	n.s.	16.9832	17.0177	16.8468	17.07	17.0059	16.9701
sp|P15121|ALDR_HUMAN	AKR1B1	Aldo-keto reductase family 1 member B1 OS=Homo sapiens OX=9606 GN=AKR1B1 PE=1 SV=3	-0.0665947	0.779799	0.973163	n.s.	18.0066	18.0111	18.2464	17.8684	18.1657	18.4297
sp|P37837|TALDO_HUMAN	TALDO1	Transaldolase OS=Homo sapiens OX=9606 GN=TALDO1 PE=1 SV=2	-0.066801	0.820312	0.97637	n.s.	15.6579	16.0396	16.3838	15.8579	16.188	16.2358
sp|P17600|SYN1_HUMAN	SYN1	Synapsin-1 OS=Homo sapiens OX=9606 GN=SYN1 PE=1 SV=3	-0.066809	0.709064	0.973081	n.s.	17.0037	17.0394	16.9518	16.7446	17.0207	17.43
sp|Q96DI7|SNR40_HUMAN	SNRNP40	U5 small nuclear ribonucleoprotein 40 kDa protein OS=Homo sapiens OX=9606 GN=SNRNP40 PE=1 SV=1	-0.0674919	0.613584	0.973081	n.s.	18.1361	18.0512	18.2977	18.2481	18.288	18.1514
sp|O43169|CYB5B_HUMAN	CYB5B	Cytochrome b5 type B OS=Homo sapiens OX=9606 GN=CYB5B PE=1 SV=3	-0.0679885	0.776382	0.973081	n.s.	15.5165	15.8781	15.1915	15.2485	15.6508	15.8909
sp|P34897|GLYM_HUMAN	SHMT2	Serine hydroxymethyltransferase, mitochondrial OS=Homo sapiens OX=9606 GN=SHMT2 PE=1 SV=3	-0.0680973	0.684501	0.973081	n.s.	16.5888	16.9972	16.9162	16.7522	16.8366	17.1176
sp|Q9UJX6|ANC2_HUMAN	ANAPC2	Anaphase-promoting complex subunit 2 OS=Homo sapiens OX=9606 GN=ANAPC2 PE=1 SV=1	-0.068145	0.402678	0.973081	n.s.	15.4024	15.6235	15.4171	15.5858	15.5909	15.4707
sp|Q9Y3D9|RT23_HUMAN	MRPS23	Small ribosomal subunit protein mS23 OS=Homo sapiens OX=9606 GN=MRPS23 PE=1 SV=2	-0.0682743	0.612036	0.973081	n.s.	15.9038	16.03	15.8212	15.9848	15.757	16.218
sp|P48735|IDHP_HUMAN	IDH2	Isocitrate dehydrogenase [NADP], mitochondrial OS=Homo sapiens OX=9606 GN=IDH2 PE=1 SV=2	-0.069221	0.79428	0.97465	n.s.	16.3224	16.4366	16.3028	16.0212	16.3445	16.9039
sp|P60891|PRPS1_HUMAN	PRPS1	Ribose-phosphate pyrophosphokinase 1 OS=Homo sapiens OX=9606 GN=PRPS1 PE=1 SV=2	-0.0692332	0.83755	0.978281	n.s.	17.5675	17.6518	17.4306	17.3444	17.5253	17.988
sp|Q15907|RB11B_HUMAN	RAB11B	Ras-related protein Rab-11B OS=Homo sapiens OX=9606 GN=RAB11B PE=1 SV=4	-0.0693533	0.577237	0.973081	n.s.	16.9181	17.1379	17.1902	17.0112	17.1567	17.2863
sp|Q9Y4W6|AFG32_HUMAN	AFG3L2	AFG3-like protein 2 OS=Homo sapiens OX=9606 GN=AFG3L2 PE=1 SV=2	-0.0694463	0.518751	0.973081	n.s.	16.2955	16.4644	16.2613	16.301	16.3542	16.5743
sp|P53355|DAPK1_HUMAN	DAPK1	Death-associated protein kinase 1 OS=Homo sapiens OX=9606 GN=DAPK1 PE=1 SV=6	-0.0694718	0.559174	0.973081	n.s.	14.8176	14.7948	14.7799	14.95	14.6884	14.9623
sp|P28799|GRN_HUMAN	GRN	Progranulin OS=Homo sapiens OX=9606 GN=GRN PE=1 SV=2	-0.0696447	0.467483	0.973081	n.s.	17.8069	17.807	17.8436	17.8153	18.0209	17.8302
sp|Q8N5L8|RP25L_HUMAN	RPP25L	Ribonuclease P protein subunit p25-like protein OS=Homo sapiens OX=9606 GN=RPP25L PE=1 SV=1	-0.0699242	0.51023	0.973081	n.s.	13.5477	13.6659	13.4618	13.4618	13.7822	13.6412
sp|Q9Y2H5|PKHA6_HUMAN	PLEKHA6	Pleckstrin homology domain-containing family A member 6 OS=Homo sapiens OX=9606 GN=PLEKHA6 PE=1 SV=4	-0.0700159	0.328795	0.973081	n.s.	16.5882	16.4489	16.4544	16.6003	16.5024	16.5989
sp|P07737|PROF1_HUMAN	PFN1	Profilin-1 OS=Homo sapiens OX=9606 GN=PFN1 PE=1 SV=2	-0.0705753	0.819305	0.97637	n.s.	16.5127	16.6349	16.7848	16.3397	16.6459	17.1584
sp|Q9Y383|LC7L2_HUMAN	LUC7L2	Putative RNA-binding protein Luc7-like 2 OS=Homo sapiens OX=9606 GN=LUC7L2 PE=1 SV=2	-0.070836	0.932077	0.994888	n.s.	16.8929	15.2554	15.2639	15.7188	15.8894	16.0165
sp|P62873|GBB1_HUMAN	GNB1	Guanine nucleotide-binding protein G(I)/G(S)/G(T) subunit beta-1 OS=Homo sapiens OX=9606 GN=GNB1 PE=1 SV=3	-0.0712956	0.453077	0.973081	n.s.	17.1206	17.2371	16.9127	17.1497	17.1687	17.1659
sp|Q16531|DDB1_HUMAN	DDB1	DNA damage-binding protein 1 OS=Homo sapiens OX=9606 GN=DDB1 PE=1 SV=1	-0.0717447	0.566559	0.973081	n.s.	16.4212	16.6946	16.3229	16.4378	16.5621	16.654
sp|Q13769|THOC5_HUMAN	THOC5	THO complex subunit 5 homolog OS=Homo sapiens OX=9606 GN=THOC5 PE=1 SV=2	-0.0723749	0.226989	0.973081	n.s.	15.7537	15.6773	15.7488	15.898	15.7712	15.7278
sp|Q9UI10|EI2BD_HUMAN	EIF2B4	Translation initiation factor eIF-2B subunit delta OS=Homo sapiens OX=9606 GN=EIF2B4 PE=1 SV=2	-0.0724908	0.542874	0.973081	n.s.	12.9103	13.0322	12.8639	12.8498	12.9399	13.2343
sp|Q13620|CUL4B_HUMAN	CUL4B	Cullin-4B OS=Homo sapiens OX=9606 GN=CUL4B PE=1 SV=4	-0.0725335	0.696037	0.973081	n.s.	15.0308	15.1001	15.2579	15.0937	14.9277	15.585
sp|O14787|TNPO2_HUMAN	TNPO2	Transportin-2 OS=Homo sapiens OX=9606 GN=TNPO2 PE=1 SV=3	-0.073485	0.72217	0.973081	n.s.	15.5699	15.721	15.6821	15.4076	15.6116	16.1742
sp|Q10471|GALT2_HUMAN	GALNT2	Polypeptide N-acetylgalactosaminyltransferase 2 OS=Homo sapiens OX=9606 GN=GALNT2 PE=1 SV=1	-0.0735733	0.490505	0.973081	n.s.	16.9271	17.007	17.0853	17.0651	16.914	17.2611
sp|Q9UBS4|DJB11_HUMAN	DNAJB11	DnaJ homolog subfamily B member 11 OS=Homo sapiens OX=9606 GN=DNAJB11 PE=1 SV=1	-0.0741488	0.402104	0.973081	n.s.	17.0467	17.1931	17.2	17.2606	17.3167	17.0851
sp|Q96A26|F162A_HUMAN	FAM162A	Protein FAM162A OS=Homo sapiens OX=9606 GN=FAM162A PE=1 SV=2	-0.0746788	0.755259	0.973081	n.s.	14.7229	15.1743	14.8863	14.685	14.8522	15.4703
sp|Q96FV9|THOC1_HUMAN	THOC1	THO complex subunit 1 OS=Homo sapiens OX=9606 GN=THOC1 PE=1 SV=1	-0.0751681	0.648581	0.973081	n.s.	15.4234	15.4713	15.2944	15.4909	15.7652	15.1584
sp|P62263|RS14_HUMAN	RPS14	Small ribosomal subunit protein uS11 OS=Homo sapiens OX=9606 GN=RPS14 PE=1 SV=3	-0.0752076	0.719273	0.973081	n.s.	16.1345	15.7601	16.0568	16.0638	15.855	16.2582
sp|P22314|UBA1_HUMAN	UBA1	Ubiquitin-like modifier-activating enzyme 1 OS=Homo sapiens OX=9606 GN=UBA1 PE=1 SV=3	-0.0752372	0.785735	0.973163	n.s.	17.7519	17.8535	17.9108	17.62	17.9132	18.2087
sp|O75083|WDR1_HUMAN	WDR1	WD repeat-containing protein 1 OS=Homo sapiens OX=9606 GN=WDR1 PE=1 SV=4	-0.0755297	0.751078	0.973081	n.s.	16.4504	16.6393	16.6499	16.2504	16.5666	17.1492
sp|P61204|ARF3_HUMAN	ARF3	ADP-ribosylation factor 3 OS=Homo sapiens OX=9606 GN=ARF3 PE=1 SV=2	-0.0757329	0.706953	0.973081	n.s.	17.6561	17.8109	17.6983	17.5526	17.7175	18.1224
sp|P39656|OST48_HUMAN	DDOST	Dolichyl-diphosphooligosaccharide--protein glycosyltransferase 48 kDa subunit OS=Homo sapiens OX=9606 GN=DDOST PE=1 SV=4	-0.0760512	0.644796	0.973081	n.s.	16.5834	16.7293	16.682	16.4872	16.6617	17.074
sp|P14618|KPYM_HUMAN	PKM	Pyruvate kinase PKM OS=Homo sapiens OX=9606 GN=PKM PE=1 SV=4	-0.0761653	0.899716	0.992137	n.s.	17.4846	17.5601	17.7164	17.3131	17.5997	18.0768
sp|O43314|VIP2_HUMAN	PPIP5K2	Inositol hexakisphosphate and diphosphoinositol-pentakisphosphate kinase 2 OS=Homo sapiens OX=9606 GN=PPIP5K2 PE=1 SV=3	-0.076741	0.62974	0.973081	n.s.	16.906	16.6848	16.7951	16.9966	16.713	16.9066
sp|Q12996|CSTF3_HUMAN	CSTF3	Cleavage stimulation factor subunit 3 OS=Homo sapiens OX=9606 GN=CSTF3 PE=1 SV=1	-0.0767982	0.455709	0.973081	n.s.	15.8763	16.0038	15.8803	16.0746	16.1111	15.8051
sp|P62891|RL39_HUMAN	RPL39	Large ribosomal subunit protein eL39 OS=Homo sapiens OX=9606 GN=RPL39 PE=1 SV=2	-0.0768497	0.559719	0.973081	n.s.	18.9005	18.8303	18.7192	18.8542	18.8098	19.0165
sp|Q9UBQ5|EIF3K_HUMAN	EIF3K	Eukaryotic translation initiation factor 3 subunit K OS=Homo sapiens OX=9606 GN=EIF3K PE=1 SV=1	-0.0776584	0.448993	0.973081	n.s.	16.2276	16.237	15.9214	16.2269	16.1799	16.2122
sp|P30153|2AAA_HUMAN	PPP2R1A	Serine/threonine-protein phosphatase 2A 65 kDa regulatory subunit A alpha isoform OS=Homo sapiens OX=9606 GN=PPP2R1A PE=1 SV=4	-0.0776763	0.582939	0.973081	n.s.	16.8196	17.0303	16.9085	16.8268	16.9948	17.1699
sp|Q9Y5P4|CERT_HUMAN	CERT1	Ceramide transfer protein OS=Homo sapiens OX=9606 GN=CERT1 PE=1 SV=1	-0.0778591	0.463864	0.973081	n.s.	15.035	14.9746	14.7039	14.995	14.9072	15.0449
sp|P43686|PRS6B_HUMAN	PSMC4	26S proteasome regulatory subunit 6B OS=Homo sapiens OX=9606 GN=PSMC4 PE=1 SV=2	-0.0778867	0.809817	0.97637	n.s.	14.216	14.4883	15.372	14.5242	14.9542	14.8315
sp|Q13627|DYR1A_HUMAN	DYRK1A	Dual specificity tyrosine-phosphorylation-regulated kinase 1A OS=Homo sapiens OX=9606 GN=DYRK1A PE=1 SV=2	-0.0781576	0.542943	0.973081	n.s.	16.6229	16.7276	16.6647	16.6916	16.6769	16.8812
sp|O15371|EIF3D_HUMAN	EIF3D	Eukaryotic translation initiation factor 3 subunit D OS=Homo sapiens OX=9606 GN=EIF3D PE=1 SV=1	-0.0782328	0.361586	0.973081	n.s.	17.0709	16.9683	16.847	17.1353	16.9682	17.0175
sp|P35221|CTNA1_HUMAN	CTNNA1	Catenin alpha-1 OS=Homo sapiens OX=9606 GN=CTNNA1 PE=1 SV=1	-0.0784457	0.609989	0.973081	n.s.	15.9739	15.9341	15.6473	15.8901	15.7342	16.1663
sp|P26599|PTBP1_HUMAN	PTBP1	Polypyrimidine tract-binding protein 1 OS=Homo sapiens OX=9606 GN=PTBP1 PE=1 SV=2	-0.0787862	0.258848	0.973081	n.s.	15.8894	15.9349	15.881	15.8742	16.0228	16.0447
sp|P61513|RL37A_HUMAN	RPL37A	Large ribosomal subunit protein eL43 OS=Homo sapiens OX=9606 GN=RPL37A PE=1 SV=2	-0.0794626	0.566554	0.973081	n.s.	14.8573	14.9752	15.1085	15.2397	14.8026	15.1371
sp|Q9NSD9|SYFB_HUMAN	FARSB	Phenylalanine--tRNA ligase beta subunit OS=Homo sapiens OX=9606 GN=FARSB PE=1 SV=3	-0.0796901	0.807484	0.97637	n.s.	16.7328	17.1441	17.9089	17.3854	17.578	17.0614
sp|Q86YP4|P66A_HUMAN	GATAD2A	Transcriptional repressor p66-alpha OS=Homo sapiens OX=9606 GN=GATAD2A PE=1 SV=1	-0.0796952	0.620941	0.973081	n.s.	16.0493	16.1181	15.7247	16.1911	16.1572	15.7829
sp|Q9Y4W2|LAS1L_HUMAN	LAS1L	Ribosomal biogenesis protein LAS1L OS=Homo sapiens OX=9606 GN=LAS1L PE=1 SV=2	-0.0797315	0.51031	0.973081	n.s.	14.5909	14.169	14.482	14.5385	14.4645	14.478
sp|Q9BZH6|WDR11_HUMAN	WDR11	WD repeat-containing protein 11 OS=Homo sapiens OX=9606 GN=WDR11 PE=1 SV=1	-0.0803901	0.615047	0.973081	n.s.	17.7569	17.8166	17.5096	17.6892	17.7434	17.8917
sp|Q96A33|CCD47_HUMAN	CCDC47	PAT complex subunit CCDC47 OS=Homo sapiens OX=9606 GN=CCDC47 PE=1 SV=1	-0.080544	0.424909	0.973081	n.s.	14.5283	14.8472	14.5551	14.7228	14.7198	14.7296
sp|P62851|RS25_HUMAN	RPS25	Small ribosomal subunit protein eS25 OS=Homo sapiens OX=9606 GN=RPS25 PE=1 SV=1	-0.0810522	0.532558	0.973081	n.s.	16.4752	16.2742	16.1098	16.292	16.3864	16.4239
sp|Q9Y4I1|MYO5A_HUMAN	MYO5A	Unconventional myosin-Va OS=Homo sapiens OX=9606 GN=MYO5A PE=1 SV=2	-0.0813099	0.696055	0.973081	n.s.	16.1737	15.987	15.954	16.09	16.0107	16.258
sp|Q7L576|CYFP1_HUMAN	CYFIP1	Cytoplasmic FMR1-interacting protein 1 OS=Homo sapiens OX=9606 GN=CYFIP1 PE=1 SV=1	-0.0814379	0.431852	0.973081	n.s.	15.7573	15.9408	15.7754	15.9979	15.9336	15.7863
sp|Q14978|NOLC1_HUMAN	NOLC1	Nucleolar and coiled-body phosphoprotein 1 OS=Homo sapiens OX=9606 GN=NOLC1 PE=1 SV=2	-0.081739	0.425387	0.973081	n.s.	17.7294	17.451	17.5802	17.5284	17.7803	17.6971
sp|P62191|PRS4_HUMAN	PSMC1	26S proteasome regulatory subunit 4 OS=Homo sapiens OX=9606 GN=PSMC1 PE=1 SV=1	-0.0817621	0.653197	0.973081	n.s.	15.7235	15.9401	15.6851	15.637	15.8835	16.0735
sp|P01024|CO3_HUMAN	C3	Complement C3 OS=Homo sapiens OX=9606 GN=C3 PE=1 SV=2	-0.0817762	0.301775	0.973081	n.s.	18.9036	18.9494	18.8895	19.0834	18.9504	18.9541
sp|P04844|RPN2_HUMAN	RPN2	Dolichyl-diphosphooligosaccharide--protein glycosyltransferase subunit 2 OS=Homo sapiens OX=9606 GN=RPN2 PE=1 SV=3	-0.0824505	0.33741	0.973081	n.s.	15.2672	15.3592	15.419	15.3414	15.3863	15.565
sp|P30876|RPB2_HUMAN	POLR2B	DNA-directed RNA polymerase II subunit RPB2 OS=Homo sapiens OX=9606 GN=POLR2B PE=1 SV=1	-0.0825562	0.450576	0.973081	n.s.	15.6325	15.496	15.679	15.6824	15.8578	15.5149
sp|Q53H12|AGK_HUMAN	AGK	Acylglycerol kinase, mitochondrial OS=Homo sapiens OX=9606 GN=AGK PE=1 SV=2	-0.0835748	0.561428	0.973081	n.s.	15.5841	15.8545	15.8351	15.6095	15.854	16.061
sp|P59998|ARPC4_HUMAN	ARPC4	Actin-related protein 2/3 complex subunit 4 OS=Homo sapiens OX=9606 GN=ARPC4 PE=1 SV=3	-0.0844291	0.776141	0.973081	n.s.	15.8851	15.8059	15.9773	15.6816	15.721	16.519
sp|P01772|HV333_HUMAN	IGHV3-33	Immunoglobulin heavy variable 3-33 OS=Homo sapiens OX=9606 GN=IGHV3-33 PE=1 SV=2	-0.0854904	0.204735	0.973081	n.s.	16.9967	16.8503	16.9598	17.0291	17.0652	16.969
sp|Q8NI27|THOC2_HUMAN	THOC2	THO complex subunit 2 OS=Homo sapiens OX=9606 GN=THOC2 PE=1 SV=2	-0.0856185	0.530112	0.973081	n.s.	15.7973	16.0438	15.8445	16.1184	16.0353	15.7887
sp|P68104|EF1A1_HUMAN	EEF1A1	Elongation factor 1-alpha 1 OS=Homo sapiens OX=9606 GN=EEF1A1 PE=1 SV=1	-0.0856497	0.819124	0.97637	n.s.	18.3978	18.5461	18.5074	18.2898	18.5499	18.8685
sp|Q5T200|ZC3HD_HUMAN	ZC3H13	Zinc finger CCCH domain-containing protein 13 OS=Homo sapiens OX=9606 GN=ZC3H13 PE=1 SV=1	-0.0860606	0.541965	0.973081	n.s.	17.2036	17.1695	17.1015	17.4343	17.2247	17.0737
sp|P17096|HMGA1_HUMAN	HMGA1	High mobility group protein HMG-I/HMG-Y OS=Homo sapiens OX=9606 GN=HMGA1 PE=1 SV=3	-0.0861954	0.775759	0.973081	n.s.	16.6394	16.5838	16.5706	16.3567	16.5138	17.182
sp|P78371|TCPB_HUMAN	CCT2	T-complex protein 1 subunit beta OS=Homo sapiens OX=9606 GN=CCT2 PE=1 SV=4	-0.0862053	0.65206	0.973081	n.s.	17.1975	17.1966	17.2165	17.1045	17.2596	17.505
sp|Q15555|MARE2_HUMAN	MAPRE2	Microtubule-associated protein RP/EB family member 2 OS=Homo sapiens OX=9606 GN=MAPRE2 PE=1 SV=1	-0.0864673	0.315344	0.973081	n.s.	15.8786	16.0595	16.0792	16.0124	16.1842	16.08
sp|P23246|SFPQ_HUMAN	SFPQ	Splicing factor, proline- and glutamine-rich OS=Homo sapiens OX=9606 GN=SFPQ PE=1 SV=2	-0.0869453	0.758382	0.973081	n.s.	17.622	17.4113	17.6206	17.4231	17.6246	17.867
sp|P46783|RS10_HUMAN	RPS10	Small ribosomal subunit protein eS10 OS=Homo sapiens OX=9606 GN=RPS10 PE=1 SV=1	-0.0870217	0.26556	0.973081	n.s.	16.1839	16.0099	16.185	16.2343	16.1343	16.2713
sp|Q9HD40|SPCS_HUMAN	SEPSECS	O-phosphoseryl-tRNA(Sec) selenium transferase OS=Homo sapiens OX=9606 GN=SEPSECS PE=1 SV=2	-0.0880818	0.521203	0.973081	n.s.	13.6207	13.9553	14.0777	13.9634	14.0772	13.8773
sp|P23368|MAOM_HUMAN	ME2	NAD-dependent malic enzyme, mitochondrial OS=Homo sapiens OX=9606 GN=ME2 PE=1 SV=1	-0.0886325	0.559359	0.973081	n.s.	16.6985	16.838	16.9858	16.7172	16.8663	17.2047
sp|Q9P206|K1522_HUMAN	KIAA1522	Uncharacterized protein KIAA1522 OS=Homo sapiens OX=9606 GN=KIAA1522 PE=1 SV=2	-0.0888006	0.818643	0.97637	n.s.	16.3693	16.5473	16.3317	16.5272	16.5802	16.4074
sp|P40227|TCPZ_HUMAN	CCT6A	T-complex protein 1 subunit zeta OS=Homo sapiens OX=9606 GN=CCT6A PE=1 SV=3	-0.0888403	0.569837	0.973081	n.s.	16.7716	16.7316	16.686	16.5608	16.8146	17.0805
sp|Q9UHV7|MED13_HUMAN	MED13	Mediator of RNA polymerase II transcription subunit 13 OS=Homo sapiens OX=9606 GN=MED13 PE=1 SV=3	-0.0891326	0.701972	0.973081	n.s.	17.2732	17.3071	17.2275	17.436	17.5441	17.095
sp|P19784|CSK22_HUMAN	CSNK2A2	Casein kinase II subunit alpha' OS=Homo sapiens OX=9606 GN=CSNK2A2 PE=1 SV=1	-0.0892497	0.337313	0.973081	n.s.	18.5167	18.4896	18.3971	18.472	18.4763	18.7228
sp|P41091|IF2G_HUMAN	EIF2S3	Eukaryotic translation initiation factor 2 subunit 3 OS=Homo sapiens OX=9606 GN=EIF2S3 PE=1 SV=3	-0.0895069	0.380378	0.973081	n.s.	16.0077	16.0674	16.2152	16.1373	16.0749	16.3466
sp|Q9HBL7|PLRKT_HUMAN	PLGRKT	Plasminogen receptor (KT) OS=Homo sapiens OX=9606 GN=PLGRKT PE=1 SV=1	-0.0896576	0.394647	0.973081	n.s.	16.5353	16.8713	16.6286	16.6959	16.8251	16.7831
sp|P04181|OAT_HUMAN	OAT	Ornithine aminotransferase, mitochondrial OS=Homo sapiens OX=9606 GN=OAT PE=1 SV=1	-0.0897532	0.662546	0.973081	n.s.	15.2779	15.3365	15.0264	15.0468	15.2302	15.6331
sp|P29144|TPP2_HUMAN	TPP2	Tripeptidyl-peptidase 2 OS=Homo sapiens OX=9606 GN=TPP2 PE=1 SV=4	-0.089826	0.391306	0.973081	n.s.	15.2765	15.3536	15.602	15.4465	15.5807	15.4743
sp|P62280|RS11_HUMAN	RPS11	Small ribosomal subunit protein uS17 OS=Homo sapiens OX=9606 GN=RPS11 PE=1 SV=3	-0.0898633	0.535877	0.973081	n.s.	19.0061	18.6493	18.9442	19.0289	18.828	19.0122
sp|Q96A83|COQA1_HUMAN	COL26A1	Collagen alpha-1(XXVI) chain OS=Homo sapiens OX=9606 GN=COL26A1 PE=1 SV=1	-0.0902072	0.690416	0.973081	n.s.	17.4823	17.9401	18.0686	18.159	17.6351	17.9676
sp|P23435|CBLN1_HUMAN	CBLN1	Cerebellin-1 OS=Homo sapiens OX=9606 GN=CBLN1 PE=1 SV=1	-0.0905949	0.769944	0.973081	n.s.	20.1316	20.2603	19.9916	20.8746	20.0856	19.6951
sp|P22392|NDKB_HUMAN	NME2	Nucleoside diphosphate kinase B OS=Homo sapiens OX=9606 GN=NME2 PE=1 SV=1	-0.0906473	0.541503	0.973081	n.s.	17.0328	17.1894	17.1783	16.9928	17.2549	17.4248
sp|Q14108|SCRB2_HUMAN	SCARB2	Lysosome membrane protein 2 OS=Homo sapiens OX=9606 GN=SCARB2 PE=1 SV=2	-0.0908021	0.215401	0.973081	n.s.	16.9578	17.1158	17.0796	17.1828	17.1769	17.0659
sp|P24539|AT5F1_HUMAN	ATP5PB	ATP synthase F(0) complex subunit B1, mitochondrial OS=Homo sapiens OX=9606 GN=ATP5PB PE=1 SV=2	-0.0910093	0.618111	0.973081	n.s.	17.2427	17.3548	17.4419	17.2458	17.3452	17.7215
sp|Q9H871|RMD5A_HUMAN	RMND5A	E3 ubiquitin-protein transferase RMND5A OS=Homo sapiens OX=9606 GN=RMND5A PE=1 SV=1	-0.0911379	0.567637	0.973081	n.s.	16.4129	15.9934	16.3706	16.5411	16.3634	16.1458
sp|P35580|MYH10_HUMAN	MYH10	Myosin-10 OS=Homo sapiens OX=9606 GN=MYH10 PE=1 SV=3	-0.091247	0.6964	0.973081	n.s.	16.8882	16.5764	16.7031	16.7884	16.6539	16.9991
sp|P48556|PSMD8_HUMAN	PSMD8	26S proteasome non-ATPase regulatory subunit 8 OS=Homo sapiens OX=9606 GN=PSMD8 PE=1 SV=2	-0.0913162	0.662387	0.973081	n.s.	15.3095	15.5895	15.6033	15.2495	15.5367	15.9901
sp|P30041|PRDX6_HUMAN	PRDX6	Peroxiredoxin-6 OS=Homo sapiens OX=9606 GN=PRDX6 PE=1 SV=3	-0.091441	0.560832	0.973081	n.s.	16.3867	16.4778	16.525	16.3988	16.4304	16.8346
sp|Q9H2U1|DHX36_HUMAN	DHX36	ATP-dependent DNA/RNA helicase DHX36 OS=Homo sapiens OX=9606 GN=DHX36 PE=1 SV=2	-0.091485	0.295456	0.973081	n.s.	16.2365	16.0619	16.2071	16.2169	16.1967	16.3664
sp|P51452|DUS3_HUMAN	DUSP3	Dual specificity protein phosphatase 3 OS=Homo sapiens OX=9606 GN=DUSP3 PE=1 SV=1	-0.0915559	0.337922	0.973081	n.s.	15.1566	15.3145	15.4163	15.2875	15.3957	15.4788
sp|Q99798|ACON_HUMAN	ACO2	Aconitate hydratase, mitochondrial OS=Homo sapiens OX=9606 GN=ACO2 PE=1 SV=2	-0.0921437	0.635971	0.973081	n.s.	15.8537	16.3089	16.2574	16.0011	16.2278	16.4676
sp|Q86V81|THOC4_HUMAN	ALYREF	THO complex subunit 4 OS=Homo sapiens OX=9606 GN=ALYREF PE=1 SV=3	-0.0923514	0.211216	0.973081	n.s.	15.4676	15.3811	15.4037	15.5127	15.4853	15.5314
sp|Q93009|UBP7_HUMAN	USP7	Ubiquitin carboxyl-terminal hydrolase 7 OS=Homo sapiens OX=9606 GN=USP7 PE=1 SV=2	-0.0935067	0.349194	0.973081	n.s.	15.5363	15.4224	15.6217	15.708	15.7014	15.4515
sp|P31930|QCR1_HUMAN	UQCRC1	Cytochrome b-c1 complex subunit 1, mitochondrial OS=Homo sapiens OX=9606 GN=UQCRC1 PE=1 SV=3	-0.0936535	0.742565	0.973081	n.s.	15.7477	15.8114	16.1702	15.5774	15.854	16.5788
sp|P28370|SMCA1_HUMAN	SMARCA1	Probable global transcription activator SNF2L1 OS=Homo sapiens OX=9606 GN=SMARCA1 PE=1 SV=2	-0.0939534	0.584459	0.973081	n.s.	15.7055	15.5904	16.1409	15.8634	15.7833	16.072
sp|Q9BS26|ERP44_HUMAN	ERP44	Endoplasmic reticulum resident protein 44 OS=Homo sapiens OX=9606 GN=ERP44 PE=1 SV=1	-0.0946001	0.436427	0.973081	n.s.	14.9007	15.2993	14.9989	15.0813	15.208	15.1934
sp|P60866|RS20_HUMAN	RPS20	Small ribosomal subunit protein uS10 OS=Homo sapiens OX=9606 GN=RPS20 PE=1 SV=1	-0.0952044	0.559564	0.973081	n.s.	16.694	16.5214	16.8956	16.7341	16.6661	16.9965
sp|Q96I24|FUBP3_HUMAN	FUBP3	Far upstream element-binding protein 3 OS=Homo sapiens OX=9606 GN=FUBP3 PE=1 SV=2	-0.0956594	0.259013	0.973081	n.s.	15.6113	15.6749	15.6803	15.6492	15.7397	15.8646
sp|Q9HAN9|NMNA1_HUMAN	NMNAT1	Nicotinamide/nicotinic acid mononucleotide adenylyltransferase 1 OS=Homo sapiens OX=9606 GN=NMNAT1 PE=1 SV=1	-0.0959022	0.400705	0.973081	n.s.	15.9591	15.831	15.6142	15.8579	15.8403	15.9939
sp|Q86UR5|RIMS1_HUMAN	RIMS1	Regulating synaptic membrane exocytosis protein 1 OS=Homo sapiens OX=9606 GN=RIMS1 PE=1 SV=1	-0.0962823	0.733918	0.973081	n.s.	14.0784	14.269	13.2999	14.2203	13.7719	13.9438
sp|Q16576|RBBP7_HUMAN	RBBP7	Histone-binding protein RBBP7 OS=Homo sapiens OX=9606 GN=RBBP7 PE=1 SV=1	-0.0963738	0.538369	0.973081	n.s.	16.9067	16.9032	16.5968	16.9568	16.9356	16.8034
sp|Q14576|ELAV3_HUMAN	ELAVL3	ELAV-like protein 3 OS=Homo sapiens OX=9606 GN=ELAVL3 PE=2 SV=3	-0.0966139	0.537736	0.973081	n.s.	17.1454	16.8914	17.1046	17.2041	17.0095	17.2176
sp|Q68DU8|KCD16_HUMAN	KCTD16	BTB/POZ domain-containing protein KCTD16 OS=Homo sapiens OX=9606 GN=KCTD16 PE=1 SV=1	-0.0966381	0.461052	0.973081	n.s.	17.3407	17.2966	17.4621	17.4685	17.2338	17.687
sp|Q86W42|THOC6_HUMAN	THOC6	THO complex subunit 6 homolog OS=Homo sapiens OX=9606 GN=THOC6 PE=1 SV=1	-0.0967705	0.264908	0.973081	n.s.	16.9708	17.0689	17.0085	17.1836	17.193	16.962
sp|P50336|PPOX_HUMAN	PPOX	Protoporphyrinogen oxidase OS=Homo sapiens OX=9606 GN=PPOX PE=1 SV=1	-0.096876	0.410862	0.973081	n.s.	15.5597	15.6863	15.7147	15.5542	15.7508	15.9463
sp|Q6ZMT4|KDM7A_HUMAN	KDM7A	Lysine-specific demethylase 7A OS=Homo sapiens OX=9606 GN=KDM7A PE=1 SV=2	-0.0969898	0.713818	0.973081	n.s.	16.4709	16.1186	17.054	16.902	16.5296	16.503
sp|P55795|HNRH2_HUMAN	HNRNPH2	Heterogeneous nuclear ribonucleoprotein H2 OS=Homo sapiens OX=9606 GN=HNRNPH2 PE=1 SV=1	-0.0970286	0.325949	0.973081	n.s.	17.2881	17.0408	17.3194	17.2375	17.3201	17.3817
sp|Q9Y281|COF2_HUMAN	CFL2	Cofilin-2 OS=Homo sapiens OX=9606 GN=CFL2 PE=1 SV=1	-0.0978217	0.763221	0.973081	n.s.	17.7307	17.8579	17.5749	17.4891	17.8305	18.1373
sp|P63244|RACK1_HUMAN	RACK1	Small ribosomal subunit protein RACK1 OS=Homo sapiens OX=9606 GN=RACK1 PE=1 SV=3	-0.0984205	0.439532	0.973081	n.s.	14.7521	14.8048	15.1043	14.9493	14.9264	15.0808
sp|Q13423|NNTM_HUMAN	NNT	NAD(P) transhydrogenase, mitochondrial OS=Homo sapiens OX=9606 GN=NNT PE=1 SV=3	-0.0992361	0.600188	0.973081	n.s.	15.6659	15.9671	16.0449	15.8317	15.8699	16.274
sp|Q9NTK5|OLA1_HUMAN	OLA1	Obg-like ATPase 1 OS=Homo sapiens OX=9606 GN=OLA1 PE=1 SV=2	-0.0993344	0.702632	0.973081	n.s.	16.3517	16.4927	16.6504	16.3375	16.5695	16.8857
sp|P40939|ECHA_HUMAN	HADHA	Trifunctional enzyme subunit alpha, mitochondrial OS=Homo sapiens OX=9606 GN=HADHA PE=1 SV=2	-0.0995096	0.699223	0.973081	n.s.	15.7906	15.9561	16.0306	15.7892	15.9584	16.3283
sp|P55786|PSA_HUMAN	NPEPPS	Puromycin-sensitive aminopeptidase OS=Homo sapiens OX=9606 GN=NPEPPS PE=1 SV=2	-0.100778	0.698899	0.973081	n.s.	14.475	14.2492	14.7528	14.2369	14.6275	14.915
sp|P24534|EF1B_HUMAN	EEF1B2	Elongation factor 1-beta OS=Homo sapiens OX=9606 GN=EEF1B2 PE=1 SV=3	-0.100955	0.541218	0.973081	n.s.	15.6223	15.5994	15.809	15.4898	15.767	16.0768
sp|P13639|EF2_HUMAN	EEF2	Elongation factor 2 OS=Homo sapiens OX=9606 GN=EEF2 PE=1 SV=4	-0.101529	0.60358	0.973081	n.s.	16.6316	16.6216	16.8238	16.4786	16.7586	17.1444
sp|Q9NRX4|PHP14_HUMAN	PHPT1	14 kDa phosphohistidine phosphatase OS=Homo sapiens OX=9606 GN=PHPT1 PE=1 SV=1	-0.101704	0.618838	0.973081	n.s.	18.1115	18.2675	18.2765	17.8825	18.4621	18.6161
sp|P00367|DHE3_HUMAN	GLUD1	Glutamate dehydrogenase 1, mitochondrial OS=Homo sapiens OX=9606 GN=GLUD1 PE=1 SV=2	-0.101784	0.400648	0.973081	n.s.	14.3664	14.6832	14.7137	14.5735	14.7154	14.7796
sp|Q8ND56|LS14A_HUMAN	LSM14A	Protein LSM14 homolog A OS=Homo sapiens OX=9606 GN=LSM14A PE=1 SV=3	-0.102104	0.732768	0.973081	n.s.	17.006	16.9093	16.9827	17.3776	17.2411	16.5856
sp|P30050|RL12_HUMAN	RPL12	Large ribosomal subunit protein uL11 OS=Homo sapiens OX=9606 GN=RPL12 PE=1 SV=1	-0.102433	0.400956	0.973081	n.s.	17.1541	16.9289	16.9084	17.1319	16.9698	17.197
sp|P39019|RS19_HUMAN	RPS19	Small ribosomal subunit protein eS19 OS=Homo sapiens OX=9606 GN=RPS19 PE=1 SV=2	-0.102601	0.0293865	0.659431	n.s.	16.4957	16.4326	16.4418	16.5724	16.5239	16.5817
sp|Q6P2Q9|PRP8_HUMAN	PRPF8	Pre-mRNA-processing-splicing factor 8 OS=Homo sapiens OX=9606 GN=PRPF8 PE=1 SV=2	-0.102785	0.0547967	0.742994	n.s.	16.7743	16.7966	16.7223	16.8857	16.8976	16.8182
sp|P16989|YBOX3_HUMAN	YBX3	Y-box-binding protein 3 OS=Homo sapiens OX=9606 GN=YBX3 PE=1 SV=4	-0.10282	0.236121	0.973081	n.s.	16.2823	16.1786	16.2481	16.4805	16.2074	16.3294
sp|P35222|CTNB1_HUMAN	CTNNB1	Catenin beta-1 OS=Homo sapiens OX=9606 GN=CTNNB1 PE=1 SV=1	-0.103035	0.578586	0.973081	n.s.	15.8759	15.4993	15.4118	15.7842	15.4498	15.8622
sp|Q07065|CKAP4_HUMAN	CKAP4	Cytoskeleton-associated protein 4 OS=Homo sapiens OX=9606 GN=CKAP4 PE=1 SV=2	-0.103144	0.492744	0.973081	n.s.	17.1276	16.9484	16.987	17.0852	16.9398	17.3475
sp|Q86YW9|MD12L_HUMAN	MED12L	Mediator of RNA polymerase II transcription subunit 12-like protein OS=Homo sapiens OX=9606 GN=MED12L PE=1 SV=2	-0.103694	0.613202	0.973081	n.s.	14.8646	14.8646	14.712	14.9087	15.311	14.5327
sp|P50991|TCPD_HUMAN	CCT4	T-complex protein 1 subunit delta OS=Homo sapiens OX=9606 GN=CCT4 PE=1 SV=4	-0.104881	0.611242	0.973081	n.s.	17.2339	17.4107	17.0954	17.1633	17.3075	17.5837
sp|P62277|RS13_HUMAN	RPS13	Small ribosomal subunit protein uS15 OS=Homo sapiens OX=9606 GN=RPS13 PE=1 SV=2	-0.104992	0.492444	0.973081	n.s.	18.1791	17.831	18.0271	18.1554	18.0448	18.152
sp|P25398|RS12_HUMAN	RPS12	Small ribosomal subunit protein eS12 OS=Homo sapiens OX=9606 GN=RPS12 PE=1 SV=3	-0.105131	0.500912	0.973081	n.s.	16.7565	16.6729	16.977	16.9874	16.8175	16.917
sp|P05141|ADT2_HUMAN	SLC25A5	ADP/ATP translocase 2 OS=Homo sapiens OX=9606 GN=SLC25A5 PE=1 SV=7	-0.105484	0.732646	0.973081	n.s.	17.3117	17.4766	17.4762	17.2838	17.448	17.8491
sp|P61247|RS3A_HUMAN	RPS3A	Small ribosomal subunit protein eS1 OS=Homo sapiens OX=9606 GN=RPS3A PE=1 SV=2	-0.106541	0.220842	0.973081	n.s.	15.8997	15.6424	15.7651	15.9437	15.8105	15.8725
sp|Q92747|ARC1A_HUMAN	ARPC1A	Actin-related protein 2/3 complex subunit 1A OS=Homo sapiens OX=9606 GN=ARPC1A PE=1 SV=2	-0.106855	0.598299	0.973081	n.s.	17.2494	17.1589	17.2743	17.1093	17.2178	17.6761
sp|P52209|6PGD_HUMAN	PGD	6-phosphogluconate dehydrogenase, decarboxylating OS=Homo sapiens OX=9606 GN=PGD PE=1 SV=3	-0.107317	0.664611	0.973081	n.s.	16.9469	17.0202	17.0999	16.8041	17.0856	17.4992
sp|P06576|ATPB_HUMAN	ATP5F1B	ATP synthase subunit beta, mitochondrial OS=Homo sapiens OX=9606 GN=ATP5F1B PE=1 SV=3	-0.107671	0.658251	0.973081	n.s.	16.7711	17.0691	17.1608	16.839	16.9927	17.4922
sp|P50914|RL14_HUMAN	RPL14	Large ribosomal subunit protein eL14 OS=Homo sapiens OX=9606 GN=RPL14 PE=1 SV=4	-0.107853	0.691118	0.973081	n.s.	18.2507	18.1722	18.0627	18.1994	18.0821	18.5278
sp|Q9Y2P8|RCL1_HUMAN	RCL1	RNA 3'-terminal phosphate cyclase-like protein OS=Homo sapiens OX=9606 GN=RCL1 PE=1 SV=3	-0.108387	0.601753	0.973081	n.s.	15.0572	14.7689	14.8651	14.9015	14.692	15.4228
sp|Q14254|FLOT2_HUMAN	FLOT2	Flotillin-2 OS=Homo sapiens OX=9606 GN=FLOT2 PE=1 SV=2	-0.108626	0.765649	0.973081	n.s.	16.1072	16.3792	16.4527	16.3265	16.9263	16.0121
sp|O95696|BRD1_HUMAN	BRD1	Bromodomain-containing protein 1 OS=Homo sapiens OX=9606 GN=BRD1 PE=1 SV=1	-0.108872	0.651179	0.973081	n.s.	14.8996	14.8613	15.0788	14.7629	14.8199	15.5836
sp|P00387|NB5R3_HUMAN	CYB5R3	NADH-cytochrome b5 reductase 3 OS=Homo sapiens OX=9606 GN=CYB5R3 PE=1 SV=3	-0.10899	0.674595	0.973081	n.s.	17.1549	17.1788	17.4323	17.1024	17.2237	17.7669
sp|P05387|RLA2_HUMAN	RPLP2	Large ribosomal subunit protein P2 OS=Homo sapiens OX=9606 GN=RPLP2 PE=1 SV=1	-0.109167	0.784687	0.973163	n.s.	17.6967	17.0293	16.5371	16.7846	17.0282	17.7779
sp|P62249|RS16_HUMAN	RPS16	Small ribosomal subunit protein uS9 OS=Homo sapiens OX=9606 GN=RPS16 PE=1 SV=2	-0.109485	0.282649	0.973081	n.s.	17.8869	17.9349	17.9152	17.9984	17.8832	18.1838
sp|Q15424|SAFB1_HUMAN	SAFB	Scaffold attachment factor B1 OS=Homo sapiens OX=9606 GN=SAFB PE=1 SV=4	-0.109591	0.316247	0.973081	n.s.	18.0638	18.3274	18.2545	18.3578	18.4251	18.1915
sp|O00232|PSD12_HUMAN	PSMD12	26S proteasome non-ATPase regulatory subunit 12 OS=Homo sapiens OX=9606 GN=PSMD12 PE=1 SV=3	-0.109748	0.859548	0.983356	n.s.	17.4545	17.7407	17.494	17.2545	17.6525	18.1114
sp|Q92769|HDAC2_HUMAN	HDAC2	Histone deacetylase 2 OS=Homo sapiens OX=9606 GN=HDAC2 PE=1 SV=2	-0.110281	0.537966	0.973081	n.s.	17.1063	16.9345	16.4591	16.9535	17.0134	16.8638
sp|Q9UJ70|NAGK_HUMAN	NAGK	N-acetyl-D-glucosamine kinase OS=Homo sapiens OX=9606 GN=NAGK PE=1 SV=4	-0.110487	0.170328	0.962295	n.s.	16.4634	16.4822	16.3434	16.6288	16.5491	16.4426
sp|P17987|TCPA_HUMAN	TCP1	T-complex protein 1 subunit alpha OS=Homo sapiens OX=9606 GN=TCP1 PE=1 SV=1	-0.11063	0.445185	0.973081	n.s.	16.3535	16.4348	16.3889	16.3235	16.473	16.7126
sp|O75439|MPPB_HUMAN	PMPCB	Mitochondrial-processing peptidase subunit beta OS=Homo sapiens OX=9606 GN=PMPCB PE=1 SV=2	-0.110655	0.602654	0.973081	n.s.	15.7965	15.9404	15.8184	15.6951	15.7618	16.4303
sp|P62266|RS23_HUMAN	RPS23	Small ribosomal subunit protein uS12 OS=Homo sapiens OX=9606 GN=RPS23 PE=1 SV=3	-0.110684	0.763779	0.973081	n.s.	15.5299	14.9007	16.3241	15.6906	15.8713	15.5247
sp|Q13148|TADBP_HUMAN	TARDBP	TAR DNA-binding protein 43 OS=Homo sapiens OX=9606 GN=TARDBP PE=1 SV=1	-0.110854	0.314444	0.973081	n.s.	16.2964	16.4594	16.3127	16.4524	16.6088	16.3398
sp|O95983|MBD3_HUMAN	MBD3	Methyl-CpG-binding domain protein 3 OS=Homo sapiens OX=9606 GN=MBD3 PE=1 SV=1	-0.11234	0.368611	0.973081	n.s.	17.3665	17.3888	17.0906	17.5716	17.305	17.3064
sp|O75390|CISY_HUMAN	CS	Citrate synthase, mitochondrial OS=Homo sapiens OX=9606 GN=CS PE=1 SV=2	-0.1124	0.699913	0.973081	n.s.	16.9633	17.1536	17.4125	16.9772	17.2399	17.6495
sp|Q15005|SPCS2_HUMAN	SPCS2	Signal peptidase complex subunit 2 OS=Homo sapiens OX=9606 GN=SPCS2 PE=1 SV=3	-0.112923	0.326476	0.973081	n.s.	16.4077	16.6628	16.4396	16.4517	16.6553	16.7418
sp|Q9Y262|EIF3L_HUMAN	EIF3L	Eukaryotic translation initiation factor 3 subunit L OS=Homo sapiens OX=9606 GN=EIF3L PE=1 SV=1	-0.113071	0.131571	0.902683	n.s.	15.7145	15.6594	15.4964	15.7788	15.7176	15.7132
sp|Q96HN2|SAHH3_HUMAN	AHCYL2	Adenosylhomocysteinase 3 OS=Homo sapiens OX=9606 GN=AHCYL2 PE=1 SV=1	-0.113134	0.605156	0.973081	n.s.	12.6297	13.4751	12.9913	13.1653	13.1784	13.0918
sp|O75569|PRKRA_HUMAN	PRKRA	Interferon-inducible double-stranded RNA-dependent protein kinase activator A OS=Homo sapiens OX=9606 GN=PRKRA PE=1 SV=1	-0.113219	0.549798	0.973081	n.s.	16.3549	16.1358	16.132	16.3987	16.1362	16.4274
sp|O75947|ATP5H_HUMAN	ATP5PD	ATP synthase subunit d, mitochondrial OS=Homo sapiens OX=9606 GN=ATP5PD PE=1 SV=3	-0.113823	0.611271	0.973081	n.s.	17.0071	17.1688	17.0056	16.8847	17.1594	17.4789
sp|Q13459|MYO9B_HUMAN	MYO9B	Unconventional myosin-IXb OS=Homo sapiens OX=9606 GN=MYO9B PE=1 SV=3	-0.114069	0.398931	0.973081	n.s.	14.7132	14.8829	14.8942	14.6957	14.9958	15.141
sp|Q9NP72|RAB18_HUMAN	RAB18	Ras-related protein Rab-18 OS=Homo sapiens OX=9606 GN=RAB18 PE=1 SV=1	-0.114289	0.421118	0.973081	n.s.	15.0055	14.5432	14.8569	14.8685	14.8299	15.0502
sp|O60282|KIF5C_HUMAN	KIF5C	Kinesin heavy chain isoform 5C OS=Homo sapiens OX=9606 GN=KIF5C PE=1 SV=1	-0.114412	0.387667	0.973081	n.s.	16.4798	16.2547	16.412	16.5493	16.3807	16.5597
sp|Q15147|PLCB4_HUMAN	PLCB4	1-phosphatidylinositol 4,5-bisphosphate phosphodiesterase beta-4 OS=Homo sapiens OX=9606 GN=PLCB4 PE=1 SV=3	-0.114531	0.380742	0.973081	n.s.	15.2144	15.2876	15.4506	15.3882	15.2519	15.656
sp|Q15046|SYK_HUMAN	KARS1	Lysine--tRNA ligase OS=Homo sapiens OX=9606 GN=KARS1 PE=1 SV=3	-0.11473	0.511227	0.973081	n.s.	16.2934	16.443	16.4776	16.3113	16.3602	16.8867
sp|P62937|PPIA_HUMAN	PPIA	Peptidyl-prolyl cis-trans isomerase A OS=Homo sapiens OX=9606 GN=PPIA PE=1 SV=2	-0.114765	0.593929	0.973081	n.s.	17.8738	17.9991	17.9722	17.7351	18.0852	18.3691
sp|Q9P016|THYN1_HUMAN	THYN1	Thymocyte nuclear protein 1 OS=Homo sapiens OX=9606 GN=THYN1 PE=1 SV=1	-0.114809	0.305873	0.973081	n.s.	16.0208	16.2505	16.133	16.0765	16.2814	16.3907
sp|P62701|RS4X_HUMAN	RPS4X	Small ribosomal subunit protein eS4, X isoform OS=Homo sapiens OX=9606 GN=RPS4X PE=1 SV=2	-0.115372	0.43172	0.973081	n.s.	17.1005	16.7052	16.8552	17.0918	16.8595	17.0557
sp|P07951|TPM2_HUMAN	TPM2	Tropomyosin beta chain OS=Homo sapiens OX=9606 GN=TPM2 PE=1 SV=1	-0.116491	0.555121	0.973081	n.s.	17.2177	17.4172	16.9256	17.2422	17.2322	17.4356
sp|P0CG32|ZCC18_HUMAN	ZCCHC18	Zinc finger CCHC domain-containing protein 18 OS=Homo sapiens OX=9606 GN=ZCCHC18 PE=3 SV=1	-0.117291	0.618651	0.973081	n.s.	18.865	18.6978	18.8741	18.868	18.5131	19.4077
sp|P52298|NCBP2_HUMAN	NCBP2	Nuclear cap-binding protein subunit 2 OS=Homo sapiens OX=9606 GN=NCBP2 PE=1 SV=1	-0.118335	0.354033	0.973081	n.s.	16.6722	16.3477	16.4107	16.7357	16.5586	16.4914
sp|P63261|ACTG_HUMAN	ACTG1	Actin, cytoplasmic 2 OS=Homo sapiens OX=9606 GN=ACTG1 PE=1 SV=1	-0.118735	0.546585	0.973081	n.s.	16.2106	16.2796	16.1252	16.0673	16.1953	16.7091
sp|P30084|ECHM_HUMAN	ECHS1	Enoyl-CoA hydratase, mitochondrial OS=Homo sapiens OX=9606 GN=ECHS1 PE=1 SV=4	-0.118923	0.708637	0.973081	n.s.	16.2599	16.6021	16.6508	16.2786	16.5334	17.0576
sp|Q13263|TIF1B_HUMAN	TRIM28	Transcription intermediary factor 1-beta OS=Homo sapiens OX=9606 GN=TRIM28 PE=1 SV=5	-0.118933	0.55464	0.973081	n.s.	16.8738	17.2943	16.9675	16.901	17.3468	17.2446
sp|P61158|ARP3_HUMAN	ACTR3	Actin-related protein 3 OS=Homo sapiens OX=9606 GN=ACTR3 PE=1 SV=3	-0.120433	0.471438	0.973081	n.s.	15.9628	15.8472	15.6801	15.7252	15.8796	16.2466
sp|Q9NPJ6|MED4_HUMAN	MED4	Mediator of RNA polymerase II transcription subunit 4 OS=Homo sapiens OX=9606 GN=MED4 PE=1 SV=1	-0.12081	0.650823	0.973081	n.s.	17.6734	17.7274	17.5328	17.8604	17.9289	17.5068
sp|P14543|NID1_HUMAN	NID1	Nidogen-1 OS=Homo sapiens OX=9606 GN=NID1 PE=1 SV=3	-0.121113	0.770825	0.973081	n.s.	16.4015	16.5944	17.0844	16.6989	17.0702	16.6746
sp|A0JLT2|MED19_HUMAN	MED19	Mediator of RNA polymerase II transcription subunit 19 OS=Homo sapiens OX=9606 GN=MED19 PE=1 SV=2	-0.121587	0.530238	0.973081	n.s.	16.2332	15.695	16.2054	16.2732	16.3099	15.9154
sp|P40925|MDHC_HUMAN	MDH1	Malate dehydrogenase, cytoplasmic OS=Homo sapiens OX=9606 GN=MDH1 PE=1 SV=4	-0.121634	0.622337	0.973081	n.s.	15.205	15.6807	16.0617	15.6209	15.8992	15.7922
sp|Q92945|FUBP2_HUMAN	KHSRP	Far upstream element-binding protein 2 OS=Homo sapiens OX=9606 GN=KHSRP PE=1 SV=4	-0.122153	0.712215	0.973081	n.s.	18.6763	19.0735	19.1357	18.8703	19.3218	19.0597
sp|O14980|XPO1_HUMAN	XPO1	Exportin-1 OS=Homo sapiens OX=9606 GN=XPO1 PE=1 SV=1	-0.1223	0.576217	0.973081	n.s.	15.0566	15.247	15.2589	15.027	15.2994	15.603
sp|P67809|YBOX1_HUMAN	YBX1	Y-box-binding protein 1 OS=Homo sapiens OX=9606 GN=YBX1 PE=1 SV=3	-0.12275	0.28553	0.973081	n.s.	15.4843	15.1614	15.3448	15.5829	15.3465	15.4294
sp|P50395|GDIB_HUMAN	GDI2	Rab GDP dissociation inhibitor beta OS=Homo sapiens OX=9606 GN=GDI2 PE=1 SV=2	-0.123418	0.254788	0.973081	n.s.	17.3111	17.2529	17.4883	17.3474	17.6241	17.451
sp|Q9GZR7|DDX24_HUMAN	DDX24	ATP-dependent RNA helicase DDX24 OS=Homo sapiens OX=9606 GN=DDX24 PE=1 SV=1	-0.123494	0.406553	0.973081	n.s.	14.0586	14.1411	14.0828	14.2539	13.9277	14.4714
sp|P62312|LSM6_HUMAN	LSM6	U6 snRNA-associated Sm-like protein LSm6 OS=Homo sapiens OX=9606 GN=LSM6 PE=1 SV=1	-0.12381	0.0483639	0.734561	n.s.	16.879	16.9867	16.899	16.9709	17.0507	17.1145
sp|Q9Y2W1|TR150_HUMAN	THRAP3	Thyroid hormone receptor-associated protein 3 OS=Homo sapiens OX=9606 GN=THRAP3 PE=1 SV=2	-0.123866	0.839506	0.978281	n.s.	17.3439	16.8804	17.1811	17.8438	17.3148	16.6185
sp|Q96HS1|PGAM5_HUMAN	PGAM5	Serine/threonine-protein phosphatase PGAM5, mitochondrial OS=Homo sapiens OX=9606 GN=PGAM5 PE=1 SV=2	-0.124427	0.533088	0.973081	n.s.	18.0138	17.733	17.7223	18.1777	17.8413	17.8233
sp|Q16537|2A5E_HUMAN	PPP2R5E	Serine/threonine-protein phosphatase 2A 56 kDa regulatory subunit epsilon isoform OS=Homo sapiens OX=9606 GN=PPP2R5E PE=1 SV=1	-0.124462	0.220172	0.973081	n.s.	16.3246	16.6267	16.537	16.556	16.7126	16.5932
sp|O00231|PSD11_HUMAN	PSMD11	26S proteasome non-ATPase regulatory subunit 11 OS=Homo sapiens OX=9606 GN=PSMD11 PE=1 SV=3	-0.12473	0.422955	0.973081	n.s.	15.0046	15.0352	15.0759	14.9228	15.1559	15.4111
sp|P60660|MYL6_HUMAN	MYL6	Myosin light polypeptide 6 OS=Homo sapiens OX=9606 GN=MYL6 PE=1 SV=2	-0.125584	0.727494	0.973081	n.s.	17.614	17.037	16.8004	17.1571	17.101	17.57
sp|Q9H204|MED28_HUMAN	MED28	Mediator of RNA polymerase II transcription subunit 28 OS=Homo sapiens OX=9606 GN=MED28 PE=1 SV=1	-0.125763	0.748848	0.973081	n.s.	14.0041	13.0303	13.6062	13.0241	14.238	13.7558
sp|Q13185|CBX3_HUMAN	CBX3	Chromobox protein homolog 3 OS=Homo sapiens OX=9606 GN=CBX3 PE=1 SV=4	-0.126183	0.298698	0.973081	n.s.	14.452	14.5816	14.6402	14.5342	14.6691	14.8491
sp|P18887|XRCC1_HUMAN	XRCC1	DNA repair protein XRCC1 OS=Homo sapiens OX=9606 GN=XRCC1 PE=1 SV=3	-0.126404	0.176812	0.962295	n.s.	16.3584	16.6287	16.4738	16.6256	16.6686	16.5459
sp|Q8IVV7|GID4_HUMAN	GID4	Glucose-induced degradation protein 4 homolog OS=Homo sapiens OX=9606 GN=GID4 PE=1 SV=1	-0.127588	0.366738	0.973081	n.s.	15.736	15.4184	15.6093	15.838	15.8296	15.4788
sp|Q92900|RENT1_HUMAN	UPF1	Regulator of nonsense transcripts 1 OS=Homo sapiens OX=9606 GN=UPF1 PE=1 SV=2	-0.127729	0.266787	0.973081	n.s.	15.8732	15.6822	15.7986	15.9564	15.8137	15.9672
sp|O75131|CPNE3_HUMAN	CPNE3	Copine-3 OS=Homo sapiens OX=9606 GN=CPNE3 PE=1 SV=1	-0.12799	0.056844	0.746679	n.s.	16.3569	16.3669	16.2137	16.438	16.4085	16.4749
sp|P50990|TCPQ_HUMAN	CCT8	T-complex protein 1 subunit theta OS=Homo sapiens OX=9606 GN=CCT8 PE=1 SV=4	-0.128003	0.513042	0.973081	n.s.	16.3881	16.5277	16.5732	16.3833	16.5876	16.9022
sp|P42704|LPPRC_HUMAN	LRPPRC	Leucine-rich PPR motif-containing protein, mitochondrial OS=Homo sapiens OX=9606 GN=LRPPRC PE=1 SV=3	-0.128275	0.633762	0.973081	n.s.	16.588	16.8382	16.8336	16.5667	16.8569	17.221
sp|O43707|ACTN4_HUMAN	ACTN4	Alpha-actinin-4 OS=Homo sapiens OX=9606 GN=ACTN4 PE=1 SV=2	-0.129051	0.422505	0.973081	n.s.	17.2862	17.2606	17.4627	17.2522	17.3597	17.7847
sp|P35998|PRS7_HUMAN	PSMC2	26S proteasome regulatory subunit 7 OS=Homo sapiens OX=9606 GN=PSMC2 PE=1 SV=3	-0.129994	0.251125	0.973081	n.s.	16.253	16.4824	16.3176	16.4416	16.3482	16.6531
sp|Q96SB3|NEB2_HUMAN	PPP1R9B	Neurabin-2 OS=Homo sapiens OX=9606 GN=PPP1R9B PE=1 SV=3	-0.130119	0.709789	0.973081	n.s.	14.762	14.2784	14.2216	14.2423	14.1365	15.2735
sp|P08865|RSSA_HUMAN	RPSA	Small ribosomal subunit protein uS2 OS=Homo sapiens OX=9606 GN=RPSA PE=1 SV=4	-0.130196	0.224794	0.973081	n.s.	16.7602	16.6481	16.676	16.7398	16.7443	16.9907
sp|Q8NCA5|FA98A_HUMAN	FAM98A	Protein FAM98A OS=Homo sapiens OX=9606 GN=FAM98A PE=1 SV=2	-0.13049	0.196448	0.973081	n.s.	16.0011	15.7103	15.7578	16.0167	15.901	15.943
sp|Q15435|PP1R7_HUMAN	PPP1R7	Protein phosphatase 1 regulatory subunit 7 OS=Homo sapiens OX=9606 GN=PPP1R7 PE=1 SV=1	-0.130829	0.472771	0.973081	n.s.	15.1071	15.5011	15.3089	15.1221	15.5047	15.6828
sp|Q9HAR2|AGRL3_HUMAN	ADGRL3	Adhesion G protein-coupled receptor L3 OS=Homo sapiens OX=9606 GN=ADGRL3 PE=1 SV=2	-0.132426	0.505766	0.973081	n.s.	16.7747	16.6143	16.8941	16.7554	16.6649	17.2601
sp|P34947|GRK5_HUMAN	GRK5	G protein-coupled receptor kinase 5 OS=Homo sapiens OX=9606 GN=GRK5 PE=1 SV=1	-0.132566	0.520837	0.973081	n.s.	17.129	17.5348	16.8498	17.3933	17.4445	17.0735
sp|P84098|RL19_HUMAN	RPL19	Large ribosomal subunit protein eL19 OS=Homo sapiens OX=9606 GN=RPL19 PE=1 SV=1	-0.132908	0.176274	0.962295	n.s.	16.266	16.4033	16.2686	16.4191	16.3811	16.5364
sp|O94826|TOM70_HUMAN	TOMM70	Mitochondrial import receptor subunit TOM70 OS=Homo sapiens OX=9606 GN=TOMM70 PE=1 SV=1	-0.133033	0.539674	0.973081	n.s.	14.7339	15.0692	14.9762	14.6854	15.1174	15.3755
sp|P15531|NDKA_HUMAN	NME1	Nucleoside diphosphate kinase A OS=Homo sapiens OX=9606 GN=NME1 PE=1 SV=1	-0.133097	0.151339	0.935018	n.s.	16.9905	16.8985	17.0554	16.9943	17.1112	17.2382
sp|Q9BQW3|COE4_HUMAN	EBF4	Transcription factor COE4 OS=Homo sapiens OX=9606 GN=EBF4 PE=1 SV=2	-0.133227	0.597425	0.973081	n.s.	16.6273	15.8075	15.784	16.3314	16.0998	16.1873
sp|P49916|DNLI3_HUMAN	LIG3	DNA ligase 3 OS=Homo sapiens OX=9606 GN=LIG3 PE=1 SV=2	-0.133239	0.688176	0.973081	n.s.	14.1951	14.2063	15.0611	14.5203	14.6665	14.6753
sp|P38646|GRP75_HUMAN	HSPA9	Stress-70 protein, mitochondrial OS=Homo sapiens OX=9606 GN=HSPA9 PE=1 SV=2	-0.133838	0.54551	0.973081	n.s.	16.8809	16.998	16.6824	16.91	16.9894	17.0634
sp|P30044|PRDX5_HUMAN	PRDX5	Peroxiredoxin-5, mitochondrial OS=Homo sapiens OX=9606 GN=PRDX5 PE=1 SV=4	-0.134326	0.458023	0.973081	n.s.	17.202	17.511	17.1074	17.1624	17.438	17.6229
sp|Q13151|ROA0_HUMAN	HNRNPA0	Heterogeneous nuclear ribonucleoprotein A0 OS=Homo sapiens OX=9606 GN=HNRNPA0 PE=1 SV=1	-0.134434	0.319158	0.973081	n.s.	19.1804	19.1327	19.4946	19.421	19.2577	19.5323
sp|Q9UQB8|BAIP2_HUMAN	BAIAP2	Brain-specific angiogenesis inhibitor 1-associated protein 2 OS=Homo sapiens OX=9606 GN=BAIAP2 PE=1 SV=1	-0.134931	0.73587	0.973081	n.s.	18.1861	18.5694	18.3147	18.4824	18.8286	18.164
sp|P17844|DDX5_HUMAN	DDX5	Probable ATP-dependent RNA helicase DDX5 OS=Homo sapiens OX=9606 GN=DDX5 PE=1 SV=1	-0.135207	0.0931251	0.820119	n.s.	17.9133	17.8402	17.7007	18.0005	17.9509	17.9084
sp|P36873|PP1G_HUMAN	PPP1CC	Serine/threonine-protein phosphatase PP1-gamma catalytic subunit OS=Homo sapiens OX=9606 GN=PPP1CC PE=1 SV=1	-0.135556	0.239898	0.973081	n.s.	15.4549	15.247	15.1413	15.3039	15.4035	15.5425
sp|O15230|LAMA5_HUMAN	LAMA5	Laminin subunit alpha-5 OS=Homo sapiens OX=9606 GN=LAMA5 PE=1 SV=8	-0.135794	0.632784	0.973081	n.s.	13.6416	13.0799	14.148	13.5744	13.8004	13.902
sp|P07305|H10_HUMAN	H1-0	Histone H1.0 OS=Homo sapiens OX=9606 GN=H1-0 PE=1 SV=3	-0.136292	0.606145	0.973081	n.s.	17.787	17.6407	17.6084	17.6362	17.4633	18.3455
sp|P78347|GTF2I_HUMAN	GTF2I	General transcription factor II-I OS=Homo sapiens OX=9606 GN=GTF2I PE=1 SV=2	-0.136761	0.290402	0.973081	n.s.	17.2503	17.3561	17.5113	17.35	17.4574	17.7205
sp|Q99832|TCPH_HUMAN	CCT7	T-complex protein 1 subunit eta OS=Homo sapiens OX=9606 GN=CCT7 PE=1 SV=2	-0.13727	0.477091	0.973081	n.s.	17.8789	17.9824	17.9268	17.858	18.0031	18.3389
sp|P08708|RS17_HUMAN	RPS17	Small ribosomal subunit protein eS17 OS=Homo sapiens OX=9606 GN=RPS17 PE=1 SV=2	-0.137554	0.0949215	0.822856	n.s.	16.3686	16.2533	16.4694	16.4681	16.4741	16.5618
sp|P43243|MATR3_HUMAN	MATR3	Matrin-3 OS=Homo sapiens OX=9606 GN=MATR3 PE=1 SV=2	-0.138257	0.435233	0.973081	n.s.	16.9736	16.8933	16.7918	16.9647	16.8322	17.2766
sp|P62081|RS7_HUMAN	RPS7	Small ribosomal subunit protein eS7 OS=Homo sapiens OX=9606 GN=RPS7 PE=1 SV=1	-0.138303	0.619821	0.973081	n.s.	19.1932	18.7763	18.9883	19.0447	18.9365	19.3915
sp|Q96KR1|ZFR_HUMAN	ZFR	Zinc finger RNA-binding protein OS=Homo sapiens OX=9606 GN=ZFR PE=1 SV=2	-0.138679	0.223568	0.973081	n.s.	13.6618	13.8966	13.9563	13.9289	13.8902	14.1117
sp|O75608|LYPA1_HUMAN	LYPLA1	Acyl-protein thioesterase 1 OS=Homo sapiens OX=9606 GN=LYPLA1 PE=1 SV=1	-0.138748	0.189254	0.973081	n.s.	16.0865	16.038	16.2417	16.1358	16.2346	16.412
sp|Q7KZI7|MARK2_HUMAN	MARK2	Serine/threonine-protein kinase MARK2 OS=Homo sapiens OX=9606 GN=MARK2 PE=1 SV=2	-0.138818	0.104026	0.83882	n.s.	18.0608	18.082	18.1347	18.297	18.1705	18.2265
sp|Q7Z7K6|CENPV_HUMAN	CENPV	Centromere protein V OS=Homo sapiens OX=9606 GN=CENPV PE=1 SV=1	-0.139052	0.362893	0.973081	n.s.	16.9595	16.7882	17.1212	17.3115	17.1192	16.8553
sp|Q9UNM6|PSD13_HUMAN	PSMD13	26S proteasome non-ATPase regulatory subunit 13 OS=Homo sapiens OX=9606 GN=PSMD13 PE=1 SV=2	-0.139117	0.606505	0.973081	n.s.	16.8966	16.951	16.9575	16.7752	17.0265	17.4208
sp|P22695|QCR2_HUMAN	UQCRC2	Cytochrome b-c1 complex subunit 2, mitochondrial OS=Homo sapiens OX=9606 GN=UQCRC2 PE=1 SV=3	-0.139652	0.522863	0.973081	n.s.	14.1722	14.1807	14.7198	14.2239	14.4764	14.7913
sp|Q9UPZ6|THS7A_HUMAN	THSD7A	Thrombospondin type-1 domain-containing protein 7A OS=Homo sapiens OX=9606 GN=THSD7A PE=1 SV=4	-0.139692	0.317553	0.973081	n.s.	13.8153	13.5563	13.7696	13.7183	13.7425	14.0994
sp|Q04837|SSBP_HUMAN	SSBP1	Single-stranded DNA-binding protein, mitochondrial OS=Homo sapiens OX=9606 GN=SSBP1 PE=1 SV=1	-0.139796	0.707681	0.973081	n.s.	17.8566	17.545	17.5779	17.5994	17.479	18.3204
sp|Q14416|GRM2_HUMAN	GRM2	Metabotropic glutamate receptor 2 OS=Homo sapiens OX=9606 GN=GRM2 PE=1 SV=2	-0.140072	0.336107	0.973081	n.s.	16.2283	15.895	16.1389	16.3427	16.1806	16.1592
sp|P62913|RL11_HUMAN	RPL11	Large ribosomal subunit protein uL5 OS=Homo sapiens OX=9606 GN=RPL11 PE=1 SV=2	-0.14021	0.384675	0.973081	n.s.	19.8351	19.455	19.5162	19.689	19.6427	19.8952
sp|P62269|RS18_HUMAN	RPS18	Small ribosomal subunit protein uS13 OS=Homo sapiens OX=9606 GN=RPS18 PE=1 SV=3	-0.140392	0.501974	0.973081	n.s.	17.9903	17.8189	17.7775	18.015	17.875	18.1177
sp|Q9HC52|CBX8_HUMAN	CBX8	Chromobox protein homolog 8 OS=Homo sapiens OX=9606 GN=CBX8 PE=1 SV=3	-0.141172	0.563732	0.973081	n.s.	14.7321	14.7863	14.376	14.5628	14.6384	15.1165
sp|Q13405|RM49_HUMAN	MRPL49	Large ribosomal subunit protein mL49 OS=Homo sapiens OX=9606 GN=MRPL49 PE=1 SV=1	-0.141237	0.512488	0.973081	n.s.	14.2974	14.3655	14.1999	14.0077	14.4552	14.8236
sp|Q8WUM4|PDC6I_HUMAN	PDCD6IP	Programmed cell death 6-interacting protein OS=Homo sapiens OX=9606 GN=PDCD6IP PE=1 SV=1	-0.141846	0.462659	0.973081	n.s.	15.631	15.658	15.8004	15.6175	15.6674	16.2301
sp|P31943|HNRH1_HUMAN	HNRNPH1	Heterogeneous nuclear ribonucleoprotein H OS=Homo sapiens OX=9606 GN=HNRNPH1 PE=1 SV=4	-0.142093	0.00931984	0.407933	n.s.	18.4283	18.3678	18.5023	18.5676	18.5739	18.5832
sp|Q02218|ODO1_HUMAN	OGDH	2-oxoglutarate dehydrogenase complex component E1 OS=Homo sapiens OX=9606 GN=OGDH PE=1 SV=3	-0.142212	0.526365	0.973081	n.s.	15.9174	15.7913	15.9188	15.972	15.7532	16.3291
sp|P57678|GEMI4_HUMAN	GEMIN4	Gem-associated protein 4 OS=Homo sapiens OX=9606 GN=GEMIN4 PE=1 SV=2	-0.142573	0.236055	0.973081	n.s.	15.4926	15.3266	15.2704	15.4675	15.3453	15.7045
sp|P27448|MARK3_HUMAN	MARK3	MAP/microtubule affinity-regulating kinase 3 OS=Homo sapiens OX=9606 GN=MARK3 PE=1 SV=5	-0.142946	0.0668293	0.773076	n.s.	17.3953	17.3682	17.4459	17.5455	17.4733	17.6195
sp|Q92499|DDX1_HUMAN	DDX1	ATP-dependent RNA helicase DDX1 OS=Homo sapiens OX=9606 GN=DDX1 PE=1 SV=2	-0.144232	0.0799906	0.809631	n.s.	16.1106	16.0565	16.1184	16.1704	16.1761	16.3718
sp|Q99459|CDC5L_HUMAN	CDC5L	Cell division cycle 5-like protein OS=Homo sapiens OX=9606 GN=CDC5L PE=1 SV=2	-0.144519	0.224427	0.973081	n.s.	16.9122	17.0341	16.892	17.2087	17.052	17.0111
sp|Q9Y2X3|NOP58_HUMAN	NOP58	Nucleolar protein 58 OS=Homo sapiens OX=9606 GN=NOP58 PE=1 SV=1	-0.144743	0.435269	0.973081	n.s.	16.3815	16.0537	16.2908	16.2042	16.2299	16.7261
sp|P23526|SAHH_HUMAN	AHCY	Adenosylhomocysteinase OS=Homo sapiens OX=9606 GN=AHCY PE=1 SV=4	-0.144899	0.495827	0.973081	n.s.	15.1717	15.266	14.9859	15.0531	15.1378	15.6674
sp|P61313|RL15_HUMAN	RPL15	Large ribosomal subunit protein eL15 OS=Homo sapiens OX=9606 GN=RPL15 PE=1 SV=2	-0.145291	0.715351	0.973081	n.s.	16.8685	17.0092	16.8881	16.8878	16.8748	17.4392
sp|Q6ZWB6|KCTD8_HUMAN	KCTD8	BTB/POZ domain-containing protein KCTD8 OS=Homo sapiens OX=9606 GN=KCTD8 PE=1 SV=1	-0.14563	0.424696	0.973081	n.s.	16.7798	16.8213	16.3156	16.6939	16.6822	16.9775
sp|Q9BZF3|OSBL6_HUMAN	OSBPL6	Oxysterol-binding protein-related protein 6 OS=Homo sapiens OX=9606 GN=OSBPL6 PE=1 SV=1	-0.146727	0.458585	0.973081	n.s.	16.9635	17.0811	17.1253	17.2612	17.1945	17.1544
sp|Q02880|TOP2B_HUMAN	TOP2B	DNA topoisomerase 2-beta OS=Homo sapiens OX=9606 GN=TOP2B PE=1 SV=3	-0.147345	0.436494	0.973081	n.s.	15.741	15.7565	15.7843	15.7756	15.7391	16.2092
sp|P11498|PYC_HUMAN	PC	Pyruvate carboxylase, mitochondrial OS=Homo sapiens OX=9606 GN=PC PE=1 SV=2	-0.147485	0.368438	0.973081	n.s.	16.4524	16.8975	16.4724	16.5831	16.7316	16.95
sp|Q15233|NONO_HUMAN	NONO	Non-POU domain-containing octamer-binding protein OS=Homo sapiens OX=9606 GN=NONO PE=1 SV=4	-0.148094	0.510605	0.973081	n.s.	17.8376	17.7833	17.9045	17.7535	17.9762	18.2399
sp|P68402|PA1B2_HUMAN	PAFAH1B2	Platelet-activating factor acetylhydrolase IB subunit alpha2 OS=Homo sapiens OX=9606 GN=PAFAH1B2 PE=1 SV=1	-0.148414	0.594753	0.973081	n.s.	16.2224	16.52	16.0944	15.9259	16.4249	16.9313
sp|Q12906|ILF3_HUMAN	ILF3	Interleukin enhancer-binding factor 3 OS=Homo sapiens OX=9606 GN=ILF3 PE=1 SV=3	-0.148935	0.0393116	0.696251	n.s.	17.292	17.2052	17.3085	17.4355	17.371	17.4459
sp|O75964|ATP5L_HUMAN	ATP5MG	ATP synthase subunit g, mitochondrial OS=Homo sapiens OX=9606 GN=ATP5MG PE=1 SV=3	-0.149065	0.43058	0.973081	n.s.	16.6971	16.6249	16.828	16.4952	16.9247	17.1773
sp|Q9Y4Z0|LSM4_HUMAN	LSM4	U6 snRNA-associated Sm-like protein LSm4 OS=Homo sapiens OX=9606 GN=LSM4 PE=1 SV=1	-0.149294	0.164322	0.962295	n.s.	17.0471	16.9777	17.0567	17.0431	17.2623	17.2239
sp|P24863|CCNC_HUMAN	CCNC	Cyclin-C OS=Homo sapiens OX=9606 GN=CCNC PE=1 SV=2	-0.149316	0.481044	0.973081	n.s.	18.2977	18.3866	18.0982	18.4983	18.5553	18.1768
sp|Q8IVT5|KSR1_HUMAN	KSR1	Kinase suppressor of Ras 1 OS=Homo sapiens OX=9606 GN=KSR1 PE=1 SV=3	-0.149498	0.527578	0.973081	n.s.	15.0702	15.266	14.9769	15.0169	14.9895	15.7552
sp|P82909|KGD4_HUMAN	MRPS36	Alpha-ketoglutarate dehydrogenase component 4 OS=Homo sapiens OX=9606 GN=MRPS36 PE=1 SV=2	-0.14999	0.335938	0.973081	n.s.	15.0698	15.0892	15.0026	15.2772	14.89	15.4443
sp|O75592|MYCB2_HUMAN	MYCBP2	E3 ubiquitin-protein ligase MYCBP2 OS=Homo sapiens OX=9606 GN=MYCBP2 PE=1 SV=4	-0.150389	0.545102	0.973081	n.s.	15.3012	14.9709	15.1727	15.2628	15.1136	15.5196
sp|P40926|MDHM_HUMAN	MDH2	Malate dehydrogenase, mitochondrial OS=Homo sapiens OX=9606 GN=MDH2 PE=1 SV=3	-0.15077	0.328677	0.973081	n.s.	16.4102	16.8197	16.8702	16.705	16.9701	16.8773
sp|P83881|RL36A_HUMAN	RPL36A	Large ribosomal subunit protein eL42 OS=Homo sapiens OX=9606 GN=RPL36A PE=1 SV=2	-0.150824	0.460405	0.973081	n.s.	18.038	17.4718	17.7103	17.8552	17.7825	18.0348
sp|O14776|TCRG1_HUMAN	TCERG1	Transcription elongation regulator 1 OS=Homo sapiens OX=9606 GN=TCERG1 PE=1 SV=2	-0.150855	0.331992	0.973081	n.s.	15.8253	16.1716	15.7348	16.1072	15.8723	16.2047
sp|P13693|TCTP_HUMAN	TPT1	Translationally-controlled tumor protein OS=Homo sapiens OX=9606 GN=TPT1 PE=1 SV=1	-0.151618	0.378143	0.973081	n.s.	16.363	16.4201	16.3647	16.307	16.4145	16.8812
sp|Q9NRH2|SNRK_HUMAN	SNRK	SNF-related serine/threonine-protein kinase OS=Homo sapiens OX=9606 GN=SNRK PE=1 SV=2	-0.15196	0.318925	0.973081	n.s.	17.4664	17.6668	17.8597	18.0457	17.6847	17.7184
sp|Q9NUQ6|SPS2L_HUMAN	SPATS2L	SPATS2-like protein OS=Homo sapiens OX=9606 GN=SPATS2L PE=1 SV=2	-0.152034	0.419151	0.973081	n.s.	14.27	14.0034	14.2227	14.5736	13.9479	14.4308
sp|P00558|PGK1_HUMAN	PGK1	Phosphoglycerate kinase 1 OS=Homo sapiens OX=9606 GN=PGK1 PE=1 SV=3	-0.153659	0.706042	0.973081	n.s.	17.7104	17.961	17.9268	17.6725	17.9581	18.4285
sp|Q99623|PHB2_HUMAN	PHB2	Prohibitin-2 OS=Homo sapiens OX=9606 GN=PHB2 PE=1 SV=2	-0.154162	0.575768	0.973081	n.s.	17.0798	17.3494	17.4454	17.3937	17.2398	17.7036
sp|P20042|IF2B_HUMAN	EIF2S2	Eukaryotic translation initiation factor 2 subunit 2 OS=Homo sapiens OX=9606 GN=EIF2S2 PE=1 SV=2	-0.154293	0.367632	0.973081	n.s.	15.7161	15.6713	15.8052	15.6533	15.7605	16.2417
sp|Q13123|RED_HUMAN	IK	Protein Red OS=Homo sapiens OX=9606 GN=IK PE=1 SV=3	-0.154403	0.0503374	0.734561	n.s.	15.8426	15.8721	15.6948	15.9892	15.9396	15.9439
sp|Q04760|LGUL_HUMAN	GLO1	Lactoylglutathione lyase OS=Homo sapiens OX=9606 GN=GLO1 PE=1 SV=4	-0.155598	0.109959	0.851438	n.s.	17.6108	17.8104	17.8258	17.8113	17.9109	17.9915
sp|Q9H944|MED20_HUMAN	MED20	Mediator of RNA polymerase II transcription subunit 20 OS=Homo sapiens OX=9606 GN=MED20 PE=1 SV=1	-0.155726	0.496055	0.973081	n.s.	18.286	18.3232	18.2231	18.5317	18.6423	18.1255
sp|P55060|XPO2_HUMAN	CSE1L	Exportin-2 OS=Homo sapiens OX=9606 GN=CSE1L PE=1 SV=3	-0.156237	0.51621	0.973081	n.s.	15.3085	15.3526	15.4276	15.2941	15.4256	15.8377
sp|P08559|ODPA_HUMAN	PDHA1	Pyruvate dehydrogenase E1 component subunit alpha, somatic form, mitochondrial OS=Homo sapiens OX=9606 GN=PDHA1 PE=1 SV=3	-0.156353	0.448762	0.973081	n.s.	16.196	16.6203	16.244	16.2919	16.4261	16.8114
sp|Q14240|IF4A2_HUMAN	EIF4A2	Eukaryotic initiation factor 4A-II OS=Homo sapiens OX=9606 GN=EIF4A2 PE=1 SV=2	-0.156427	0.701409	0.973081	n.s.	16.6282	16.7664	16.8262	16.6416	16.781	17.2674
sp|Q13573|SNW1_HUMAN	SNW1	SNW domain-containing protein 1 OS=Homo sapiens OX=9606 GN=SNW1 PE=1 SV=1	-0.15669	0.037038	0.670892	n.s.	16.5844	16.5213	16.5822	16.7483	16.7785	16.6311
sp|P62241|RS8_HUMAN	RPS8	Small ribosomal subunit protein eS8 OS=Homo sapiens OX=9606 GN=RPS8 PE=1 SV=2	-0.15698	0.310322	0.973081	n.s.	17.5517	17.1907	17.5299	17.6373	17.4454	17.6605
sp|P17980|PRS6A_HUMAN	PSMC3	26S proteasome regulatory subunit 6A OS=Homo sapiens OX=9606 GN=PSMC3 PE=1 SV=3	-0.157233	0.433254	0.973081	n.s.	17.6734	17.8099	17.7552	17.6129	17.8245	18.2727
sp|Q9BWU1|CDK19_HUMAN	CDK19	Cyclin-dependent kinase 19 OS=Homo sapiens OX=9606 GN=CDK19 PE=1 SV=1	-0.157464	0.33499	0.973081	n.s.	17.9045	17.9764	17.8363	18.1108	18.234	17.8446
sp|Q08211|DHX9_HUMAN	DHX9	ATP-dependent RNA helicase A OS=Homo sapiens OX=9606 GN=DHX9 PE=1 SV=4	-0.158165	0.273901	0.973081	n.s.	16.3168	16.267	16.2135	16.4043	16.3543	16.5131
sp|P61978|HNRPK_HUMAN	HNRNPK	Heterogeneous nuclear ribonucleoprotein K OS=Homo sapiens OX=9606 GN=HNRNPK PE=1 SV=1	-0.159201	0.196174	0.973081	n.s.	16.5965	16.6577	16.6571	16.7119	16.7668	16.9102
sp|Q9ULU4|ZMYD8_HUMAN	ZMYND8	MYND-type zinc finger-containing chromatin reader ZMYND8 OS=Homo sapiens OX=9606 GN=ZMYND8 PE=1 SV=2	-0.159263	0.208235	0.973081	n.s.	15.5904	15.8199	15.6327	15.9532	15.7417	15.8259
sp|P20594|ANPRB_HUMAN	NPR2	Atrial natriuretic peptide receptor 2 OS=Homo sapiens OX=9606 GN=NPR2 PE=1 SV=1	-0.15978	0.555511	0.973081	n.s.	17.9773	18.4479	18.0024	18.1792	18.5613	18.1664
sp|Q07666|KHDR1_HUMAN	KHDRBS1	KH domain-containing, RNA-binding, signal transduction-associated protein 1 OS=Homo sapiens OX=9606 GN=KHDRBS1 PE=1 SV=1	-0.159862	0.256125	0.973081	n.s.	17.3468	17.4799	17.353	17.4413	17.5609	17.657
sp|P61353|RL27_HUMAN	RPL27	Large ribosomal subunit protein eL27 OS=Homo sapiens OX=9606 GN=RPL27 PE=1 SV=2	-0.15991	0.358892	0.973081	n.s.	18.3598	18.0422	18.1966	18.3833	18.2181	18.4769
sp|Q08170|SRSF4_HUMAN	SRSF4	Serine/arginine-rich splicing factor 4 OS=Homo sapiens OX=9606 GN=SRSF4 PE=1 SV=2	-0.160505	0.61659	0.973081	n.s.	18.2085	17.4588	17.5537	18.0118	17.8677	17.823
sp|Q9Y3U8|RL36_HUMAN	RPL36	Large ribosomal subunit protein eL36 OS=Homo sapiens OX=9606 GN=RPL36 PE=1 SV=3	-0.1611	0.277361	0.973081	n.s.	15.1474	15.4464	15.0474	15.2313	15.329	15.5642
sp|O60244|MED14_HUMAN	MED14	Mediator of RNA polymerase II transcription subunit 14 OS=Homo sapiens OX=9606 GN=MED14 PE=1 SV=2	-0.161904	0.669053	0.973081	n.s.	17.2626	17.3232	17.1842	17.4724	17.6423	17.1411
sp|Q8TDM6|DLG5_HUMAN	DLG5	Disks large homolog 5 OS=Homo sapiens OX=9606 GN=DLG5 PE=1 SV=4	-0.162544	0.0669886	0.773076	n.s.	17.3813	17.4116	17.3244	17.558	17.5505	17.4965
sp|Q9Y6M1|IF2B2_HUMAN	IGF2BP2	Insulin-like growth factor 2 mRNA-binding protein 2 OS=Homo sapiens OX=9606 GN=IGF2BP2 PE=1 SV=2	-0.162751	0.138898	0.914216	n.s.	16.8832	16.7298	16.6885	16.9398	16.8341	17.0158
sp|Q15717|ELAV1_HUMAN	ELAVL1	ELAV-like protein 1 OS=Homo sapiens OX=9606 GN=ELAVL1 PE=1 SV=2	-0.163342	0.178834	0.962295	n.s.	17.3362	17.2976	17.4358	17.5079	17.4338	17.6179
sp|Q2TAY7|SMU1_HUMAN	SMU1	WD40 repeat-containing protein SMU1 OS=Homo sapiens OX=9606 GN=SMU1 PE=1 SV=2	-0.163379	0.163557	0.962295	n.s.	15.1088	15.4409	15.4446	15.448	15.5105	15.5259
sp|Q96Q07|BTBD9_HUMAN	BTBD9	BTB/POZ domain-containing protein 9 OS=Homo sapiens OX=9606 GN=BTBD9 PE=1 SV=2	-0.163542	0.371543	0.973081	n.s.	15.2157	14.8478	14.7925	15.3533	14.8465	15.1467
sp|Q12931|TRAP1_HUMAN	TRAP1	Heat shock protein 75 kDa, mitochondrial OS=Homo sapiens OX=9606 GN=TRAP1 PE=1 SV=3	-0.16415	0.502291	0.973081	n.s.	15.7418	16.3513	16.16	15.9249	16.1868	16.6338
sp|P55265|DSRAD_HUMAN	ADAR	Double-stranded RNA-specific adenosine deaminase OS=Homo sapiens OX=9606 GN=ADAR PE=1 SV=4	-0.164215	0.449484	0.973081	n.s.	15.4262	15.262	15.2305	15.4364	15.2216	15.7533
sp|Q3KQU3|MA7D1_HUMAN	MAP7D1	MAP7 domain-containing protein 1 OS=Homo sapiens OX=9606 GN=MAP7D1 PE=1 SV=1	-0.164504	0.330149	0.973081	n.s.	15.661	15.4051	15.3503	15.4948	15.4712	15.944
sp|Q9NS40|KCNH7_HUMAN	KCNH7	Potassium voltage-gated channel subfamily H member 7 OS=Homo sapiens OX=9606 GN=KCNH7 PE=1 SV=2	-0.165164	0.191995	0.973081	n.s.	16.5796	16.5323	16.5843	16.6195	16.5918	16.9804
sp|O00425|IF2B3_HUMAN	IGF2BP3	Insulin-like growth factor 2 mRNA-binding protein 3 OS=Homo sapiens OX=9606 GN=IGF2BP3 PE=1 SV=2	-0.165731	0.388393	0.973081	n.s.	17.2052	16.8681	17.081	17.2954	17.0935	17.2626
sp|P10768|ESTD_HUMAN	ESD	S-formylglutathione hydrolase OS=Homo sapiens OX=9606 GN=ESD PE=1 SV=2	-0.166766	0.36434	0.973081	n.s.	15.5638	16.0167	15.9399	15.8126	15.9432	16.2649
sp|P42766|RL35_HUMAN	RPL35	Large ribosomal subunit protein uL29 OS=Homo sapiens OX=9606 GN=RPL35 PE=1 SV=2	-0.167346	0.398185	0.973081	n.s.	18.9731	19.4653	19.0146	19.0737	19.2918	19.5894
sp|P05455|LA_HUMAN	SSB	Lupus La protein OS=Homo sapiens OX=9606 GN=SSB PE=1 SV=2	-0.167937	0.262936	0.973081	n.s.	16.8727	16.8328	17.0237	16.9433	17.0775	17.2123
sp|O60502|OGA_HUMAN	OGA	Protein O-GlcNAcase OS=Homo sapiens OX=9606 GN=OGA PE=1 SV=2	-0.168474	0.132752	0.9043	n.s.	15.3557	15.4611	15.4554	15.3946	15.6663	15.7168
sp|Q15648|MED1_HUMAN	MED1	Mediator of RNA polymerase II transcription subunit 1 OS=Homo sapiens OX=9606 GN=MED1 PE=1 SV=4	-0.168488	0.649457	0.973081	n.s.	16.6948	16.8527	16.6608	16.9415	17.1375	16.6348
sp|P98161|PKD1_HUMAN	PKD1	Polycystin-1 OS=Homo sapiens OX=9606 GN=PKD1 PE=1 SV=3	-0.168592	0.563198	0.973081	n.s.	16.8219	17.5132	16.5092	17.1967	17.1667	16.9866
sp|Q7L1Q6|5MP2_HUMAN	BZW1	eIF5-mimic protein 2 OS=Homo sapiens OX=9606 GN=BZW1 PE=1 SV=1	-0.169195	0.497138	0.973081	n.s.	14.8558	14.9023	14.9401	14.6433	14.9703	15.5921
sp|Q9UJV8|PURG_HUMAN	PURG	Purine-rich element-binding protein gamma OS=Homo sapiens OX=9606 GN=PURG PE=2 SV=1	-0.169292	0.0348031	0.670892	n.s.	17.5352	17.3791	17.4924	17.6368	17.5864	17.6914
sp|Q9C0H5|RHG39_HUMAN	ARHGAP39	Rho GTPase-activating protein 39 OS=Homo sapiens OX=9606 GN=ARHGAP39 PE=1 SV=2	-0.170269	0.519262	0.973081	n.s.	13.1661	13.1326	13.7759	13.4577	13.2029	13.9249
sp|P62841|RS15_HUMAN	RPS15	Small ribosomal subunit protein uS19 OS=Homo sapiens OX=9606 GN=RPS15 PE=1 SV=2	-0.170771	0.0863343	0.809631	n.s.	17.0063	16.7153	16.8931	17.073	17.0039	17.0501
sp|P37108|SRP14_HUMAN	SRP14	Signal recognition particle 14 kDa protein OS=Homo sapiens OX=9606 GN=SRP14 PE=1 SV=2	-0.170992	0.437855	0.973081	n.s.	17.8563	17.9559	17.7783	17.83	17.9844	18.2892
sp|Q99829|CPNE1_HUMAN	CPNE1	Copine-1 OS=Homo sapiens OX=9606 GN=CPNE1 PE=1 SV=1	-0.171728	0.354389	0.973081	n.s.	14.9868	15.2456	14.8232	14.896	15.2323	15.4424
sp|Q96N16|JKIP1_HUMAN	JAKMIP1	Janus kinase and microtubule-interacting protein 1 OS=Homo sapiens OX=9606 GN=JAKMIP1 PE=1 SV=1	-0.171787	0.337115	0.973081	n.s.	17.6735	17.3678	17.5314	17.6723	17.5223	17.8936
sp|P62917|RL8_HUMAN	RPL8	Large ribosomal subunit protein uL2 OS=Homo sapiens OX=9606 GN=RPL8 PE=1 SV=2	-0.172339	0.342948	0.973081	n.s.	17.9665	17.746	17.9842	17.991	17.9167	18.3059
sp|P09874|PARP1_HUMAN	PARP1	Poly [ADP-ribose] polymerase 1 OS=Homo sapiens OX=9606 GN=PARP1 PE=1 SV=4	-0.172386	0.419922	0.973081	n.s.	17.3234	17.427	17.5361	17.3506	17.5835	17.8697
sp|Q9NZI8|IF2B1_HUMAN	IGF2BP1	Insulin-like growth factor 2 mRNA-binding protein 1 OS=Homo sapiens OX=9606 GN=IGF2BP1 PE=1 SV=2	-0.173466	0.264345	0.973081	n.s.	17.0921	16.9061	16.9601	17.1871	17.0855	17.2061
sp|P38159|RBMX_HUMAN	RBMX	RNA-binding motif protein, X chromosome OS=Homo sapiens OX=9606 GN=RBMX PE=1 SV=3	-0.173566	0.0913011	0.809631	n.s.	17.1753	17.2007	17.2548	17.4221	17.2632	17.4661
sp|P62847|RS24_HUMAN	RPS24	Small ribosomal subunit protein eS24 OS=Homo sapiens OX=9606 GN=RPS24 PE=1 SV=1	-0.174346	0.23336	0.973081	n.s.	16.0905	15.7874	16.1646	16.3896	16.0597	16.1164
sp|Q9P0L2|MARK1_HUMAN	MARK1	Serine/threonine-protein kinase MARK1 OS=Homo sapiens OX=9606 GN=MARK1 PE=1 SV=2	-0.174464	0.0562942	0.746679	n.s.	17.4417	17.491	17.3845	17.6544	17.5269	17.6592
sp|P35232|PHB1_HUMAN	PHB1	Prohibitin 1 OS=Homo sapiens OX=9606 GN=PHB1 PE=1 SV=1	-0.17465	0.478211	0.973081	n.s.	17.2452	17.3546	17.4908	17.4699	17.3082	17.8364
sp|P51991|ROA3_HUMAN	HNRNPA3	Heterogeneous nuclear ribonucleoprotein A3 OS=Homo sapiens OX=9606 GN=HNRNPA3 PE=1 SV=2	-0.175344	0.350764	0.973081	n.s.	17.3177	17.317	17.7876	17.5398	17.5058	17.9028
sp|Q96K76|UBP47_HUMAN	USP47	Ubiquitin carboxyl-terminal hydrolase 47 OS=Homo sapiens OX=9606 GN=USP47 PE=1 SV=3	-0.17542	0.395153	0.973081	n.s.	15.2975	15.1947	15.1041	15.1533	15.1571	15.8122
sp|Q6P2C8|MED27_HUMAN	MED27	Mediator of RNA polymerase II transcription subunit 27 OS=Homo sapiens OX=9606 GN=MED27 PE=1 SV=1	-0.175569	0.323835	0.973081	n.s.	17.5772	17.5511	17.4013	17.7474	17.8808	17.4282
sp|P51116|FXR2_HUMAN	FXR2	RNA-binding protein FXR2 OS=Homo sapiens OX=9606 GN=FXR2 PE=1 SV=2	-0.175835	0.600011	0.973081	n.s.	17.8595	17.3083	17.3655	17.8869	17.4808	17.6931
sp|O00330|ODPX_HUMAN	PDHX	Pyruvate dehydrogenase protein X component, mitochondrial OS=Homo sapiens OX=9606 GN=PDHX PE=1 SV=3	-0.175884	0.340014	0.973081	n.s.	17.6283	17.8383	17.5726	17.7939	17.5755	18.1974
sp|P31948|STIP1_HUMAN	STIP1	Stress-induced-phosphoprotein 1 OS=Homo sapiens OX=9606 GN=STIP1 PE=1 SV=1	-0.175893	0.452995	0.973081	n.s.	16.9963	17.2862	16.8702	16.8843	17.1812	17.615
sp|Q00059|TFAM_HUMAN	TFAM	Transcription factor A, mitochondrial OS=Homo sapiens OX=9606 GN=TFAM PE=1 SV=1	-0.176083	0.632394	0.973081	n.s.	16.9485	16.9999	16.7722	16.8335	16.9048	17.5105
sp|P11586|C1TC_HUMAN	MTHFD1	C-1-tetrahydrofolate synthase, cytoplasmic OS=Homo sapiens OX=9606 GN=MTHFD1 PE=1 SV=4	-0.176465	0.488277	0.973081	n.s.	14.8121	15.2773	15.0851	14.8102	15.2135	15.6804
sp|Q9NWB1|RFOX1_HUMAN	RBFOX1	RNA binding protein fox-1 homolog 1 OS=Homo sapiens OX=9606 GN=RBFOX1 PE=1 SV=2	-0.177646	0.299929	0.973081	n.s.	15.6802	15.3653	15.6315	15.659	15.5165	16.0344
sp|O00159|MYO1C_HUMAN	MYO1C	Unconventional myosin-Ic OS=Homo sapiens OX=9606 GN=MYO1C PE=1 SV=4	-0.178859	0.438966	0.973081	n.s.	15.8055	15.6881	15.6726	15.7751	15.539	16.3887
sp|P04406|G3P_HUMAN	GAPDH	Glyceraldehyde-3-phosphate dehydrogenase OS=Homo sapiens OX=9606 GN=GAPDH PE=1 SV=3	-0.179488	0.563843	0.973081	n.s.	18.1057	18.1337	18.194	17.9572	18.1762	18.8385
sp|Q8NEY1|NAV1_HUMAN	NAV1	Neuron navigator 1 OS=Homo sapiens OX=9606 GN=NAV1 PE=1 SV=2	-0.179675	0.738581	0.973081	n.s.	17.8469	17.4394	17.6392	17.8886	17.6269	17.949
sp|P62750|RL23A_HUMAN	RPL23A	Large ribosomal subunit protein uL23 OS=Homo sapiens OX=9606 GN=RPL23A PE=1 SV=1	-0.179866	0.238057	0.973081	n.s.	18.1348	17.9174	17.9952	18.2481	18.083	18.2559
sp|P15311|EZRI_HUMAN	EZR	Ezrin OS=Homo sapiens OX=9606 GN=EZR PE=1 SV=4	-0.180314	0.279457	0.973081	n.s.	17.0785	17.125	17.259	17.0977	17.3149	17.5909
sp|P11177|ODPB_HUMAN	PDHB	Pyruvate dehydrogenase E1 component subunit beta, mitochondrial OS=Homo sapiens OX=9606 GN=PDHB PE=1 SV=3	-0.181148	0.493692	0.973081	n.s.	16.013	16.2524	16.2003	16.0868	16.2211	16.7012
sp|Q8NC67|NETO2_HUMAN	NETO2	Neuropilin and tolloid-like protein 2 OS=Homo sapiens OX=9606 GN=NETO2 PE=1 SV=1	-0.181463	0.0767303	0.809631	n.s.	15.8517	15.9046	15.7594	16.1649	15.8943	16.001
sp|Q6IS24|GLT17_HUMAN	GALNT17	Polypeptide N-acetylgalactosaminyltransferase 17 OS=Homo sapiens OX=9606 GN=GALNT17 PE=2 SV=2	-0.181988	0.314601	0.973081	n.s.	14.3917	14.7981	14.307	14.8391	14.51	14.6937
sp|Q8IX01|SUGP2_HUMAN	SUGP2	SURP and G-patch domain-containing protein 2 OS=Homo sapiens OX=9606 GN=SUGP2 PE=1 SV=2	-0.182798	0.252778	0.973081	n.s.	15.0857	14.6103	14.8243	14.9255	14.9483	15.195
sp|Q9BUE0|MED18_HUMAN	MED18	Mediator of RNA polymerase II transcription subunit 18 OS=Homo sapiens OX=9606 GN=MED18 PE=1 SV=1	-0.18392	0.353013	0.973081	n.s.	19.0024	18.7926	18.7191	18.9275	19.302	18.8363
sp|P26640|SYVC_HUMAN	VARS1	Valine--tRNA ligase OS=Homo sapiens OX=9606 GN=VARS1 PE=1 SV=4	-0.183932	0.232794	0.973081	n.s.	16.2307	16.4024	16.4089	16.2992	16.4853	16.8093
sp|O96011|PX11B_HUMAN	PEX11B	Peroxisomal membrane protein 11B OS=Homo sapiens OX=9606 GN=PEX11B PE=1 SV=1	-0.183958	0.0205088	0.583767	n.s.	14.7499	14.6478	14.6196	14.8142	14.8404	14.9147
sp|Q09161|NCBP1_HUMAN	NCBP1	Nuclear cap-binding protein subunit 1 OS=Homo sapiens OX=9606 GN=NCBP1 PE=1 SV=1	-0.184939	0.0708624	0.785805	n.s.	17.2355	17.0691	17.0954	17.4346	17.2113	17.3088
sp|Q14764|MVP_HUMAN	MVP	Major vault protein OS=Homo sapiens OX=9606 GN=MVP PE=1 SV=4	-0.185732	0.634298	0.973081	n.s.	16.0411	16.3473	16.5426	16.4222	16.8492	16.2168
sp|Q01844|EWS_HUMAN	EWSR1	RNA-binding protein EWS OS=Homo sapiens OX=9606 GN=EWSR1 PE=1 SV=1	-0.186338	0.265412	0.973081	n.s.	17.5502	17.8072	17.2515	17.6311	17.6682	17.8686
sp|P50454|SERPH_HUMAN	SERPINH1	Serpin H1 OS=Homo sapiens OX=9606 GN=SERPINH1 PE=1 SV=2	-0.186918	0.28504	0.973081	n.s.	17.0105	17.2987	17.6085	17.3906	17.6261	17.4617
sp|Q71F56|MD13L_HUMAN	MED13L	Mediator of RNA polymerase II transcription subunit 13-like OS=Homo sapiens OX=9606 GN=MED13L PE=1 SV=1	-0.187497	0.169329	0.962295	n.s.	15.5382	15.6355	15.5166	15.9059	15.8168	15.5301
sp|P11047|LAMC1_HUMAN	LAMC1	Laminin subunit gamma-1 OS=Homo sapiens OX=9606 GN=LAMC1 PE=1 SV=3	-0.188729	0.560502	0.973081	n.s.	16.5671	16.9579	17.4704	17.0823	17.4807	16.9986
sp|P62829|RL23_HUMAN	RPL23	Large ribosomal subunit protein uL14 OS=Homo sapiens OX=9606 GN=RPL23 PE=1 SV=1	-0.188884	0.492188	0.973081	n.s.	17.5807	17.2606	17.2813	17.3063	17.4199	17.963
sp|Q93074|MED12_HUMAN	MED12	Mediator of RNA polymerase II transcription subunit 12 OS=Homo sapiens OX=9606 GN=MED12 PE=1 SV=4	-0.188964	0.413313	0.973081	n.s.	16.3919	16.4431	16.2895	16.6074	16.7449	16.339
sp|Q9UNA1|RHG26_HUMAN	ARHGAP26	Rho GTPase-activating protein 26 OS=Homo sapiens OX=9606 GN=ARHGAP26 PE=1 SV=1	-0.18917	0.0945891	0.822856	n.s.	14.0943	13.8402	13.7829	14.0941	14.0265	14.1643
sp|P10515|ODP2_HUMAN	DLAT	Dihydrolipoyllysine-residue acetyltransferase component of pyruvate dehydrogenase complex, mitochondrial OS=Homo sapiens OX=9606 GN=DLAT PE=1 SV=3	-0.189674	0.323743	0.973081	n.s.	16.6896	16.7833	16.5326	16.8037	16.6727	17.098
sp|Q13310|PABP4_HUMAN	PABPC4	Polyadenylate-binding protein 4 OS=Homo sapiens OX=9606 GN=PABPC4 PE=1 SV=1	-0.190433	0.390596	0.973081	n.s.	16.731	16.3638	16.5733	16.8545	16.6075	16.7773
sp|Q9UNX3|RL26L_HUMAN	RPL26L1	Ribosomal protein uL24-like OS=Homo sapiens OX=9606 GN=RPL26L1 PE=1 SV=1	-0.191747	0.177596	0.962295	n.s.	17.624	17.3642	17.5006	17.708	17.5281	17.8281
sp|P55084|ECHB_HUMAN	HADHB	Trifunctional enzyme subunit beta, mitochondrial OS=Homo sapiens OX=9606 GN=HADHB PE=1 SV=3	-0.191933	0.339819	0.973081	n.s.	18.3543	18.5845	18.4251	18.307	18.6093	19.0235
sp|Q9UKM9|RALY_HUMAN	RALY	RNA-binding protein Raly OS=Homo sapiens OX=9606 GN=RALY PE=1 SV=1	-0.192458	0.0738496	0.795795	n.s.	17.4911	17.4297	17.4249	17.6424	17.5545	17.7261
sp|P14550|AK1A1_HUMAN	AKR1A1	Aldo-keto reductase family 1 member A1 OS=Homo sapiens OX=9606 GN=AKR1A1 PE=1 SV=3	-0.192521	0.317507	0.973081	n.s.	15.1327	15.2382	15.1588	15.0028	15.3907	15.7137
sp|Q9NY12|GAR1_HUMAN	GAR1	H/ACA ribonucleoprotein complex subunit 1 OS=Homo sapiens OX=9606 GN=GAR1 PE=1 SV=1	-0.193048	0.414575	0.973081	n.s.	16.9277	16.6656	16.2241	16.7683	16.5329	17.0953
sp|O75586|MED6_HUMAN	MED6	Mediator of RNA polymerase II transcription subunit 6 OS=Homo sapiens OX=9606 GN=MED6 PE=1 SV=2	-0.193056	0.29307	0.973081	n.s.	18.0943	18.0034	17.8758	18.244	18.4024	17.9062
sp|Q15029|U5S1_HUMAN	EFTUD2	116 kDa U5 small nuclear ribonucleoprotein component OS=Homo sapiens OX=9606 GN=EFTUD2 PE=1 SV=1	-0.193418	0.0617661	0.766285	n.s.	17.2404	17.3883	17.1151	17.4648	17.4752	17.3841
sp|P18621|RL17_HUMAN	RPL17	Large ribosomal subunit protein uL22 OS=Homo sapiens OX=9606 GN=RPL17 PE=1 SV=3	-0.193681	0.310196	0.973081	n.s.	17.5135	16.9805	17.1444	17.4183	17.3082	17.4929
sp|O43318|M3K7_HUMAN	MAP3K7	Mitogen-activated protein kinase kinase kinase 7 OS=Homo sapiens OX=9606 GN=MAP3K7 PE=1 SV=1	-0.195207	0.0550021	0.742994	n.s.	16.8342	16.9202	16.8333	17.2141	16.9808	16.9785
sp|P07099|HYEP_HUMAN	EPHX1	Epoxide hydrolase 1 OS=Homo sapiens OX=9606 GN=EPHX1 PE=1 SV=1	-0.195482	0.281684	0.973081	n.s.	15.2167	15.2578	14.9415	15.0936	15.2554	15.6535
sp|Q9NVC6|MED17_HUMAN	MED17	Mediator of RNA polymerase II transcription subunit 17 OS=Homo sapiens OX=9606 GN=MED17 PE=1 SV=2	-0.196422	0.329032	0.973081	n.s.	17.9311	17.9277	17.8968	18.1912	18.3234	17.8303
sp|P12956|XRCC6_HUMAN	XRCC6	X-ray repair cross-complementing protein 6 OS=Homo sapiens OX=9606 GN=XRCC6 PE=1 SV=2	-0.196469	0.170705	0.962295	n.s.	15.8001	15.8334	15.5998	15.7917	15.9072	16.1239
sp|P62424|RL7A_HUMAN	RPL7A	Large ribosomal subunit protein eL8 OS=Homo sapiens OX=9606 GN=RPL7A PE=1 SV=2	-0.197125	0.437048	0.973081	n.s.	17.3819	17.115	17.2342	17.372	17.2762	17.6742
sp|P07942|LAMB1_HUMAN	LAMB1	Laminin subunit beta-1 OS=Homo sapiens OX=9606 GN=LAMB1 PE=1 SV=2	-0.197553	0.518344	0.973081	n.s.	16.871	17.1354	17.6583	17.3208	17.7237	17.2128
sp|O60506|HNRPQ_HUMAN	SYNCRIP	Heterogeneous nuclear ribonucleoprotein Q OS=Homo sapiens OX=9606 GN=SYNCRIP PE=1 SV=2	-0.197738	0.296663	0.973081	n.s.	16.5994	16.511	16.6478	16.7275	16.6749	16.949
sp|P61927|RL37_HUMAN	RPL37	Large ribosomal subunit protein eL37 OS=Homo sapiens OX=9606 GN=RPL37 PE=1 SV=2	-0.198374	0.198114	0.973081	n.s.	20.4935	20.5371	20.4989	20.7842	20.4054	20.9349
sp|P49458|SRP09_HUMAN	SRP9	Signal recognition particle 9 kDa protein OS=Homo sapiens OX=9606 GN=SRP9 PE=1 SV=2	-0.198637	0.567055	0.973081	n.s.	17.5773	17.5208	17.4226	17.5011	17.6512	17.9644
sp|Q9BY77|PDIP3_HUMAN	POLDIP3	Polymerase delta-interacting protein 3 OS=Homo sapiens OX=9606 GN=POLDIP3 PE=1 SV=2	-0.200806	0.261341	0.973081	n.s.	16.4752	16.1278	16.1218	16.569	16.4033	16.3551
sp|P62306|RUXF_HUMAN	SNRPF	Small nuclear ribonucleoprotein F OS=Homo sapiens OX=9606 GN=SNRPF PE=1 SV=1	-0.200929	0.627805	0.973081	n.s.	14.0956	12.9601	12.8305	13.0497	13.9225	13.5167
sp|Q00688|FKBP3_HUMAN	FKBP3	Peptidyl-prolyl cis-trans isomerase FKBP3 OS=Homo sapiens OX=9606 GN=FKBP3 PE=1 SV=1	-0.201076	0.400322	0.973081	n.s.	15.3455	16.0099	15.3278	15.4923	15.833	15.961
sp|O00567|NOP56_HUMAN	NOP56	Nucleolar protein 56 OS=Homo sapiens OX=9606 GN=NOP56 PE=1 SV=4	-0.202156	0.477816	0.973081	n.s.	16.4407	16.3013	16.3654	16.4512	16.3526	16.91
sp|P18124|RL7_HUMAN	RPL7	Large ribosomal subunit protein uL30 OS=Homo sapiens OX=9606 GN=RPL7 PE=1 SV=1	-0.202161	0.231188	0.973081	n.s.	17.7524	17.5241	17.9264	17.8614	17.7938	18.1543
sp|Q8IZL8|PELP1_HUMAN	PELP1	Proline-, glutamic acid- and leucine-rich protein 1 OS=Homo sapiens OX=9606 GN=PELP1 PE=1 SV=2	-0.202343	0.342984	0.973081	n.s.	15.5801	15.3363	15.4215	15.5286	15.3387	16.0776
sp|P27708|PYR1_HUMAN	CAD	CAD protein OS=Homo sapiens OX=9606 GN=CAD PE=1 SV=3	-0.20241	0.449849	0.973081	n.s.	16.2583	16.2464	16.2268	16.8929	16.3411	16.1047
sp|P00505|AATM_HUMAN	GOT2	Aspartate aminotransferase, mitochondrial OS=Homo sapiens OX=9606 GN=GOT2 PE=1 SV=3	-0.202541	0.24704	0.973081	n.s.	15.4696	15.567	15.7373	15.607	15.8526	15.9219
sp|P49368|TCPG_HUMAN	CCT3	T-complex protein 1 subunit gamma OS=Homo sapiens OX=9606 GN=CCT3 PE=1 SV=4	-0.203052	0.309784	0.973081	n.s.	15.9767	16.22	16.0732	16.0098	16.2446	16.6247
sp|Q96RF0|SNX18_HUMAN	SNX18	Sorting nexin-18 OS=Homo sapiens OX=9606 GN=SNX18 PE=1 SV=2	-0.203301	0.221065	0.973081	n.s.	15.9926	16.165	16.251	16.1942	16.6502	16.174
sp|Q96ME7|ZN512_HUMAN	ZNF512	Zinc finger protein 512 OS=Homo sapiens OX=9606 GN=ZNF512 PE=1 SV=2	-0.204644	0.264096	0.973081	n.s.	14.7821	14.5176	14.8983	14.8298	14.7321	15.2501
sp|Q9GZM8|NDEL1_HUMAN	NDEL1	Nuclear distribution protein nudE-like 1 OS=Homo sapiens OX=9606 GN=NDEL1 PE=1 SV=1	-0.205231	0.0614775	0.766285	n.s.	17.2193	17.2833	17.295	17.5432	17.583	17.287
sp|O75955|FLOT1_HUMAN	FLOT1	Flotillin-1 OS=Homo sapiens OX=9606 GN=FLOT1 PE=1 SV=3	-0.205451	0.405413	0.973081	n.s.	15.4181	15.7876	15.3979	15.6587	16.1666	15.3946
sp|O00422|SAP18_HUMAN	SAP18	Histone deacetylase complex subunit SAP18 OS=Homo sapiens OX=9606 GN=SAP18 PE=1 SV=1	-0.206437	0.0106453	0.436821	n.s.	17.3301	17.2321	17.4216	17.561	17.5018	17.5403
sp|Q9ULK4|MED23_HUMAN	MED23	Mediator of RNA polymerase II transcription subunit 23 OS=Homo sapiens OX=9606 GN=MED23 PE=1 SV=2	-0.206918	0.0398579	0.69817	n.s.	16.7308	16.8579	16.7855	16.9871	17.0718	16.9361
sp|Q9Y2X0|MED16_HUMAN	MED16	Mediator of RNA polymerase II transcription subunit 16 OS=Homo sapiens OX=9606 GN=MED16 PE=1 SV=2	-0.207139	0.186237	0.973081	n.s.	17.2321	17.3785	17.1245	17.3719	17.5973	17.3874
sp|P62899|RL31_HUMAN	RPL31	Large ribosomal subunit protein eL31 OS=Homo sapiens OX=9606 GN=RPL31 PE=1 SV=1	-0.207391	0.068969	0.780544	n.s.	16.8069	16.6227	16.72	16.8562	16.8351	17.0805
sp|P83731|RL24_HUMAN	RPL24	Large ribosomal subunit protein eL24 OS=Homo sapiens OX=9606 GN=RPL24 PE=1 SV=1	-0.209606	0.216353	0.973081	n.s.	16.2677	15.9245	16.2288	16.3287	16.182	16.5391
sp|P23396|RS3_HUMAN	RPS3	Small ribosomal subunit protein uS3 OS=Homo sapiens OX=9606 GN=RPS3 PE=1 SV=2	-0.210738	0.379943	0.973081	n.s.	17.25	17.0863	17.181	17.3757	17.1972	17.5766
sp|Q02543|RL18A_HUMAN	RPL18A	Large ribosomal subunit protein eL20 OS=Homo sapiens OX=9606 GN=RPL18A PE=1 SV=2	-0.210885	0.241134	0.973081	n.s.	17.463	17.0326	17.2471	17.4741	17.2752	17.6261
sp|Q96QD9|UIF_HUMAN	FYTTD1	UAP56-interacting factor OS=Homo sapiens OX=9606 GN=FYTTD1 PE=1 SV=3	-0.211126	0.0674138	0.773076	n.s.	16.8108	16.6343	16.8045	17.0884	16.9323	16.8623
sp|P62995|TRA2B_HUMAN	TRA2B	Transformer-2 protein homolog beta OS=Homo sapiens OX=9606 GN=TRA2B PE=1 SV=1	-0.211413	0.154443	0.939625	n.s.	17.4665	17.2522	17.188	17.7081	17.3329	17.4999
sp|O75152|ZC11A_HUMAN	ZC3H11A	Zinc finger CCCH domain-containing protein 11A OS=Homo sapiens OX=9606 GN=ZC3H11A PE=1 SV=3	-0.212186	0.260212	0.973081	n.s.	15.6139	15.8425	15.3805	15.9443	15.918	15.6112
sp|P51659|DHB4_HUMAN	HSD17B4	Peroxisomal multifunctional enzyme type 2 OS=Homo sapiens OX=9606 GN=HSD17B4 PE=1 SV=3	-0.213355	0.522296	0.973081	n.s.	15.6212	15.5066	15.5626	15.5128	15.6319	16.1857
sp|Q14152|EIF3A_HUMAN	EIF3A	Eukaryotic translation initiation factor 3 subunit A OS=Homo sapiens OX=9606 GN=EIF3A PE=1 SV=1	-0.213581	0.291124	0.973081	n.s.	17.0433	16.8802	16.3893	17.1566	16.8339	16.9629
sp|Q14315|FLNC_HUMAN	FLNC	Filamin-C OS=Homo sapiens OX=9606 GN=FLNC PE=1 SV=3	-0.213642	0.484643	0.973081	n.s.	16.0136	16.0396	16.0529	15.8576	16.102	16.7875
sp|P63241|IF5A1_HUMAN	EIF5A	Eukaryotic translation initiation factor 5A-1 OS=Homo sapiens OX=9606 GN=EIF5A PE=1 SV=2	-0.21398	0.282337	0.973081	n.s.	18.2127	17.8405	18.0783	18.0549	18.0966	18.622
sp|O43513|MED7_HUMAN	MED7	Mediator of RNA polymerase II transcription subunit 7 OS=Homo sapiens OX=9606 GN=MED7 PE=1 SV=1	-0.215559	0.229764	0.973081	n.s.	17.9448	17.9281	17.83	18.0989	18.3809	17.8698
sp|P11940|PABP1_HUMAN	PABPC1	Polyadenylate-binding protein 1 OS=Homo sapiens OX=9606 GN=PABPC1 PE=1 SV=2	-0.216449	0.444124	0.973081	n.s.	17.7574	17.3101	17.4851	17.8358	17.5655	17.8007
sp|Q7Z478|DHX29_HUMAN	DHX29	ATP-dependent RNA helicase DHX29 OS=Homo sapiens OX=9606 GN=DHX29 PE=1 SV=2	-0.216454	0.161287	0.959296	n.s.	15.9123	15.6829	15.6226	16.1219	15.7347	16.0105
sp|Q5TCZ1|SPD2A_HUMAN	SH3PXD2A	SH3 and PX domain-containing protein 2A OS=Homo sapiens OX=9606 GN=SH3PXD2A PE=1 SV=1	-0.217011	0.727665	0.973081	n.s.	17.5421	16.5197	17.0292	17.3343	16.7605	17.6472
sp|P62888|RL30_HUMAN	RPL30	Large ribosomal subunit protein eL30 OS=Homo sapiens OX=9606 GN=RPL30 PE=1 SV=2	-0.21874	0.104756	0.83882	n.s.	16.8227	16.6128	16.5473	16.8501	16.76	17.0289
sp|P05091|ALDH2_HUMAN	ALDH2	Aldehyde dehydrogenase, mitochondrial OS=Homo sapiens OX=9606 GN=ALDH2 PE=1 SV=2	-0.219764	0.485863	0.973081	n.s.	15.9231	16.1667	16.247	15.9624	16.2115	16.8223
sp|P62244|RS15A_HUMAN	RPS15A	Small ribosomal subunit protein uS8 OS=Homo sapiens OX=9606 GN=RPS15A PE=1 SV=2	-0.220472	0.23741	0.973081	n.s.	17.3072	16.7903	16.7734	17.1709	17.0552	17.3062
sp|Q13247|SRSF6_HUMAN	SRSF6	Serine/arginine-rich splicing factor 6 OS=Homo sapiens OX=9606 GN=SRSF6 PE=1 SV=2	-0.221271	0.477945	0.973081	n.s.	17.0805	16.3817	16.4075	17.0739	16.8249	16.6348
sp|P13073|COX41_HUMAN	COX4I1	Cytochrome c oxidase subunit 4 isoform 1, mitochondrial OS=Homo sapiens OX=9606 GN=COX4I1 PE=1 SV=1	-0.221846	0.0763942	0.809631	n.s.	16.0375	16.2483	16.051	16.1788	16.3242	16.4994
sp|Q13242|SRSF9_HUMAN	SRSF9	Serine/arginine-rich splicing factor 9 OS=Homo sapiens OX=9606 GN=SRSF9 PE=1 SV=1	-0.221976	0.303216	0.973081	n.s.	16.8291	16.4913	16.3496	16.8712	16.6726	16.792
sp|Q9NUD5|ZCHC3_HUMAN	ZCCHC3	Zinc finger CCHC domain-containing protein 3 OS=Homo sapiens OX=9606 GN=ZCCHC3 PE=1 SV=2	-0.222152	0.167574	0.962295	n.s.	13.3203	12.7706	13.1186	13.3011	13.2329	13.3419
sp|Q9NYJ8|TAB2_HUMAN	TAB2	TGF-beta-activated kinase 1 and MAP3K7-binding protein 2 OS=Homo sapiens OX=9606 GN=TAB2 PE=1 SV=1	-0.22243	0.0823454	0.809631	n.s.	15.867	15.8036	15.6365	16.0873	15.984	15.9031
sp|P51648|AL3A2_HUMAN	ALDH3A2	Aldehyde dehydrogenase family 3 member A2 OS=Homo sapiens OX=9606 GN=ALDH3A2 PE=1 SV=1	-0.222971	0.0776974	0.809631	n.s.	15.8295	15.6686	15.7638	15.8961	15.8467	16.188
sp|P26641|EF1G_HUMAN	EEF1G	Elongation factor 1-gamma OS=Homo sapiens OX=9606 GN=EEF1G PE=1 SV=3	-0.223082	0.604865	0.973081	n.s.	18.1476	18.2515	18.2186	18.0016	18.3353	18.95
sp|Q9HCE6|ARGAL_HUMAN	ARHGEF10L	Rho guanine nucleotide exchange factor 10-like protein OS=Homo sapiens OX=9606 GN=ARHGEF10L PE=1 SV=4	-0.22316	0.0665836	0.773076	n.s.	16.9121	16.8291	16.8025	17.1138	17.0078	17.0916
sp|Q9UMS4|PRP19_HUMAN	PRPF19	Pre-mRNA-processing factor 19 OS=Homo sapiens OX=9606 GN=PRPF19 PE=1 SV=1	-0.223635	0.0158136	0.514426	n.s.	16.4017	16.4048	16.3132	16.6429	16.6204	16.5272
sp|Q9NYF8|BCLF1_HUMAN	BCLAF1	Bcl-2-associated transcription factor 1 OS=Homo sapiens OX=9606 GN=BCLAF1 PE=1 SV=2	-0.224931	0.633341	0.973081	n.s.	16.3444	16.0544	16.0528	16.9671	16.4946	15.6647
sp|O43390|HNRPR_HUMAN	HNRNPR	Heterogeneous nuclear ribonucleoprotein R OS=Homo sapiens OX=9606 GN=HNRNPR PE=1 SV=1	-0.225314	0.492294	0.973081	n.s.	17.1876	17.1752	17.2696	17.3144	17.2908	17.7031
sp|Q96G25|MED8_HUMAN	MED8	Mediator of RNA polymerase II transcription subunit 8 OS=Homo sapiens OX=9606 GN=MED8 PE=1 SV=2	-0.225996	0.261257	0.973081	n.s.	16.8871	16.7479	16.5742	17.0036	17.2193	16.6642
sp|Q13895|BYST_HUMAN	BYSL	Bystin OS=Homo sapiens OX=9606 GN=BYSL PE=1 SV=3	-0.226138	0.510319	0.973081	n.s.	15.8765	16.0505	15.7362	15.763	15.7098	16.8688
sp|P07910|HNRPC_HUMAN	HNRNPC	Heterogeneous nuclear ribonucleoproteins C1/C2 OS=Homo sapiens OX=9606 GN=HNRNPC PE=1 SV=4	-0.226353	0.125084	0.883164	n.s.	17.303	17.319	17.4823	17.5511	17.492	17.7403
sp|P25685|DNJB1_HUMAN	DNAJB1	DnaJ homolog subfamily B member 1 OS=Homo sapiens OX=9606 GN=DNAJB1 PE=1 SV=4	-0.226618	0.49346	0.973081	n.s.	15.8834	15.742	15.8511	15.5799	15.7926	16.7839
sp|O60832|DKC1_HUMAN	DKC1	H/ACA ribonucleoprotein complex subunit DKC1 OS=Homo sapiens OX=9606 GN=DKC1 PE=1 SV=3	-0.226751	0.194372	0.973081	n.s.	15.3903	15.1894	14.9175	15.3085	15.243	15.626
sp|P62906|RL10A_HUMAN	RPL10A	Large ribosomal subunit protein uL1 OS=Homo sapiens OX=9606 GN=RPL10A PE=1 SV=2	-0.227236	0.220186	0.973081	n.s.	17.5332	17.115	17.2546	17.4996	17.4392	17.6457
sp|Q96RN5|MED15_HUMAN	MED15	Mediator of RNA polymerase II transcription subunit 15 OS=Homo sapiens OX=9606 GN=MED15 PE=1 SV=2	-0.227604	0.0307961	0.659431	n.s.	16.8643	16.9773	17.0322	17.1418	17.3333	17.0816
sp|P26373|RL13_HUMAN	RPL13	Large ribosomal subunit protein eL13 OS=Homo sapiens OX=9606 GN=RPL13 PE=1 SV=4	-0.228309	0.546773	0.973081	n.s.	16.8379	17.0647	17.2935	16.9843	17.0945	17.8022
sp|Q16836|HCDH_HUMAN	HADH	Hydroxyacyl-coenzyme A dehydrogenase, mitochondrial OS=Homo sapiens OX=9606 GN=HADH PE=1 SV=3	-0.228836	0.244385	0.973081	n.s.	15.8026	15.8998	16.1199	15.9056	16.1339	16.4694
sp|P07237|PDIA1_HUMAN	P4HB	Protein disulfide-isomerase OS=Homo sapiens OX=9606 GN=P4HB PE=1 SV=3	-0.22931	0.527903	0.973081	n.s.	17.1072	17.2832	17.2958	17.087	17.3806	17.9065
sp|P46777|RL5_HUMAN	RPL5	Large ribosomal subunit protein uL18 OS=Homo sapiens OX=9606 GN=RPL5 PE=1 SV=3	-0.229598	0.0883485	0.809631	n.s.	16.6874	16.4209	16.4587	16.7371	16.6035	16.9152
sp|Q9BZE4|GTPB4_HUMAN	GTPBP4	GTP-binding protein 4 OS=Homo sapiens OX=9606 GN=GTPBP4 PE=1 SV=3	-0.230384	0.0870795	0.809631	n.s.	15.0916	15.0314	15.233	15.267	15.2525	15.5278
sp|P50213|IDH3A_HUMAN	IDH3A	Isocitrate dehydrogenase [NAD] subunit alpha, mitochondrial OS=Homo sapiens OX=9606 GN=IDH3A PE=1 SV=1	-0.231298	0.457409	0.973081	n.s.	15.4633	16.0318	15.8881	15.5839	15.8824	16.6108
sp|P51114|FXR1_HUMAN	FXR1	RNA-binding protein FXR1 OS=Homo sapiens OX=9606 GN=FXR1 PE=1 SV=3	-0.232397	0.46219	0.973081	n.s.	16.2302	15.7682	15.5784	16.2894	15.9404	16.0442
sp|Q9Y3X0|CCDC9_HUMAN	CCDC9	Coiled-coil domain-containing protein 9 OS=Homo sapiens OX=9606 GN=CCDC9 PE=1 SV=1	-0.234015	0.176863	0.962295	n.s.	16.1189	16.1377	15.74	16.4716	16.1595	16.0676
sp|P06396|GELS_HUMAN	GSN	Gelsolin OS=Homo sapiens OX=9606 GN=GSN PE=1 SV=1	-0.23461	0.559587	0.973081	n.s.	16.4467	16.4008	16.3588	16.19	16.2007	17.5193
sp|P39023|RL3_HUMAN	RPL3	Large ribosomal subunit protein uL3 OS=Homo sapiens OX=9606 GN=RPL3 PE=1 SV=2	-0.234921	0.172835	0.962295	n.s.	18.6037	18.2865	18.4866	18.6681	18.5376	18.8759
sp|Q15287|RNPS1_HUMAN	RNPS1	RNA-binding protein with serine-rich domain 1 OS=Homo sapiens OX=9606 GN=RNPS1 PE=1 SV=1	-0.236558	0.014179	0.491265	n.s.	16.4935	16.409	16.4354	16.7272	16.5929	16.7276
sp|Q9NRH3|TBG2_HUMAN	TUBG2	Tubulin gamma-2 chain OS=Homo sapiens OX=9606 GN=TUBG2 PE=2 SV=1	-0.237115	0.499352	0.973081	n.s.	14.9387	13.8694	13.9056	14.6745	14.1775	14.573
sp|Q9P2K5|MYEF2_HUMAN	MYEF2	Myelin expression factor 2 OS=Homo sapiens OX=9606 GN=MYEF2 PE=1 SV=3	-0.237412	0.0178454	0.568911	n.s.	15.5806	15.4132	15.5014	15.6863	15.6772	15.844
sp|Q9BSD7|NTPCR_HUMAN	NTPCR	Cancer-related nucleoside-triphosphatase OS=Homo sapiens OX=9606 GN=NTPCR PE=1 SV=1	-0.237521	0.146396	0.921423	n.s.	14.2895	13.9623	14.3626	14.3371	14.3285	14.6613
sp|Q1KMD3|HNRL2_HUMAN	HNRNPUL2	Heterogeneous nuclear ribonucleoprotein U-like protein 2 OS=Homo sapiens OX=9606 GN=HNRNPUL2 PE=1 SV=1	-0.23807	0.0503087	0.734561	n.s.	17.1966	17.2198	17.2763	17.4521	17.348	17.6068
sp|P29692|EF1D_HUMAN	EEF1D	Elongation factor 1-delta OS=Homo sapiens OX=9606 GN=EEF1D PE=1 SV=5	-0.238159	0.172106	0.962295	n.s.	16.505	16.182	16.5697	16.4528	16.6121	16.9064
sp|O14979|HNRDL_HUMAN	HNRNPDL	Heterogeneous nuclear ribonucleoprotein D-like OS=Homo sapiens OX=9606 GN=HNRNPDL PE=1 SV=3	-0.238316	0.2281	0.973081	n.s.	17.3835	17.3068	17.6129	17.5185	17.543	17.9567
sp|Q8N3C0|ASCC3_HUMAN	ASCC3	Activating signal cointegrator 1 complex subunit 3 OS=Homo sapiens OX=9606 GN=ASCC3 PE=1 SV=3	-0.240046	0.0508346	0.734561	n.s.	14.3534	14.4533	14.265	14.5597	14.5217	14.7104
sp|O15260|SURF4_HUMAN	SURF4	Surfeit locus protein 4 OS=Homo sapiens OX=9606 GN=SURF4 PE=1 SV=3	-0.241424	0.165415	0.962295	n.s.	14.2157	14.408	14.4674	14.3111	14.6383	14.8659
sp|P22087|FBRL_HUMAN	FBL	rRNA 2'-O-methyltransferase fibrillarin OS=Homo sapiens OX=9606 GN=FBL PE=1 SV=2	-0.241436	0.396212	0.973081	n.s.	15.4738	15.187	15.4873	15.4787	15.4481	15.9458
sp|Q86XZ4|SPAS2_HUMAN	SPATS2	Spermatogenesis-associated serine-rich protein 2 OS=Homo sapiens OX=9606 GN=SPATS2 PE=1 SV=1	-0.242118	0.26546	0.973081	n.s.	15.2421	15.052	14.7773	15.4373	15.2371	15.1235
sp|O60763|USO1_HUMAN	USO1	General vesicular transport factor p115 OS=Homo sapiens OX=9606 GN=USO1 PE=1 SV=2	-0.243347	0.183665	0.973081	n.s.	13.5288	13.8372	13.6128	13.6403	13.8962	14.1724
sp|Q9Y617|SERC_HUMAN	PSAT1	Phosphoserine aminotransferase OS=Homo sapiens OX=9606 GN=PSAT1 PE=1 SV=2	-0.244207	0.283781	0.973081	n.s.	14.1791	14.4013	14.5555	14.3728	14.4821	15.0137
sp|Q16698|DECR_HUMAN	DECR1	2,4-dienoyl-CoA reductase [(3E)-enoyl-CoA-producing], mitochondrial OS=Homo sapiens OX=9606 GN=DECR1 PE=1 SV=1	-0.244274	0.458871	0.973081	n.s.	15.7989	15.8666	16.0041	15.8145	16.0018	16.5862
sp|Q9NQX3|GEPH_HUMAN	GPHN	Gephyrin OS=Homo sapiens OX=9606 GN=GPHN PE=1 SV=1	-0.245766	0.522311	0.973081	n.s.	16.9428	16.6489	16.5789	16.9681	16.7502	17.1896
sp|Q9UEG4|ZN629_HUMAN	ZNF629	Zinc finger protein 629 OS=Homo sapiens OX=9606 GN=ZNF629 PE=1 SV=2	-0.246676	0.365517	0.973081	n.s.	13.5594	12.6589	13.2173	13.4048	13.1296	13.6413
sp|Q9UKV3|ACINU_HUMAN	ACIN1	Apoptotic chromatin condensation inducer in the nucleus OS=Homo sapiens OX=9606 GN=ACIN1 PE=1 SV=2	-0.247218	0.0243857	0.616997	n.s.	17.0331	16.9961	16.9212	17.3262	17.1839	17.1818
sp|P18077|RL35A_HUMAN	RPL35A	Large ribosomal subunit protein eL33 OS=Homo sapiens OX=9606 GN=RPL35A PE=1 SV=2	-0.247819	0.146826	0.921423	n.s.	20.7305	20.3837	20.334	20.7472	20.5523	20.8921
sp|O75367|H2AY_HUMAN	MACROH2A1	Core histone macro-H2A.1 OS=Homo sapiens OX=9606 GN=MACROH2A1 PE=1 SV=5	-0.248224	0.592921	0.973081	n.s.	17.7226	17.7201	17.8277	17.7149	17.6648	18.6355
sp|P53992|SC24C_HUMAN	SEC24C	Protein transport protein Sec24C OS=Homo sapiens OX=9606 GN=SEC24C PE=1 SV=3	-0.248396	0.0960171	0.822856	n.s.	15.1908	15.6586	15.569	15.7138	15.7099	15.7399
sp|O60216|RAD21_HUMAN	RAD21	Double-strand-break repair protein rad21 homolog OS=Homo sapiens OX=9606 GN=RAD21 PE=1 SV=2	-0.249133	0.0857422	0.809631	n.s.	15.4896	15.6303	15.7458	15.7645	15.7458	16.1028
sp|Q8IVL0|NAV3_HUMAN	NAV3	Neuron navigator 3 OS=Homo sapiens OX=9606 GN=NAV3 PE=1 SV=3	-0.249332	0.167498	0.962295	n.s.	16.5736	16.5141	16.5975	16.8697	16.8841	16.6794
sp|Q03426|KIME_HUMAN	MVK	Mevalonate kinase OS=Homo sapiens OX=9606 GN=MVK PE=1 SV=1	-0.24975	0.0240709	0.616997	n.s.	13.3965	13.4533	13.1962	13.6602	13.6063	13.5288
sp|Q9Y3A5|SBDS_HUMAN	SBDS	Ribosome maturation protein SBDS OS=Homo sapiens OX=9606 GN=SBDS PE=1 SV=4	-0.25011	0.430503	0.973081	n.s.	14.9254	15.093	15.2597	14.8677	15.1547	16.0061
sp|Q13595|TRA2A_HUMAN	TRA2A	Transformer-2 protein homolog alpha OS=Homo sapiens OX=9606 GN=TRA2A PE=1 SV=1	-0.257144	0.051152	0.734561	n.s.	17.8904	17.7581	17.5059	18.0233	17.944	17.9585
sp|P14735|IDE_HUMAN	IDE	Insulin-degrading enzyme OS=Homo sapiens OX=9606 GN=IDE PE=1 SV=4	-0.257184	0.752688	0.973081	n.s.	14.3263	14.319	16.2732	14.1536	15.0355	16.5011
sp|P62826|RAN_HUMAN	RAN	GTP-binding nuclear protein Ran OS=Homo sapiens OX=9606 GN=RAN PE=1 SV=3	-0.257587	0.155436	0.94207	n.s.	17.1374	17.2069	17.4067	17.2298	17.5738	17.7201
sp|P55263|ADK_HUMAN	ADK	Adenosine kinase OS=Homo sapiens OX=9606 GN=ADK PE=1 SV=2	-0.25795	0.339375	0.973081	n.s.	14.8345	14.9945	14.8153	14.7197	14.9989	15.6995
sp|P05198|IF2A_HUMAN	EIF2S1	Eukaryotic translation initiation factor 2 subunit 1 OS=Homo sapiens OX=9606 GN=EIF2S1 PE=1 SV=3	-0.258352	0.164523	0.962295	n.s.	13.1945	13.324	13.241	13.1963	13.4942	13.844
sp|P25205|MCM3_HUMAN	MCM3	DNA replication licensing factor MCM3 OS=Homo sapiens OX=9606 GN=MCM3 PE=1 SV=3	-0.260141	0.117774	0.877251	n.s.	15.8992	15.8494	15.8047	16.2315	16.2878	15.8144
sp|Q5BKZ1|ZN326_HUMAN	ZNF326	DBIRD complex subunit ZNF326 OS=Homo sapiens OX=9606 GN=ZNF326 PE=1 SV=2	-0.260141	0.0606137	0.766285	n.s.	15.5377	15.8249	15.4698	15.7842	15.8313	15.9973
sp|Q9GZP1|NRSN2_HUMAN	NRSN2	Neurensin-2 OS=Homo sapiens OX=9606 GN=NRSN2 PE=1 SV=1	-0.260975	0.288847	0.973081	n.s.	16.3562	16.2332	16.0328	16.1882	16.2501	16.9668
sp|P06748|NPM_HUMAN	NPM1	Nucleophosmin OS=Homo sapiens OX=9606 GN=NPM1 PE=1 SV=2	-0.261394	0.322062	0.973081	n.s.	18.7502	18.4414	18.4866	18.6704	18.7408	19.0512
sp|P46778|RL21_HUMAN	RPL21	Large ribosomal subunit protein eL21 OS=Homo sapiens OX=9606 GN=RPL21 PE=1 SV=2	-0.262329	0.149934	0.929938	n.s.	19.7367	19.5331	19.6809	19.95	19.6489	20.1388
sp|Q9ULX6|AKP8L_HUMAN	AKAP8L	A-kinase anchor protein 8-like OS=Homo sapiens OX=9606 GN=AKAP8L PE=1 SV=4	-0.262588	0.10824	0.849922	n.s.	13.6597	13.494	13.8081	13.9817	13.6613	14.1065
sp|P62753|RS6_HUMAN	RPS6	Small ribosomal subunit protein eS6 OS=Homo sapiens OX=9606 GN=RPS6 PE=1 SV=1	-0.264531	0.116705	0.877251	n.s.	16.8208	17.035	17.0854	17.1714	17.0702	17.4932
sp|P01834|IGKC_HUMAN	IGKC	Immunoglobulin kappa constant OS=Homo sapiens OX=9606 GN=IGKC PE=1 SV=2	-0.264919	0.480583	0.973081	n.s.	15.4369	15.4803	16.0979	15.522	15.6405	16.6473
sp|Q06787|FMR1_HUMAN	FMR1	Fragile X messenger ribonucleoprotein 1 OS=Homo sapiens OX=9606 GN=FMR1 PE=1 SV=1	-0.266498	0.521346	0.973081	n.s.	17.3617	16.813	16.8266	17.4792	17.0989	17.2226
sp|Q9BYG4|PAR6G_HUMAN	PARD6G	Partitioning defective 6 homolog gamma OS=Homo sapiens OX=9606 GN=PARD6G PE=1 SV=1	-0.267132	0.143765	0.921423	n.s.	15.9198	15.8933	15.7105	16.0573	15.9136	16.354
sp|Q9Y4F5|C170B_HUMAN	CEP170B	Centrosomal protein of 170 kDa protein B OS=Homo sapiens OX=9606 GN=CEP170B PE=1 SV=4	-0.267205	0.632123	0.973081	n.s.	16.5606	15.9016	15.9062	16.6225	15.879	16.6684
sp|O43347|MSI1H_HUMAN	MSI1	RNA-binding protein Musashi homolog 1 OS=Homo sapiens OX=9606 GN=MSI1 PE=1 SV=1	-0.268359	0.057617	0.746679	n.s.	17.4211	17.1028	17.41	17.6411	17.4292	17.6686
sp|P46776|RL27A_HUMAN	RPL27A	Large ribosomal subunit protein uL15 OS=Homo sapiens OX=9606 GN=RPL27A PE=1 SV=2	-0.26889	0.0671532	0.773076	n.s.	15.6973	15.4512	15.4739	15.8162	15.6896	15.9233
sp|O15013|ARHGA_HUMAN	ARHGEF10	Rho guanine nucleotide exchange factor 10 OS=Homo sapiens OX=9606 GN=ARHGEF10 PE=1 SV=4	-0.269509	0.0053938	0.296473	n.s.	18.0648	17.8851	17.9052	18.1073	18.2701	18.2863
sp|Q9H307|PININ_HUMAN	PNN	Pinin OS=Homo sapiens OX=9606 GN=PNN PE=1 SV=5	-0.270409	0.0364888	0.670892	n.s.	16.6158	16.3979	16.5737	16.8584	16.7377	16.8025
sp|Q00839|HNRPU_HUMAN	HNRNPU	Heterogeneous nuclear ribonucleoprotein U OS=Homo sapiens OX=9606 GN=HNRNPU PE=1 SV=6	-0.271092	0.0984294	0.833414	n.s.	17.9353	17.998	17.9996	18.1437	18.1386	18.464
sp|Q6DN03|H2B2C_HUMAN	H2BC20P	Putative histone H2B type 2-C OS=Homo sapiens OX=9606 GN=H2BC20P PE=5 SV=3	-0.27433	0.417878	0.973081	n.s.	16.3446	16.4296	16.5104	16.4277	16.3583	17.3214
sp|O60831|PRAF2_HUMAN	PRAF2	PRA1 family protein 2 OS=Homo sapiens OX=9606 GN=PRAF2 PE=1 SV=1	-0.275041	0.419989	0.973081	n.s.	16.4225	16.8391	16.6487	16.7248	17.0686	16.942
sp|P16401|H15_HUMAN	H1-5	Histone H1.5 OS=Homo sapiens OX=9606 GN=H1-5 PE=1 SV=3	-0.27521	0.284627	0.973081	n.s.	17.6061	17.785	17.6252	17.73	17.7618	18.3502
sp|P32969|RL9_HUMAN	RPL9	Large ribosomal subunit protein uL6 OS=Homo sapiens OX=9606 GN=RPL9 PE=1 SV=1	-0.275432	0.14475	0.921423	n.s.	17.1069	16.9576	17.0759	17.153	17.1942	17.6195
sp|Q99848|EBP2_HUMAN	EBNA1BP2	Probable rRNA-processing protein EBP2 OS=Homo sapiens OX=9606 GN=EBNA1BP2 PE=1 SV=2	-0.275619	0.0905501	0.809631	n.s.	14.4659	14.4542	14.5713	14.7341	14.53	15.0541
sp|Q14103|HNRPD_HUMAN	HNRNPD	Heterogeneous nuclear ribonucleoprotein D0 OS=Homo sapiens OX=9606 GN=HNRNPD PE=1 SV=1	-0.276968	0.21229	0.973081	n.s.	16.2775	16.3704	16.3707	16.3738	16.4645	17.0111
sp|Q5JNZ5|RS26L_HUMAN	RPS26P11	Putative ribosomal protein eS26-like OS=Homo sapiens OX=9606 GN=RPS26P11 PE=5 SV=1	-0.277402	0.279686	0.973081	n.s.	19.1899	18.3653	18.641	19.1371	18.736	19.1553
sp|Q9BY44|EIF2A_HUMAN	EIF2A	Eukaryotic translation initiation factor 2A OS=Homo sapiens OX=9606 GN=EIF2A PE=1 SV=3	-0.278682	0.375028	0.973081	n.s.	13.613	14.1718	14.0305	13.7684	14.0812	14.8017
sp|P02745|C1QA_HUMAN	C1QA	Complement C1q subcomponent subunit A OS=Homo sapiens OX=9606 GN=C1QA PE=1 SV=2	-0.279391	0.383714	0.973081	n.s.	18.5477	18.2695	18.3012	19.3007	18.5364	18.1195
sp|O75448|MED24_HUMAN	MED24	Mediator of RNA polymerase II transcription subunit 24 OS=Homo sapiens OX=9606 GN=MED24 PE=1 SV=1	-0.279999	0.0202331	0.583767	n.s.	16.6331	16.8138	16.6201	16.9053	17.0562	16.9455
sp|Q00005|2ABB_HUMAN	PPP2R2B	Serine/threonine-protein phosphatase 2A 55 kDa regulatory subunit B beta isoform OS=Homo sapiens OX=9606 GN=PPP2R2B PE=1 SV=1	-0.281711	0.235632	0.973081	n.s.	14.1821	14.0281	13.7919	13.9825	14.1368	14.728
sp|P02746|C1QB_HUMAN	C1QB	Complement C1q subcomponent subunit B OS=Homo sapiens OX=9606 GN=C1QB PE=1 SV=3	-0.284694	0.199121	0.973081	n.s.	14.4483	15.0956	14.687	15.299	14.9314	14.8547
sp|Q5SZL2|CE85L_HUMAN	CEP85L	Centrosomal protein of 85 kDa-like OS=Homo sapiens OX=9606 GN=CEP85L PE=1 SV=1	-0.287332	0.273444	0.973081	n.s.	15.1661	15.0867	14.5087	15.2493	14.9172	15.457
sp|Q12905|ILF2_HUMAN	ILF2	Interleukin enhancer-binding factor 2 OS=Homo sapiens OX=9606 GN=ILF2 PE=1 SV=2	-0.287604	0.00597914	0.317692	n.s.	15.9683	15.9738	16.0771	16.3487	16.1757	16.3577
sp|O75182|SIN3B_HUMAN	SIN3B	Paired amphipathic helix protein Sin3b OS=Homo sapiens OX=9606 GN=SIN3B PE=1 SV=2	-0.288614	0.505734	0.973081	n.s.	18.4271	18.0926	18.045	19.4103	17.8394	18.1808
sp|P16402|H13_HUMAN	H1-3	Histone H1.3 OS=Homo sapiens OX=9606 GN=H1-3 PE=1 SV=2	-0.290027	0.269445	0.973081	n.s.	17.3124	17.4132	17.4166	17.4522	17.4659	18.0941
sp|P62805|H4_HUMAN	H4C1	Histone H4 OS=Homo sapiens OX=9606 GN=H4C1 PE=1 SV=2	-0.290406	0.833215	0.978281	n.s.	18.0418	18.0636	18.422	18.1701	18.0865	19.142
sp|Q15750|TAB1_HUMAN	TAB1	TGF-beta-activated kinase 1 and MAP3K7-binding protein 1 OS=Homo sapiens OX=9606 GN=TAB1 PE=1 SV=1	-0.291581	0.0633535	0.773076	n.s.	14.8153	14.5183	14.4461	14.9299	14.7277	14.9969
sp|P22626|ROA2_HUMAN	HNRNPA2B1	Heterogeneous nuclear ribonucleoproteins A2/B1 OS=Homo sapiens OX=9606 GN=HNRNPA2B1 PE=1 SV=2	-0.291942	0.112186	0.853094	n.s.	18.3183	18.1989	18.3041	18.4743	18.3598	18.863
sp|A7KAX9|RHG32_HUMAN	ARHGAP32	Rho GTPase-activating protein 32 OS=Homo sapiens OX=9606 GN=ARHGAP32 PE=1 SV=1	-0.292334	0.590064	0.973081	n.s.	16.6523	16.1427	16.1598	16.6281	16.148	17.0556
sp|Q9Y5S9|RBM8A_HUMAN	RBM8A	RNA-binding protein 8A OS=Homo sapiens OX=9606 GN=RBM8A PE=1 SV=1	-0.292863	0.0329173	0.670892	n.s.	17.5492	17.4469	17.5505	17.8755	17.6944	17.8552
sp|P98160|PGBM_HUMAN	HSPG2	Basement membrane-specific heparan sulfate proteoglycan core protein OS=Homo sapiens OX=9606 GN=HSPG2 PE=1 SV=4	-0.293731	0.435438	0.973081	n.s.	13.4269	14.1686	14.7135	14.1362	14.7903	14.2637
sp|P60903|S10AA_HUMAN	S100A10	Protein S100-A10 OS=Homo sapiens OX=9606 GN=S100A10 PE=1 SV=2	-0.296354	0.52366	0.973081	n.s.	14.821	15.2761	14.9772	14.7465	14.8761	16.3409
sp|Q13838|DX39B_HUMAN	DDX39B	Spliceosome RNA helicase DDX39B OS=Homo sapiens OX=9606 GN=DDX39B PE=1 SV=1	-0.2968	0.137606	0.912051	n.s.	17.2294	17.3327	17.3078	17.4011	17.4426	17.9166
sp|O75525|KHDR3_HUMAN	KHDRBS3	KH domain-containing, RNA-binding, signal transduction-associated protein 3 OS=Homo sapiens OX=9606 GN=KHDRBS3 PE=1 SV=1	-0.29696	0.00537016	0.296473	n.s.	17.4494	17.5169	17.6571	17.8591	17.784	17.8712
sp|P46781|RS9_HUMAN	RPS9	Small ribosomal subunit protein uS4 OS=Homo sapiens OX=9606 GN=RPS9 PE=1 SV=3	-0.297801	0.301628	0.973081	n.s.	16.8001	16.6725	17.2194	17.0435	16.9778	17.5642
sp|P49336|CDK8_HUMAN	CDK8	Cyclin-dependent kinase 8 OS=Homo sapiens OX=9606 GN=CDK8 PE=1 SV=1	-0.298386	0.122227	0.883164	n.s.	16.7259	16.8139	16.6271	17.0117	17.2415	16.8088
sp|P33992|MCM5_HUMAN	MCM5	DNA replication licensing factor MCM5 OS=Homo sapiens OX=9606 GN=MCM5 PE=1 SV=5	-0.29914	0.245135	0.973081	n.s.	16.5437	16.3434	16.5922	16.9017	17.0068	16.4682
sp|P40429|RL13A_HUMAN	RPL13A	Large ribosomal subunit protein uL13 OS=Homo sapiens OX=9606 GN=RPL13A PE=1 SV=2	-0.299486	0.0805932	0.809631	n.s.	17.1294	16.791	16.9286	17.199	17.0793	17.4692
sp|P09651|ROA1_HUMAN	HNRNPA1	Heterogeneous nuclear ribonucleoprotein A1 OS=Homo sapiens OX=9606 GN=HNRNPA1 PE=1 SV=5	-0.301047	0.0620143	0.766285	n.s.	17.4737	17.4515	17.5608	17.6813	17.625	18.0828
sp|P36957|ODO2_HUMAN	DLST	Dihydrolipoyllysine-residue succinyltransferase component of 2-oxoglutarate dehydrogenase complex, mitochondrial OS=Homo sapiens OX=9606 GN=DLST PE=1 SV=4	-0.302319	0.396124	0.973081	n.s.	17.4813	17.1515	17.0915	17.4468	17.1746	18.0099
sp|P25391|LAMA1_HUMAN	LAMA1	Laminin subunit alpha-1 OS=Homo sapiens OX=9606 GN=LAMA1 PE=1 SV=2	-0.302972	0.678783	0.973081	n.s.	17.4708	17.7126	18.4464	18.112	18.5115	17.9152
sp|Q9H501|ESF1_HUMAN	ESF1	ESF1 homolog OS=Homo sapiens OX=9606 GN=ESF1 PE=1 SV=1	-0.305949	0.105741	0.83882	n.s.	13.2326	13.7015	13.2632	13.9112	13.6738	13.5303
sp|P14866|HNRPL_HUMAN	HNRNPL	Heterogeneous nuclear ribonucleoprotein L OS=Homo sapiens OX=9606 GN=HNRNPL PE=1 SV=2	-0.308578	0.0420416	0.703027	n.s.	17.2404	17.0257	17.2115	17.3487	17.3621	17.6925
sp|Q9NRR6|INP5E_HUMAN	INPP5E	Phosphatidylinositol polyphosphate 5-phosphatase type IV OS=Homo sapiens OX=9606 GN=INPP5E PE=1 SV=2	-0.313044	0.204976	0.973081	n.s.	14.9135	14.5189	14.7089	15.0102	14.6685	15.4018
sp|Q8NEZ5|FBX22_HUMAN	FBXO22	F-box only protein 22 OS=Homo sapiens OX=9606 GN=FBXO22 PE=1 SV=1	-0.315823	0.167247	0.962295	n.s.	13.2837	13.595	12.9454	13.4161	13.4737	13.8819
sp|Q00796|DHSO_HUMAN	SORD	Sorbitol dehydrogenase OS=Homo sapiens OX=9606 GN=SORD PE=1 SV=4	-0.317691	0.419895	0.973081	n.s.	15.1949	15.5655	15.6426	15.1834	15.5796	16.5931
sp|P06733|ENOA_HUMAN	ENO1	Alpha-enolase OS=Homo sapiens OX=9606 GN=ENO1 PE=1 SV=2	-0.320082	0.399161	0.973081	n.s.	17.1687	17.3416	17.7159	17.256	17.5774	18.3531
sp|Q9P1Y6|PHRF1_HUMAN	PHRF1	PHD and RING finger domain-containing protein 1 OS=Homo sapiens OX=9606 GN=PHRF1 PE=1 SV=3	-0.320441	0.101138	0.83882	n.s.	16.6368	16.367	16.334	16.8662	16.4378	16.9951
sp|Q14694|UBP10_HUMAN	USP10	Ubiquitin carboxyl-terminal hydrolase 10 OS=Homo sapiens OX=9606 GN=USP10 PE=1 SV=2	-0.321377	0.00388311	0.244251	n.s.	15.5757	15.5625	15.6735	15.8088	15.9774	15.9896
sp|P0C2W1|FBSP1_HUMAN	FBXO45	F-box/SPRY domain-containing protein 1 OS=Homo sapiens OX=9606 GN=FBXO45 PE=1 SV=1	-0.323426	0.0493909	0.734561	n.s.	16.0818	16.0245	15.9	16.2727	16.1122	16.5918
sp|P16104|H2AX_HUMAN	H2AX	Histone H2AX OS=Homo sapiens OX=9606 GN=H2AX PE=1 SV=2	-0.326455	0.636668	0.973081	n.s.	17.5855	17.585	17.6756	17.6019	17.6095	18.614
sp|P41743|KPCI_HUMAN	PRKCI	Protein kinase C iota type OS=Homo sapiens OX=9606 GN=PRKCI PE=1 SV=2	-0.327234	0.22325	0.973081	n.s.	17.7666	17.9062	17.6809	18.0033	17.9287	18.4033
sp|Q99880|H2B1L_HUMAN	H2BC13	Histone H2B type 1-L OS=Homo sapiens OX=9606 GN=H2BC13 PE=1 SV=3	-0.329806	0.538053	0.973081	n.s.	16.9145	16.9974	17.1528	17.0061	17.0151	18.033
sp|Q9Y2K2|SIK3_HUMAN	SIK3	Serine/threonine-protein kinase SIK3 OS=Homo sapiens OX=9606 GN=SIK3 PE=1 SV=4	-0.332223	0.412481	0.973081	n.s.	16.5417	15.6955	16.1035	16.4413	16.0839	16.812
sp|P27635|RL10_HUMAN	RPL10	Large ribosomal subunit protein uL16 OS=Homo sapiens OX=9606 GN=RPL10 PE=1 SV=5	-0.335241	0.11239	0.853094	n.s.	17.6886	17.3203	17.1019	17.7012	17.5589	17.8565
sp|P29034|S10A2_HUMAN	S100A2	Protein S100-A2 OS=Homo sapiens OX=9606 GN=S100A2 PE=1 SV=3	-0.335494	0.702067	0.973081	n.s.	17.8627	16.8038	18.124	17.2779	16.7543	19.7648
sp|Q8N1G0|ZN687_HUMAN	ZNF687	Zinc finger protein 687 OS=Homo sapiens OX=9606 GN=ZNF687 PE=1 SV=1	-0.336076	0.000678631	0.0983398	n.s.	13.7388	13.8215	13.8417	14.1707	14.1355	14.1041
sp|Q12802|AKP13_HUMAN	AKAP13	A-kinase anchor protein 13 OS=Homo sapiens OX=9606 GN=AKAP13 PE=1 SV=2	-0.336876	0.0852879	0.809631	n.s.	16.1328	16.2506	16.0666	16.3332	16.3973	16.7301
sp|Q96EV2|RBM33_HUMAN	RBM33	RNA-binding protein 33 OS=Homo sapiens OX=9606 GN=RBM33 PE=1 SV=3	-0.339614	0.159589	0.959296	n.s.	14.7071	13.9589	14.06	14.6953	14.582	14.4675
sp|P55735|SEC13_HUMAN	SEC13	Protein SEC13 homolog OS=Homo sapiens OX=9606 GN=SEC13 PE=1 SV=3	-0.340603	0.216396	0.973081	n.s.	16.3134	15.6479	16.2521	16.4497	16.2355	16.5499
sp|Q9BYB0|SHAN3_HUMAN	SHANK3	SH3 and multiple ankyrin repeat domains protein 3 OS=Homo sapiens OX=9606 GN=SHANK3 PE=1 SV=3	-0.341674	0.0574315	0.746679	n.s.	15.1664	15.1443	14.7926	15.3593	15.2777	15.4913
sp|P0C0S5|H2AZ_HUMAN	H2AZ1	Histone H2A.Z OS=Homo sapiens OX=9606 GN=H2AZ1 PE=1 SV=2	-0.342759	0.509457	0.973081	n.s.	17.6787	17.7684	17.6436	17.7055	17.6894	18.724
sp|P47914|RL29_HUMAN	RPL29	Large ribosomal subunit protein eL29 OS=Homo sapiens OX=9606 GN=RPL29 PE=1 SV=2	-0.342827	0.0197613	0.583325	n.s.	14.8143	15.0573	14.8752	15.1584	15.1655	15.4514
sp|Q92522|H1X_HUMAN	H1-10	Histone H1.10 OS=Homo sapiens OX=9606 GN=H1-10 PE=1 SV=1	-0.344052	0.00946895	0.407933	n.s.	17.527	17.4094	17.2979	17.7998	17.6188	17.8478
sp|P38919|IF4A3_HUMAN	EIF4A3	Eukaryotic initiation factor 4A-III OS=Homo sapiens OX=9606 GN=EIF4A3 PE=1 SV=4	-0.346663	0.0187897	0.583325	n.s.	17.0055	17.0133	17.083	17.3769	17.2796	17.4852
sp|P05388|RLA0_HUMAN	RPLP0	Large ribosomal subunit protein uL10 OS=Homo sapiens OX=9606 GN=RPLP0 PE=1 SV=1	-0.346799	0.154103	0.939625	n.s.	16.9389	16.6563	16.3082	16.9821	16.7834	17.1782
sp|P36578|RL4_HUMAN	RPL4	Large ribosomal subunit protein uL4 OS=Homo sapiens OX=9606 GN=RPL4 PE=1 SV=5	-0.346861	0.120858	0.883164	n.s.	16.2892	16.0415	16.1387	16.3	16.306	16.9039
sp|Q9H4L5|OSBL3_HUMAN	OSBPL3	Oxysterol-binding protein-related protein 3 OS=Homo sapiens OX=9606 GN=OSBPL3 PE=1 SV=1	-0.347498	0.000157992	0.0314798	n.s.	16.5565	16.5861	16.5217	16.9266	16.8465	16.9336
sp|O76021|RL1D1_HUMAN	RSL1D1	Ribosomal L1 domain-containing protein 1 OS=Homo sapiens OX=9606 GN=RSL1D1 PE=1 SV=3	-0.347529	0.263206	0.973081	n.s.	14.7712	14.6818	14.7417	14.8172	14.6735	15.7465
sp|P36871|PGM1_HUMAN	PGM1	Phosphoglucomutase-1 OS=Homo sapiens OX=9606 GN=PGM1 PE=1 SV=3	-0.347977	0.201264	0.973081	n.s.	12.7287	13.0033	12.9095	12.7199	13.2888	13.6766
sp|P09525|ANXA4_HUMAN	ANXA4	Annexin A4 OS=Homo sapiens OX=9606 GN=ANXA4 PE=1 SV=4	-0.348864	0.543791	0.973081	n.s.	14.2655	14.2013	14.4472	13.9723	14.0324	15.9559
sp|Q02878|RL6_HUMAN	RPL6	Large ribosomal subunit protein eL6 OS=Homo sapiens OX=9606 GN=RPL6 PE=1 SV=3	-0.351884	0.413864	0.973081	n.s.	17.9622	17.8573	18.0288	18.0236	18.0585	18.8219
sp|Q8IW35|CEP97_HUMAN	CEP97	Centrosomal protein of 97 kDa OS=Homo sapiens OX=9606 GN=CEP97 PE=1 SV=1	-0.356879	0.269474	0.973081	n.s.	14.5557	14.3438	14.4051	14.5067	14.4918	15.3768
sp|P01859|IGHG2_HUMAN	IGHG2	Immunoglobulin heavy constant gamma 2 OS=Homo sapiens OX=9606 GN=IGHG2 PE=1 SV=3	-0.356889	0.280901	0.973081	n.s.	19.8831	20.0561	19.7249	20.0496	19.9563	20.7288
sp|Q86U42|PABP2_HUMAN	PABPN1	Polyadenylate-binding protein 2 OS=Homo sapiens OX=9606 GN=PABPN1 PE=1 SV=3	-0.360128	0.0367591	0.670892	n.s.	16.6817	16.5595	16.3898	16.9717	16.9387	16.801
sp|P46779|RL28_HUMAN	RPL28	Large ribosomal subunit protein eL28 OS=Homo sapiens OX=9606 GN=RPL28 PE=1 SV=3	-0.361466	0.046907	0.734561	n.s.	14.0161	13.8441	14.1001	14.2592	14.1614	14.6241
sp|Q5SSJ5|HP1B3_HUMAN	HP1BP3	Heterochromatin protein 1-binding protein 3 OS=Homo sapiens OX=9606 GN=HP1BP3 PE=1 SV=1	-0.36247	0.148994	0.927723	n.s.	16.7494	16.8054	16.6231	16.8787	16.7915	17.5951
sp|P60842|IF4A1_HUMAN	EIF4A1	Eukaryotic initiation factor 4A-I OS=Homo sapiens OX=9606 GN=EIF4A1 PE=1 SV=1	-0.363866	0.234585	0.973081	n.s.	15.9649	16.2099	15.9633	16.0332	16.2891	16.9073
sp|P10412|H14_HUMAN	H1-4	Histone H1.4 OS=Homo sapiens OX=9606 GN=H1-4 PE=1 SV=2	-0.368539	0.208439	0.973081	n.s.	18.645	18.6196	18.7029	18.8169	18.6593	19.5969
sp|Q9NR56|MBNL1_HUMAN	MBNL1	Muscleblind-like protein 1 OS=Homo sapiens OX=9606 GN=MBNL1 PE=1 SV=2	-0.374461	0.213709	0.973081	n.s.	16.757	16.7187	16.5481	17.4742	17.1431	16.5299
sp|Q96N67|DOCK7_HUMAN	DOCK7	Dedicator of cytokinesis protein 7 OS=Homo sapiens OX=9606 GN=DOCK7 PE=1 SV=4	-0.380216	0.686998	0.973081	n.s.	17.5572	16.8217	17.0018	17.6185	17.1097	17.7932
sp|Q8IUE6|H2A2B_HUMAN	H2AC21	Histone H2A type 2-B OS=Homo sapiens OX=9606 GN=H2AC21 PE=1 SV=3	-0.38742	0.058413	0.748175	n.s.	15.7717	15.6987	15.6716	16.0362	15.8065	16.4616
sp|P16403|H12_HUMAN	H1-2	Histone H1.2 OS=Homo sapiens OX=9606 GN=H1-2 PE=1 SV=2	-0.389699	0.192652	0.973081	n.s.	15.8966	16.3477	16.0755	16.1955	16.3212	16.9723
sp|Q9UBQ7|GRHPR_HUMAN	GRHPR	Glyoxylate reductase/hydroxypyruvate reductase OS=Homo sapiens OX=9606 GN=GRHPR PE=1 SV=1	-0.39047	0.305354	0.973081	n.s.	14.9666	15.2068	14.5407	14.8802	15.2412	15.764
sp|O94875|SRBS2_HUMAN	SORBS2	Sorbin and SH3 domain-containing protein 2 OS=Homo sapiens OX=9606 GN=SORBS2 PE=1 SV=3	-0.390607	0.0539667	0.742994	n.s.	15.1716	14.8523	15.0387	15.449	15.1111	15.6743
sp|P0DOX5|IGG1_HUMAN		Immunoglobulin gamma-1 heavy chain OS=Homo sapiens OX=9606 PE=1 SV=2	-0.392419	0.212006	0.973081	n.s.	16.5178	16.735	16.6148	16.6448	16.8084	17.5916
sp|Q96MU7|YTDC1_HUMAN	YTHDC1	YTH domain-containing protein 1 OS=Homo sapiens OX=9606 GN=YTHDC1 PE=1 SV=3	-0.402148	0.0308944	0.659431	n.s.	16.2752	16.0664	15.8664	16.5926	16.2398	16.582
sp|Q71DI3|H32_HUMAN	H3C15	Histone H3.2 OS=Homo sapiens OX=9606 GN=H3C15 PE=1 SV=3	-0.405641	0.366608	0.973081	n.s.	19.6588	19.7649	19.6882	19.7581	19.7426	20.8281
sp|Q14683|SMC1A_HUMAN	SMC1A	Structural maintenance of chromosomes protein 1A OS=Homo sapiens OX=9606 GN=SMC1A PE=1 SV=2	-0.406216	0.123666	0.883164	n.s.	14.0977	14.0694	13.8341	14.293	14.0298	14.897
sp|P11172|UMPS_HUMAN	UMPS	Uridine 5'-monophosphate synthase OS=Homo sapiens OX=9606 GN=UMPS PE=1 SV=1	-0.406858	0.337034	0.973081	n.s.	14.1985	14.003	13.1359	13.6432	14.1087	14.8061
sp|P31947|1433S_HUMAN	SFN	14-3-3 protein sigma OS=Homo sapiens OX=9606 GN=SFN PE=1 SV=1	-0.407454	0.327573	0.973081	n.s.	19.4828	19.7028	19.565	19.527	19.613	20.833
sp|Q6PJT7|ZC3HE_HUMAN	ZC3H14	Zinc finger CCCH domain-containing protein 14 OS=Homo sapiens OX=9606 GN=ZC3H14 PE=1 SV=1	-0.408367	0.121664	0.883164	n.s.	15.1315	15.3215	14.5929	15.7386	15.2936	15.2387
sp|P07814|SYEP_HUMAN	EPRS1	Bifunctional glutamate/proline--tRNA ligase OS=Homo sapiens OX=9606 GN=EPRS1 PE=1 SV=5	-0.40949	0.202091	0.973081	n.s.	16.8796	16.5443	16.4897	16.6765	16.7793	17.6863
sp|Q8TEM1|PO210_HUMAN	NUP210	Nuclear pore membrane glycoprotein 210 OS=Homo sapiens OX=9606 GN=NUP210 PE=1 SV=3	-0.41256	0.202465	0.973081	n.s.	12.3202	12.6418	13.048	12.7127	12.9174	13.6177
sp|Q12809|KCNH2_HUMAN	KCNH2	Potassium voltage-gated channel subfamily H member 2 OS=Homo sapiens OX=9606 GN=KCNH2 PE=1 SV=1	-0.413536	0.439552	0.973081	n.s.	14.0592	13.9084	13.9347	13.8238	13.7468	15.5723
sp|Q93075|TATD2_HUMAN	TATDN2	Putative deoxyribonuclease TATDN2 OS=Homo sapiens OX=9606 GN=TATDN2 PE=1 SV=2	-0.41525	0.0314409	0.659431	n.s.	13.2391	13.2156	13.2329	13.3795	13.5869	13.967
sp|Q8TEW0|PARD3_HUMAN	PARD3	Partitioning defective 3 homolog OS=Homo sapiens OX=9606 GN=PARD3 PE=1 SV=2	-0.418497	0.400735	0.973081	n.s.	16.7111	16.681	16.4508	16.8967	16.7828	17.419
sp|Q93077|H2A1C_HUMAN	H2AC6	Histone H2A type 1-C OS=Homo sapiens OX=9606 GN=H2AC6 PE=1 SV=3	-0.424507	0.133394	0.90481	n.s.	16.4526	16.3877	16.737	16.7733	16.5946	17.483
sp|Q9UGJ0|AAKG2_HUMAN	PRKAG2	5'-AMP-activated protein kinase subunit gamma-2 OS=Homo sapiens OX=9606 GN=PRKAG2 PE=1 SV=1	-0.42635	0.0709886	0.785805	n.s.	15.8769	15.6204	15.3553	16.0982	16.1628	15.8707
sp|P15880|RS2_HUMAN	RPS2	Small ribosomal subunit protein uS5 OS=Homo sapiens OX=9606 GN=RPS2 PE=1 SV=2	-0.426357	0.0119674	0.443628	n.s.	18.2103	18.2883	18.4458	18.519	18.7933	18.9111
sp|P0DOY3|IGLC3_HUMAN	IGLC3	Immunoglobulin lambda constant 3 OS=Homo sapiens OX=9606 GN=IGLC3 PE=1 SV=1	-0.426723	0.351255	0.973081	n.s.	17.1781	17.4398	17.2434	17.2215	17.3723	18.5478
sp|Q9H7U1|CCSE2_HUMAN	CCSER2	Serine-rich coiled-coil domain-containing protein 2 OS=Homo sapiens OX=9606 GN=CCSER2 PE=1 SV=2	-0.436031	0.00937938	0.407933	n.s.	16.1708	15.9286	16.077	16.4857	16.3347	16.6641
sp|Q5VUJ6|LRCH2_HUMAN	LRCH2	Leucine-rich repeat and calponin homology domain-containing protein 2 OS=Homo sapiens OX=9606 GN=LRCH2 PE=1 SV=2	-0.438831	0.247271	0.973081	n.s.	16.4214	15.6274	15.9119	16.5136	16.0514	16.7121
sp|O94964|SOGA1_HUMAN	SOGA1	Protein SOGA1 OS=Homo sapiens OX=9606 GN=SOGA1 PE=1 SV=2	-0.450243	0.258581	0.973081	n.s.	16.7915	16.7161	16.4916	17.0016	16.8357	17.5126
sp|O43303|CP110_HUMAN	CCP110	Centriolar coiled-coil protein of 110 kDa OS=Homo sapiens OX=9606 GN=CCP110 PE=1 SV=3	-0.457099	0.102426	0.83882	n.s.	15.5067	15.3673	15.2958	15.6314	15.5389	16.3708
sp|Q96A72|MGN2_HUMAN	MAGOHB	Protein mago nashi homolog 2 OS=Homo sapiens OX=9606 GN=MAGOHB PE=1 SV=1	-0.459945	0.002764	0.209801	n.s.	17.5114	17.3012	17.3161	17.8576	17.7609	17.89
sp|P04792|HSPB1_HUMAN	HSPB1	Heat shock protein beta-1 OS=Homo sapiens OX=9606 GN=HSPB1 PE=1 SV=2	-0.463229	0.649754	0.973081	n.s.	16.9281	16.8114	17.4774	16.737	16.6429	19.2267
sp|O15027|SC16A_HUMAN	SEC16A	Protein transport protein Sec16A OS=Homo sapiens OX=9606 GN=SEC16A PE=1 SV=4	-0.470863	0.299109	0.973081	n.s.	16.7051	15.995	16.1818	16.8189	16.3212	17.1544
sp|Q8WXI2|CNKR2_HUMAN	CNKSR2	Connector enhancer of kinase suppressor of ras 2 OS=Homo sapiens OX=9606 GN=CNKSR2 PE=1 SV=1	-0.506788	0.51505	0.973081	n.s.	14.4716	13.4898	14.3333	14.4031	13.8281	15.5839
sp|P09622|DLDH_HUMAN	DLD	Dihydrolipoyl dehydrogenase, mitochondrial OS=Homo sapiens OX=9606 GN=DLD PE=1 SV=2	-0.525075	0.177425	0.962295	n.s.	15.5533	15.2596	15.4751	15.6817	15.5301	16.6514
sp|P00338|LDHA_HUMAN	LDHA	L-lactate dehydrogenase A chain OS=Homo sapiens OX=9606 GN=LDHA PE=1 SV=2	-0.52868	0.318382	0.973081	n.s.	16.3174	16.1173	16.7946	16.3369	16.4391	18.0394
sp|P02675|FIBB_HUMAN	FGB	Fibrinogen beta chain OS=Homo sapiens OX=9606 GN=FGB PE=1 SV=2	-0.537532	0.034795	0.670892	n.s.	15.311	15.4535	15.6139	15.8191	15.7441	16.4279
sp|P11388|TOP2A_HUMAN	TOP2A	DNA topoisomerase 2-alpha OS=Homo sapiens OX=9606 GN=TOP2A PE=1 SV=3	-0.542417	0.0643895	0.773076	n.s.	13.791	13.8552	13.9197	14.9263	14.309	13.9579
sp|Q01469|FABP5_HUMAN	FABP5	Fatty acid-binding protein 5 OS=Homo sapiens OX=9606 GN=FABP5 PE=1 SV=3	-0.542773	0.494565	0.973081	n.s.	17.318	17.5456	17.2613	17.1178	16.9222	19.7132
sp|Q96HU1|SGSM3_HUMAN	SGSM3	Small G protein signaling modulator 3 OS=Homo sapiens OX=9606 GN=SGSM3 PE=1 SV=1	-0.627383	0.123812	0.883164	n.s.	19.474	19.385	18.9207	19.7088	19.5927	20.3603

## Sheet: 4b
Reference	Gene Symbol	Annotation	Log2 Fold-change WT-Control	Log2 Fold-change R141L-Control	Log2 Fold-change X184W-Control	Log2 Fold-change Y92C-Control	Log2 Fold-change X184PG-Control	Log2 Fold-change Triplemut-Control	p-val WT-Control	p-val R141L-Control	p-val X184W-Control	p-val Y92C-Control	p-val X184PG-Control	p-val Triplemut-Control	q-val WT-Control	q-val R141L-Control	q-val X184W-Control	q-val Y92C-Control	q-val X184PG-Control	q-val Triplemut-Control	Significant WT-Control	Significant R141L-Control	Significant X184W-Control	Significant Y92C-Control	Significant X184PG-Control	Significant Triplemut-Control	Protein quant (log2) Control_rep1	Protein quant (log2) Control_rep2	Protein quant (log2) Control_rep3	Protein quant (log2) WT_rep1	Protein quant (log2) WT_rep2	Protein quant (log2) R141L_rep1	Protein quant (log2) R141L_rep2	Protein quant (log2) X184W_rep1	Protein quant (log2) X184W_rep2	Protein quant (log2) Y92C_rep1	Protein quant (log2) Y92C_rep2	Protein quant (log2) X184PG_rep1	Protein quant (log2) X184PG_rep2	Protein quant (log2) Triplemut_rep1	Protein quant (log2) Triplemut_rep2
sp|A0A075B6K0|LV316_HUMAN	IGLV3-16	Immunoglobulin lambda variable 3-16 OS=Homo sapiens OX=9606 GN=IGLV3-16 PE=3 SV=2	-0.214583	-0.295292	-0.12298	-0.451798	-0.420189	-0.102637	0.0424504	0.00952538	0.212271	0.000632213	0.00106056	0.292115	0.999517	0.769337	0.959773	0.12843	0.430891	0.520369	n.s.	n.s.	n.s.	n.s.	n.s.	n.s.	16.5247	16.4535	16.4964	16.2171	16.3368	16.2868	16.1057	16.2656	16.4714	15.9983	16.0812	16.0097	16.133	16.517	16.2608
sp|A0A075B6P5|KV228_HUMAN	IGKV2-28	Immunoglobulin kappa variable 2-28 OS=Homo sapiens OX=9606 GN=IGKV2-28 PE=3 SV=1	-0.239859	-0.227441	0.0361895	-0.341821	-0.291	0.0283655	0.176777	0.198217	0.830819	0.0651893	0.108357	0.866947	0.999517	0.99972	0.985828	0.996164	0.999861	0.927974	n.s.	n.s.	n.s.	n.s.	n.s.	n.s.	18.5253	18.6161	18.469	18.1924	18.4015	18.2859	18.3329	18.5068	18.6392	18.223	18.1669	18.3435	18.1481	18.8428	18.2875
sp|A0A075B6S2|KVD29_HUMAN	IGKV2D-29	Immunoglobulin kappa variable 2D-29 OS=Homo sapiens OX=9606 GN=IGKV2D-29 PE=3 SV=1	-0.482603	-0.238824	-0.267189	-0.665037	-0.407208	-0.59033	0.0668207	0.332802	0.281424	0.0177674	0.113391	0.0306605	0.999517	0.99972	0.974389	0.862567	0.999861	0.166409	n.s.	n.s.	n.s.	n.s.	n.s.	n.s.	17.6818	17.9927	17.736	17.2183	17.4235	17.688	17.4413	17.4341	17.6385	17.0229	17.254	17.5477	17.2449	17.5501	16.8762
sp|A0A0A0MS14|HV145_HUMAN	IGHV1-45	Immunoglobulin heavy variable 1-45 OS=Homo sapiens OX=9606 GN=IGHV1-45 PE=3 SV=1	-0.30454	-0.419465	-1.14644	-0.343147	-0.156977	-1.4893	0.680722	0.572386	0.141817	0.643298	0.831492	0.0651014	0.999517	0.99972	0.929598	0.996164	0.999861	0.24523	n.s.	n.s.	n.s.	n.s.	n.s.	n.s.	17.4371	17.7296	17.7698	17.2045	17.4774	17.4482	17.0039	15.1179	17.8802	17.2123	17.3924	17.5561	17.4209	15.1264	17.186
sp|A0A0B4J2D5|GAL3B_HUMAN	GATD3B	Putative glutamine amidotransferase-like class 1 domain-containing protein 3B, mitochondrial OS=Homo sapiens OX=9606 GN=GATD3B PE=5 SV=1	0.104498	0.104165	-0.0143054	0.0977571	-0.0342519	0.0313601	0.257432	0.258915	0.875146	0.2886	0.707107	0.730768	0.999517	0.99972	0.985972	0.996164	0.999861	0.845183	n.s.	n.s.	n.s.	n.s.	n.s.	n.s.	15.825	15.7456	15.6689	15.9562	15.7458	15.824	15.8774	15.7479	15.7165	15.8229	15.8657	15.7713	15.6532	15.6713	15.8844
sp|A0A0C4DH55|KVD07_HUMAN	IGKV3D-7	Immunoglobulin kappa variable 3D-7 OS=Homo sapiens OX=9606 GN=IGKV3D-7 PE=3 SV=5	-0.242702	-0.135947	0.129491	-0.336645	-0.155289	0.218145	0.320192	0.57091	0.589049	0.177482	0.518465	0.369289	0.999517	0.99972	0.977382	0.996164	0.999861	0.592696	n.s.	n.s.	n.s.	n.s.	n.s.	n.s.	17.2847	17.4866	17.3506	17.0441	17.2184	17.1975	17.2785	17.7403	17.2666	17.101	16.9736	17.346	17.0914	17.9941	17.1901
sp|A0A0J9YX35|HV64D_HUMAN	IGHV3-64D	Immunoglobulin heavy variable 3-64D OS=Homo sapiens OX=9606 GN=IGHV3-64D PE=3 SV=1	-0.26186	-0.0226715	0.796781	-0.159384	0.0604032	0.509923	0.482018	0.950835	0.0505903	0.666172	0.869592	0.185516	0.999517	0.99972	0.929598	0.996164	0.999861	0.414598	n.s.	n.s.	n.s.	n.s.	n.s.	n.s.	15.3439	15.3709	15.5412	15.0247	15.2889	15.3859	15.4061	16.7918	15.6391	15.2978	15.2208	15.6455	15.3126	16.5317	15.3255
sp|A0A1B0GUJ8|PNM8C_HUMAN	PNMA8C	Paraneoplastic antigen-like protein 8C OS=Homo sapiens OX=9606 GN=PNMA8C PE=3 SV=1	0.0354571	0.138638	0.248403	0.074532	0.099919	-0.114261	0.848553	0.461235	0.199821	0.68907	0.592899	0.541865	0.999517	0.99972	0.959397	0.996164	0.999861	0.715112	n.s.	n.s.	n.s.	n.s.	n.s.	n.s.	17.1663	17.101	17.0225	16.9794	17.2847	17.2741	17.1963	17.3276	17.3624	17.1494	17.1929	17.3795	17.0135	17.1895	16.7751
sp|A0AVT1|UBA6_HUMAN	UBA6	Ubiquitin-like modifier-activating enzyme 6 OS=Homo sapiens OX=9606 GN=UBA6 PE=1 SV=1	0.0598338	0.0657573	-0.011408	0.110673	-0.0954356	0.0371074	0.519324	0.479805	0.901193	0.244964	0.311816	0.687462	0.999517	0.99972	0.98919	0.996164	0.999861	0.816087	n.s.	n.s.	n.s.	n.s.	n.s.	n.s.	14.6867	14.7321	14.6006	14.8013	14.6647	14.6352	14.8427	14.626	14.6975	14.7495	14.8182	14.5749	14.5805	14.5693	14.8512
sp|A0FGR8|ESYT2_HUMAN	ESYT2	Extended synaptotagmin-2 OS=Homo sapiens OX=9606 GN=ESYT2 PE=1 SV=1	-0.206078	-0.218979	-0.104715	-0.235952	-0.176048	0.31017	0.125629	0.106148	0.415568	0.0847292	0.183835	0.0306568	0.999517	0.99972	0.974952	0.996164	0.999861	0.166409	n.s.	n.s.	n.s.	n.s.	n.s.	n.s.	16.8541	16.7897	17.0206	16.5702	16.794	16.8037	16.5346	16.8487	16.7181	16.5733	16.7311	16.6853	16.7389	17.3089	17.0877
sp|A0MZ66|SHOT1_HUMAN	SHTN1	Shootin-1 OS=Homo sapiens OX=9606 GN=SHTN1 PE=1 SV=4	-0.0926712	-0.113556	-0.0849332	-0.106334	-0.0972219	0.0928882	0.440646	0.348355	0.478669	0.378549	0.419244	0.43961	0.999517	0.99972	0.974952	0.996164	0.999861	0.639969	n.s.	n.s.	n.s.	n.s.	n.s.	n.s.	15.0478	14.6861	14.734	14.7937	14.6663	14.7002	14.718	14.8534	14.622	14.6658	14.7669	14.6496	14.8013	14.8274	15.0037
sp|A1X283|SPD2B_HUMAN	SH3PXD2B	SH3 and PX domain-containing protein 2B OS=Homo sapiens OX=9606 GN=SH3PXD2B PE=1 SV=3	-0.00856067	0.0749559	0.0404297	0.0199662	-0.106383	0.135302	0.917958	0.376801	0.628647	0.810371	0.218643	0.126017	0.999517	0.99972	0.977382	0.996164	0.999861	0.343377	n.s.	n.s.	n.s.	n.s.	n.s.	n.s.	15.6871	15.7002	15.6731	15.7463	15.6102	15.7221	15.8014	15.7935	15.661	15.7271	15.6864	15.5939	15.5669	15.6896	15.9546
sp|A2A3N6|PIPSL_HUMAN	PIPSL	Putative PIP5K1A and PSMD4-like protein OS=Homo sapiens OX=9606 GN=PIPSL PE=5 SV=1	0.0697419	0.0261348	0.0719914	0.010957	0.0791564	0.347752	0.650136	0.864414	0.639757	0.942892	0.607244	0.0420163	0.999517	0.99972	0.977382	0.996164	0.999861	0.19654	n.s.	n.s.	n.s.	n.s.	n.s.	n.s.	15.6868	15.5887	15.4018	15.7883	15.4693	15.5164	15.654	15.8418	15.4204	15.5844	15.5557	15.592	15.6845	15.9437	15.87
sp|A3KMH1|VWA8_HUMAN	VWA8	von Willebrand factor A domain-containing protein 8 OS=Homo sapiens OX=9606 GN=VWA8 PE=1 SV=2	-0.0290107	-0.0142943	0.10034	-0.0351955	-0.00160812	0.344826	0.748971	0.874465	0.281778	0.698216	0.98581	0.00292811	0.999517	0.99972	0.974389	0.996164	0.999861	0.039467	n.s.	n.s.	n.s.	n.s.	n.s.	n.s.	14.0641	14.281	14.1973	14.1856	14.118	14.1211	14.212	14.416	14.1463	14.1737	14.1175	14.1673	14.1912	14.6094	14.4419
sp|A4D1E9|GTPBA_HUMAN	GTPBP10	GTP-binding protein 10 OS=Homo sapiens OX=9606 GN=GTPBP10 PE=1 SV=1	-0.0375753	0.161639	-0.0676797	-0.0632285	0.0166462	0.36305	0.830974	0.368158	0.701389	0.720043	0.924591	0.0603925	0.999517	0.99972	0.981395	0.996164	0.999861	0.236269	n.s.	n.s.	n.s.	n.s.	n.s.	n.s.	17.6707	17.6185	17.4628	17.4964	17.5965	18.0838	17.4075	17.6988	17.3338	17.4718	17.5698	17.5514	17.6499	17.9892	17.9049
sp|A5PKW4|PSD1_HUMAN	PSD	PH and SEC7 domain-containing protein 1 OS=Homo sapiens OX=9606 GN=PSD PE=1 SV=2	-0.217324	-0.195857	0.0345636	-0.264917	-0.139405	-0.131206	0.399536	0.44616	0.891472	0.308638	0.584867	0.606822	0.999517	0.99972	0.98919	0.996164	0.999861	0.758928	n.s.	n.s.	n.s.	n.s.	n.s.	n.s.	15.733	16.0361	16.0997	15.591	15.8869	15.784	15.7368	16.1257	15.856	15.6353	15.7474	15.7595	15.8743	16.1009	15.5492
sp|A5YKK6|CNOT1_HUMAN	CNOT1	CCR4-NOT transcription complex subunit 1 OS=Homo sapiens OX=9606 GN=CNOT1 PE=1 SV=2	0.0120652	0.0587665	-0.463366	0.00786387	0.000645959	-0.178568	0.965605	0.833824	0.120421	0.977577	0.998158	0.527653	0.999517	0.99972	0.929598	0.997795	0.999861	0.706656	n.s.	n.s.	n.s.	n.s.	n.s.	n.s.	15.0864	15.062	14.878	15.1487	14.8931	14.9842	15.1509	14.1318	14.9591	14.9936	15.0397	14.9121	15.1068	14.4338	15.2267
sp|A6NCE7|MP3B2_HUMAN	MAP1LC3B2	Microtubule-associated proteins 1A/1B light chain 3 beta 2 OS=Homo sapiens OX=9606 GN=MAP1LC3B2 PE=1 SV=1	0.15163	-0.0642837	-0.0634545	0.19013	-0.00902621	-0.204359	0.538557	0.792665	0.79527	0.443141	0.970506	0.410863	0.999517	0.99972	0.984925	0.996164	0.999861	0.622102	n.s.	n.s.	n.s.	n.s.	n.s.	n.s.	18.5793	17.904	18.2834	18.5376	18.2768	18.4291	17.9535	18.3495	18.0347	18.2144	18.677	18.1872	18.3059	18.0016	18.1008
sp|A6NE02|BTBDH_HUMAN	BTBD17	BTB/POZ domain-containing protein 17 OS=Homo sapiens OX=9606 GN=BTBD17 PE=3 SV=1	0.0902739	0.236524	0.247741	0.284717	0.301571	0.602837	0.577025	0.161912	0.144766	0.0991249	0.0830627	0.00322933	0.999517	0.99972	0.929598	0.996164	0.999861	0.0422604	n.s.	n.s.	n.s.	n.s.	n.s.	up	16.2987	16.5211	16.5685	16.7131	16.393	16.5759	16.8228	16.5337	16.8874	16.917	16.5781	16.8775	16.6512	16.9965	17.1348
sp|A6NFI3|ZN316_HUMAN	ZNF316	Zinc finger protein 316 OS=Homo sapiens OX=9606 GN=ZNF316 PE=1 SV=1	-0.235258	-0.112196	0.16154	-0.0607846	-0.0365135	0.21107	0.225841	0.551904	0.396252	0.745624	0.845221	0.273756	0.999517	0.99972	0.974952	0.996164	0.999861	0.503929	n.s.	n.s.	n.s.	n.s.	n.s.	n.s.	14.4961	14.5808	14.5441	14.0763	14.5338	14.5421	14.3141	14.8925	14.5112	14.3141	14.6449	14.4843	14.5233	14.9963	14.5064
sp|A6NHL2|TBAL3_HUMAN	TUBAL3	Tubulin alpha chain-like 3 OS=Homo sapiens OX=9606 GN=TUBAL3 PE=1 SV=2	-0.0748037	-0.170216	-0.204856	0.0137298	-0.104217	0.178411	0.573839	0.215337	0.142475	0.917125	0.436795	0.195719	0.999517	0.99972	0.929598	0.996164	0.999861	0.426196	n.s.	n.s.	n.s.	n.s.	n.s.	n.s.	15.6399	15.7947	15.5289	15.5288	15.6306	15.5003	15.4682	15.3507	15.5486	15.6078	15.7287	15.5922	15.5084	15.597	16.0689
sp|A6NIK2|LR10B_HUMAN	LRRC10B	Leucine-rich repeat-containing protein 10B OS=Homo sapiens OX=9606 GN=LRRC10B PE=4 SV=2	-0.42972	-0.217813	0.00264583	-0.372186	-0.268651	0.0714523	0.0344601	0.243128	0.988273	0.0601063	0.157044	0.692611	0.999517	0.99972	0.999851	0.996164	0.999861	0.819719	n.s.	n.s.	n.s.	n.s.	n.s.	n.s.	19.8606	20.1727	19.8301	19.3977	19.6518	19.8069	19.6664	20.1063	19.8079	19.5646	19.5999	19.7749	19.5967	20.3248	19.727
sp|A6NNY8|UBP27_HUMAN	USP27X	Ubiquitin carboxyl-terminal hydrolase 27 OS=Homo sapiens OX=9606 GN=USP27X PE=1 SV=3	-0.184396	-0.280346	0.392984	-0.0349246	-0.0823326	0.181329	0.516065	0.330203	0.181929	0.901063	0.769877	0.522921	0.999517	0.99972	0.950202	0.996164	0.999861	0.702876	n.s.	n.s.	n.s.	n.s.	n.s.	n.s.	13.0585	12.8113	13.2845	12.6917	13.0423	13.0713	12.4708	13.9014	12.9874	13.001	13.0319	12.955	12.9832	13.4675	12.998
sp|A7KAX9|RHG32_HUMAN	ARHGAP32	Rho GTPase-activating protein 32 OS=Homo sapiens OX=9606 GN=ARHGAP32 PE=1 SV=1	-0.181331	-0.0849949	0.116283	-0.269487	-0.267992	-0.378478	0.0557055	0.35529	0.2095	0.00638097	0.00663672	0.000320347	0.999517	0.99972	0.959397	0.567109	0.999861	0.0107332	n.s.	n.s.	n.s.	n.s.	n.s.	n.s.	14.8387	14.9225	14.8667	14.6639	14.7254	14.7888	14.7932	15.1424	14.8421	14.5592	14.6537	14.5517	14.6642	14.4713	14.5236
sp|A7MBM2|DISP2_HUMAN	DISP2	Protein dispatched homolog 2 OS=Homo sapiens OX=9606 GN=DISP2 PE=2 SV=2	-0.158563	-0.105615	0.302781	-0.10933	-0.207863	0.33009	0.55508	0.692782	0.27071	0.682642	0.442054	0.232487	0.999517	0.99972	0.974389	0.996164	0.999861	0.464979	n.s.	n.s.	n.s.	n.s.	n.s.	n.s.	14.2181	14.0811	14.3799	13.9549	14.1807	14.0149	14.2266	15.0595	13.9988	14.1353	14.0988	14.0466	13.9904	14.8155	14.2974
sp|A8MW92|P20L1_HUMAN	PHF20L1	PHD finger protein 20-like protein 1 OS=Homo sapiens OX=9606 GN=PHF20L1 PE=1 SV=2	-0.195988	-0.100562	0.173907	-0.195464	-0.189564	-0.425426	0.484522	0.717301	0.533973	0.485663	0.498607	0.146208	0.999517	0.99972	0.974952	0.996164	0.999861	0.368579	n.s.	n.s.	n.s.	n.s.	n.s.	n.s.	16.2241	16.3787	16.2452	15.9516	16.2218	16.1602	16.204	16.6587	16.2545	16.0923	16.0821	16.1753	16.0109	16.3262	15.3883
sp|A8MWD9|RUXGL_HUMAN	SNRPGP15	Putative small nuclear ribonucleoprotein G-like protein 15 OS=Homo sapiens OX=9606 GN=SNRPGP15 PE=5 SV=2	-0.15907	-0.124549	-0.149861	-0.193435	-0.0271249	0.610367	0.184958	0.290991	0.209467	0.114084	0.813054	0.000278163	0.999517	0.99972	0.959397	0.996164	0.999861	0.00976661	n.s.	n.s.	n.s.	n.s.	n.s.	up	16.9966	16.7682	16.7396	16.7835	16.568	16.6302	16.7903	16.7577	16.6121	16.6236	16.6591	16.8424	16.773	17.5952	17.2951
sp|B2RTY4|MYO9A_HUMAN	MYO9A	Unconventional myosin-IXa OS=Homo sapiens OX=9606 GN=MYO9A PE=1 SV=2	-0.0151613	-0.0623065	-0.0106242	-0.0365357	0.0447365	0.00219622	0.873751	0.518078	0.911312	0.702681	0.640857	0.981625	0.999517	0.99972	0.991364	0.996164	0.999861	0.991385	n.s.	n.s.	n.s.	n.s.	n.s.	n.s.	16.7257	16.7727	16.7541	16.7058	16.7655	16.756	16.621	16.7114	16.769	16.6754	16.7532	16.9368	16.6543	16.6341	16.8719
sp|B5ME19|EIFCL_HUMAN	EIF3CL	Eukaryotic translation initiation factor 3 subunit C-like protein OS=Homo sapiens OX=9606 GN=EIF3CL PE=1 SV=1	-0.0169144	0.0728315	0.0200267	0.0785297	-0.00382198	0.0583046	0.864489	0.464831	0.839886	0.431058	0.96923	0.557664	0.999517	0.99972	0.985972	0.996164	0.999861	0.724333	n.s.	n.s.	n.s.	n.s.	n.s.	n.s.	15.9686	15.685	15.9142	15.9092	15.7688	15.9685	15.889	15.8268	15.9251	15.9334	15.9355	15.791	15.9132	15.8064	16.0221
sp|C9JLR9|ZFTA_HUMAN	ZFTA	Zinc finger translocation-associated protein OS=Homo sapiens OX=9606 GN=ZFTA PE=1 SV=1	-0.224268	-0.316242	0.0575716	-0.0927836	-0.151179	-0.368078	0.200115	0.0818699	0.731999	0.582823	0.376847	0.0480976	0.999517	0.99972	0.984028	0.996164	0.999861	0.209586	n.s.	n.s.	n.s.	n.s.	n.s.	n.s.	14.9168	15.0488	14.9323	14.5456	14.9378	14.6514	14.648	15.1443	14.9027	14.7981	14.9482	14.9281	14.7014	14.8693	14.3264
sp|C9JQI7|TM232_HUMAN	TMEM232	Transmembrane protein 232 OS=Homo sapiens OX=9606 GN=TMEM232 PE=2 SV=2	-0.202252	0.00402134	0.10459	-0.040011	-0.243218	0.326082	0.404501	0.986532	0.662227	0.86672	0.3199	0.19085	0.999517	0.99972	0.981395	0.996164	0.999861	0.421739	n.s.	n.s.	n.s.	n.s.	n.s.	n.s.	17.6023	17.8226	17.4059	17.4556	17.3604	17.405	17.8236	17.6365	17.7933	17.7748	17.3657	17.4614	17.2728	17.5252	18.3475
sp|E9PAV3|NACAM_HUMAN	NACA	Nascent polypeptide-associated complex subunit alpha, muscle-specific form OS=Homo sapiens OX=9606 GN=NACA PE=1 SV=1	0.0670154	-0.0821618	0.210107	-0.206069	-0.175036	-0.426843	0.732867	0.676079	0.296949	0.305825	0.38086	0.0494271	0.999517	0.99972	0.974389	0.996164	0.999861	0.212803	n.s.	n.s.	n.s.	n.s.	n.s.	n.s.	17.834	17.8808	17.5297	17.7837	17.8467	17.7175	17.6146	17.99	17.9266	17.6002	17.484	17.8859	17.2604	17.4601	17.1826
sp|E9PRG8|CK098_HUMAN	C11orf98	Uncharacterized protein C11orf98 OS=Homo sapiens OX=9606 GN=C11orf98 PE=4 SV=2	0.579526	0.522277	0.594223	0.174909	0.47705	-1.45071	0.457128	0.501632	0.446127	0.820114	0.538606	0.0816425	0.999517	0.99972	0.974952	0.996164	0.999861	0.273488	n.s.	n.s.	n.s.	n.s.	n.s.	n.s.	19.1009	18.5341	17.4173	19.0278	18.8328	18.5796	19.1665	18.7212	19.1687	18.8108	18.2406	19.8582	17.7975	17.2684	16.5317
sp|O00116|ADAS_HUMAN	AGPS	Alkyldihydroxyacetonephosphate synthase, peroxisomal OS=Homo sapiens OX=9606 GN=AGPS PE=1 SV=1	-0.15577	0.0272596	0.0392594	-0.117798	-0.135644	0.072601	0.0879655	0.747516	0.643873	0.183229	0.130686	0.398807	0.999517	0.99972	0.977382	0.996164	0.999861	0.614413	n.s.	n.s.	n.s.	n.s.	n.s.	n.s.	15.6366	15.7383	15.7414	15.6524	15.4469	15.6802	15.7852	15.832	15.6573	15.6511	15.5241	15.6003	15.5393	15.7176	15.8384
sp|O00139|KIF2A_HUMAN	KIF2A	Kinesin-like protein KIF2A OS=Homo sapiens OX=9606 GN=KIF2A PE=1 SV=3	-0.20864	-0.151513	-0.04865	-0.501787	-0.300126	-0.878059	0.522076	0.640346	0.880141	0.141741	0.362455	0.0190997	0.999517	0.99972	0.985972	0.996164	0.999861	0.124301	n.s.	n.s.	n.s.	n.s.	n.s.	n.s.	17.3935	17.3897	17.2733	16.9565	17.3305	17.3298	17.0714	17.4682	17.1388	16.8608	16.8399	17.1375	16.9665	16.854	16.0942
sp|O00154|BACH_HUMAN	ACOT7	Cytosolic acyl coenzyme A thioester hydrolase OS=Homo sapiens OX=9606 GN=ACOT7 PE=1 SV=3	-0.033948	-0.059854	-0.149927	0.0517148	-0.0261277	-0.0212679	0.830048	0.705818	0.353505	0.74408	0.868727	0.892954	0.999517	0.99972	0.974952	0.996164	0.999861	0.940259	n.s.	n.s.	n.s.	n.s.	n.s.	n.s.	16.482	16.4145	16.2893	16.52	16.2027	16.3172	16.3536	16.2355	16.2552	16.4346	16.4594	16.356	16.3823	16.0728	16.6752
sp|O00159|MYO1C_HUMAN	MYO1C	Unconventional myosin-Ic OS=Homo sapiens OX=9606 GN=MYO1C PE=1 SV=4	-0.0912832	-0.0874519	0.0866305	-0.0930259	-0.0744497	0.552432	0.374219	0.39382	0.398114	0.365538	0.46559	0.000220947	0.999517	0.99972	0.974952	0.996164	0.999861	0.00897674	n.s.	n.s.	n.s.	n.s.	n.s.	n.s.	15.0639	15.0396	15.2685	15.1267	14.9387	14.9676	15.1055	15.213	15.2083	15.0957	14.9662	15.1064	14.9927	15.5611	15.7917
sp|O00170|AIP_HUMAN	AIP	AH receptor-interacting protein OS=Homo sapiens OX=9606 GN=AIP PE=1 SV=3	0.00136348	0.0448944	0.202101	0.108991	-0.0642753	0.168761	0.99237	0.753484	0.176872	0.451395	0.653851	0.252875	0.999517	0.99972	0.943288	0.996164	0.999861	0.486653	n.s.	n.s.	n.s.	n.s.	n.s.	n.s.	14.0439	13.6121	13.9523	14.0657	13.6759	13.836	13.9927	14.1233	14.0198	13.9128	14.0441	13.7698	13.8406	13.9745	14.1019
sp|O00178|GTPB1_HUMAN	GTPBP1	GTP-binding protein 1 OS=Homo sapiens OX=9606 GN=GTPBP1 PE=1 SV=3	-0.123801	-0.0848494	0.0434971	-0.120892	-0.090599	0.0739277	0.20984	0.379937	0.6478	0.219911	0.349815	0.442104	0.999517	0.99972	0.977382	0.996164	0.999861	0.642157	n.s.	n.s.	n.s.	n.s.	n.s.	n.s.	14.7814	14.8341	14.9301	14.6494	14.8	14.7121	14.8152	14.9678	14.8162	14.7053	14.7499	14.7105	14.8053	15.0557	14.7892
sp|O00186|STXB3_HUMAN	STXBP3	Syntaxin-binding protein 3 OS=Homo sapiens OX=9606 GN=STXBP3 PE=1 SV=2	-0.126693	-0.101474	-0.109521	-0.0634253	-0.137915	0.121028	0.321177	0.425146	0.389889	0.616699	0.281097	0.342858	0.999517	0.99972	0.974952	0.996164	0.999861	0.573485	n.s.	n.s.	n.s.	n.s.	n.s.	n.s.	16.1628	16.126	16.3132	16.0661	16.0819	16.024	16.1744	16.0803	16.102	16.2655	16.009	16.1745	15.951	16.1889	16.4545
sp|O00193|SMAP_HUMAN	SMAP	Small acidic protein OS=Homo sapiens OX=9606 GN=SMAP PE=1 SV=1	0.258851	0.0489661	-0.22206	0.316578	0.196882	-0.308698	0.209981	0.805043	0.277157	0.132374	0.332197	0.141206	0.999517	0.99972	0.974389	0.996164	0.999861	0.362442	n.s.	n.s.	n.s.	n.s.	n.s.	n.s.	17.5544	17.0795	17.327	17.7325	17.4257	17.6136	17.1249	17.0962	17.1002	17.4039	17.8698	17.4155	17.6188	16.9044	17.1188
sp|O00203|AP3B1_HUMAN	AP3B1	AP-3 complex subunit beta-1 OS=Homo sapiens OX=9606 GN=AP3B1 PE=1 SV=3	0.100946	-0.0208132	0.0621358	-0.0186505	0.0310752	0.446807	0.601129	0.913577	0.746532	0.922522	0.871324	0.0380532	0.999517	0.99972	0.984925	0.996164	0.999861	0.187237	n.s.	n.s.	n.s.	n.s.	n.s.	n.s.	13.558	13.6278	13.2732	13.6228	13.5518	13.2922	13.6388	13.7007	13.3963	13.7111	13.2243	13.3515	13.6833	13.8374	14.0289
sp|O00217|NDUS8_HUMAN	NDUFS8	NADH dehydrogenase [ubiquinone] iron-sulfur protein 8, mitochondrial OS=Homo sapiens OX=9606 GN=NDUFS8 PE=1 SV=1	7.37826e-05	-0.0211313	-0.100555	0.152888	-0.0368871	0.234615	0.999524	0.864435	0.423991	0.233766	0.766033	0.0804838	0.999779	0.99972	0.974952	0.996164	0.999861	0.271806	n.s.	n.s.	n.s.	n.s.	n.s.	n.s.	14.2593	14.1273	14.2166	14.2955	14.1068	14.1971	14.1627	14.2377	13.9633	14.2098	14.4981	14.0035	14.3249	14.4155	14.4559
sp|O00231|PSD11_HUMAN	PSMD11	26S proteasome non-ATPase regulatory subunit 11 OS=Homo sapiens OX=9606 GN=PSMD11 PE=1 SV=3	0.000216091	0.0169238	-0.0267639	-0.0638724	-0.0401911	0.090724	0.998975	0.919866	0.873643	0.705159	0.8114	0.592367	0.999779	0.99972	0.985972	0.996164	0.999861	0.750085	n.s.	n.s.	n.s.	n.s.	n.s.	n.s.	16.0497	15.9524	15.7745	16.1224	15.7291	15.8217	16.0632	16.0079	15.7896	15.8963	15.827	15.7931	15.9775	15.9265	16.1059
sp|O00232|PSD12_HUMAN	PSMD12	26S proteasome non-ATPase regulatory subunit 12 OS=Homo sapiens OX=9606 GN=PSMD12 PE=1 SV=3	-0.0322152	-0.0508541	-0.0910852	-0.0414797	-0.0668608	0.140276	0.771172	0.647227	0.417906	0.708448	0.548977	0.222389	0.999517	0.99972	0.974952	0.996164	0.999861	0.452738	n.s.	n.s.	n.s.	n.s.	n.s.	n.s.	16.8321	16.8746	16.7416	16.9287	16.6391	16.7442	16.7863	16.7189	16.7311	16.7783	16.7709	16.7001	16.7984	16.8231	17.0897
sp|O00233|PSMD9_HUMAN	PSMD9	26S proteasome non-ATPase regulatory subunit 9 OS=Homo sapiens OX=9606 GN=PSMD9 PE=1 SV=3	0.0805094	0.0481677	-0.0289952	0.184652	-0.00594022	0.114114	0.54786	0.717552	0.827255	0.184213	0.964298	0.398691	0.999517	0.99972	0.985828	0.996164	0.999861	0.614413	n.s.	n.s.	n.s.	n.s.	n.s.	n.s.	16.1212	15.8997	16.1412	16.2049	16.0643	16.1859	16.0186	16.2297	15.8204	16.1163	16.3611	15.9799	16.1163	16.2045	16.1318
sp|O00244|ATOX1_HUMAN	ATOX1	Copper transport protein ATOX1 OS=Homo sapiens OX=9606 GN=ATOX1 PE=1 SV=1	0.120014	-0.100722	-0.74778	0.301161	0.0179377	-0.512942	0.70758	0.752645	0.0370478	0.355599	0.955129	0.130063	0.999517	0.99972	0.929598	0.996164	0.999861	0.347439	n.s.	n.s.	n.s.	n.s.	n.s.	n.s.	17.654	17.1622	17.4202	17.7354	17.3289	17.4595	17.1633	16.3154	17.0132	17.3997	18.0268	17.4293	17.4308	16.4228	17.3755
sp|O00257|CBX4_HUMAN	CBX4	E3 SUMO-protein ligase CBX4 OS=Homo sapiens OX=9606 GN=CBX4 PE=1 SV=3	-0.212	-0.0799505	0.157371	-0.228445	-0.100299	-0.543182	0.39571	0.744785	0.524939	0.361508	0.683473	0.0463339	0.999517	0.99972	0.974952	0.996164	0.999861	0.206568	n.s.	n.s.	n.s.	n.s.	n.s.	n.s.	16.6391	16.7859	16.729	16.3561	16.6558	16.5821	16.6939	17.0286	16.7221	16.4457	16.5333	16.7176	16.5178	16.5699	15.7797
sp|O00264|PGRC1_HUMAN	PGRMC1	Membrane-associated progesterone receptor component 1 OS=Homo sapiens OX=9606 GN=PGRMC1 PE=1 SV=3	0.0481771	-0.00651201	-0.0740846	-0.0299625	-0.00982129	-0.210831	0.796282	0.972116	0.692066	0.872307	0.957958	0.272911	0.999517	0.99972	0.981395	0.996164	0.999861	0.503679	n.s.	n.s.	n.s.	n.s.	n.s.	n.s.	16.6139	16.4434	16.4293	16.7663	16.3211	16.4912	16.4868	16.587	16.2559	16.3261	16.6051	16.4063	16.5652	16.3214	16.248
sp|O00299|CLIC1_HUMAN	CLIC1	Chloride intracellular channel protein 1 OS=Homo sapiens OX=9606 GN=CLIC1 PE=1 SV=4	-0.0345158	-0.101448	-0.11755	0.0360656	-0.134172	0.0771901	0.796686	0.454753	0.388712	0.787804	0.327939	0.567157	0.999517	0.99972	0.974952	0.996164	0.999861	0.732129	n.s.	n.s.	n.s.	n.s.	n.s.	n.s.	16.2636	16.0959	16.1558	16.2884	15.986	16.0242	16.1164	16.1007	16.0077	16.2514	16.1643	16.0187	16.0565	16.0088	16.4891
sp|O00303|EIF3F_HUMAN	EIF3F	Eukaryotic translation initiation factor 3 subunit F OS=Homo sapiens OX=9606 GN=EIF3F PE=1 SV=1	-0.136641	-0.206393	-0.438113	-0.263244	-0.0813891	-0.500203	0.347082	0.167026	0.0101269	0.0865533	0.569753	0.0047724	0.999517	0.99972	0.843607	0.996164	0.999861	0.0506445	n.s.	n.s.	n.s.	n.s.	n.s.	n.s.	15.4452	15.3671	15.563	15.3829	15.2607	15.2715	15.2327	14.895	15.1457	15.16	15.2304	15.3688	15.3854	14.6819	15.2346
sp|O00330|ODPX_HUMAN	PDHX	Pyruvate dehydrogenase protein X component, mitochondrial OS=Homo sapiens OX=9606 GN=PDHX PE=1 SV=3	0.0565729	0.0764498	0.0880328	0.157358	0.00617017	0.204485	0.702129	0.606407	0.553886	0.299292	0.966602	0.185307	0.999517	0.99972	0.974952	0.996164	0.999861	0.414598	n.s.	n.s.	n.s.	n.s.	n.s.	n.s.	16.9769	17.1215	16.7904	17.1838	16.8553	16.9812	17.0976	17.1696	16.9324	17.1711	17.0695	16.9491	16.9891	17.1741	17.1608
sp|O00399|DCTN6_HUMAN	DCTN6	Dynactin subunit 6 OS=Homo sapiens OX=9606 GN=DCTN6 PE=1 SV=1	0.11268	0.0695372	0.125877	0.0646026	0.160837	0.208994	0.349568	0.558252	0.298663	0.58606	0.191576	0.0988002	0.999517	0.99972	0.974389	0.996164	0.999861	0.305422	n.s.	n.s.	n.s.	n.s.	n.s.	n.s.	15.4434	15.2531	15.2952	15.5714	15.3151	15.4193	15.3809	15.5439	15.3689	15.3859	15.4044	15.4817	15.5011	15.4082	15.6709
sp|O00410|IPO5_HUMAN	IPO5	Importin-5 OS=Homo sapiens OX=9606 GN=IPO5 PE=1 SV=4	0.152718	0.0969354	0.116782	-0.0111059	0.223157	0.217378	0.437217	0.618649	0.549873	0.95423	0.264398	0.2762	0.999517	0.99972	0.974952	0.996164	0.999861	0.505477	n.s.	n.s.	n.s.	n.s.	n.s.	n.s.	15.1832	14.8952	15.0632	15.4722	14.9276	15.0874	15.2009	15.4484	14.8795	14.9226	15.1496	15.2362	15.3045	15.2403	15.2889
sp|O00422|SAP18_HUMAN	SAP18	Histone deacetylase complex subunit SAP18 OS=Homo sapiens OX=9606 GN=SAP18 PE=1 SV=1	-0.151406	-0.0772896	-0.085737	-0.063453	-0.0593997	0.336246	0.306059	0.59394	0.554919	0.660845	0.681091	0.0376441	0.999517	0.99972	0.974952	0.996164	0.999861	0.186841	n.s.	n.s.	n.s.	n.s.	n.s.	n.s.	15.1508	15.4035	15.2932	15.1489	15.1133	15.0306	15.3798	15.1509	15.2426	15.4058	15.0323	15.1614	15.2848	15.7233	15.5142
sp|O00425|IF2B3_HUMAN	IGF2BP3	Insulin-like growth factor 2 mRNA-binding protein 3 OS=Homo sapiens OX=9606 GN=IGF2BP3 PE=1 SV=2	-0.147712	-0.0686395	-0.0432477	-0.0986432	-0.144207	0.277856	0.400725	0.691978	0.802407	0.570785	0.411602	0.129811	0.999517	0.99972	0.984925	0.996164	0.999861	0.347336	n.s.	n.s.	n.s.	n.s.	n.s.	n.s.	16.5919	16.6874	16.4677	16.5523	16.317	16.348	16.6795	16.6177	16.4605	16.5644	16.4031	16.4347	16.4416	16.8644	16.8561
sp|O00429|DNM1L_HUMAN	DNM1L	Dynamin-1-like protein OS=Homo sapiens OX=9606 GN=DNM1L PE=1 SV=2	0.105673	-0.0583024	-0.150415	0.0501473	0.0404051	-0.0531154	0.57557	0.756064	0.42929	0.78918	0.82932	0.777072	0.999517	0.99972	0.974952	0.996164	0.999861	0.873515	n.s.	n.s.	n.s.	n.s.	n.s.	n.s.	14.6307	14.5099	14.4049	14.8602	14.3815	14.5562	14.3575	14.6372	14.0923	14.653	14.4777	14.5369	14.5742	14.2894	14.6347
sp|O00468|AGRIN_HUMAN	AGRN	Agrin OS=Homo sapiens OX=9606 GN=AGRN PE=1 SV=6	-0.266422	-0.34694	-0.0685327	-0.305478	-0.0766485	0.613427	0.0283186	0.00756174	0.52474	0.0148807	0.477996	0.000152915	0.999517	0.76602	0.974952	0.826444	0.999861	0.007371	n.s.	n.s.	n.s.	n.s.	n.s.	up	14.6612	14.7388	14.9105	14.4102	14.5973	14.4886	14.3579	14.7224	14.6809	14.4047	14.5247	14.8146	14.5724	15.49	15.2772
sp|O00471|EXOC5_HUMAN	EXOC5	Exocyst complex component 5 OS=Homo sapiens OX=9606 GN=EXOC5 PE=1 SV=1	0.084976	0.0501965	-0.142232	-0.129507	-0.0158266	0.231221	0.630573	0.775487	0.425764	0.467084	0.928211	0.206893	0.999517	0.99972	0.974952	0.996164	0.999861	0.436844	n.s.	n.s.	n.s.	n.s.	n.s.	n.s.	15.221	15.2288	15.0801	15.4628	15.0604	15.1839	15.2697	14.9371	15.1317	15.0295	15.0648	15.055	15.2666	15.0988	15.7169
sp|O00479|HMGN4_HUMAN	HMGN4	High mobility group nucleosome-binding domain-containing protein 4 OS=Homo sapiens OX=9606 GN=HMGN4 PE=1 SV=3	-0.210283	-0.0585434	0.127357	-0.267423	-0.305618	0.0281843	0.13642	0.661655	0.349765	0.0664669	0.0404175	0.832499	0.999517	0.99972	0.974952	0.996164	0.999861	0.905749	n.s.	n.s.	n.s.	n.s.	n.s.	n.s.	16.3125	16.381	16.3402	15.9022	16.3664	16.3215	16.2506	16.612	16.3319	16.0866	16.0677	16.1141	15.9638	16.4712	16.2743
sp|O00483|NDUA4_HUMAN	NDUFA4	Cytochrome c oxidase subunit NDUFA4 OS=Homo sapiens OX=9606 GN=NDUFA4 PE=1 SV=1	-0.0800196	0.0343048	-0.143223	0.0414984	0.114667	0.0783117	0.636531	0.838702	0.403548	0.805594	0.500893	0.643665	0.999517	0.99972	0.974952	0.996164	0.999861	0.78667	n.s.	n.s.	n.s.	n.s.	n.s.	n.s.	16.942	17.0013	16.9064	17.1006	16.6393	16.8854	17.0831	16.9546	16.6588	17.0002	16.9827	17.1263	17.003	17.1902	16.8663
sp|O00487|PSDE_HUMAN	PSMD14	26S proteasome non-ATPase regulatory subunit 14 OS=Homo sapiens OX=9606 GN=PSMD14 PE=1 SV=1	0.0853183	0.138037	0.0884983	0.0824749	0.0666667	0.267638	0.400461	0.185838	0.383784	0.415795	0.508183	0.0203522	0.999517	0.99972	0.974952	0.996164	0.999861	0.129489	n.s.	n.s.	n.s.	n.s.	n.s.	n.s.	16.7285	16.7494	16.6241	16.9025	16.6695	16.7449	16.9325	16.8638	16.7145	16.8267	16.7397	16.7391	16.7956	16.8675	17.0691
sp|O00488|ZN593_HUMAN	ZNF593	Zinc finger protein 593 OS=Homo sapiens OX=9606 GN=ZNF593 PE=1 SV=2	0.0999855	0.159199	0.327615	0.0290102	0.12482	-0.091229	0.580863	0.384991	0.0911212	0.871802	0.49255	0.613954	0.999517	0.99972	0.929598	0.996164	0.999861	0.764486	n.s.	n.s.	n.s.	n.s.	n.s.	n.s.	15.5774	15.5908	15.5589	15.494	15.8574	15.7858	15.684	15.9932	15.8134	15.6333	15.5761	15.8389	15.5622	15.7634	15.2056
sp|O00534|VMA5A_HUMAN	VWA5A	von Willebrand factor A domain-containing protein 5A OS=Homo sapiens OX=9606 GN=VWA5A PE=1 SV=2	-0.121398	-0.0863119	-0.0288081	-0.0634545	-0.0429776	0.143983	0.302724	0.457651	0.801739	0.582574	0.708515	0.226528	0.999517	0.99972	0.984925	0.996164	0.999861	0.458148	n.s.	n.s.	n.s.	n.s.	n.s.	n.s.	14.7156	14.6521	14.5864	14.6196	14.4403	14.5077	14.6224	14.795	14.4501	14.508	14.6677	14.5372	14.6796	14.8994	14.6913
sp|O00541|PESC_HUMAN	PES1	Pescadillo homolog OS=Homo sapiens OX=9606 GN=PES1 PE=1 SV=1	0.0279201	0.0698378	0.288894	-0.0409392	0.0305741	-0.252383	0.874141	0.692946	0.123644	0.816469	0.86231	0.172635	0.999517	0.99972	0.929598	0.996164	0.999861	0.397873	n.s.	n.s.	n.s.	n.s.	n.s.	n.s.	16.3663	16.3245	16.2609	16.1978	16.4925	16.3984	16.3758	16.7594	16.4529	16.3302	16.2224	16.4951	16.2006	16.2879	15.8418
sp|O00555|CAC1A_HUMAN	CACNA1A	Voltage-dependent P/Q-type calcium channel subunit alpha-1A OS=Homo sapiens OX=9606 GN=CACNA1A PE=1 SV=3	0.0241466	-0.0104156	0.308495	0.00380557	0.159479	-0.523673	0.907538	0.960032	0.159074	0.985391	0.449693	0.0273086	0.999517	0.99972	0.933286	0.997795	0.999861	0.157537	n.s.	n.s.	n.s.	n.s.	n.s.	n.s.	14.7463	14.9289	14.7642	14.5775	15.0971	14.8792	14.7262	15.3	14.9433	14.7329	14.901	15.1616	14.7836	14.5615	14.0174
sp|O00560|SDCB1_HUMAN	SDCBP	Syntenin-1 OS=Homo sapiens OX=9606 GN=SDCBP PE=1 SV=1	-0.285946	-0.302042	-0.138633	-0.272208	-0.226504	-0.511651	0.0196293	0.0150223	0.208107	0.0246716	0.0525969	0.000568943	0.999517	0.949409	0.959397	0.897852	0.999861	0.0155584	n.s.	n.s.	n.s.	n.s.	n.s.	n.s.	17.2468	17.4327	17.3327	17.0646	17.0383	16.9672	17.1035	17.2664	17.1312	17.0775	17.0529	17.0537	17.1681	16.9852	16.6664
sp|O00566|MPP10_HUMAN	MPHOSPH10	U3 small nucleolar ribonucleoprotein protein MPP10 OS=Homo sapiens OX=9606 GN=MPHOSPH10 PE=1 SV=2	0.171473	0.217562	0.274048	0.172465	0.311074	0.574491	0.27693	0.17527	0.0959815	0.274326	0.0635862	0.00321279	0.999517	0.99972	0.929598	0.996164	0.999861	0.0422604	n.s.	n.s.	n.s.	n.s.	n.s.	n.s.	15.8885	16.0397	16.0168	16.003	16.3033	16.2328	16.1657	16.257	16.2545	16.1594	16.1489	16.239	16.3465	16.73	16.3824
sp|O00567|NOP56_HUMAN	NOP56	Nucleolar protein 56 OS=Homo sapiens OX=9606 GN=NOP56 PE=1 SV=4	-0.108414	0.0842182	-0.000127389	-0.0596054	-0.0810822	0.480968	0.596386	0.679901	0.9995	0.769779	0.6911	0.0357098	0.999517	0.99972	0.999851	0.996164	0.999861	0.181679	n.s.	n.s.	n.s.	n.s.	n.s.	n.s.	17.1453	17.2536	16.9888	16.9933	17.0483	16.9271	17.4998	17.1471	17.1111	17.3516	16.7876	17.0383	17.058	17.7638	17.4566
sp|O00571|DDX3X_HUMAN	DDX3X	ATP-dependent RNA helicase DDX3X OS=Homo sapiens OX=9606 GN=DDX3X PE=1 SV=3	-0.122649	-0.0434226	0.111081	-0.108694	-0.0477403	-0.35527	0.440994	0.782143	0.484075	0.493286	0.761206	0.0425224	0.999517	0.99972	0.974952	0.996164	0.999861	0.197131	n.s.	n.s.	n.s.	n.s.	n.s.	n.s.	17.1216	17.2036	17.1246	16.8905	17.164	17.1116	17.1014	17.315	17.2071	17.0651	17.0173	17.2207	16.9837	16.88	16.7093
sp|O00743|PPP6_HUMAN	PPP6C	Serine/threonine-protein phosphatase 6 catalytic subunit OS=Homo sapiens OX=9606 GN=PPP6C PE=1 SV=1	0.0409397	0.0652213	-0.00744799	0.0343734	0.0224883	0.328967	0.798204	0.684558	0.96284	0.829944	0.888179	0.0611128	0.999517	0.99972	0.999851	0.996164	0.999861	0.237114	n.s.	n.s.	n.s.	n.s.	n.s.	n.s.	13.9953	14.2528	13.9046	14.3054	13.8784	14.0484	14.1839	14.1273	13.9596	14.1925	13.9781	14.1492	13.9976	14.3716	14.3882
sp|O00767|SCD_HUMAN	SCD	Stearoyl-CoA desaturase OS=Homo sapiens OX=9606 GN=SCD PE=1 SV=2	-0.213244	-0.0784256	-0.0229473	-0.0823906	-0.0196314	0.327415	0.025953	0.359228	0.784292	0.336517	0.814753	0.00248313	0.999517	0.99972	0.984925	0.996164	0.999861	0.0347882	n.s.	n.s.	n.s.	n.s.	n.s.	n.s.	15.8602	15.8026	15.692	15.5502	15.5932	15.7647	15.6484	15.7499	15.7742	15.695	15.7102	15.9178	15.6128	16.1431	16.0816
sp|O14495|PLPP3_HUMAN	PLPP3	Phospholipid phosphatase 3 OS=Homo sapiens OX=9606 GN=PLPP3 PE=1 SV=1	0.00692843	0.0748392	0.141127	0.0964902	0.198002	0.137837	0.955663	0.551815	0.272581	0.445699	0.134405	0.283246	0.999517	0.99972	0.974389	0.996164	0.999861	0.513045	n.s.	n.s.	n.s.	n.s.	n.s.	n.s.	14.0282	13.9049	14.0542	13.9662	14.0391	13.9524	14.1888	13.9945	14.2793	14.0519	14.1326	14.1784	14.2091	14.3261	13.941
sp|O14497|ARI1A_HUMAN	ARID1A	AT-rich interactive domain-containing protein 1A OS=Homo sapiens OX=9606 GN=ARID1A PE=1 SV=3	-0.0768716	-0.187311	0.0262072	-0.102505	-0.107681	-0.053952	0.53521	0.148762	0.831105	0.411892	0.389528	0.661815	0.999517	0.99972	0.985828	0.996164	0.999861	0.799576	n.s.	n.s.	n.s.	n.s.	n.s.	n.s.	15.4839	15.3483	15.4669	15.3839	15.3284	15.3132	15.1783	15.6082	15.3103	15.3249	15.3362	15.3931	15.2576	15.5695	15.1887
sp|O14531|DPYL4_HUMAN	DPYSL4	Dihydropyrimidinase-related protein 4 OS=Homo sapiens OX=9606 GN=DPYSL4 PE=1 SV=2	0.0198902	0.00726186	-0.0179371	0.0548448	-0.00874125	0.0759774	0.87142	0.95285	0.883937	0.656827	0.943262	0.540125	0.999517	0.99972	0.985972	0.996164	0.999861	0.714473	n.s.	n.s.	n.s.	n.s.	n.s.	n.s.	17.1249	17.1156	17.0517	17.2412	16.9935	17.0608	17.1486	17.0674	17.0916	17.098	17.2066	17.0591	17.1183	17.0148	17.332
sp|O14562|UBFD1_HUMAN	UBFD1	Ubiquitin domain-containing protein UBFD1 OS=Homo sapiens OX=9606 GN=UBFD1 PE=1 SV=2	-0.00548076	-0.0905484	0.0697348	0.258668	0.0570047	0.543959	0.981426	0.701593	0.767571	0.286273	0.808948	0.0393961	0.999517	0.99972	0.984925	0.996164	0.999861	0.190873	n.s.	n.s.	n.s.	n.s.	n.s.	n.s.	15.798	15.8431	15.9396	15.9438	15.7657	15.8021	15.7372	15.9945	15.8655	16.2136	16.0242	15.9046	15.9298	15.8747	16.9337
sp|O14579|COPE_HUMAN	COPE	Coatomer subunit epsilon OS=Homo sapiens OX=9606 GN=COPE PE=1 SV=3	-0.0118043	-0.0389464	-0.000482811	0.0746096	-0.0993738	0.3303	0.889518	0.648344	0.995464	0.388976	0.257995	0.00258491	0.999517	0.99972	0.999851	0.996164	0.999861	0.035861	n.s.	n.s.	n.s.	n.s.	n.s.	n.s.	15.5798	15.5055	15.3415	15.5161	15.4115	15.4532	15.4201	15.5485	15.4017	15.554	15.5464	15.3192	15.4332	15.7583	15.8535
sp|O14594|NCAN_HUMAN	NCAN	Neurocan core protein OS=Homo sapiens OX=9606 GN=NCAN PE=1 SV=3	-0.103178	0.0904436	0.308419	-0.0223918	0.0665048	0.804308	0.555235	0.604316	0.0981121	0.897243	0.702261	0.000776738	0.999517	0.99972	0.929598	0.996164	0.999861	0.0185634	n.s.	n.s.	n.s.	n.s.	n.s.	up	14.7636	14.8625	15.19	14.8072	14.8639	15.0841	14.9742	15.4101	15.0842	14.8104	15.0222	14.9316	15.0788	15.984	15.502
sp|O14602|IF1AY_HUMAN	EIF1AY	Eukaryotic translation initiation factor 1A, Y-chromosomal OS=Homo sapiens OX=9606 GN=EIF1AY PE=1 SV=4	0.0250622	-0.119613	-0.421205	-0.0334775	-0.194145	-0.44026	0.908516	0.584541	0.0627478	0.878022	0.377275	0.0525123	0.999517	0.99972	0.929598	0.996164	0.999861	0.218022	n.s.	n.s.	n.s.	n.s.	n.s.	n.s.	17.2287	17.0885	17.1759	17.1705	17.2083	17.1315	16.9579	16.406	17.0803	17.0216	17.2401	16.9515	16.9889	16.4112	17.037
sp|O14617|AP3D1_HUMAN	AP3D1	AP-3 complex subunit delta-1 OS=Homo sapiens OX=9606 GN=AP3D1 PE=1 SV=1	-0.14403	-0.0734539	0.00856283	-0.153599	-0.0976765	0.607265	0.387054	0.654484	0.958176	0.35755	0.553335	0.00342714	0.999517	0.99972	0.999851	0.996164	0.999861	0.0435124	n.s.	n.s.	n.s.	n.s.	n.s.	up	17.3027	17.2455	17.3314	17.0507	17.2477	17.2876	17.152	17.4014	17.2022	17.1803	17.0989	17.2914	17.0997	18.0347	17.7663
sp|O14640|DVL1_HUMAN	DVL1	Segment polarity protein dishevelled homolog DVL-1 OS=Homo sapiens OX=9606 GN=DVL1 PE=1 SV=2	-0.112326	-0.0764876	0.0226122	-0.171231	-0.259611	0.254055	0.516185	0.656537	0.894913	0.329109	0.150931	0.158979	0.999517	0.99972	0.98919	0.996164	0.999861	0.385782	n.s.	n.s.	n.s.	n.s.	n.s.	n.s.	14.8039	14.9496	14.7075	14.6394	14.7766	14.7158	14.7719	15.0574	14.6285	14.6534	14.6448	14.7421	14.3793	15.3191	14.8297
sp|O14683|P5I11_HUMAN	TP53I11	Tumor protein p53-inducible protein 11 OS=Homo sapiens OX=9606 GN=TP53I11 PE=1 SV=2	0.219677	-0.0369912	-0.221051	0.189797	0.0815701	-0.353489	0.329107	0.866282	0.326237	0.396222	0.711196	0.129824	0.999517	0.99972	0.974897	0.996164	0.999861	0.347336	n.s.	n.s.	n.s.	n.s.	n.s.	n.s.	17.5675	16.8466	17.0718	17.4766	17.2867	17.2997	16.9503	17.1191	16.7628	17.2068	17.4967	17.1922	17.2949	16.6194	16.9976
sp|O14733|MP2K7_HUMAN	MAP2K7	Dual specificity mitogen-activated protein kinase kinase 7 OS=Homo sapiens OX=9606 GN=MAP2K7 PE=1 SV=2	-0.179713	-0.0156028	0.164518	-0.0750451	-0.0146189	0.0453082	0.045714	0.856351	0.0656034	0.38755	0.865315	0.600065	0.999517	0.99972	0.929598	0.996164	0.999861	0.75613	n.s.	n.s.	n.s.	n.s.	n.s.	n.s.	15.91	15.9029	16.0024	15.6898	15.8276	15.9184	15.9273	16.1662	16.0398	15.9177	15.8091	16.0529	15.7947	16.0506	15.9169
sp|O14734|ACOT8_HUMAN	ACOT8	Acyl-coenzyme A thioesterase 8 OS=Homo sapiens OX=9606 GN=ACOT8 PE=1 SV=1	-0.337325	-0.426664	0.0713561	-0.219833	-0.381832	-0.00355633	0.0382676	0.0129743	0.624674	0.151053	0.0223237	0.980425	0.999517	0.892018	0.977382	0.996164	0.999861	0.990525	n.s.	n.s.	n.s.	n.s.	n.s.	n.s.	15.2891	14.9383	15.1877	14.6687	14.9333	14.6093	14.8141	15.4042	15.0152	14.9616	14.8754	14.654	14.8591	15.1709	15.0987
sp|O14763|TR10B_HUMAN	TNFRSF10B	Tumor necrosis factor receptor superfamily member 10B OS=Homo sapiens OX=9606 GN=TNFRSF10B PE=1 SV=2	0.189695	-0.113288	-0.461303	0.282222	0.417875	-0.153583	0.679957	0.804855	0.325923	0.541543	0.371425	0.738002	0.999517	0.99972	0.974897	0.996164	0.999861	0.848718	n.s.	n.s.	n.s.	n.s.	n.s.	n.s.	14.447	14.8957	15.1132	15.043	14.9736	14.7188	14.6919	13.4696	15.2451	15.1504	15.0513	15.2587	15.2143	14.1386	15.1915
sp|O14773|TPP1_HUMAN	TPP1	Tripeptidyl-peptidase 1 OS=Homo sapiens OX=9606 GN=TPP1 PE=1 SV=2	0.0716836	-0.0385989	-0.151615	0.10563	-0.0676148	-0.245687	0.597898	0.775287	0.276127	0.440851	0.618565	0.0915365	0.999517	0.99972	0.974389	0.996164	0.999861	0.293351	n.s.	n.s.	n.s.	n.s.	n.s.	n.s.	17.3893	17.2022	17.1051	17.3283	17.2794	17.3792	17.008	17.065	17.0961	17.1584	17.5172	17.1931	17.136	17.07	16.9029
sp|O14776|TCRG1_HUMAN	TCERG1	Transcription elongation regulator 1 OS=Homo sapiens OX=9606 GN=TCERG1 PE=1 SV=2	-0.197642	-0.153558	-0.105801	-0.243848	-0.244655	0.2248	0.048257	0.111108	0.256228	0.0196367	0.0193299	0.0284763	0.999517	0.99972	0.974389	0.891546	0.999861	0.161246	n.s.	n.s.	n.s.	n.s.	n.s.	n.s.	16.9044	16.8286	16.8336	16.6328	16.683	16.7371	16.6669	16.8358	16.6637	16.6377	16.5857	16.5223	16.6995	17.2186	16.9421
sp|O14786|NRP1_HUMAN	NRP1	Neuropilin-1 OS=Homo sapiens OX=9606 GN=NRP1 PE=1 SV=3	0.00490517	0.0935028	0.0639634	-0.0522043	0.208878	0.365662	0.957723	0.324587	0.494662	0.575742	0.0432275	0.00232939	0.999517	0.99972	0.974952	0.996164	0.999861	0.0334567	n.s.	n.s.	n.s.	n.s.	n.s.	n.s.	14.3727	14.3968	14.6442	14.4586	14.4937	14.5583	14.5712	14.5301	14.5404	14.4242	14.4139	14.5784	14.7819	14.9259	14.748
sp|O14787|TNPO2_HUMAN	TNPO2	Transportin-2 OS=Homo sapiens OX=9606 GN=TNPO2 PE=1 SV=3	0.130351	0.00779399	-0.268492	-0.0359637	-0.0557222	-0.0524549	0.441791	0.962746	0.130067	0.829552	0.739145	0.753852	0.999517	0.99972	0.929598	0.996164	0.999861	0.857885	n.s.	n.s.	n.s.	n.s.	n.s.	n.s.	15.5112	15.5004	15.193	15.647	15.4168	15.3799	15.4387	15.0364	15.2297	15.3518	15.3793	15.3073	15.3843	15.0659	15.6323
sp|O14810|CPLX1_HUMAN	CPLX1	Complexin-1 OS=Homo sapiens OX=9606 GN=CPLX1 PE=1 SV=1	0.00715576	-0.196788	-0.140408	0.113127	0.0671897	0.0789358	0.969072	0.299967	0.453467	0.543799	0.716745	0.670337	0.999517	0.99972	0.974952	0.996164	0.999861	0.805755	n.s.	n.s.	n.s.	n.s.	n.s.	n.s.	15.6557	15.3049	15.6112	15.7006	15.3616	15.4485	15.2058	15.6298	15.1372	15.458	15.8162	15.5644	15.6179	15.7168	15.4889
sp|O14818|PSA7_HUMAN	PSMA7	Proteasome subunit alpha type-7 OS=Homo sapiens OX=9606 GN=PSMA7 PE=1 SV=1	0.27546	-0.0257131	-0.112927	0.237043	0.059207	-0.293209	0.393173	0.935255	0.722102	0.460289	0.851729	0.364585	0.999517	0.99972	0.981565	0.996164	0.999861	0.589391	n.s.	n.s.	n.s.	n.s.	n.s.	n.s.	16.7862	16.2435	16.5949	16.9051	16.7289	16.731	16.3006	16.5909	16.2663	16.5415	17.0156	16.5608	16.6406	16.3019	16.1947
sp|O14874|BCKD_HUMAN	BCKDK	[3-methyl-2-oxobutanoate dehydrogenase [lipoamide]] kinase, mitochondrial OS=Homo sapiens OX=9606 GN=BCKDK PE=1 SV=2	0.0752322	0.143637	0.0711821	0.124473	0.132052	0.209431	0.571137	0.289731	0.591714	0.355491	0.32827	0.134186	0.999517	0.99972	0.977382	0.996164	0.999861	0.353469	n.s.	n.s.	n.s.	n.s.	n.s.	n.s.	15.851	16.0708	15.8464	16.0369	15.959	15.8995	16.2332	16.0792	15.9086	16.1673	15.9271	16.0083	16.1013	16.279	15.9853
sp|O14880|MGST3_HUMAN	MGST3	Glutathione S-transferase 3, mitochondrial OS=Homo sapiens OX=9606 GN=MGST3 PE=1 SV=1	-0.308495	-0.323148	-0.12467	-0.201846	-0.00937868	0.292668	0.0868849	0.0748342	0.460661	0.242531	0.955108	0.101915	0.999517	0.99972	0.974952	0.996164	0.999861	0.309825	n.s.	n.s.	n.s.	n.s.	n.s.	n.s.	17.1826	17.3627	17.586	16.8945	17.2426	17.0969	17.0109	17.168	17.3367	17.338	17.0124	17.4342	17.3012	17.8034	17.536
sp|O14910|LIN7A_HUMAN	LIN7A	Protein lin-7 homolog A OS=Homo sapiens OX=9606 GN=LIN7A PE=1 SV=2	0.0158525	-0.00993004	-0.242213	0.0179097	-0.0570928	0.143824	0.932448	0.95765	0.213708	0.923711	0.760672	0.448642	0.999517	0.99972	0.964557	0.996164	0.999861	0.647302	n.s.	n.s.	n.s.	n.s.	n.s.	n.s.	16.9507	16.8785	16.8292	17.0635	16.7404	16.8297	16.9227	16.6303	16.6575	16.9224	16.8856	16.7508	16.9073	16.6753	17.3846
sp|O14925|TIM23_HUMAN	TIMM23	Mitochondrial import inner membrane translocase subunit Tim23 OS=Homo sapiens OX=9606 GN=TIMM23 PE=1 SV=1	0.114261	0.000375813	0.209876	0.0663841	0.0942782	0.123889	0.46525	0.998057	0.193404	0.668523	0.545061	0.429602	0.999517	0.99972	0.959397	0.996164	0.999861	0.63208	n.s.	n.s.	n.s.	n.s.	n.s.	n.s.	14.4999	14.5095	14.3373	14.6746	14.4517	14.4731	14.4254	14.9331	14.3844	14.4219	14.6086	14.5451	14.5412	14.72	14.4256
sp|O14936|CSKP_HUMAN	CASK	Peripheral plasma membrane protein CASK OS=Homo sapiens OX=9606 GN=CASK PE=1 SV=3	-0.0244871	0.0227532	-0.105969	0.0118068	-0.049912	0.0790473	0.799406	0.813296	0.285138	0.902357	0.606382	0.419243	0.999517	0.99972	0.974389	0.996164	0.999861	0.62754	n.s.	n.s.	n.s.	n.s.	n.s.	n.s.	16.755	16.6043	16.7538	16.7366	16.6232	16.7349	16.7193	16.5504	16.6464	16.725	16.7074	16.6906	16.6183	16.6176	16.9493
sp|O14950|ML12B_HUMAN	MYL12B	Myosin regulatory light chain 12B OS=Homo sapiens OX=9606 GN=MYL12B PE=1 SV=2	-0.020911	-0.0335702	-0.305387	-0.0308742	-0.00863262	-0.260803	0.911657	0.858703	0.127602	0.869929	0.963458	0.186315	0.999517	0.99972	0.929598	0.996164	0.999861	0.41494	n.s.	n.s.	n.s.	n.s.	n.s.	n.s.	17.6847	17.5356	17.5014	17.6698	17.4362	17.5671	17.5136	17.0066	17.5305	17.5084	17.5777	17.56	17.5705	17.0071	17.6191
sp|O14964|HGS_HUMAN	HGS	Hepatocyte growth factor-regulated tyrosine kinase substrate OS=Homo sapiens OX=9606 GN=HGS PE=1 SV=1	-0.018383	-0.0261133	0.0902612	-0.0444258	0.0697244	0.193233	0.894384	0.850487	0.518881	0.748875	0.616741	0.182872	0.999517	0.99972	0.974952	0.996164	0.999861	0.41127	n.s.	n.s.	n.s.	n.s.	n.s.	n.s.	15.6159	15.7286	15.4588	15.6277	15.5378	15.6748	15.4752	15.8847	15.498	15.4998	15.6136	15.6033	15.7384	15.9557	15.633
sp|O14979|HNRDL_HUMAN	HNRNPDL	Heterogeneous nuclear ribonucleoprotein D-like OS=Homo sapiens OX=9606 GN=HNRNPDL PE=1 SV=3	-0.00887716	0.126758	0.183479	0.0199695	0.0420765	0.534808	0.972773	0.628107	0.48609	0.938807	0.871565	0.0612854	0.999517	0.99972	0.974952	0.996164	0.999861	0.237367	n.s.	n.s.	n.s.	n.s.	n.s.	n.s.	17.5988	17.7414	17.6296	17.7188	17.5767	17.4779	18.0889	17.9406	17.7395	17.9771	17.376	17.6199	17.7775	18.4289	17.9539
sp|O14980|XPO1_HUMAN	XPO1	Exportin-1 OS=Homo sapiens OX=9606 GN=XPO1 PE=1 SV=1	0.0906198	0.0809963	-0.00541747	0.0538231	0.0333686	0.107999	0.378778	0.42963	0.957177	0.596379	0.741531	0.298149	0.999517	0.99972	0.999851	0.996164	0.999861	0.526668	n.s.	n.s.	n.s.	n.s.	n.s.	n.s.	15.775	15.8587	15.8249	16.0273	15.7931	15.8508	15.9503	15.827	15.8013	15.8686	15.8782	15.8189	15.8869	15.8279	16.0272
sp|O15020|SPTN2_HUMAN	SPTBN2	Spectrin beta chain, non-erythrocytic 2 OS=Homo sapiens OX=9606 GN=SPTBN2 PE=1 SV=3	-0.334996	-0.149527	-0.0259342	-0.374634	-0.188109	-0.785598	0.018905	0.240203	0.83287	0.0107418	0.147293	6.46611e-05	0.999517	0.99972	0.985828	0.783328	0.999861	0.00417946	n.s.	n.s.	n.s.	n.s.	n.s.	down	17.0812	17.0141	16.8523	16.5633	16.7318	16.8698	16.7962	17.0777	16.8355	16.5278	16.6879	16.9204	16.6685	16.2226	16.1712
sp|O15031|PLXB2_HUMAN	PLXNB2	Plexin-B2 OS=Homo sapiens OX=9606 GN=PLXNB2 PE=1 SV=3	-0.0251479	0.0290446	0.0648627	-0.0287554	0.00971848	0.253608	0.82056	0.793434	0.561462	0.795438	0.930069	0.0408103	0.999517	0.99972	0.97602	0.996164	0.999861	0.193764	n.s.	n.s.	n.s.	n.s.	n.s.	n.s.	16.638	16.8112	16.7918	16.7344	16.7093	16.7038	16.8483	16.8312	16.7925	16.7245	16.7121	16.7355	16.778	16.7957	17.2056
sp|O15042|SR140_HUMAN	U2SURP	U2 snRNP-associated SURP motif-containing protein OS=Homo sapiens OX=9606 GN=U2SURP PE=1 SV=2	0.185607	0.0800821	0.396967	0.155335	0.206611	0.172173	0.377984	0.698962	0.0768109	0.457934	0.328672	0.412175	0.999517	0.99972	0.929598	0.996164	0.999861	0.622855	n.s.	n.s.	n.s.	n.s.	n.s.	n.s.	15.9553	16.3801	16.2218	16.2805	16.4622	16.1991	16.3325	16.6509	16.5145	16.266	16.4162	16.3037	16.481	16.7386	15.9772
sp|O15067|PUR4_HUMAN	PFAS	Phosphoribosylformylglycinamidine synthase OS=Homo sapiens OX=9606 GN=PFAS PE=1 SV=4	0.0629336	-0.0321841	0.10327	0.091233	0.105849	0.0196924	0.487401	0.720003	0.264131	0.320527	0.253135	0.826037	0.999517	0.99972	0.974389	0.996164	0.999861	0.901131	n.s.	n.s.	n.s.	n.s.	n.s.	n.s.	16.8494	16.7221	16.7607	16.9318	16.7489	16.6895	16.8009	16.9337	16.8276	16.8001	16.9372	16.8613	16.9053	16.6772	16.917
sp|O15069|NACAD_HUMAN	NACAD	NAC-alpha domain-containing protein 1 OS=Homo sapiens OX=9606 GN=NACAD PE=1 SV=3	0.063295	-0.126954	0.085414	-0.178227	-0.103816	-0.328933	0.548196	0.241023	0.421272	0.11075	0.332096	0.00905516	0.999517	0.99972	0.974952	0.996164	0.999861	0.0754937	n.s.	n.s.	n.s.	n.s.	n.s.	n.s.	15.3747	15.3884	15.2566	15.355	15.4513	15.2454	15.1805	15.4027	15.448	15.2437	15.0796	15.3398	15.1323	15.1781	14.8438
sp|O15075|DCLK1_HUMAN	DCLK1	Serine/threonine-protein kinase DCLK1 OS=Homo sapiens OX=9606 GN=DCLK1 PE=1 SV=2	-0.212131	-0.250446	-0.0161159	-0.353708	-0.321147	-0.43231	0.156518	0.100626	0.909632	0.0286729	0.0428516	0.0108577	0.999517	0.99972	0.991364	0.9434	0.999861	0.0850667	n.s.	n.s.	n.s.	n.s.	n.s.	n.s.	17.0219	17.0654	16.9602	16.7373	16.8701	16.773	16.7577	17.1586	16.8409	16.6025	16.7217	16.5671	16.8223	16.7411	16.426
sp|O15083|ERC2_HUMAN	ERC2	ERC protein 2 OS=Homo sapiens OX=9606 GN=ERC2 PE=1 SV=3	-0.15761	0.0259431	0.170422	-0.0567272	0.0239159	-0.307523	0.300098	0.860826	0.264686	0.702308	0.871587	0.0588413	0.999517	0.99972	0.974389	0.996164	0.999861	0.232423	n.s.	n.s.	n.s.	n.s.	n.s.	n.s.	15.1972	15.3589	15.5438	15.0507	15.3673	15.3697	15.4154	15.6777	15.3964	15.3176	15.3022	15.4751	15.306	15.2443	14.8739
sp|O15111|IKKA_HUMAN	CHUK	Inhibitor of nuclear factor kappa-B kinase subunit alpha OS=Homo sapiens OX=9606 GN=CHUK PE=1 SV=2	-0.0433489	-0.163463	-0.0704813	-0.486087	-0.257691	-0.00431908	0.776338	0.296867	0.645282	0.00841608	0.113435	0.977371	0.999517	0.99972	0.977382	0.683867	0.999861	0.989197	n.s.	n.s.	n.s.	n.s.	n.s.	n.s.	13.8986	14.1121	14.0558	13.9721	13.9855	13.6613	14.0561	14.0572	13.8461	13.4346	13.6376	13.609	13.9199	13.8518	14.1839
sp|O15144|ARPC2_HUMAN	ARPC2	Actin-related protein 2/3 complex subunit 2 OS=Homo sapiens OX=9606 GN=ARPC2 PE=1 SV=1	0.0853415	0.0172622	-0.0219606	-0.0533816	-0.08595	0.131131	0.791337	0.957246	0.945628	0.868411	0.789889	0.68509	0.999517	0.99972	0.997539	0.996164	0.999861	0.815582	n.s.	n.s.	n.s.	n.s.	n.s.	n.s.	17.0626	16.9929	16.9331	17.1351	17.028	17.0406	16.9864	16.9462	17.0023	16.893	16.9926	16.9501	16.8704	16.6474	17.6073
sp|O15145|ARPC3_HUMAN	ARPC3	Actin-related protein 2/3 complex subunit 3 OS=Homo sapiens OX=9606 GN=ARPC3 PE=1 SV=3	-0.127799	-0.158387	-0.0128201	-0.320424	-0.124723	0.0301991	0.476145	0.3805	0.942264	0.0931664	0.486556	0.864619	0.999517	0.99972	0.996949	0.996164	0.999861	0.926693	n.s.	n.s.	n.s.	n.s.	n.s.	n.s.	16.9148	17.0273	16.8035	17.0243	16.5505	16.7599	16.7537	17.0818	16.723	16.6385	16.5511	16.8014	16.7795	16.6896	17.2013
sp|O15164|TIF1A_HUMAN	TRIM24	Transcription intermediary factor 1-alpha OS=Homo sapiens OX=9606 GN=TRIM24 PE=1 SV=3	0.103184	-0.147844	-0.128701	-0.240161	-0.226839	0.156869	0.616866	0.476459	0.534082	0.257206	0.282868	0.450703	0.999517	0.99972	0.974952	0.996164	0.999861	0.647524	n.s.	n.s.	n.s.	n.s.	n.s.	n.s.	12.7895	13.146	12.7942	13.2084	12.8178	12.8533	12.6708	13.058	12.5044	12.7382	12.6013	12.5011	12.865	13.2362	12.8973
sp|O15182|CETN3_HUMAN	CETN3	Centrin-3 OS=Homo sapiens OX=9606 GN=CETN3 PE=1 SV=2	-0.0287748	-0.145729	-0.244802	0.028802	0.00634059	-0.120827	0.852073	0.355366	0.134648	0.851936	0.967196	0.440373	0.999517	0.99972	0.929598	0.996164	0.999861	0.639969	n.s.	n.s.	n.s.	n.s.	n.s.	n.s.	14.8818	15.1108	15.1543	15.0231	15.0173	15.0216	14.7848	14.6085	14.9998	15.0136	15.142	15.0184	15.0922	14.7078	15.1485
sp|O15213|WDR46_HUMAN	WDR46	WD repeat-containing protein 46 OS=Homo sapiens OX=9606 GN=WDR46 PE=1 SV=3	-0.0194004	0.146365	0.0754733	0.0844426	0.115209	0.206824	0.872153	0.241352	0.535137	0.488835	0.350016	0.108947	0.999517	0.99972	0.974952	0.996164	0.999861	0.321083	n.s.	n.s.	n.s.	n.s.	n.s.	n.s.	15.5817	15.6906	15.8857	15.6938	15.7061	16.0804	15.651	15.7769	15.8127	15.8394	15.7681	15.8829	15.7862	15.963	15.8893
sp|O15217|GSTA4_HUMAN	GSTA4	Glutathione S-transferase A4 OS=Homo sapiens OX=9606 GN=GSTA4 PE=1 SV=1	0.196837	-0.062173	-0.193313	0.247075	0.0464922	-0.059387	0.238424	0.700369	0.246352	0.146624	0.773151	0.713095	0.999517	0.99972	0.974389	0.996164	0.999861	0.833556	n.s.	n.s.	n.s.	n.s.	n.s.	n.s.	17.3151	17.0528	17.218	17.549	17.2353	17.3047	16.9617	17.0119	16.9921	17.2814	17.6034	17.1154	17.3683	16.9737	17.2982
sp|O15230|LAMA5_HUMAN	LAMA5	Laminin subunit alpha-5 OS=Homo sapiens OX=9606 GN=LAMA5 PE=1 SV=8	0.0225267	-0.120986	-0.15712	-0.109489	0.0549171	-0.0678805	0.895013	0.483922	0.367393	0.525469	0.748218	0.691957	0.999517	0.99972	0.974952	0.996164	0.999861	0.819287	n.s.	n.s.	n.s.	n.s.	n.s.	n.s.	13.6983	13.8685	13.8354	13.8807	13.7658	13.5066	13.8529	13.5375	13.7497	13.7494	13.6331	14.108	13.6034	13.5367	13.929
sp|O15235|RT12_HUMAN	MRPS12	Small ribosomal subunit protein uS12m OS=Homo sapiens OX=9606 GN=MRPS12 PE=1 SV=1	-0.082724	-0.109281	0.0568713	-0.136309	0.0368522	-1.17797	0.760295	0.687454	0.833655	0.616619	0.891679	0.00121489	0.999517	0.99972	0.985828	0.996164	0.999861	0.0236654	n.s.	n.s.	n.s.	n.s.	n.s.	down	17.5045	17.4133	16.9772	17.0955	17.3357	17.1366	17.2415	17.1394	17.571	17.2496	17.0744	17.8345	16.8358	16.2163	16.0245
sp|O15240|VGF_HUMAN	VGF	Neurosecretory protein VGF OS=Homo sapiens OX=9606 GN=VGF PE=1 SV=2	-0.183409	0.100283	0.0209188	-0.203718	-0.0134934	0.546209	0.738145	0.854667	0.969496	0.710581	0.980321	0.330113	0.999517	0.99972	0.999851	0.996164	0.999861	0.559834	n.s.	n.s.	n.s.	n.s.	n.s.	n.s.	16.4649	16.546	16.8618	16.3423	16.5393	16.6446	16.8045	16.3979	16.8924	16.7354	16.1057	16.8205	16.401	17.4973	16.8436
sp|O15258|RER1_HUMAN	RER1	Protein RER1 OS=Homo sapiens OX=9606 GN=RER1 PE=1 SV=1	-0.118496	-0.0446426	-0.0519875	-0.0776259	0.0100126	0.141768	0.284779	0.679255	0.630695	0.476072	0.925799	0.206132	0.999517	0.99972	0.977382	0.996164	0.999861	0.436844	n.s.	n.s.	n.s.	n.s.	n.s.	n.s.	16.8401	16.5917	16.8831	16.5746	16.7317	16.7543	16.6997	16.6368	16.8025	16.6632	16.7248	16.8945	16.6688	16.9526	16.8742
sp|O15260|SURF4_HUMAN	SURF4	Surfeit locus protein 4 OS=Homo sapiens OX=9606 GN=SURF4 PE=1 SV=3	0.0767455	0.00128607	-0.222488	0.108982	-0.0369554	-0.211626	0.735815	0.995475	0.338243	0.632871	0.870644	0.361287	0.999517	0.99972	0.974952	0.996164	0.999861	0.588489	n.s.	n.s.	n.s.	n.s.	n.s.	n.s.	16.7255	16.467	16.3138	16.7706	16.3871	16.5101	16.4967	16.4051	16.1541	16.5738	16.6483	16.3627	16.5676	16.1078	16.4731
sp|O15269|SPTC1_HUMAN	SPTLC1	Serine palmitoyltransferase 1 OS=Homo sapiens OX=9606 GN=SPTLC1 PE=1 SV=1	-0.045156	0.0822664	0.140883	-0.0955013	-0.0128815	0.024087	0.814298	0.669742	0.469154	0.62109	0.946507	0.90019	0.999517	0.99972	0.974952	0.996164	0.999861	0.94505	n.s.	n.s.	n.s.	n.s.	n.s.	n.s.	13.5702	14.0323	13.6189	13.8235	13.5671	13.8806	13.7648	14.1469	13.6157	13.8247	13.4652	13.7225	13.7326	13.6417	13.8874
sp|O15294|OGT1_HUMAN	OGT	UDP-N-acetylglucosamine--peptide N-acetylglucosaminyltransferase 110 kDa subunit OS=Homo sapiens OX=9606 GN=OGT PE=1 SV=3	-0.0599066	-0.102254	0.0930067	-0.16625	-0.0912335	0.0282436	0.704023	0.519667	0.557397	0.303425	0.564805	0.857442	0.999517	0.99972	0.97602	0.996164	0.999861	0.921726	n.s.	n.s.	n.s.	n.s.	n.s.	n.s.	13.7271	13.8158	13.6304	13.8887	13.4404	13.6071	13.6373	14.0729	13.5621	13.5758	13.5406	13.6915	13.575	13.795	13.7104
sp|O15371|EIF3D_HUMAN	EIF3D	Eukaryotic translation initiation factor 3 subunit D OS=Homo sapiens OX=9606 GN=EIF3D PE=1 SV=1	-0.0582241	-0.0381933	0.0610945	-0.0784458	0.0195805	0.149831	0.605493	0.733732	0.588092	0.488914	0.861252	0.200015	0.999517	0.99972	0.977382	0.996164	0.999861	0.430289	n.s.	n.s.	n.s.	n.s.	n.s.	n.s.	15.2399	15.2982	15.1812	15.3038	15.0593	15.1695	15.2337	15.4036	15.1981	15.1954	15.1272	15.1917	15.327	15.4786	15.3006
sp|O15400|STX7_HUMAN	STX7	Syntaxin-7 OS=Homo sapiens OX=9606 GN=STX7 PE=1 SV=4	-0.0874174	0.0585668	0.067308	0.0443805	-0.0255446	0.178836	0.642717	0.755221	0.720341	0.813044	0.891617	0.350928	0.999517	0.99972	0.981395	0.996164	0.999861	0.578909	n.s.	n.s.	n.s.	n.s.	n.s.	n.s.	18.1193	18.2997	18.5549	18.1744	18.3	18.2542	18.5122	18.2391	18.5448	18.3892	18.3488	18.4268	18.1714	18.7929	18.214
sp|O15484|CAN5_HUMAN	CAPN5	Calpain-5 OS=Homo sapiens OX=9606 GN=CAPN5 PE=1 SV=2	0.0499047	0.0507706	-0.0912393	-0.134886	0.106374	0.369801	0.814611	0.811463	0.669184	0.529901	0.618978	0.104808	0.999517	0.99972	0.981395	0.996164	0.999861	0.313434	n.s.	n.s.	n.s.	n.s.	n.s.	n.s.	13.1565	13.7151	13.9044	13.7436	13.5403	13.5823	13.7033	13.5238	13.4777	13.7433	13.171	13.7138	13.683	14.003	13.9206
sp|O15488|GLYG2_HUMAN	GYG2	Glycogenin-2 OS=Homo sapiens OX=9606 GN=GYG2 PE=1 SV=2	0.0631439	0.0184165	0.109918	0.113079	0.00205042	0.255007	0.612284	0.881767	0.38394	0.370951	0.986781	0.0608351	0.999517	0.99972	0.974952	0.996164	0.999861	0.236611	n.s.	n.s.	n.s.	n.s.	n.s.	n.s.	15.9277	15.8267	15.7216	15.924	15.853	15.7727	15.9148	16.1405	15.73	15.9113	15.9656	15.7125	15.9423	15.9987	16.162
sp|O15498|YKT6_HUMAN	YKT6	Synaptobrevin homolog YKT6 OS=Homo sapiens OX=9606 GN=YKT6 PE=1 SV=1	-0.0511999	0.0081537	-0.0117758	-0.0754616	-0.0907497	-0.0933408	0.743572	0.958339	0.939866	0.630817	0.564342	0.55347	0.999517	0.99972	0.996949	0.996164	0.999861	0.720931	n.s.	n.s.	n.s.	n.s.	n.s.	n.s.	17.2221	17.2567	17.4961	17.2593	17.2882	17.452	17.2142	17.4051	17.2212	17.2583	17.2407	17.2243	17.2441	17.3735	17.0897
sp|O15511|ARPC5_HUMAN	ARPC5	Actin-related protein 2/3 complex subunit 5 OS=Homo sapiens OX=9606 GN=ARPC5 PE=1 SV=3	0.0615737	0.0188369	0.091994	-0.0211697	-0.0752719	0.180751	0.853576	0.954939	0.782981	0.949366	0.821578	0.59047	0.999517	0.99972	0.984925	0.996164	0.999861	0.749019	n.s.	n.s.	n.s.	n.s.	n.s.	n.s.	17.4226	17.2652	17.1306	17.4749	17.1939	17.3705	17.2128	17.4877	17.2419	17.2187	17.2846	17.2573	17.1378	17.0059	17.9013
sp|O15530|PDPK1_HUMAN	PDPK1	3-phosphoinositide-dependent protein kinase 1 OS=Homo sapiens OX=9606 GN=PDPK1 PE=1 SV=1	-0.0305158	-0.0611473	-0.0843205	9.23191e-06	-0.0788405	0.252926	0.753949	0.53309	0.394271	0.999924	0.424642	0.0235262	0.999517	0.99972	0.974952	0.999994	0.999861	0.142057	n.s.	n.s.	n.s.	n.s.	n.s.	n.s.	16.2389	16.0781	16.1339	16.1181	16.1215	16.0084	16.1699	16.0369	16.0952	16.0807	16.2199	16.0919	16.051	16.2392	16.5673
sp|O43143|DHX15_HUMAN	DHX15	ATP-dependent RNA helicase DHX15 OS=Homo sapiens OX=9606 GN=DHX15 PE=1 SV=2	-0.0523668	0.0361519	-0.0332207	0.00842645	0.0235793	0.314444	0.723805	0.806941	0.822279	0.95451	0.873251	0.0540669	0.999517	0.99972	0.985828	0.996164	0.999861	0.222206	n.s.	n.s.	n.s.	n.s.	n.s.	n.s.	16.837	16.7895	16.837	16.7844	16.7532	16.7501	16.9645	16.723	16.8528	16.9382	16.721	16.8411	16.8484	17.3289	16.9423
sp|O43159|RRP8_HUMAN	RRP8	Ribosomal RNA-processing protein 8 OS=Homo sapiens OX=9606 GN=RRP8 PE=1 SV=2	-0.334122	-0.129236	0.251518	0.00564766	-0.104626	0.32502	0.188417	0.596993	0.312916	0.981431	0.667838	0.199707	0.999517	0.99972	0.974389	0.997795	0.999861	0.430034	n.s.	n.s.	n.s.	n.s.	n.s.	n.s.	13.6405	13.847	13.6009	13.0935	13.6306	13.631	13.5028	14.2237	13.6717	13.7659	13.6377	13.4376	13.7455	14.3815	13.6608
sp|O43169|CYB5B_HUMAN	CYB5B	Cytochrome b5 type B OS=Homo sapiens OX=9606 GN=CYB5B PE=1 SV=3	0.0643594	0.0252741	-0.0353615	0.0438093	-0.0281473	0.0809077	0.652366	0.858959	0.803805	0.758455	0.843154	0.572355	0.999517	0.99972	0.984925	0.996164	0.999861	0.735885	n.s.	n.s.	n.s.	n.s.	n.s.	n.s.	15.8363	15.6645	15.3396	15.8473	15.5084	15.6658	15.6117	15.6533	15.5029	15.7113	15.6033	15.5152	15.6555	15.7243	15.6644
sp|O43172|PRP4_HUMAN	PRPF4	U4/U6 small nuclear ribonucleoprotein Prp4 OS=Homo sapiens OX=9606 GN=PRPF4 PE=1 SV=2	-0.141967	-0.0985061	0.120132	-0.0819437	-0.0660548	0.433345	0.477726	0.619913	0.546514	0.679317	0.738562	0.0481223	0.999517	0.99972	0.974952	0.996164	0.999861	0.209586	n.s.	n.s.	n.s.	n.s.	n.s.	n.s.	14.0571	14.2097	14.4107	13.9669	14.2009	14.1577	14.097	14.4517	14.2403	14.1334	14.1544	14.2237	14.0959	15.0255	14.293
sp|O43173|SIA8C_HUMAN	ST8SIA3	Sia-alpha-2,3-Gal-beta-1,4-GlcNAc-R:alpha 2,8-sialyltransferase OS=Homo sapiens OX=9606 GN=ST8SIA3 PE=1 SV=3	-0.0622613	0.0642221	-0.0207279	-0.106333	0.142799	0.398151	0.653666	0.643615	0.880707	0.447995	0.313839	0.0143943	0.999517	0.99972	0.985972	0.996164	0.999861	0.102858	n.s.	n.s.	n.s.	n.s.	n.s.	n.s.	16.1646	16.4735	16.4263	16.3432	16.2419	16.3594	16.4786	16.3463	16.3218	16.2004	16.2966	16.6581	16.337	16.9502	16.5557
sp|O43175|SERA_HUMAN	PHGDH	D-3-phosphoglycerate dehydrogenase OS=Homo sapiens OX=9606 GN=PHGDH PE=1 SV=4	-0.195057	0.00258544	-0.0500424	-0.135816	-0.131385	0.159148	0.265814	0.987841	0.768528	0.430926	0.445647	0.358869	0.999517	0.99972	0.984925	0.996164	0.999861	0.58591	n.s.	n.s.	n.s.	n.s.	n.s.	n.s.	16.1561	16.1612	15.9981	16.0579	15.7623	16.0438	16.1716	16.1451	15.9651	16.0616	15.877	15.9359	16.0116	16.1087	16.4199
sp|O43181|NDUS4_HUMAN	NDUFS4	NADH dehydrogenase [ubiquinone] iron-sulfur protein 4, mitochondrial OS=Homo sapiens OX=9606 GN=NDUFS4 PE=1 SV=1	0.151955	0.0674547	-1.03408	0.193268	0.107798	-0.763612	0.743393	0.884199	0.0450381	0.677665	0.816105	0.121705	0.999517	0.99972	0.929598	0.996164	0.999861	0.339204	n.s.	n.s.	n.s.	n.s.	n.s.	n.s.	15.7257	15.4152	15.5447	15.8511	15.5765	15.7745	15.4841	13.7165	15.3391	15.6298	15.8804	15.5414	15.7979	14.1222	15.4743
sp|O43237|DC1L2_HUMAN	DYNC1LI2	Cytoplasmic dynein 1 light intermediate chain 2 OS=Homo sapiens OX=9606 GN=DYNC1LI2 PE=1 SV=1	0.0817382	0.0293642	-0.125051	0.132364	0.0235166	0.1301	0.612434	0.854749	0.442323	0.416945	0.883406	0.424696	0.999517	0.99972	0.974952	0.996164	0.999861	0.629749	n.s.	n.s.	n.s.	n.s.	n.s.	n.s.	16.3442	16.2467	16.226	16.4943	16.2138	16.3085	16.2949	16.1031	16.1914	16.4033	16.4061	16.2382	16.3534	16.0697	16.7351
sp|O43242|PSMD3_HUMAN	PSMD3	26S proteasome non-ATPase regulatory subunit 3 OS=Homo sapiens OX=9606 GN=PSMD3 PE=1 SV=2	0.00978887	0.0568109	-0.0603813	0.0154045	-0.00693459	0.14684	0.927876	0.601875	0.579587	0.886765	0.948866	0.194036	0.999517	0.99972	0.977382	0.996164	0.999861	0.424425	n.s.	n.s.	n.s.	n.s.	n.s.	n.s.	16.9183	16.9251	16.8054	17.036	16.7494	16.8689	17.0105	16.8055	16.8396	16.9226	16.874	16.8328	16.9192	16.9096	17.1499
sp|O43252|PAPS1_HUMAN	PAPSS1	Bifunctional 3'-phosphoadenosine 5'-phosphosulfate synthase 1 OS=Homo sapiens OX=9606 GN=PAPSS1 PE=1 SV=2	-0.0339177	-0.0440204	-0.00899552	0.0522937	-0.135231	-0.049942	0.6403	0.545756	0.900848	0.47466	0.0837268	0.494255	0.999517	0.99972	0.98919	0.996164	0.999861	0.681698	n.s.	n.s.	n.s.	n.s.	n.s.	n.s.	15.4983	15.4963	15.4678	15.5546	15.3525	15.4076	15.4793	15.4738	15.4832	15.5396	15.54	15.2896	15.4148	15.4595	15.4156
sp|O43281|EFS_HUMAN	EFS	Embryonal Fyn-associated substrate OS=Homo sapiens OX=9606 GN=EFS PE=1 SV=1	-0.437167	-0.447104	-0.169396	-0.5326	-0.312234	-0.117217	0.229851	0.220191	0.630913	0.150324	0.38253	0.73876	0.999517	0.99972	0.977382	0.996164	0.999861	0.848824	n.s.	n.s.	n.s.	n.s.	n.s.	n.s.	16.9478	17.3124	17.3375	16.6038	16.9204	16.715	16.7893	17.1988	16.8609	16.5595	16.7737	16.7631	17.0109	17.5205	16.6435
sp|O43290|SNUT1_HUMAN	SART1	U4/U6.U5 tri-snRNP-associated protein 1 OS=Homo sapiens OX=9606 GN=SART1 PE=1 SV=1	-0.0295762	0.0679159	0.273461	0.0466002	0.130504	0.479619	0.886037	0.742643	0.203954	0.821485	0.531145	0.0383989	0.999517	0.99972	0.959397	0.996164	0.999861	0.18764	n.s.	n.s.	n.s.	n.s.	n.s.	n.s.	15.5471	15.5955	15.7021	15.3955	15.7751	15.6612	15.7043	15.9637	15.813	15.6429	15.68	15.8989	15.5919	16.3262	15.8627
sp|O43295|SRGP3_HUMAN	SRGAP3	SLIT-ROBO Rho GTPase-activating protein 3 OS=Homo sapiens OX=9606 GN=SRGAP3 PE=1 SV=3	-0.0656054	0.0528004	-0.0503903	-0.169665	-0.157927	0.131832	0.416705	0.510819	0.529891	0.0533033	0.0687733	0.119557	0.999517	0.99972	0.974952	0.996164	0.999861	0.336653	n.s.	n.s.	n.s.	n.s.	n.s.	n.s.	15.1055	15.0072	15.1024	15.0219	14.9903	15.2416	15.0074	15.0431	14.9995	14.9822	14.8219	14.9634	14.8642	15.2477	15.1593
sp|O43301|HS12A_HUMAN	HSPA12A	Heat shock 70 kDa protein 12A OS=Homo sapiens OX=9606 GN=HSPA12A PE=1 SV=2	0.145316	0.35494	0.241097	-0.0220363	0.0357354	0.21205	0.327741	0.0224448	0.110433	0.880847	0.808016	0.157853	0.999517	0.99972	0.929598	0.996164	0.999861	0.38502	n.s.	n.s.	n.s.	n.s.	n.s.	n.s.	14.8633	14.7993	15.0575	14.9667	15.1374	15.1111	15.4122	15.3069	14.9887	14.8991	14.8703	14.9458	14.9391	15.0331	15.2044
sp|O43303|CP110_HUMAN	CCP110	Centriolar coiled-coil protein of 110 kDa OS=Homo sapiens OX=9606 GN=CCP110 PE=1 SV=3	-0.0102245	0.0278177	0.186488	0.024867	-0.00972658	-0.0736051	0.925925	0.800589	0.112733	0.821304	0.929522	0.508096	0.999517	0.99972	0.929598	0.996164	0.999861	0.690739	n.s.	n.s.	n.s.	n.s.	n.s.	n.s.	16.685	16.7406	16.9247	16.6869	16.8595	16.717	16.9055	16.89	17.0499	16.7084	16.9083	16.8372	16.7102	16.8038	16.6159
sp|O43310|CTIF_HUMAN	CTIF	CBP80/20-dependent translation initiation factor OS=Homo sapiens OX=9606 GN=CTIF PE=1 SV=1	0.0593059	0.0428607	0.202493	0.119155	0.246245	0.0191128	0.667658	0.755787	0.161955	0.395043	0.0961899	0.889472	0.999517	0.99972	0.933286	0.996164	0.999861	0.939695	n.s.	n.s.	n.s.	n.s.	n.s.	n.s.	13.6172	13.6208	13.8544	13.6572	13.8563	13.7622	13.7184	13.9168	13.8831	13.5997	14.0335	14.0214	13.866	13.8285	13.6047
sp|O43324|MCA3_HUMAN	EEF1E1	Eukaryotic translation elongation factor 1 epsilon-1 OS=Homo sapiens OX=9606 GN=EEF1E1 PE=1 SV=1	0.000409937	0.0259698	0.147829	0.0249269	-0.115497	0.377865	0.996471	0.779772	0.133109	0.788368	0.230308	0.00189966	0.999655	0.99972	0.929598	0.996164	0.999861	0.0301824	n.s.	n.s.	n.s.	n.s.	n.s.	n.s.	16.5016	16.5438	16.707	16.614	16.555	16.5294	16.6908	16.8484	16.6155	16.5773	16.6408	16.4801	16.4572	17.049	16.8749
sp|O43390|HNRPR_HUMAN	HNRNPR	Heterogeneous nuclear ribonucleoprotein R OS=Homo sapiens OX=9606 GN=HNRNPR PE=1 SV=1	-0.175987	0.124794	0.0310826	0.00299774	-0.0413376	0.522947	0.552083	0.671861	0.915605	0.991843	0.887947	0.0974827	0.999517	0.99972	0.992371	0.997795	0.999861	0.302995	n.s.	n.s.	n.s.	n.s.	n.s.	n.s.	18.2882	18.4223	18.0982	18.2152	17.9719	18.0548	18.7339	18.3229	18.2784	18.587	17.9581	18.1527	18.3038	18.8615	18.7235
sp|O43395|PRPF3_HUMAN	PRPF3	U4/U6 small nuclear ribonucleoprotein Prp3 OS=Homo sapiens OX=9606 GN=PRPF3 PE=1 SV=2	0.00954575	0.111248	0.201878	-0.0376163	-0.0155536	0.473759	0.960431	0.56646	0.307317	0.84514	0.935578	0.0301979	0.999517	0.99972	0.974389	0.996164	0.999861	0.165512	n.s.	n.s.	n.s.	n.s.	n.s.	n.s.	15.3222	15.3521	15.3068	15.2213	15.4518	15.467	15.4095	15.6288	15.4289	15.3352	15.2435	15.3794	15.2435	16.1447	15.4568
sp|O43427|FIBP_HUMAN	FIBP	Acidic fibroblast growth factor intracellular-binding protein OS=Homo sapiens OX=9606 GN=FIBP PE=1 SV=3	-0.171285	-0.179201	-0.0425016	-0.217171	-0.186236	0.424566	0.132391	0.117297	0.692869	0.0645206	0.105208	0.00229324	0.999517	0.99972	0.981395	0.996164	0.999861	0.0331065	n.s.	n.s.	n.s.	n.s.	n.s.	n.s.	17.0589	17.0988	17.2031	16.8746	17.0234	16.9794	16.9027	17.1506	17.0049	16.9054	16.9008	16.9391	16.9289	17.7362	17.3535
sp|O43447|PPIH_HUMAN	PPIH	Peptidyl-prolyl cis-trans isomerase H OS=Homo sapiens OX=9606 GN=PPIH PE=1 SV=1	-0.0853339	-0.0111804	0.0354951	0.0873235	0.0563207	0.402479	0.298364	0.890395	0.662329	0.287496	0.489685	4.02793e-05	0.999517	0.99972	0.981395	0.996164	0.999861	0.003138	n.s.	n.s.	n.s.	n.s.	n.s.	n.s.	15.994	16.065	16.0882	15.9853	15.9422	15.9541	16.1217	16.1294	16.0398	16.1366	16.1362	16.1059	16.1049	16.5254	16.3778
sp|O43491|E41L2_HUMAN	EPB41L2	Band 4.1-like protein 2 OS=Homo sapiens OX=9606 GN=EPB41L2 PE=1 SV=1	-0.0544673	-0.123387	0.0676525	-0.0556741	-0.0636957	0.414034	0.64021	0.300558	0.562739	0.632907	0.585434	0.00438243	0.999517	0.99972	0.97602	0.996164	0.999861	0.0496133	n.s.	n.s.	n.s.	n.s.	n.s.	n.s.	15.4306	15.3309	15.6723	15.4375	15.4094	15.5397	15.1693	15.5703	15.5208	15.4037	15.4407	15.3963	15.4322	15.9384	15.8455
sp|O43581|SYT7_HUMAN	SYT7	Synaptotagmin-7 OS=Homo sapiens OX=9606 GN=SYT7 PE=1 SV=3	-0.146271	-0.0250695	0.268103	-0.220973	-0.0799618	-0.780829	0.574325	0.922691	0.312248	0.400978	0.757446	0.0112908	0.999517	0.99972	0.974389	0.996164	0.999861	0.0872038	n.s.	n.s.	n.s.	n.s.	n.s.	n.s.	17.4563	17.5929	17.4144	17.1796	17.5036	17.4212	17.5045	17.9665	17.5455	17.2644	17.2695	17.6309	17.185	16.9932	16.4209
sp|O43583|DENR_HUMAN	DENR	Density-regulated protein OS=Homo sapiens OX=9606 GN=DENR PE=1 SV=2	0.235249	0.104246	0.165717	0.30289	0.0145187	0.314387	0.1041	0.446537	0.236446	0.0441383	0.914306	0.0380332	0.999517	0.99972	0.970108	0.996164	0.999861	0.187237	n.s.	n.s.	n.s.	n.s.	n.s.	n.s.	13.5154	13.1759	13.341	13.7348	13.4239	13.4357	13.461	13.7037	13.3159	13.6522	13.6417	13.4127	13.3045	13.7069	13.61
sp|O43592|XPOT_HUMAN	XPOT	Exportin-T OS=Homo sapiens OX=9606 GN=XPOT PE=1 SV=2	-0.141032	-0.0605102	-0.0941618	-0.104425	-0.15714	0.14211	0.230466	0.595749	0.413812	0.366657	0.185236	0.227177	0.999517	0.99972	0.974952	0.996164	0.999861	0.458545	n.s.	n.s.	n.s.	n.s.	n.s.	n.s.	14.8942	15.0294	14.7326	14.8766	14.6121	14.7664	14.8834	14.9023	14.6802	14.786	14.776	14.7494	14.7071	15.0901	14.9649
sp|O43602|DCX_HUMAN	DCX	Neuronal migration protein doublecortin OS=Homo sapiens OX=9606 GN=DCX PE=1 SV=4	-0.106034	-0.14149	0.0569087	-0.202313	-0.183943	-0.0370787	0.395123	0.263189	0.643683	0.120919	0.154288	0.762389	0.999517	0.99972	0.977382	0.996164	0.999861	0.862229	n.s.	n.s.	n.s.	n.s.	n.s.	n.s.	18.423	18.4824	18.3189	18.2999	18.3043	18.2681	18.2652	18.6395	18.2906	18.1707	18.2409	18.1701	18.2783	18.4454	18.2967
sp|O43615|TIM44_HUMAN	TIMM44	Mitochondrial import inner membrane translocase subunit TIM44 OS=Homo sapiens OX=9606 GN=TIMM44 PE=1 SV=2	0.147863	0.123299	0.0592508	0.214537	-0.0362932	0.228859	0.0637315	0.112807	0.422986	0.0128203	0.619938	0.0090967	0.999517	0.99972	0.974952	0.794072	0.999861	0.0754937	n.s.	n.s.	n.s.	n.s.	n.s.	n.s.	17.0236	16.9552	16.8814	17.115	17.0875	17.0724	17.081	17.1224	16.9029	17.1779	17.158	16.8628	16.9715	17.2298	17.1347
sp|O43617|TPPC3_HUMAN	TRAPPC3	Trafficking protein particle complex subunit 3 OS=Homo sapiens OX=9606 GN=TRAPPC3 PE=1 SV=1	-0.0767508	-0.0508815	0.0351082	-0.0892735	-0.0842312	0.114769	0.447751	0.611785	0.725268	0.379678	0.406163	0.264725	0.999517	0.99972	0.982348	0.996164	0.999861	0.496295	n.s.	n.s.	n.s.	n.s.	n.s.	n.s.	15.2112	15.2724	15.2917	15.1826	15.1808	15.1268	15.2883	15.3503	15.2368	15.2959	15.0425	15.1593	15.1891	15.4889	15.2575
sp|O43633|CHM2A_HUMAN	CHMP2A	Charged multivesicular body protein 2a OS=Homo sapiens OX=9606 GN=CHMP2A PE=1 SV=1	-0.101148	-0.0165951	0.00292743	-0.229185	-0.13323	0.168003	0.648474	0.940062	0.989415	0.312023	0.549761	0.453153	0.999517	0.99972	0.999851	0.996164	0.999861	0.647832	n.s.	n.s.	n.s.	n.s.	n.s.	n.s.	17.2804	17.5584	17.2705	17.2141	17.3231	17.3355	17.3708	17.4541	17.2913	17.2433	17.0379	17.2892	17.1839	17.747	17.3286
sp|O43660|PLRG1_HUMAN	PLRG1	Pleiotropic regulator 1 OS=Homo sapiens OX=9606 GN=PLRG1 PE=1 SV=1	-0.11335	0.0268544	-0.230961	0.018528	-0.0313133	0.0515936	0.557189	0.888451	0.244234	0.922885	0.870107	0.787846	0.999517	0.99972	0.974389	0.996164	0.999861	0.880559	n.s.	n.s.	n.s.	n.s.	n.s.	n.s.	15.0956	15.2	15.3263	15.042	15.146	15.1518	15.3166	14.652	15.3007	15.1389	15.3128	15.2104	15.1416	15.0057	15.5121
sp|O43670|ZN207_HUMAN	ZNF207	BUB3-interacting and GLEBS motif-containing protein ZNF207 OS=Homo sapiens OX=9606 GN=ZNF207 PE=1 SV=1	0.190652	0.129184	-0.0401682	0.146575	0.214207	0.621756	0.406429	0.572241	0.860183	0.522068	0.351855	0.0110032	0.999517	0.99972	0.985972	0.996164	0.999861	0.0855006	n.s.	n.s.	n.s.	n.s.	n.s.	n.s.	16.9023	16.8428	17.0216	17.1268	17.0989	17.1297	16.9731	16.745	17.0191	16.9315	17.206	17.1069	17.166	17.193	17.8949
sp|O43681|GET3_HUMAN	GET3	ATPase GET3 OS=Homo sapiens OX=9606 GN=GET3 PE=1 SV=2	0.00218335	0.0602913	0.0428357	0.0704312	-0.0777055	0.0827988	0.982985	0.559435	0.677032	0.496711	0.454491	0.426362	0.999517	0.99972	0.981395	0.996164	0.999861	0.630714	n.s.	n.s.	n.s.	n.s.	n.s.	n.s.	16.3391	16.3765	16.2434	16.4369	16.2068	16.2236	16.5363	16.4266	16.2984	16.3633	16.4169	16.2246	16.2593	16.3425	16.4624
sp|O43684|BUB3_HUMAN	BUB3	Mitotic checkpoint protein BUB3 OS=Homo sapiens OX=9606 GN=BUB3 PE=1 SV=1	0.161095	0.104503	0.13773	0.231553	0.286048	1.44097	0.238118	0.434608	0.308586	0.101511	0.0500605	5.60615e-07	0.999517	0.99972	0.974389	0.996164	0.999861	0.000153063	n.s.	n.s.	n.s.	n.s.	n.s.	up	15.6843	15.6688	15.8422	15.9092	15.8765	15.8424	15.8302	15.9172	15.8217	15.901	16.0257	16.0424	15.9933	17.4082	16.9372
sp|O43707|ACTN4_HUMAN	ACTN4	Alpha-actinin-4 OS=Homo sapiens OX=9606 GN=ACTN4 PE=1 SV=2	0.334018	0.0609748	0.0542339	0.0799377	-0.0553685	-0.23626	0.0675671	0.716042	0.74611	0.634284	0.741016	0.177728	0.999517	0.99972	0.984925	0.996164	0.999861	0.406318	n.s.	n.s.	n.s.	n.s.	n.s.	n.s.	16.1955	15.9293	16.0261	16.4304	16.3382	16.2674	15.9552	16.2307	15.9784	15.9955	16.265	15.9825	16.0074	15.6127	16.0154
sp|O43708|MAAI_HUMAN	GSTZ1	Maleylacetoacetate isomerase OS=Homo sapiens OX=9606 GN=GSTZ1 PE=1 SV=3	-0.000779928	0.09543	-0.0468546	0.136703	0.00103376	0.197625	0.994649	0.419817	0.688248	0.255885	0.992907	0.112112	0.999517	0.99972	0.981395	0.996164	0.999861	0.324814	n.s.	n.s.	n.s.	n.s.	n.s.	n.s.	17.5899	17.6684	17.485	17.716	17.4446	17.6191	17.7339	17.6057	17.4628	17.7599	17.6756	17.4933	17.6709	17.622	17.9354
sp|O43709|BUD23_HUMAN	BUD23	Probable 18S rRNA (guanine-N(7))-methyltransferase OS=Homo sapiens OX=9606 GN=BUD23 PE=1 SV=2	-0.215735	-0.312321	0.0453588	-0.238563	-0.108798	0.125727	0.161609	0.0535353	0.757146	0.125608	0.463458	0.399024	0.999517	0.99972	0.984925	0.996164	0.999861	0.614416	n.s.	n.s.	n.s.	n.s.	n.s.	n.s.	16.154	16.2848	16.349	15.8653	16.2284	16.0539	15.8466	16.3512	16.2647	15.9334	16.1146	16.2545	16.0531	16.5897	16.1869
sp|O43747|AP1G1_HUMAN	AP1G1	AP-1 complex subunit gamma-1 OS=Homo sapiens OX=9606 GN=AP1G1 PE=1 SV=5	0.0820912	-0.239585	-0.181324	-0.0299865	-0.0782143	-0.150991	0.6389	0.188302	0.310321	0.863232	0.654649	0.394401	0.999517	0.99972	0.974389	0.996164	0.999861	0.612938	n.s.	n.s.	n.s.	n.s.	n.s.	n.s.	14.7983	14.6765	14.6107	14.9737	14.5808	14.5027	14.4084	14.7648	14.2629	14.5473	14.783	14.5347	14.6992	14.4877	14.6006
sp|O43765|SGTA_HUMAN	SGTA	Small glutamine-rich tetratricopeptide repeat-containing protein alpha OS=Homo sapiens OX=9606 GN=SGTA PE=1 SV=1	0.0345656	-0.0742446	0.0436627	0.219068	0.101412	0.17114	0.716462	0.440889	0.647063	0.0394608	0.298697	0.0941068	0.999517	0.99972	0.977382	0.9592	0.999861	0.296803	n.s.	n.s.	n.s.	n.s.	n.s.	n.s.	15.9146	15.9834	16.1542	16.1718	15.9322	15.9657	15.9206	16.0913	16.0309	16.2025	16.2705	16.0922	16.1454	16.1103	16.2668
sp|O43776|SYNC_HUMAN	NARS1	Asparagine--tRNA ligase, cytoplasmic OS=Homo sapiens OX=9606 GN=NARS1 PE=1 SV=1	0.0204058	0.0268071	-0.00796058	0.0485979	-0.0377331	0.151425	0.887186	0.852211	0.955845	0.736088	0.793325	0.305579	0.999517	0.99972	0.999851	0.996164	0.999861	0.534983	n.s.	n.s.	n.s.	n.s.	n.s.	n.s.	16.9732	16.9813	16.8454	17.1046	16.8027	16.9399	16.9802	17.0453	16.8053	16.985	16.9787	16.8486	16.9425	16.9555	17.2139
sp|O43795|MYO1B_HUMAN	MYO1B	Unconventional myosin-Ib OS=Homo sapiens OX=9606 GN=MYO1B PE=1 SV=3	-0.101516	-0.0756036	0.0474873	-0.132363	0.00292532	0.388831	0.280926	0.415787	0.605522	0.168088	0.974442	0.00141671	0.999517	0.99972	0.977382	0.996164	0.999861	0.0256632	n.s.	n.s.	n.s.	n.s.	n.s.	n.s.	16.7033	16.7603	16.8947	16.7725	16.5967	16.6938	16.7272	16.8454	16.8218	16.7372	16.5703	16.8213	16.7568	17.2057	17.1442
sp|O43808|PM34_HUMAN	SLC25A17	Peroxisomal membrane protein PMP34 OS=Homo sapiens OX=9606 GN=SLC25A17 PE=1 SV=1	0.0254063	-0.188439	-0.0383998	-0.0937539	-0.132998	0.237675	0.855232	0.184038	0.782832	0.502672	0.343968	0.0973482	0.999517	0.99972	0.984925	0.996164	0.999861	0.302908	n.s.	n.s.	n.s.	n.s.	n.s.	n.s.	16.1661	16.1628	16.3164	16.2005	16.2805	16.1385	15.9148	16.1123	16.2411	15.9751	16.2676	16.1208	16.0434	16.2429	16.6626
sp|O43809|CPSF5_HUMAN	NUDT21	Cleavage and polyadenylation specificity factor subunit 5 OS=Homo sapiens OX=9606 GN=NUDT21 PE=1 SV=1	-0.126693	-0.0868999	0.250678	-0.0688534	0.0297546	0.619258	0.702573	0.79298	0.454831	0.835166	0.928284	0.0837537	0.999517	0.99972	0.974952	0.996164	0.999861	0.277294	n.s.	n.s.	n.s.	n.s.	n.s.	n.s.	17.7282	18.0753	18.0051	17.6917	17.9274	17.8781	17.8205	18.4306	17.9431	17.8257	17.909	17.8569	18.075	19.0423	18.0686
sp|O43813|LANC1_HUMAN	LANCL1	Glutathione S-transferase LANCL1 OS=Homo sapiens OX=9606 GN=LANCL1 PE=1 SV=1	-0.0957957	-0.104368	0.0716456	-0.103121	-0.0329779	0.205681	0.468859	0.431179	0.585763	0.436531	0.800738	0.137098	0.999517	0.99972	0.977382	0.996164	0.999861	0.357253	n.s.	n.s.	n.s.	n.s.	n.s.	n.s.	16.2716	16.4322	16.4921	16.2644	16.3413	16.3278	16.2607	16.5492	16.3914	16.2698	16.3212	16.3563	16.375	16.8052	16.4034
sp|O43818|U3IP2_HUMAN	RRP9	U3 small nucleolar RNA-interacting protein 2 OS=Homo sapiens OX=9606 GN=RRP9 PE=1 SV=1	0.0493766	-0.174823	0.374348	0.0110802	-0.133944	0.380556	0.813432	0.40655	0.0830015	0.957741	0.523593	0.0783261	0.999517	0.99972	0.929598	0.996164	0.999861	0.268497	n.s.	n.s.	n.s.	n.s.	n.s.	n.s.	13.2666	13.0695	13.2265	13.2224	13.2514	13.1124	12.9131	13.8328	13.291	13.3811	13.0161	13.006	13.1012	13.7386	13.3976
sp|O43822|CF410_HUMAN	CFAP410	Cilia- and flagella-associated protein 410 OS=Homo sapiens OX=9606 GN=CFAP410 PE=1 SV=1	-0.258457	-0.0849443	0.0238429	-0.102787	-0.0539544	-0.765089	0.195362	0.65803	0.900658	0.593098	0.777937	0.00212782	0.999517	0.99972	0.98919	0.996164	0.999861	0.0316834	n.s.	n.s.	n.s.	n.s.	n.s.	down	15.9471	15.922	15.714	15.4686	15.7366	15.689	15.8632	15.7238	16.046	15.825	15.6915	16.0968	15.5174	15.2339	14.958
sp|O43824|GTPB6_HUMAN	GTPBP6	Putative GTP-binding protein 6 OS=Homo sapiens OX=9606 GN=GTPBP6 PE=1 SV=4	-0.165893	-0.103565	0.022937	-0.10436	-0.036266	-0.191187	0.442916	0.628743	0.914228	0.626143	0.864837	0.378892	0.999517	0.99972	0.992012	0.996164	0.999861	0.597653	n.s.	n.s.	n.s.	n.s.	n.s.	n.s.	17.1446	17.2776	17.3516	16.9158	17.2682	17.1717	17.137	17.3651	17.1965	17.028	17.2791	17.3157	17.1275	17.3191	16.8143
sp|O43847|NRDC_HUMAN	NRDC	Nardilysin OS=Homo sapiens OX=9606 GN=NRDC PE=1 SV=3	0.320521	0.0819726	0.208462	0.192809	0.159784	0.323222	0.190252	0.726747	0.38222	0.417663	0.499529	0.186859	0.999517	0.99972	0.974952	0.996164	0.999861	0.415827	n.s.	n.s.	n.s.	n.s.	n.s.	n.s.	14.1776	14.1137	14.1009	14.4675	14.4351	14.4041	14.0214	14.7282	13.9503	14.0303	14.6168	14.2181	14.363	14.3249	14.583
sp|O43852|CALU_HUMAN	CALU	Calumenin OS=Homo sapiens OX=9606 GN=CALU PE=1 SV=2	0.136746	-0.0196979	-0.129756	0.165923	0.0097818	-0.239012	0.460753	0.914197	0.483381	0.373909	0.957319	0.209694	0.999517	0.99972	0.974952	0.996164	0.999861	0.438507	n.s.	n.s.	n.s.	n.s.	n.s.	n.s.	16.9571	16.5909	16.766	17.0508	16.7653	16.9281	16.5752	16.7742	16.509	16.7103	17.1642	16.8045	16.7578	16.4781	16.5866
sp|O43854|EDIL3_HUMAN	EDIL3	EGF-like repeat and discoidin I-like domain-containing protein 3 OS=Homo sapiens OX=9606 GN=EDIL3 PE=1 SV=1	-0.129417	-0.149941	-0.0104876	-0.148449	-0.183125	-0.374124	0.400562	0.33304	0.944679	0.337649	0.242483	0.0295061	0.999517	0.99972	0.997104	0.996164	0.999861	0.163106	n.s.	n.s.	n.s.	n.s.	n.s.	n.s.	16.8885	16.5475	16.7833	16.5255	16.6952	16.6218	16.5579	16.7193	16.7393	16.5906	16.5921	16.588	16.5253	16.5719	16.1594
sp|O43924|PDE6D_HUMAN	PDE6D	Retinal rod rhodopsin-sensitive cGMP 3',5'-cyclic phosphodiesterase subunit delta OS=Homo sapiens OX=9606 GN=PDE6D PE=1 SV=1	-0.00235544	-0.0734594	-0.950299	-0.0696092	-0.14247	-0.837055	0.996491	0.890968	0.0990021	0.896644	0.790625	0.140246	0.999655	0.99972	0.929598	0.996164	0.999861	0.360958	n.s.	n.s.	n.s.	n.s.	n.s.	n.s.	16.6866	16.4742	16.5712	16.6607	16.4893	16.5664	16.4414	14.81	16.4441	16.4696	16.5459	16.321	16.5488	14.781	16.6996
sp|O60229|KALRN_HUMAN	KALRN	Kalirin OS=Homo sapiens OX=9606 GN=KALRN PE=1 SV=3	-0.050417	-0.104333	-0.174511	-0.121351	-0.150854	0.118032	0.762691	0.535216	0.308041	0.472326	0.375038	0.484211	0.999517	0.99972	0.974389	0.996164	0.999861	0.675378	n.s.	n.s.	n.s.	n.s.	n.s.	n.s.	16.0031	16.0002	15.8516	16.053	15.7494	15.8644	15.8302	15.7978	15.7564	15.8432	15.8173	15.7672	15.8343	15.7819	16.3574
sp|O60243|H6ST1_HUMAN	HS6ST1	Heparan-sulfate 6-O-sulfotransferase 1 OS=Homo sapiens OX=9606 GN=HS6ST1 PE=1 SV=5	-0.158751	-0.0550701	-0.242738	-0.00893218	-0.00184914	0.0378978	0.420189	0.776527	0.227652	0.963204	0.992379	0.84496	0.999517	0.99972	0.970108	0.996164	0.999861	0.914061	n.s.	n.s.	n.s.	n.s.	n.s.	n.s.	13.2256	12.9864	13.1478	12.765	13.1574	13.1523	12.9774	12.5413	13.2131	12.9545	13.2674	13.2002	13.036	13.185	13.1306
sp|O60244|MED14_HUMAN	MED14	Mediator of RNA polymerase II transcription subunit 14 OS=Homo sapiens OX=9606 GN=MED14 PE=1 SV=2	-0.0161153	-0.139343	-0.0020849	0.746754	-0.171744	0.264359	0.956201	0.636813	0.99433	0.0261143	0.561768	0.377377	0.999517	0.99972	0.999851	0.916901	0.999861	0.596586	n.s.	n.s.	n.s.	n.s.	n.s.	n.s.	13.6051	13.4455	13.3809	13.6468	13.2754	13.5145	13.1612	13.6023	13.348	13.6048	14.8432	13.2465	13.3644	13.7575	13.7256
sp|O60256|KPRB_HUMAN	PRPSAP2	Phosphoribosyl pyrophosphate synthase-associated protein 2 OS=Homo sapiens OX=9606 GN=PRPSAP2 PE=1 SV=1	0.0610596	0.00241339	-0.118349	-0.0343304	-0.0143414	0.0783931	0.568397	0.981859	0.279608	0.747014	0.892565	0.46637	0.999517	0.99972	0.974389	0.996164	0.999861	0.659551	n.s.	n.s.	n.s.	n.s.	n.s.	n.s.	16.834	16.9807	16.8793	17.0837	16.8344	16.7873	17.0135	16.7964	16.763	16.7838	16.9436	16.8782	16.8891	16.8558	17.097
sp|O60264|SMCA5_HUMAN	SMARCA5	SWI/SNF-related matrix-associated actin-dependent regulator of chromatin subfamily A member 5 OS=Homo sapiens OX=9606 GN=SMARCA5 PE=1 SV=1	-0.0803908	0.0455211	0.0593515	-0.0569537	-0.0157278	0.25873	0.650452	0.796776	0.737355	0.74754	0.928993	0.163734	0.999517	0.99972	0.984062	0.996164	0.999861	0.389156	n.s.	n.s.	n.s.	n.s.	n.s.	n.s.	16.9018	16.9114	16.8234	16.8076	16.7894	16.771	17.0778	16.9305	16.946	16.9288	16.7151	16.8466	16.8798	17.3004	16.9748
sp|O60282|KIF5C_HUMAN	KIF5C	Kinesin heavy chain isoform 5C OS=Homo sapiens OX=9606 GN=KIF5C PE=1 SV=1	-0.0337738	-0.0768984	-0.152016	0.0264392	-0.0894358	0.102381	0.86925	0.70863	0.464712	0.897438	0.664239	0.619794	0.999517	0.99972	0.974952	0.996164	0.999861	0.769029	n.s.	n.s.	n.s.	n.s.	n.s.	n.s.	16.277	16.2497	16.2206	16.3909	16.0398	16.1413	16.2031	16.107	16.0872	16.2678	16.2833	16.1361	16.1832	16.0477	16.6552
sp|O60307|MAST3_HUMAN	MAST3	Microtubule-associated serine/threonine-protein kinase 3 OS=Homo sapiens OX=9606 GN=MAST3 PE=1 SV=2	-0.0968712	-0.262026	0.0895613	0.0905949	0.0217445	-1.35326	0.677572	0.266159	0.700603	0.697328	0.925513	4.60328e-06	0.999517	0.99972	0.981395	0.996164	0.999861	0.000623416	n.s.	n.s.	n.s.	n.s.	n.s.	down	15.6541	15.1464	15.5935	15.3257	15.41	15.2864	15.119	15.2222	15.8863	15.4879	15.6227	15.4739	15.499	14.2067	14.0161
sp|O60313|OPA1_HUMAN	OPA1	Dynamin-like 120 kDa protein, mitochondrial OS=Homo sapiens OX=9606 GN=OPA1 PE=1 SV=3	0.0146137	0.0568799	0.0721542	0.0949998	0.0838859	0.244315	0.925947	0.718387	0.648019	0.549376	0.596294	0.142197	0.999517	0.99972	0.977382	0.996164	0.999861	0.364296	n.s.	n.s.	n.s.	n.s.	n.s.	n.s.	15.6147	15.7262	15.614	15.7846	15.5479	15.6603	15.7566	15.8179	15.6297	15.7954	15.6978	15.7684	15.7026	15.8122	15.9796
sp|O60315|ZEB2_HUMAN	ZEB2	Zinc finger E-box-binding homeobox 2 OS=Homo sapiens OX=9606 GN=ZEB2 PE=1 SV=1	-0.153329	-0.124973	0.216902	0.0196097	-0.0297309	-0.381733	0.120475	0.196594	0.0372694	0.832475	0.748801	0.00176374	0.999517	0.99972	0.929598	0.996164	0.999861	0.0290255	n.s.	n.s.	n.s.	n.s.	n.s.	n.s.	15.2674	15.113	15.2757	15.0426	15.0881	15.22	14.9674	15.5521	15.3192	15.2353	15.2413	15.2448	15.1332	14.8859	14.788
sp|O60488|ACSL4_HUMAN	ACSL4	Long-chain-fatty-acid--CoA ligase 4 OS=Homo sapiens OX=9606 GN=ACSL4 PE=1 SV=2	0.0112569	-0.0296535	-0.0781936	-0.0580261	-0.00904562	0.221897	0.899401	0.739742	0.388951	0.519025	0.919074	0.0286215	0.999517	0.99972	0.974952	0.996164	0.999861	0.161246	n.s.	n.s.	n.s.	n.s.	n.s.	n.s.	16.9714	17.0678	16.9705	17.0227	17.0063	16.9619	16.9852	16.9751	16.875	16.9253	16.9651	17.0266	16.9618	17.0638	17.3865
sp|O60493|SNX3_HUMAN	SNX3	Sorting nexin-3 OS=Homo sapiens OX=9606 GN=SNX3 PE=1 SV=3	-0.0739881	-0.0616516	-0.038718	-0.0413545	-0.052891	0.109501	0.557409	0.623988	0.757301	0.741434	0.673578	0.390164	0.999517	0.99972	0.984925	0.996164	0.999861	0.61002	n.s.	n.s.	n.s.	n.s.	n.s.	n.s.	16.1062	15.9856	15.9534	16.1186	15.7635	15.8645	16.0423	16.0812	15.8715	15.9678	15.9796	15.9382	15.9862	15.97	16.2792
sp|O60502|OGA_HUMAN	OGA	Protein O-GlcNAcase OS=Homo sapiens OX=9606 GN=OGA PE=1 SV=2	0.0912811	0.0831028	0.050914	0.10997	0.0390174	0.204604	0.57007	0.604596	0.750009	0.495442	0.806887	0.217502	0.999517	0.99972	0.984925	0.996164	0.999861	0.448255	n.s.	n.s.	n.s.	n.s.	n.s.	n.s.	16.6443	16.5883	16.5909	16.84	16.5582	16.638	16.7439	16.7472	16.5703	16.7051	16.7305	16.5974	16.6963	16.6392	16.9857
sp|O60506|HNRPQ_HUMAN	SYNCRIP	Heterogeneous nuclear ribonucleoprotein Q OS=Homo sapiens OX=9606 GN=SYNCRIP PE=1 SV=2	-0.124951	0.141856	0.138156	0.0270278	-0.0813951	0.50831	0.601953	0.554544	0.564737	0.90956	0.732979	0.053304	0.999517	0.99972	0.97602	0.996164	0.999861	0.219705	n.s.	n.s.	n.s.	n.s.	n.s.	n.s.	17.4055	17.5426	17.2271	17.3211	17.2124	17.2027	17.8645	17.6318	17.4279	17.6643	17.1732	17.203	17.4176	17.9924	17.8076
sp|O60518|RNBP6_HUMAN	RANBP6	Ran-binding protein 6 OS=Homo sapiens OX=9606 GN=RANBP6 PE=1 SV=2	0.0754791	-0.169907	-0.000442454	-0.0187166	-0.116609	0.108083	0.798042	0.567279	0.998801	0.949326	0.693296	0.714544	0.999517	0.99972	0.999851	0.996164	0.999861	0.833974	n.s.	n.s.	n.s.	n.s.	n.s.	n.s.	13.464	13.7699	13.1605	13.7184	13.3623	13.2472	13.3426	13.9362	12.9926	13.2394	13.6529	13.0902	13.6062	13.4081	13.7378
sp|O60524|NEMF_HUMAN	NEMF	Ribosome quality control complex subunit NEMF OS=Homo sapiens OX=9606 GN=NEMF PE=1 SV=4	-0.115363	0.0139242	0.11661	-0.143539	-0.0861733	-0.111596	0.52163	0.93769	0.517235	0.427904	0.630553	0.53504	0.999517	0.99972	0.974952	0.996164	0.999861	0.71039	n.s.	n.s.	n.s.	n.s.	n.s.	n.s.	16.2969	16.105	16.2001	15.9709	16.1998	16.293	16.1362	16.3816	16.2529	16.1003	16.014	16.2575	15.9715	16.2988	15.8794
sp|O60641|AP180_HUMAN	SNAP91	Clathrin coat assembly protein AP180 OS=Homo sapiens OX=9606 GN=SNAP91 PE=1 SV=2	0.0253139	0.0207356	0.0736688	0.100363	0.0172363	0.101986	0.778322	0.817509	0.419657	0.278252	0.847827	0.271017	0.999517	0.99972	0.974952	0.996164	0.999861	0.501805	n.s.	n.s.	n.s.	n.s.	n.s.	n.s.	16.2706	16.1134	16.3249	16.3073	16.216	16.299	16.2152	16.4123	16.2077	16.2398	16.4336	16.2697	16.2374	16.3249	16.3517
sp|O60645|EXOC3_HUMAN	EXOC3	Exocyst complex component 3 OS=Homo sapiens OX=9606 GN=EXOC3 PE=1 SV=3	-0.108765	-0.0230419	-0.0849197	0.0693571	-0.106376	0.114004	0.455573	0.87265	0.557974	0.631292	0.465256	0.434806	0.999517	0.99972	0.97602	0.996164	0.999861	0.637088	n.s.	n.s.	n.s.	n.s.	n.s.	n.s.	15.0002	15.121	15.1994	15.188	14.8082	14.9427	15.2249	15.0434	15.0005	15.175	15.1774	14.9507	15.0502	15.0184	15.4233
sp|O60716|CTND1_HUMAN	CTNND1	Catenin delta-1 OS=Homo sapiens OX=9606 GN=CTNND1 PE=1 SV=1	-0.0192413	-0.0718605	-0.0846066	-0.0648948	-0.0773532	0.075301	0.889813	0.607183	0.546046	0.642036	0.580404	0.590334	0.999517	0.99972	0.974952	0.996164	0.999861	0.749019	n.s.	n.s.	n.s.	n.s.	n.s.	n.s.	15.8353	15.7964	15.9006	15.8555	15.7942	15.826	15.7184	15.7473	15.7717	15.6679	15.8905	15.7986	15.7348	15.6323	16.2064
sp|O60749|SNX2_HUMAN	SNX2	Sorting nexin-2 OS=Homo sapiens OX=9606 GN=SNX2 PE=1 SV=2	-0.110131	0.00292751	-1.02529	-0.15024	-0.177959	-0.810801	0.859026	0.99623	0.120668	0.808681	0.774401	0.209398	0.999517	0.99972	0.929598	0.996164	0.999861	0.43831	n.s.	n.s.	n.s.	n.s.	n.s.	n.s.	15.5464	15.413	15.4241	15.5794	15.1227	15.4334	15.4947	13.5288	15.343	15.4039	15.218	15.1384	15.428	13.5254	15.7753
sp|O60762|DPM1_HUMAN	DPM1	Dolichol-phosphate mannosyltransferase subunit 1 OS=Homo sapiens OX=9606 GN=DPM1 PE=1 SV=1	-0.158479	-0.0502423	0.0473123	-0.0713203	0.0447755	0.302113	0.234401	0.696695	0.713456	0.581556	0.728097	0.0365758	0.999517	0.99972	0.981395	0.996164	0.999861	0.183532	n.s.	n.s.	n.s.	n.s.	n.s.	n.s.	17.2591	17.224	17.207	16.9883	17.1548	17.1641	17.1955	17.2785	17.2761	17.1473	17.1701	17.4586	17.091	17.6346	17.4297
sp|O60763|USO1_HUMAN	USO1	General vesicular transport factor p115 OS=Homo sapiens OX=9606 GN=USO1 PE=1 SV=2	0.00165316	-0.0765686	-0.0532737	0.0202037	-0.0626159	-0.00388387	0.991485	0.62328	0.731693	0.896269	0.687292	0.979996	0.999517	0.99972	0.984028	0.996164	0.999861	0.990444	n.s.	n.s.	n.s.	n.s.	n.s.	n.s.	16.2112	16.1146	16.0737	16.3109	15.9586	16.0349	16.0782	16.2092	15.9505	16.0413	16.2654	15.9702	16.1708	16.059	16.1995
sp|O60828|PQBP1_HUMAN	PQBP1	Polyglutamine-binding protein 1 OS=Homo sapiens OX=9606 GN=PQBP1 PE=1 SV=1	-0.0751894	-0.046295	0.15614	-0.141737	-0.0594736	0.354671	0.641449	0.773554	0.34226	0.38671	0.712039	0.0470353	0.999517	0.99972	0.974952	0.996164	0.999861	0.208038	n.s.	n.s.	n.s.	n.s.	n.s.	n.s.	14.0163	13.582	13.9625	13.7643	13.7926	13.8937	13.7209	14.0873	13.9322	13.7866	13.6372	13.894	13.6943	14.4405	13.976
sp|O60831|PRAF2_HUMAN	PRAF2	PRA1 family protein 2 OS=Homo sapiens OX=9606 GN=PRAF2 PE=1 SV=1	0.0355452	-0.114614	-0.322196	0.151924	0.0362287	0.0884982	0.87754	0.621311	0.182456	0.514593	0.875207	0.702155	0.999517	0.99972	0.950202	0.996164	0.999861	0.826544	n.s.	n.s.	n.s.	n.s.	n.s.	n.s.	16.5044	16.2706	16.282	16.4828	16.2929	16.3751	16.1003	15.8171	16.2431	16.3757	16.6327	16.2935	16.4836	16.0722	16.8095
sp|O60832|DKC1_HUMAN	DKC1	H/ACA ribonucleoprotein complex subunit DKC1 OS=Homo sapiens OX=9606 GN=DKC1 PE=1 SV=3	-0.171058	0.09848	0.000568995	-0.0136694	-0.0330904	0.587803	0.302029	0.544999	0.997183	0.932413	0.837482	0.00386646	0.999517	0.99972	0.999851	0.996164	0.999861	0.0465693	n.s.	n.s.	n.s.	n.s.	n.s.	up	15.3297	15.5351	15.3298	15.2728	15.1815	15.2864	15.7069	15.4142	15.3834	15.599	15.1701	15.341	15.3893	16.1289	15.8432
sp|O60841|IF2P_HUMAN	EIF5B	Eukaryotic translation initiation factor 5B OS=Homo sapiens OX=9606 GN=EIF5B PE=1 SV=4	-0.121061	-0.0735066	0.113655	-0.121882	-0.138399	0.428152	0.329608	0.547687	0.358678	0.326499	0.268539	0.00467434	0.999517	0.99972	0.974952	0.996164	0.999861	0.0506445	n.s.	n.s.	n.s.	n.s.	n.s.	n.s.	17.0671	16.9661	16.9696	16.825	16.9347	17.0727	16.7821	17.2115	17.0176	16.8427	16.9154	16.9523	16.7727	17.5429	17.3152
sp|O60869|EDF1_HUMAN	EDF1	Endothelial differentiation-related factor 1 OS=Homo sapiens OX=9606 GN=EDF1 PE=1 SV=1	0.185631	0.0296916	-0.472285	0.115421	-0.111881	-0.497414	0.355157	0.879841	0.0333422	0.560036	0.571928	0.0266313	0.999517	0.99972	0.915967	0.996164	0.999861	0.154496	n.s.	n.s.	n.s.	n.s.	n.s.	n.s.	18.1046	17.4218	17.6931	18.0118	17.8391	17.9183	17.6207	17.3085	17.2265	17.677	18.0335	17.5172	17.7387	17.1072	17.3776
sp|O60884|DNJA2_HUMAN	DNAJA2	DnaJ homolog subfamily A member 2 OS=Homo sapiens OX=9606 GN=DNAJA2 PE=1 SV=1	0.0697833	0.0671024	0.0699733	0.103757	0.046917	0.312564	0.33835	0.356391	0.337097	0.1658	0.514325	0.00114373	0.999517	0.99972	0.974952	0.996164	0.999861	0.0231526	n.s.	n.s.	n.s.	n.s.	n.s.	n.s.	16.6795	16.7323	16.6709	16.8138	16.7142	16.6811	16.8416	16.8267	16.7017	16.8213	16.7747	16.7821	16.7001	16.9348	17.0788
sp|O60907|TBL1X_HUMAN	TBL1X	F-box-like/WD repeat-containing protein TBL1X OS=Homo sapiens OX=9606 GN=TBL1X PE=1 SV=3	0.0810368	-0.00716238	0.0870007	0.0619314	-0.0115221	0.00483826	0.553051	0.957803	0.524796	0.64906	0.932176	0.971487	0.999517	0.99972	0.974952	0.996164	0.999861	0.986401	n.s.	n.s.	n.s.	n.s.	n.s.	n.s.	16.0514	16.0617	15.831	16.1319	15.9929	15.9847	15.9638	16.2268	15.9099	16.0152	16.0714	15.9156	16.0241	16.1416	15.8308
sp|O60925|PFD1_HUMAN	PFDN1	Prefoldin subunit 1 OS=Homo sapiens OX=9606 GN=PFDN1 PE=1 SV=2	0.0425225	-0.208626	-0.181571	0.0791463	0.124589	-0.0117226	0.832486	0.311863	0.375751	0.694644	0.53899	0.953451	0.999517	0.99972	0.974952	0.996164	0.999861	0.97365	n.s.	n.s.	n.s.	n.s.	n.s.	n.s.	16.756	16.1855	16.6048	16.6498	16.4662	16.3919	16.2217	16.4971	16.1707	16.3087	16.8805	16.6067	16.6734	16.601	16.4064
sp|O75027|ABCB7_HUMAN	ABCB7	Iron-sulfur clusters transporter ABCB7, mitochondrial OS=Homo sapiens OX=9606 GN=ABCB7 PE=1 SV=2	-0.135782	0.0654572	-0.396901	-0.19976	-0.0386469	-0.395802	0.436597	0.704238	0.0394146	0.26074	0.822232	0.0398578	0.999517	0.99972	0.929598	0.996164	0.999861	0.191479	n.s.	n.s.	n.s.	n.s.	n.s.	n.s.	15.7511	15.9518	15.8067	15.7887	15.6129	15.9019	15.9021	15.1076	15.7717	15.5645	15.7091	15.872	15.7238	15.293	15.5885
sp|O75038|PLCH2_HUMAN	PLCH2	1-phosphatidylinositol 4,5-bisphosphate phosphodiesterase eta-2 OS=Homo sapiens OX=9606 GN=PLCH2 PE=1 SV=3	-0.215433	-0.116498	0.137014	-0.204638	-0.096544	-0.185489	0.325453	0.58831	0.525576	0.349129	0.652966	0.39418	0.999517	0.99972	0.974952	0.996164	0.999861	0.612938	n.s.	n.s.	n.s.	n.s.	n.s.	n.s.	16.7562	16.7184	16.7453	16.3991	16.65	16.7294	16.5176	17.0052	16.7488	16.5122	16.5585	16.7635	16.5234	16.7606	16.3484
sp|O75054|IGSF3_HUMAN	IGSF3	Immunoglobulin superfamily member 3 OS=Homo sapiens OX=9606 GN=IGSF3 PE=2 SV=3	0.0849232	0.266607	0.435742	-0.0190652	0.191899	-0.0162307	0.641869	0.163175	0.0336998	0.916396	0.304006	0.928784	0.999517	0.99972	0.915967	0.996164	0.999861	0.964333	n.s.	n.s.	n.s.	n.s.	n.s.	n.s.	13.6053	13.4184	13.7356	13.6586	13.6841	13.7881	13.9179	13.9482	14.0962	13.7053	13.4295	13.7403	13.8163	13.9228	13.2175
sp|O75063|XYLK_HUMAN	FAM20B	Glycosaminoglycan xylosylkinase OS=Homo sapiens OX=9606 GN=FAM20B PE=1 SV=1	-0.221192	-0.186045	-0.28927	-0.224	-0.234852	0.231574	0.355649	0.434271	0.234045	0.349841	0.328052	0.334525	0.999517	0.99972	0.970108	0.996164	0.999861	0.565966	n.s.	n.s.	n.s.	n.s.	n.s.	n.s.	13.4392	13.2501	13.7645	13.2415	13.2853	13.2519	13.3452	13.1523	13.2384	13.5782	12.9429	13.4203	13.0792	14.036	13.3963
sp|O75074|LRP3_HUMAN	LRP3	Low-density lipoprotein receptor-related protein 3 OS=Homo sapiens OX=9606 GN=LRP3 PE=2 SV=2	-0.165617	-0.366012	0.165986	-0.19538	-0.17413	0.0470697	0.452066	0.114504	0.451088	0.377702	0.429865	0.828483	0.999517	0.99972	0.974952	0.996164	0.999861	0.902908	n.s.	n.s.	n.s.	n.s.	n.s.	n.s.	13.8255	13.751	14.0318	13.6346	13.773	13.2349	13.7719	14.0918	13.979	13.7997	13.5484	13.9806	13.41	14.1656	13.6674
sp|O75083|WDR1_HUMAN	WDR1	WD repeat-containing protein 1 OS=Homo sapiens OX=9606 GN=WDR1 PE=1 SV=4	0.0138795	-0.00853482	0.0542736	-0.0577589	-0.0686119	0.144911	0.949473	0.968915	0.804583	0.792356	0.754671	0.51293	0.999517	0.99972	0.984925	0.996164	0.999861	0.695378	n.s.	n.s.	n.s.	n.s.	n.s.	n.s.	17.4269	17.3277	17.2483	17.4832	17.2131	17.3456	17.3058	17.4978	17.2792	17.3156	17.2374	17.2599	17.2714	17.1577	17.8006
sp|O75093|SLIT1_HUMAN	SLIT1	Slit homolog 1 protein OS=Homo sapiens OX=9606 GN=SLIT1 PE=1 SV=4	-0.277545	-0.134352	0.0547645	-0.419961	0.0874299	0.384288	0.190859	0.512371	0.787497	0.0597456	0.667855	0.0807418	0.999517	0.99972	0.984925	0.996164	0.999861	0.271806	n.s.	n.s.	n.s.	n.s.	n.s.	n.s.	16.8048	16.805	17.1689	16.5431	16.7544	16.7022	16.8816	17.0981	16.864	16.5319	16.4807	16.9743	17.053	17.6654	16.9556
sp|O75110|ATP9A_HUMAN	ATP9A	Probable phospholipid-transporting ATPase IIA OS=Homo sapiens OX=9606 GN=ATP9A PE=1 SV=3	-0.186256	-0.0497085	0.136795	-0.0964829	-0.0526874	-0.21989	0.497109	0.854586	0.616034	0.722692	0.845994	0.424892	0.999517	0.99972	0.977382	0.996164	0.999861	0.629749	n.s.	n.s.	n.s.	n.s.	n.s.	n.s.	16.1159	16.3351	16.4062	15.9592	16.2397	16.0629	16.4091	16.4213	16.4237	16.2911	16.0874	16.2497	16.2164	16.4774	15.6543
sp|O75112|LDB3_HUMAN	LDB3	LIM domain-binding protein 3 OS=Homo sapiens OX=9606 GN=LDB3 PE=1 SV=2	-0.0464856	-0.134445	-0.100697	-0.00650044	-0.148543	-0.0751174	0.74746	0.36098	0.489761	0.963991	0.31508	0.604409	0.999517	0.99972	0.974952	0.996164	0.999861	0.757575	n.s.	n.s.	n.s.	n.s.	n.s.	n.s.	14.0171	13.932	13.8659	14.0492	13.7346	13.9348	13.6731	14.0575	13.6179	13.949	13.9147	13.7862	13.7935	13.7643	13.9622
sp|O75122|CLAP2_HUMAN	CLASP2	CLIP-associating protein 2 OS=Homo sapiens OX=9606 GN=CLASP2 PE=1 SV=3	-0.231795	-0.142012	0.0557158	-0.235892	-0.207957	-0.821238	0.188192	0.407107	0.741228	0.181165	0.233809	0.000538202	0.999517	0.99972	0.984925	0.996164	0.999861	0.0150063	n.s.	n.s.	n.s.	n.s.	n.s.	down	16.4776	16.6562	16.5703	16.233	16.4395	16.408	16.4441	16.7488	16.4987	16.24	16.4243	16.3154	16.4048	15.9742	15.5194
sp|O75131|CPNE3_HUMAN	CPNE3	Copine-3 OS=Homo sapiens OX=9606 GN=CPNE3 PE=1 SV=1	0.0343086	0.00284506	0.00962257	-0.027164	0.0377039	0.252272	0.52802	0.957832	0.858178	0.615983	0.488932	0.000721607	0.999517	0.99972	0.985972	0.996164	0.999861	0.0180118	n.s.	n.s.	n.s.	n.s.	n.s.	n.s.	15.5019	15.421	15.474	15.4634	15.5365	15.4173	15.5197	15.5083	15.4422	15.4418	15.4351	15.4728	15.5339	15.6496	15.7862
sp|O75132|ZBED4_HUMAN	ZBED4	Zinc finger BED domain-containing protein 4 OS=Homo sapiens OX=9606 GN=ZBED4 PE=1 SV=2	-0.1029	-0.133902	0.361081	-0.354072	-0.0417932	-0.398895	0.686465	0.60046	0.175458	0.183227	0.869313	0.138281	0.999517	0.99972	0.941512	0.996164	0.999861	0.358496	n.s.	n.s.	n.s.	n.s.	n.s.	n.s.	12.9907	13.3408	12.7272	12.808	13.0254	12.903	12.8683	13.6289	13.1324	12.535	12.7961	13.0278	12.9278	13.0344	12.207
sp|O75152|ZC11A_HUMAN	ZC3H11A	Zinc finger CCCH domain-containing protein 11A OS=Homo sapiens OX=9606 GN=ZC3H11A PE=1 SV=3	-0.21984	-0.0725241	0.00781677	-0.153436	-0.187956	0.0703603	0.0287657	0.419362	0.929461	0.105172	0.0540546	0.43292	0.999517	0.99972	0.994877	0.996164	0.999861	0.634895	n.s.	n.s.	n.s.	n.s.	n.s.	n.s.	16.1964	16.2911	16.324	15.926	16.1753	16.2758	16.1201	16.2219	16.3347	16.0681	16.166	16.1133	16.0518	16.4068	16.2749
sp|O75165|DJC13_HUMAN	DNAJC13	DnaJ homolog subfamily C member 13 OS=Homo sapiens OX=9606 GN=DNAJC13 PE=1 SV=5	-0.16848	-0.127964	-0.0271415	-0.148947	-0.141185	0.109164	0.214963	0.338287	0.835363	0.26892	0.293159	0.411016	0.999517	0.99972	0.985972	0.996164	0.999861	0.622102	n.s.	n.s.	n.s.	n.s.	n.s.	n.s.	15.7562	15.9997	16.0875	15.6818	15.8769	15.7678	15.8719	15.9895	15.8518	15.8865	15.7112	15.7736	15.8396	16.2418	15.8721
sp|O75170|PP6R2_HUMAN	PPP6R2	Serine/threonine-protein phosphatase 6 regulatory subunit 2 OS=Homo sapiens OX=9606 GN=PPP6R2 PE=1 SV=2	-0.00377161	-0.235372	-0.210932	0.0225417	-0.102169	-0.58571	0.988667	0.384823	0.434345	0.932355	0.701481	0.0472941	0.999517	0.99972	0.974952	0.996164	0.999861	0.208534	n.s.	n.s.	n.s.	n.s.	n.s.	n.s.	14.4459	14.3881	14.3905	14.4958	14.3129	14.276	14.0695	13.9047	14.4898	14.4124	14.449	14.2114	14.4005	13.2945	14.3504
sp|O75179|ANR17_HUMAN	ANKRD17	Ankyrin repeat domain-containing protein 17 OS=Homo sapiens OX=9606 GN=ANKRD17 PE=1 SV=3	-0.113381	-0.1525	0.0636339	-0.314278	-0.0956894	0.168479	0.400042	0.264478	0.632428	0.0351116	0.475247	0.220783	0.999517	0.99972	0.977382	0.948942	0.999861	0.451731	n.s.	n.s.	n.s.	n.s.	n.s.	n.s.	14.7598	14.7222	14.647	14.5186	14.6739	14.4993	14.615	14.8867	14.6599	14.1968	14.5939	14.5721	14.6558	15.0373	14.719
sp|O75182|SIN3B_HUMAN	SIN3B	Paired amphipathic helix protein Sin3b OS=Homo sapiens OX=9606 GN=SIN3B PE=1 SV=2	-0.305317	-0.527437	-0.282226	-0.0529474	-0.337452	0.0892962	0.490085	0.244119	0.522746	0.903575	0.446801	0.83822	0.999517	0.99972	0.974952	0.996164	0.999861	0.910232	n.s.	n.s.	n.s.	n.s.	n.s.	n.s.	19.6512	20.299	19.6579	19.2212	19.9069	19.7254	18.9585	19.0347	20.1396	19.3897	20.2431	19.6891	19.3747	19.5543	20.3631
sp|O75190|DNJB6_HUMAN	DNAJB6	DnaJ homolog subfamily B member 6 OS=Homo sapiens OX=9606 GN=DNAJB6 PE=1 SV=2	-0.0959591	0.0481472	0.0704292	-0.0993111	-0.00678802	0.592288	0.419039	0.681324	0.550015	0.403533	0.953631	0.000403665	0.999517	0.99972	0.974952	0.996164	0.999861	0.0120992	n.s.	n.s.	n.s.	n.s.	n.s.	up	16.0715	16.1304	16.1388	16.0232	16.012	16.0365	16.2869	16.2373	16.1308	16.1636	15.8649	16.1782	16.0354	16.6788	16.733
sp|O75223|GGCT_HUMAN	GGCT	Gamma-glutamylcyclotransferase OS=Homo sapiens OX=9606 GN=GGCT PE=1 SV=1	0.417774	0.0201354	-0.214117	0.0212076	-0.20165	-0.160851	0.324275	0.961129	0.606755	0.959061	0.627592	0.698142	0.999517	0.99972	0.977382	0.996164	0.999861	0.824208	n.s.	n.s.	n.s.	n.s.	n.s.	n.s.	15.5305	14.775	15.9943	15.362	16.3401	16.0133	14.8936	15.3468	15.0915	15.5389	15.3701	15.1528	15.3105	15.3235	15.2213
[truncated: 2,618 more rows]

## Sheet: 4c
Reference	Gene Symbol	Annotation	Log2 Fold-change WT-Control	Log2 Fold-change KO-Control	Log2 Fold-change X184W-Control	Log2 Fold-change KO-WT	Log2 Fold-change X184W-WT	p-val WT-Control	p-val KO-Control	p-val X184W-Control	p-val KO-WT	p-val X184W-WT	q-val WT-Control	q-val KO-Control	q-val X184W-Control	q-val KO-WT	q-val X184W-WT	Significant WT-Control	Significant KO-Control	Significant X184W-Control	Significant KO-WT	Significant X184W-WT	Protein quant (log2) Control_rep1	Protein quant (log2) Control_rep2	Protein quant (log2) Control_rep3	Protein quant (log2) WT_rep1	Protein quant (log2) WT_rep2	Protein quant (log2) WT_rep3	Protein quant (log2) KO_rep1	Protein quant (log2) KO_rep2	Protein quant (log2) KO_rep3	Protein quant (log2) X184W_rep1	Protein quant (log2) X184W_rep2	Protein quant (log2) X184W_rep3
[truncated: 7,664 more rows]

[truncated: 3 more sheets: 4d, 4e, 4f]
