# Supplementary material for: EndoMAP.v1 charts the structural landscape of human early endosome complexes
Source: Nature. 2025 May 28;643(8070):252–61. doi: 10.1038/s41586-025-09059-y (PMC12222028; doi:10.1038/s41586-025-09059-y)
Supplement: Supplementary file 6 — Source Data Fig. 1 [file 41586_2025_9059_MOESM6_ESM.xlsx]

## Sheet: Fig. 1c
Source Data for Gonzalez-Lozano et al, 2025: EndoMAP.v1, a Structural Protein Complex Landscape of Human Early Endosomes
Fig. 1c		Pearson Correlation	AP1B1	AP1G1	AP1M1	AP1S1	AP1G2	AP1S2	AP1S3	ACTR2	ACTR3	ARPC1B	ARPC2	ARPC3	ARPC4	ARPC5	BLOC1S2	BLOC1S1	SNAPIN	BORCS5	BORCS6	BORCS7	BORCS8	KXD1	CCDC22	CCDC93	COMMD4	COMMD7	VPS35L	CHMP2A	CHMP1A	CHMP1B	CHMP2B	CHMP3	CHMP4B	CHMP5	CHMP6	IST1	VPS4A	VPS4B	VPS26A	VPS26B	VPS35	VPS29	VAMP3	STX16	STX6	VAMP8	VTI1A
		AP1B1	1	0.9567	0.979112	0.93312	0.933392	0.928574	0.642741	0.128612	0.10727	0.067009	0.144851	0.071093	0.191026	0.0777487	0.14455	0.227059	0.214657	0.253709	0.278577	0.274251	0.222792	0.293674	0.2076	0.166138	0.10591	0.10299	0.0919796	-0.218857	-0.267366	-0.290064	-0.25212	-0.169455	-0.208372	-0.240164	-0.235143	-0.161739	-0.216987	-0.160686	-0.0926992	0.0662129	-0.0336137	-0.263268	-0.273866	0.179174	0.240767	-0.105745	0.169328
		AP1G1	0.9567	1	0.954006	0.988132	0.943686	0.98669	0.677057	0.23148	0.225312	0.107506	0.233961	0.180228	0.255417	0.16007	0.138556	0.255231	0.202099	0.267744	0.289223	0.312266	0.210831	0.31687	0.289985	0.249749	0.181991	0.186068	0.0632341	-0.245918	-0.272069	-0.296522	-0.271908	-0.164889	-0.224699	-0.262757	-0.290812	-0.253262	-0.313694	-0.256135	-0.0749406	0.0911602	-0.0133433	-0.324406	-0.316494	0.191363	0.229632	-0.111553	0.186562
		AP1M1	0.979112	0.954006	1	0.926013	0.919622	0.935669	0.732164	0.0696058	0.0627311	0.011825	0.0893548	0.020526	0.126086	0.0232355	0.0851209	0.157705	0.126017	0.181643	0.198539	0.199458	0.139263	0.206099	0.171695	0.135798	0.0765028	0.0766156	-0.00960599	-0.143763	-0.212098	-0.226367	-0.174678	-0.106624	-0.172479	-0.151607	-0.160708	-0.135881	-0.181572	-0.136999	-0.10889	0.0196454	-0.0619114	-0.257012	-0.242	0.106956	0.140902	-0.120214	0.0901899
		AP1S1	0.93312	0.988132	0.926013	1	0.921541	0.991052	0.66836	0.324345	0.31467	0.169827	0.316558	0.266639	0.333975	0.241403	0.204787	0.327818	0.264928	0.337953	0.356913	0.390758	0.274713	0.388737	0.225959	0.188187	0.133052	0.13348	0.115906	-0.250198	-0.284471	-0.307402	-0.284324	-0.173008	-0.240997	-0.276793	-0.296729	-0.250406	-0.313073	-0.251484	-0.066829	0.105391	-0.00317274	-0.322903	-0.320714	0.231474	0.28791	-0.0974973	0.243821
		AP1G2	0.933392	0.943686	0.919622	0.921541	1	0.919365	0.619206	0.0925476	0.0447751	-0.0042595	0.104185	0.0306767	0.135374	0.0155225	0.0690684	0.185357	0.162737	0.210566	0.232046	0.232356	0.170421	0.264347	0.310878	0.275915	0.196244	0.205144	0.0331859	-0.243277	-0.276189	-0.299228	-0.276334	-0.168147	-0.241763	-0.268475	-0.267459	-0.225453	-0.286976	-0.244417	0.110769	0.263967	0.169416	-0.295405	-0.309685	0.304823	0.249092	-0.108624	0.166456
		AP1S2	0.928574	0.98669	0.935669	0.991052	0.919365	1	0.735279	0.288427	0.275365	0.151105	0.284542	0.235148	0.305615	0.212766	0.184188	0.301767	0.240505	0.314005	0.331029	0.362574	0.250858	0.362428	0.221103	0.182167	0.13794	0.140616	0.0941401	-0.241264	-0.278678	-0.297585	-0.279466	-0.170052	-0.214342	-0.272085	-0.293047	-0.245951	-0.306879	-0.247187	-0.0620172	0.101378	-0.00120936	-0.314447	-0.317687	0.21917	0.259598	-0.102456	0.218096
		AP1S3	0.642741	0.677057	0.732164	0.66836	0.619206	0.735279	1	-0.00229096	0.0387833	-0.0205772	0.0466315	0.00352177	0.0370621	-0.00173661	0.018282	0.0677014	0.0235377	0.0808178	0.0862896	0.0940504	0.0429624	0.0969687	0.0322779	0.0136466	0.0645281	0.0375731	-0.0454768	-0.096008	-0.106317	-0.117312	-0.105748	-0.0643464	-0.101176	-0.103013	-0.117471	-0.0956867	-0.120058	-0.0935337	-0.0528954	-0.000760293	-0.0313466	-0.122021	-0.127395	0.048891	0.043368	-0.055168	0.0462962
		ACTR2	0.128612	0.23148	0.0696058	0.324345	0.0925476	0.288427	-0.00229096	1	0.88051	0.908853	0.983654	0.981168	0.976266	0.977137	0.55596	0.639769	0.687761	0.740108	0.744939	0.852414	0.673179	0.775518	-0.0895377	-0.0893999	-0.0700679	-0.0867276	0.607495	-0.116864	-0.132314	-0.143637	-0.132299	-0.0805029	-0.12096	-0.128878	-0.113771	-0.0996618	-0.145624	-0.117019	0.00406182	0.116878	0.0505603	-0.138611	-0.122314	0.341004	0.502115	0.0914467	0.545989
		ACTR3	0.10727	0.225312	0.0627311	0.31467	0.0447751	0.275365	0.0387833	0.88051	1	0.702635	0.874137	0.890613	0.814301	0.888941	0.603907	0.745492	0.66502	0.731435	0.733934	0.803948	0.667655	0.732753	-0.105486	-0.102774	-0.0724545	-0.0925306	0.555336	-0.109379	-0.121124	-0.133651	-0.120475	-0.0733081	-0.114769	-0.11736	-0.0931082	-0.086873	-0.128036	-0.10656	0.0180499	0.118776	0.0545147	-0.126324	-0.108167	0.342585	0.55406	0.0952802	0.569931
		ARPC1B	0.067009	0.107506	0.011825	0.169827	-0.0042595	0.151105	-0.0205772	0.908853	0.702635	1	0.937783	0.914171	0.958464	0.945465	0.425954	0.436123	0.579833	0.603267	0.606323	0.714419	0.552005	0.632107	-0.0694868	-0.0690186	-0.0454195	-0.0580046	0.555095	-0.0685666	-0.0759293	-0.0837815	-0.0755223	-0.0459546	-0.0722574	-0.0735694	-0.062858	-0.0528865	-0.0857422	-0.0667995	0.00978647	0.0774012	0.0460037	-0.0744174	-0.0644774	0.233424	0.33427	0.0836184	0.416385
		ARPC2	0.144851	0.233961	0.0893548	0.316558	0.104185	0.284542	0.0466315	0.983654	0.874137	0.937783	1	0.981246	0.984179	0.990878	0.537945	0.618808	0.686236	0.738475	0.741092	0.845543	0.6727	0.760314	-0.0418859	-0.0463669	-0.0203809	-0.0369203	0.611857	-0.115484	-0.127885	-0.14111	-0.1272	-0.0773999	-0.121701	-0.12391	-0.110572	-0.0958274	-0.1403	-0.112508	0.00105059	0.107832	0.0472625	-0.133636	-0.117663	0.322685	0.480039	0.084118	0.527036
		ARPC3	0.071093	0.180228	0.020526	0.266639	0.0306767	0.235148	0.00352177	0.981168	0.890613	0.914171	0.981246	1	0.958239	0.984066	0.506528	0.557562	0.607286	0.664658	0.668697	0.791316	0.590804	0.701232	-0.0949576	-0.0943178	-0.0620683	-0.0792666	0.544714	-0.0937001	-0.103762	-0.114492	-0.103206	-0.0627996	-0.0987438	-0.100537	-0.0873132	-0.076654	-0.117172	-0.0912853	0.0101472	0.0946816	0.048711	-0.106703	-0.0918949	0.281009	0.432431	0.0947801	0.497427
		ARPC4	0.191026	0.255417	0.126086	0.333975	0.135374	0.305615	0.0370621	0.976266	0.814301	0.958464	0.984179	0.958239	1	0.977139	0.537545	0.613543	0.711576	0.751086	0.75359	0.854774	0.692173	0.779396	-0.062429	-0.0709633	-0.0450586	-0.0553117	0.643452	-0.118683	-0.145178	-0.148627	-0.147369	-0.0896724	-0.0936745	-0.143558	-0.133044	-0.112649	-0.16058	-0.130347	-0.00498232	0.111679	0.0454794	-0.146438	-0.141356	0.337864	0.487382	0.0735306	0.532716
		ARPC5	0.0777487	0.16007	0.0232355	0.241403	0.0155225	0.212766	-0.00173661	0.977137	0.888941	0.945465	0.990878	0.984066	0.977139	1	0.546496	0.619792	0.682087	0.731602	0.730569	0.832663	0.666588	0.744267	-0.0944117	-0.0937756	-0.0617115	-0.0788109	0.61332	-0.0931615	-0.103165	-0.113834	-0.102612	-0.0624386	-0.0981762	-0.0999588	-0.0823688	-0.072718	-0.112384	-0.0907605	0.0138893	0.104189	0.0543549	-0.104298	-0.0892454	0.313284	0.472669	0.0989014	0.526963
		BLOC1S2	0.14455	0.138556	0.0851209	0.204787	0.0690684	0.184188	0.018282	0.55596	0.603907	0.425954	0.537945	0.506528	0.537545	0.546496	1	0.718608	0.698211	0.701666	0.706769	0.696984	0.701938	0.692224	-0.156105	-0.160072	-0.111076	-0.119011	0.619626	-0.0776886	-0.120527	-0.178053	-0.13419	-0.125318	-0.153737	-0.08472	0.0554828	0.230855	0.118525	0.208752	0.00591018	0.118303	0.0383194	0.0893408	-0.0432971	0.385825	0.632075	0.116734	0.552525
		BLOC1S1	0.227059	0.255231	0.157705	0.327818	0.185357	0.301767	0.0677014	0.639769	0.745492	0.436123	0.618808	0.557562	0.613543	0.619792	0.718608	1	0.941423	0.946923	0.952534	0.905922	0.952999	0.92703	-0.108747	-0.110934	-0.0762235	-0.0922949	0.825339	-0.187951	-0.201028	-0.223379	-0.206389	-0.12614	-0.191714	-0.200724	-0.149658	-0.133817	-0.180534	-0.178694	0.0970013	0.272825	0.150804	-0.179439	-0.187263	0.63153	0.850908	0.103191	0.749105
		SNAPIN	0.214657	0.202099	0.126017	0.264928	0.162737	0.240505	0.0235377	0.687761	0.66502	0.579833	0.686236	0.607286	0.711576	0.682087	0.698211	0.941423	1	0.977099	0.986136	0.949367	0.996264	0.96897	-0.0804341	-0.085872	-0.0546372	-0.0639252	0.920756	-0.181701	-0.179233	-0.202347	-0.193638	-0.120238	-0.186648	-0.19212	-0.148094	-0.130954	-0.166289	-0.162345	0.0514147	0.231894	0.110996	-0.155238	-0.159705	0.606042	0.835979	0.124381	0.75142
		BORCS5	0.253709	0.267744	0.181643	0.337953	0.210566	0.314005	0.0808178	0.740108	0.731435	0.603267	0.738475	0.664658	0.751086	0.731602	0.701666	0.946923	0.977099	1	0.987592	0.976157	0.979353	0.957764	-0.0982519	-0.101886	-0.06982	-0.0831757	0.863181	-0.190125	-0.205515	-0.227946	-0.210301	-0.129132	-0.190533	-0.204903	-0.151573	-0.133417	-0.166345	-0.161746	0.0611397	0.237044	0.122001	-0.18708	-0.182323	0.612304	0.81721	0.0963326	0.733346
		BORCS6	0.278577	0.289223	0.198539	0.356913	0.232046	0.331029	0.0862896	0.744939	0.733934	0.606323	0.741092	0.668697	0.75359	0.730569	0.706769	0.952534	0.986136	0.987592	1	0.976584	0.989452	0.982275	-0.0707877	-0.0767638	-0.0534806	-0.0742735	0.881316	-0.17868	-0.199332	-0.219991	-0.196454	-0.119548	-0.188212	-0.18947	-0.146978	-0.127256	-0.175741	-0.167582	0.0539044	0.238462	0.115687	-0.19784	-0.177684	0.606704	0.831433	0.0939448	0.744155
		BORCS7	0.274251	0.312266	0.199458	0.390758	0.232356	0.362574	0.0940504	0.852414	0.803948	0.714419	0.845543	0.791316	0.854774	0.832663	0.696984	0.905922	0.949367	0.976157	0.976584	1	0.946417	0.973357	-0.0979564	-0.105245	-0.0649681	-0.0866266	0.847902	-0.181103	-0.200153	-0.221289	-0.199475	-0.121379	-0.18895	-0.19364	-0.150695	-0.131925	-0.173834	-0.160038	0.0408782	0.215873	0.103035	-0.194163	-0.176477	0.573023	0.788454	0.0989616	0.736625
		BORCS8	0.222792	0.210831	0.139263	0.274713	0.170421	0.250858	0.0429624	0.673179	0.667655	0.552005	0.6727	0.590804	0.692173	0.666588	0.701938	0.952999	0.996264	0.979353	0.989452	0.946417	1	0.96475	-0.0923674	-0.100223	-0.0641434	-0.0803694	0.905143	-0.169227	-0.181535	-0.201132	-0.185818	-0.113419	-0.175448	-0.180961	-0.140252	-0.121928	-0.165846	-0.162236	0.0420008	0.221873	0.100824	-0.164507	-0.163567	0.60006	0.83387	0.110007	0.740187
		KXD1	0.293674	0.31687	0.206099	0.388737	0.264347	0.362428	0.0969687	0.775518	0.732753	0.632107	0.760314	0.701232	0.779396	0.744267	0.692224	0.92703	0.96897	0.957764	0.982275	0.973357	0.96475	1	-0.0714557	-0.0780115	-0.0306385	-0.0600445	0.892694	-0.187125	-0.180226	-0.20634	-0.193449	-0.114176	-0.215732	-0.197863	-0.172448	-0.158571	-0.218125	-0.206961	0.0944167	0.285456	0.15873	-0.187592	-0.169546	0.638695	0.846667	0.126973	0.787909
		CCDC22	0.2076	0.289985	0.171695	0.225959	0.310878	0.221103	0.0322779	-0.0895377	-0.105486	-0.0694868	-0.0418859	-0.0949576	-0.062429	-0.0944117	-0.156105	-0.108747	-0.0804341	-0.0982519	-0.0707877	-0.0979564	-0.0923674	-0.0714557	1	0.97772	0.864098	0.921529	-0.0699235	-0.168627	-0.187627	-0.206054	-0.186622	-0.113558	-0.170546	-0.181796	-0.228722	-0.185362	-0.211876	-0.165067	-0.115563	-0.0141534	-0.0812133	-0.235953	-0.234643	-0.0874534	-0.114442	-0.176754	-0.157546
		CCDC93	0.166138	0.249749	0.135798	0.188187	0.275915	0.182167	0.0136466	-0.0893999	-0.102774	-0.0690186	-0.0463669	-0.0943178	-0.0709633	-0.0937756	-0.160072	-0.110934	-0.085872	-0.101886	-0.0767638	-0.105245	-0.100223	-0.0780115	0.97772	1	0.838203	0.910301	-0.0662603	-0.168292	-0.186363	-0.205636	-0.185364	-0.112793	-0.177351	-0.180571	-0.220396	-0.17785	-0.204173	-0.163955	-0.0542206	0.0378806	-0.0238147	-0.229443	-0.232898	-0.0531431	-0.117331	-0.17523	-0.158118
		COMMD4	0.10591	0.181991	0.0765028	0.133052	0.196244	0.13794	0.0645281	-0.0700679	-0.0724545	-0.0454195	-0.0203809	-0.0620683	-0.0450586	-0.0617115	-0.111076	-0.0762235	-0.0546372	-0.06982	-0.0534806	-0.0649681	-0.0641434	-0.0306385	0.864098	0.838203	1	0.942701	-0.040047	-0.110749	-0.122641	-0.135324	-0.121984	-0.0742261	-0.11671	-0.11883	-0.151167	-0.122341	-0.138491	-0.107895	-0.071885	0.00195997	-0.0447007	-0.155361	-0.154273	-0.045063	-0.069667	-0.111565	-0.110486
		COMMD7	0.10299	0.186068	0.0766156	0.13348	0.205144	0.140616	0.0375731	-0.0867276	-0.0925306	-0.0580046	-0.0369203	-0.0792666	-0.0553117	-0.0788109	-0.119011	-0.0922949	-0.0639252	-0.0831757	-0.0742735	-0.0866266	-0.0803694	-0.0600445	0.921529	0.910301	0.942701	1	-0.0556836	-0.141436	-0.156623	-0.17282	-0.155784	-0.0947931	-0.149049	-0.151755	-0.195021	-0.15509	-0.176865	-0.137791	-0.0972826	-0.0195581	-0.0701035	-0.143855	-0.199046	-0.0814185	-0.111295	-0.148009	-0.147451
		VPS35L	0.0919796	0.0632341	-0.00960599	0.115906	0.0331859	0.0941401	-0.0454768	0.607495	0.555336	0.555095	0.611857	0.544714	0.643452	0.61332	0.619626	0.825339	0.920756	0.863181	0.881316	0.847902	0.905143	0.892694	-0.0699235	-0.0662603	-0.040047	-0.0556836	1	-0.156026	-0.17278	-0.190648	-0.171854	-0.104572	-0.159081	-0.16741	-0.124614	-0.105282	-0.148884	-0.152005	0.0783375	0.257976	0.136707	-0.164224	-0.156296	0.607821	0.842777	0.119333	0.831167
		CHMP2A	-0.218857	-0.245918	-0.143763	-0.250198	-0.243277	-0.241264	-0.096008	-0.116864	-0.109379	-0.0685666	-0.115484	-0.0937001	-0.118683	-0.0931615	-0.0776886	-0.187951	-0.181701	-0.190125	-0.17868	-0.181103	-0.169227	-0.187125	-0.168627	-0.168292	-0.110749	-0.141436	-0.156026	1	0.485147	0.725459	0.825655	0.776196	0.383511	0.845061	0.690162	0.328001	0.322035	0.266456	-0.132135	-0.229728	-0.173724	0.060938	0.380866	-0.290343	-0.165497	-0.087453	0.0299095
		CHMP1A	-0.267366	-0.272069	-0.212098	-0.284471	-0.276189	-0.278678	-0.106317	-0.132314	-0.121124	-0.0759293	-0.127885	-0.103762	-0.145178	-0.103165	-0.120527	-0.201028	-0.179233	-0.205515	-0.199332	-0.200153	-0.181535	-0.180226	-0.187627	-0.186363	-0.122641	-0.156623	-0.17278	0.485147	1	0.865104	0.738215	0.479546	0.0357799	0.582142	0.337804	0.116946	0.0645978	0.0600495	-0.153759	-0.26129	-0.196469	0.612769	0.800102	-0.332945	-0.2621	0.622586	0.0031652
		CHMP1B	-0.290064	-0.296522	-0.226367	-0.307402	-0.299228	-0.297585	-0.117312	-0.143637	-0.133651	-0.0837815	-0.14111	-0.114492	-0.148627	-0.113834	-0.178053	-0.223379	-0.202347	-0.227946	-0.219991	-0.221289	-0.201132	-0.20634	-0.206054	-0.205636	-0.135324	-0.17282	-0.190648	0.725459	0.865104	1	0.827451	0.660631	0.255495	0.708548	0.391641	0.0707873	0.034449	0.00659952	-0.168361	-0.282968	-0.213686	0.423703	0.765387	-0.365081	-0.288059	0.355308	-0.00136943
		CHMP2B	-0.25212	-0.271908	-0.174678	-0.284324	-0.276334	-0.279466	-0.105748	-0.132299	-0.120475	-0.0755223	-0.1272	-0.103206	-0.147369	-0.102612	-0.13419	-0.206389	-0.193638	-0.210301	-0.196454	-0.199475	-0.185818	-0.193449	-0.186622	-0.185364	-0.121984	-0.155784	-0.171854	0.825655	0.738215	0.827451	1	0.837423	0.112581	0.95145	0.721443	0.316424	0.303311	0.229236	-0.146742	-0.261346	-0.196177	0.288224	0.706184	-0.325208	-0.195882	0.126478	0.0717728
		CHMP3	-0.169455	-0.164889	-0.106624	-0.173008	-0.168147	-0.170052	-0.0643464	-0.0805029	-0.0733081	-0.0459546	-0.0773999	-0.0627996	-0.0896724	-0.0624386	-0.125318	-0.12614	-0.120238	-0.129132	-0.119548	-0.121379	-0.113419	-0.114176	-0.113558	-0.112793	-0.0742261	-0.0947931	-0.104572	0.776196	0.479546	0.660631	0.837423	1	0.114691	0.791031	0.512877	-0.0117564	0.0343743	-0.0752089	-0.08737	-0.159307	-0.119502	0.0197178	0.402805	-0.198725	-0.123225	-0.0531185	0.121851
		CHMP4B	-0.208372	-0.224699	-0.172479	-0.240997	-0.241763	-0.214342	-0.101176	-0.12096	-0.114769	-0.0722574	-0.121701	-0.0987438	-0.0936745	-0.0981762	-0.153737	-0.191714	-0.186648	-0.190533	-0.188212	-0.18895	-0.175448	-0.215732	-0.170546	-0.177351	-0.11671	-0.149049	-0.159081	0.383511	0.0357799	0.255495	0.112581	0.114691	1	0.160611	0.110109	0.0442352	0.0283766	0.0274493	-0.145584	-0.211183	-0.167247	-0.146514	-0.090035	-0.28873	-0.264723	-0.208568	-0.237291
		CHMP5	-0.240164	-0.262757	-0.151607	-0.276793	-0.268475	-0.272085	-0.103013	-0.128878	-0.11736	-0.0735694	-0.12391	-0.100537	-0.143558	-0.0999588	-0.08472	-0.200724	-0.19212	-0.204903	-0.18947	-0.19364	-0.180961	-0.197863	-0.181796	-0.180571	-0.11883	-0.151755	-0.16741	0.845061	0.582142	0.708548	0.95145	0.791031	0.160611	1	0.856255	0.458669	0.45214	0.360921	-0.135364	-0.248479	-0.185323	0.187782	0.589852	-0.302357	-0.16187	-0.0120676	0.0606715
		CHMP6	-0.235143	-0.290812	-0.160708	-0.296729	-0.267459	-0.293047	-0.117471	-0.113771	-0.0931082	-0.062858	-0.110572	-0.0873132	-0.133044	-0.0823688	0.0554828	-0.149658	-0.148094	-0.151573	-0.146978	-0.150695	-0.140252	-0.172448	-0.228722	-0.220396	-0.151167	-0.195021	-0.124614	0.690162	0.337804	0.391641	0.721443	0.512877	0.110109	0.856255	1	0.771763	0.809995	0.705112	-0.00620384	-0.12277	-0.0566059	0.239458	0.420914	-0.155117	-0.0158759	-0.0106457	0.053287
		IST1	-0.161739	-0.253262	-0.135881	-0.250406	-0.225453	-0.245951	-0.0956867	-0.0996618	-0.086873	-0.0528865	-0.0958274	-0.076654	-0.112649	-0.072718	0.230855	-0.133817	-0.130954	-0.133417	-0.127256	-0.131925	-0.121928	-0.158571	-0.185362	-0.17785	-0.122341	-0.15509	-0.105282	0.328001	0.116946	0.0707873	0.316424	-0.0117564	0.0442352	0.458669	0.771763	1	0.915488	0.946245	-0.0137259	-0.107082	-0.0535261	0.374825	0.276718	-0.137494	0.0102868	0.0550447	-0.0574265
		VPS4A	-0.216987	-0.313694	-0.181572	-0.313073	-0.286976	-0.306879	-0.120058	-0.145624	-0.128036	-0.0857422	-0.1403	-0.117172	-0.16058	-0.112384	0.118525	-0.180534	-0.166289	-0.166345	-0.175741	-0.173834	-0.165846	-0.218125	-0.211876	-0.204173	-0.138491	-0.176865	-0.148884	0.322035	0.0645978	0.034449	0.303311	0.0343743	0.0283766	0.45214	0.809995	0.915488	1	0.959433	-0.0708477	-0.181028	-0.115942	0.331073	0.296831	-0.185815	-0.0283671	0.00176923	-0.124655
		VPS4B	-0.160686	-0.256135	-0.136999	-0.251484	-0.244417	-0.247187	-0.0935337	-0.117019	-0.10656	-0.0667995	-0.112508	-0.0912853	-0.130347	-0.0907605	0.208752	-0.178694	-0.162345	-0.161746	-0.167582	-0.160038	-0.162236	-0.206961	-0.165067	-0.163955	-0.107895	-0.137791	-0.152005	0.266456	0.0600495	0.00659952	0.229236	-0.0752089	0.0274493	0.360921	0.705112	0.946245	0.959433	1	-0.132426	-0.229185	-0.173058	0.364215	0.275422	-0.252022	-0.0572773	0.0232684	-0.157771
		VPS26A	-0.0926992	-0.0749406	-0.10889	-0.066829	0.110769	-0.0620172	-0.0528954	0.00406182	0.0180499	0.00978647	0.00105059	0.0101472	-0.00498232	0.0138893	0.00591018	0.0970013	0.0514147	0.0611397	0.0539044	0.0408782	0.0420008	0.0944167	-0.115563	-0.0542206	-0.071885	-0.0972826	0.0783375	-0.132135	-0.153759	-0.168361	-0.146742	-0.08737	-0.145584	-0.135364	-0.00620384	-0.0137259	-0.0708477	-0.132426	1	0.960558	0.994462	-0.0470065	-0.156478	0.708014	0.328737	0.0118362	0.256451
		VPS26B	0.0662129	0.0911602	0.0196454	0.105391	0.263967	0.101378	-0.000760293	0.116878	0.118776	0.0774012	0.107832	0.0946816	0.111679	0.104189	0.118303	0.272825	0.231894	0.237044	0.238462	0.215873	0.221873	0.285456	-0.0141534	0.0378806	0.00195997	-0.0195581	0.257976	-0.229728	-0.26129	-0.282968	-0.261346	-0.159307	-0.211183	-0.248479	-0.12277	-0.107082	-0.181028	-0.229185	0.960558	1	0.982566	-0.161222	-0.274743	0.837352	0.517482	-0.00775635	0.425532
		VPS35	-0.0336137	-0.0133433	-0.0619114	-0.00317274	0.169416	-0.00120936	-0.0313466	0.0505603	0.0545147	0.0460037	0.0472625	0.048711	0.0454794	0.0543549	0.0383194	0.150804	0.110996	0.122001	0.115687	0.103035	0.100824	0.15873	-0.0812133	-0.0238147	-0.0447007	-0.0701035	0.136707	-0.173724	-0.196469	-0.213686	-0.196177	-0.119502	-0.167247	-0.185323	-0.0566059	-0.0535261	-0.115942	-0.173058	0.994462	0.982566	1	-0.0883738	-0.203918	0.757836	0.393	0.00546214	0.31486
		VPS29	-0.263268	-0.324406	-0.257012	-0.322903	-0.295405	-0.314447	-0.122021	-0.138611	-0.126324	-0.0744174	-0.133636	-0.106703	-0.146438	-0.104298	0.0893408	-0.179439	-0.155238	-0.18708	-0.19784	-0.194163	-0.164507	-0.187592	-0.235953	-0.229443	-0.155361	-0.143855	-0.164224	0.060938	0.612769	0.423703	0.288224	0.0197178	-0.146514	0.187782	0.239458	0.374825	0.331073	0.364215	-0.0470065	-0.161222	-0.0883738	1	0.626476	-0.250212	-0.181408	0.797673	-0.102724
		VAMP3	-0.273866	-0.316494	-0.242	-0.320714	-0.309685	-0.317687	-0.127395	-0.122314	-0.108167	-0.0644774	-0.117663	-0.0918949	-0.141356	-0.0892454	-0.0432971	-0.187263	-0.159705	-0.182323	-0.177684	-0.176477	-0.163567	-0.169546	-0.234643	-0.232898	-0.154273	-0.199046	-0.156296	0.380866	0.800102	0.765387	0.706184	0.402805	-0.090035	0.589852	0.420914	0.276718	0.296831	0.275422	-0.156478	-0.274743	-0.203918	0.626476	1	-0.312974	-0.200725	0.410535	0.000346531
		STX16	0.179174	0.191363	0.106956	0.231474	0.304823	0.21917	0.048891	0.341004	0.342585	0.233424	0.322685	0.281009	0.337864	0.313284	0.385825	0.63153	0.606042	0.612304	0.606704	0.573023	0.60006	0.638695	-0.0874534	-0.0531431	-0.045063	-0.0814185	0.607821	-0.290343	-0.332945	-0.365081	-0.325208	-0.198725	-0.28873	-0.302357	-0.155117	-0.137494	-0.185815	-0.252022	0.708014	0.837352	0.757836	-0.250212	-0.312974	1	0.810052	0.0167152	0.695074
		STX6	0.240767	0.229632	0.140902	0.28791	0.249092	0.259598	0.043368	0.502115	0.55406	0.33427	0.480039	0.432431	0.487382	0.472669	0.632075	0.850908	0.835979	0.81721	0.831433	0.788454	0.83387	0.846667	-0.114442	-0.117331	-0.069667	-0.111295	0.842777	-0.165497	-0.2621	-0.288059	-0.195882	-0.123225	-0.264723	-0.16187	-0.0158759	0.0102868	-0.0283671	-0.0572773	0.328737	0.517482	0.393	-0.181408	-0.200725	0.810052	1	0.0876693	0.904836
		VAMP8	-0.105745	-0.111553	-0.120214	-0.0974973	-0.108624	-0.102456	-0.055168	0.0914467	0.0952802	0.0836184	0.084118	0.0947801	0.0735306	0.0989014	0.116734	0.103191	0.124381	0.0963326	0.0939448	0.0989616	0.110007	0.126973	-0.176754	-0.17523	-0.111565	-0.148009	0.119333	-0.087453	0.622586	0.355308	0.126478	-0.0531185	-0.208568	-0.0120676	-0.0106457	0.0550447	0.00176923	0.0232684	0.0118362	-0.00775635	0.00546214	0.797673	0.410535	0.0167152	0.0876693	1	0.189837
		VTI1A	0.169328	0.186562	0.0901899	0.243821	0.166456	0.218096	0.0462962	0.545989	0.569931	0.416385	0.527036	0.497427	0.532716	0.526963	0.552525	0.749105	0.75142	0.733346	0.744155	0.736625	0.740187	0.787909	-0.157546	-0.158118	-0.110486	-0.147451	0.831167	0.0299095	0.0031652	-0.00136943	0.0717728	0.121851	-0.237291	0.0606715	0.053287	-0.0574265	-0.124655	-0.157771	0.256451	0.425532	0.31486	-0.102724	0.000346531	0.695074	0.904836	0.189837	1
		VTI1B	0.348595	0.442931	0.274972	0.524581	0.340156	0.492216	0.171597	0.823947	0.862872	0.610358	0.799434	0.778892	0.781908	0.783241	0.643683	0.862924	0.813795	0.867343	0.869618	0.91264	0.812857	0.892869	-0.0556844	-0.0637429	-0.0402466	-0.0640384	0.740267	-0.231241	-0.259235	-0.284068	-0.25772	-0.155659	-0.232253	-0.250164	-0.202656	-0.17812	-0.241777	-0.224619	0.16009	0.352135	0.230546	-0.249164	-0.25679	0.640724	0.828544	0.0822316	0.808861
		VAMP4	0.118937	0.155174	0.0581091	0.228414	0.128179	0.195602	-0.00363704	0.651411	0.648615	0.527679	0.634328	0.614701	0.624493	0.634993	0.537811	0.682931	0.680608	0.704145	0.70482	0.734772	0.673498	0.737973	-0.174873	-0.172011	-0.11057	-0.164355	0.687784	0.171005	0.098738	0.135098	0.249663	0.246211	-0.19344	0.22637	0.176697	0.0173298	-0.0451101	-0.0763535	0.260023	0.38008	0.302826	-0.127803	0.176197	0.602647	0.770025	0.0791125	0.890934
		ATP6V1H	-0.185706	-0.275465	-0.170256	-0.266373	-0.218837	-0.263356	-0.107319	-0.0950326	-0.0746926	-0.0493084	-0.090829	-0.0689307	-0.115021	-0.0654964	0.164442	-0.118901	-0.119322	-0.106745	-0.11976	-0.114452	-0.120658	-0.156149	-0.193022	-0.176295	-0.121188	-0.164182	-0.113488	0.159939	-0.0636087	-0.10896	0.13959	-0.0646647	-0.0778526	0.2816	0.694497	0.85878	0.949351	0.898069	0.107693	0.00463767	0.0673193	0.298892	0.233036	-0.000888673	0.0572214	-0.0116564	-0.094992
		ATP6AP1	0.534491	0.550675	0.55864	0.551061	0.507395	0.564182	0.265599	0.0271855	-0.0778027	-0.0627515	-0.0486421	-0.0849555	0.0249956	-0.084344	0.0354147	0.0844051	0.0165344	0.055085	0.0421993	0.0595896	0.0142604	0.085801	0.00618359	-0.00330497	-0.00425491	0.0098383	-0.0977547	-0.14785	0.0985294	0.00796244	-0.0750935	-0.0812599	-0.184461	-0.129621	-0.204713	-0.180582	-0.228765	-0.17767	-0.118654	-0.0369263	-0.0954734	0.084085	-0.00305771	0.0204107	-0.0188594	0.225225	0.00844859
		ATP6V0A1	0.491174	0.520729	0.510128	0.533232	0.479732	0.542149	0.198854	0.0651644	-0.0607888	-0.05002	-0.0289921	-0.0667991	0.0470117	-0.067246	0.0673301	0.117273	0.0305898	0.0804731	0.0675168	0.0853827	0.033568	0.102872	0.0164046	0.00753023	-0.00185707	-0.00372325	-0.0676066	-0.122343	-0.136489	-0.149743	-0.135964	-0.0827327	-0.124137	-0.132448	-0.147451	-0.127317	-0.154299	-0.12026	-0.0680503	0.0278891	-0.0408709	-0.161404	-0.162236	0.099601	0.0485213	-0.0561713	0.0256137
		ATP6V0A2	0.703587	0.694267	0.717992	0.686342	0.652057	0.69392	0.339732	0.0334942	-0.061674	-0.0563785	-0.0363458	-0.0758721	0.0451052	-0.0760479	0.0563173	0.100285	0.0303793	0.0826965	0.0761181	0.0920529	0.0314694	0.110471	0.0317194	0.0187342	0.0040862	0.00175676	-0.085451	-0.136408	-0.152019	-0.166933	-0.151401	-0.0921356	-0.139204	-0.147475	-0.164355	-0.141172	-0.171839	-0.133845	-0.0748945	0.0301634	-0.041451	-0.179818	-0.177296	0.100365	0.0577432	-0.0644214	0.026297
		ATP6V0A4	0.367995	0.421194	0.394791	0.44711	0.38265	0.460414	0.16841	0.0836545	-0.0553219	-0.0432915	-0.0190522	-0.0553973	0.0493394	-0.0570432	0.0760255	0.127636	0.03476	0.0836534	0.067293	0.0863721	0.0395609	0.102933	-0.0129348	-0.0190709	-0.016495	-0.021368	-0.0544192	-0.10556	-0.116895	-0.128984	-0.116269	-0.0707485	-0.111239	-0.113262	-0.1244	-0.108357	-0.132003	-0.10284	-0.0576537	0.0281998	-0.0349248	-0.136835	-0.139859	0.102917	0.0499256	-0.0417703	0.0346786
		ATP6V0C	0.647991	0.666461	0.662859	0.671429	0.653215	0.675447	0.321047	0.0481852	-0.0679387	-0.0607332	-0.0197478	-0.0829953	0.0495372	-0.0802878	0.0614396	0.126087	0.0466783	0.0937688	0.0903887	0.0993934	0.0530461	0.123687	0.084327	0.0569638	0.024537	0.0323011	-0.0720514	-0.148089	-0.159179	-0.177707	-0.162204	-0.0992522	-0.155926	-0.158894	-0.175486	-0.151186	-0.18403	-0.144273	-0.0805588	0.0348288	-0.0453253	-0.185925	-0.188839	0.112703	0.0716965	-0.0650842	0.0361075
		ATP6V0D1	0.455896	0.466811	0.479716	0.474986	0.428291	0.483615	0.151232	0.0311892	-0.0827611	-0.0626142	-0.0580522	-0.0865929	0.0222531	-0.0864136	0.0570395	0.0772914	0.00256086	0.0422915	0.021811	0.0444399	-4.87808e-05	0.0610046	-0.0229881	-0.0301705	-0.0280778	0.00250938	-0.107293	-0.0627459	-0.0122263	-0.0314619	-0.0386435	-0.0168037	-0.155714	-0.0471089	-0.0928355	-0.100098	-0.132396	-0.0999466	-0.0983968	-0.0282203	-0.0807271	0.00770313	-0.0573647	0.0256698	-0.0113781	0.0726995	0.00294045
		ATP6V1A	0.0685621	0.111558	0.0761904	0.0620736	0.116747	0.0676761	-0.0315959	-0.0771697	-0.0773818	-0.0508377	-0.0267577	-0.0689668	-0.0659742	-0.0689159	-0.127193	-0.103468	-0.085918	-0.0907175	-0.0721599	-0.0873245	-0.089503	-0.0893572	0.598007	0.630861	0.366966	0.504543	0.00224252	-0.116306	-0.129703	-0.145953	-0.130406	-0.0800911	-0.114501	-0.126914	-0.168326	-0.130077	-0.14773	-0.113856	-0.0930082	-0.0326246	-0.081366	-0.173064	-0.176752	-0.100408	-0.131048	-0.139543	-0.133255
		ATP6V1B2	0.069129	0.11286	0.0768948	0.064304	0.119621	0.0693512	-0.0275405	-0.0772869	-0.0773785	-0.0514085	-0.0255089	-0.0690946	-0.065792	-0.0691285	-0.126369	-0.102404	-0.0848563	-0.0897293	-0.0709925	-0.0862748	-0.0887451	-0.0875027	0.604398	0.637146	0.376555	0.514867	0.00252031	-0.113099	-0.137311	-0.147554	-0.129799	-0.0768469	-0.111454	-0.124418	-0.166345	-0.130103	-0.146999	-0.113751	-0.0927477	-0.031131	-0.0806682	-0.17991	-0.179012	-0.0982049	-0.128338	-0.149495	-0.131597
		ATP6V1C1	0.015126	0.0567733	0.0300907	0.00873003	0.0609206	0.0178355	-0.0513586	-0.0807149	-0.0768761	-0.0486059	-0.0297152	-0.0666585	-0.0715889	-0.0661219	-0.117307	-0.10738	-0.0897615	-0.0953248	-0.0786793	-0.0921694	-0.093791	-0.0955918	0.561724	0.599183	0.35418	0.48953	0.00708589	-0.0615483	-0.101048	-0.106038	-0.0755918	-0.0350584	-0.0927945	-0.0661488	-0.105208	-0.0871851	-0.10135	-0.0763269	-0.0861665	-0.0376267	-0.0795127	-0.150853	-0.141062	-0.105285	-0.129178	-0.136304	-0.120217
		ATP6V1D	0.0706424	0.11635	0.0768331	0.066582	0.121459	0.0731964	-0.0246073	-0.0771184	-0.0768712	-0.0509006	-0.0255448	-0.0684436	-0.0646889	-0.0684949	-0.127388	-0.101416	-0.0835367	-0.0889797	-0.0703836	-0.0854552	-0.0873342	-0.0854642	0.620131	0.649784	0.402527	0.53409	0.00485914	-0.12035	-0.13352	-0.146358	-0.134471	-0.0815717	-0.11649	-0.13169	-0.176631	-0.138702	-0.156263	-0.121848	-0.0945484	-0.0317421	-0.0818324	-0.176017	-0.177518	-0.0982107	-0.129481	-0.141863	-0.132098
		ATP6V1E1	-0.0482307	-0.0139671	-0.0218368	-0.0626518	-0.00612573	-0.0534832	-0.0826351	-0.121744	-0.11547	-0.0720632	-0.0691412	-0.101232	-0.112462	-0.0997587	-0.151943	-0.165083	-0.13902	-0.156328	-0.141828	-0.154876	-0.145227	-0.154227	0.521949	0.557814	0.324486	0.470164	-0.0530678	0.0410303	0.109761	0.0934981	0.0851264	0.065312	-0.119468	0.065135	-0.0284995	-0.0503098	-0.0752078	-0.0485625	-0.137694	-0.120279	-0.142965	0.0610602	0.0446787	-0.21197	-0.213338	0.0474963	-0.144651
		ATP6V1F	0.022214	0.0603313	0.0300391	0.0113034	0.0568781	0.0277727	-0.0516918	-0.0697755	-0.0648628	-0.0406605	-0.0253637	-0.0555648	-0.0558641	-0.0552454	-0.103045	-0.0876503	-0.0710102	-0.0773029	-0.065834	-0.0754367	-0.074375	-0.0783484	0.537822	0.562035	0.353369	0.475327	0.0251481	-0.0991448	-0.109791	-0.121145	-0.109203	-0.0664487	-0.104482	-0.106379	-0.143847	-0.11069	-0.12398	-0.0965896	-0.0760075	-0.0277464	-0.0688253	-0.127601	-0.14534	-0.0876354	-0.116588	-0.116949	-0.113774
		ATP6V1G1	-0.14063	-0.118282	-0.110355	-0.151568	-0.107286	-0.135913	-0.09919	-0.148867	-0.140787	-0.0860827	-0.105001	-0.120387	-0.125062	-0.119315	-0.13229	-0.180573	-0.146085	-0.176103	-0.191255	-0.189002	-0.160964	-0.192523	0.343898	0.371796	0.218479	0.434663	-0.111067	-0.0249612	0.200452	0.128088	0.062677	0.0208657	-0.156968	0.024583	-0.0685997	-0.0596335	-0.0931393	-0.0618724	-0.162533	-0.185887	-0.178608	0.344369	0.0756628	-0.282342	-0.285123	0.24398	-0.206452
		WASHC5	-0.106053	-0.10597	-0.0976833	-0.123425	-0.186224	-0.135136	-0.107875	-0.146165	-0.136586	-0.0835286	-0.137921	-0.116776	-0.134913	-0.115873	-0.230064	-0.218695	-0.213808	-0.210553	-0.202479	-0.213343	-0.200805	-0.235995	0.0260163	0.0191767	-0.0405818	-0.039534	-0.175805	-0.181049	-0.232977	-0.229599	-0.23861	-0.145192	-0.00245472	-0.23244	-0.327887	-0.248459	-0.2709	-0.211051	-0.177956	-0.199901	-0.184111	-0.312856	-0.32248	-0.29796	-0.338117	-0.311712	-0.366231
		WASHC2C	-0.0933318	-0.0985822	-0.0831949	-0.0892287	-0.143785	-0.104494	-0.0590852	-0.0739207	-0.0673142	-0.0421973	-0.0710714	-0.0576649	-0.0772477	-0.0573334	-0.115071	-0.113905	-0.115298	-0.111454	-0.107451	-0.111454	-0.104146	-0.123432	-0.0747326	-0.10357	-0.0681571	-0.0870425	-0.0960215	-0.102892	-0.11394	-0.125724	-0.11333	-0.0689602	-0.104165	-0.110399	-0.159347	-0.120291	-0.128666	-0.10024	-0.0864858	-0.11144	-0.0943376	-0.149748	-0.154292	-0.161755	-0.1789	-0.155301	-0.190143
		WASHC4	-0.0515506	-0.0501751	-0.0422543	-0.0668987	-0.121641	-0.0797243	-0.0492917	-0.159204	-0.150522	-0.0973314	-0.143137	-0.133009	-0.141076	-0.132244	-0.249769	-0.22954	-0.225473	-0.221824	-0.209625	-0.224371	-0.209944	-0.243887	0.0848793	0.0768064	0.00762417	0.000768668	-0.194009	-0.188233	-0.25346	-0.241334	-0.261405	-0.159062	0.031156	-0.254645	-0.355265	-0.270707	-0.296779	-0.231212	-0.192512	-0.205118	-0.195909	-0.341166	-0.351125	-0.307082	-0.350332	-0.334914	-0.386127
[truncated: 19 more columns]

## Sheet: Fig. 1g
Source Data for Gonzalez-Lozano et al, 2025: EndoMAP.v1, a Structural Protein Complex Landscape of Human Early Endosomes
Fig. 1g				Distance intraprotein cross-links	Distance interprotein cross-links
				13.6	4.9
				13.2	5.1
				20.7	6.1
				19.6	6.8
				12.7	7.1
				13.6	7.2
				11.9	7.4
				12.9	7.8
				14.2	8
				6.1	8
				10.1	8.1
				24.4	8.3
				18.7	8.3
				20.2	8.4
				16.9	8.4
				20.6	8.4
				31	8.4
				21.9	8.6
				12.2	8.9
				10.6	8.9
				17.5	9.2
				6.9	9.2
				25.4	9.3
				29.5	9.3
				12.2	9.3
				12.7	9.4
				11.3	9.4
				8.4	9.6
				13.4	9.6
				11.2	9.7
				9.2	9.8
				9.7	10
				20.1	10.1
				12.2	10.1
				11.6	10.3
				13.2	10.5
				16.2	10.6
				17.7	10.6
				27.8	10.7
				27.6	10.7
				12	10.9
				13.1	10.9
				9.2	11
				7.1	11
				11.9	11.2
				24.9	11.4
				8.7	11.5
				22	11.5
				30.6	11.6
				5.5	11.7
				16.9	11.7
				12.1	11.7
				10.4	11.8
				14.6	11.9
				18.7	11.9
				13.4	12
				9.8	12.1
				18	12.2
				11.1	12.3
				10.8	12.4
				19.1	12.4
				20	12.4
				21.1	12.4
				13.1	12.4
				12.3	12.5
				12.6	12.6
				87.8	12.6
				12.2	12.7
				21.1	12.7
				12.9	12.8
				21.4	12.8
				24.2	12.8
				16	12.8
				11.8	12.9
				30.8	13
				13.5	13.1
				15.4	13.1
				17.8	13.1
				15.4	13.2
				34.1	13.3
				18.7	13.3
				10.3	13.4
				12.4	13.5
				11	13.5
				10.1	13.5
				10.3	13.6
				19.2	13.6
				25.7	13.7
				12.1	13.7
				21	13.7
				13.7	13.7
				17.3	13.8
				20.1	13.8
				28	13.9
				17.5	14
				9.7	14.1
				15.5	14.2
				5.1	14.2
				9.3	14.2
				30.7	14.2
				25.4	14.2
				19	14.2
				12.5	14.3
				12.3	14.3
				9.5	14.4
				34.6	14.4
				23	14.5
				22.7	14.5
				26.9	14.5
				31.8	14.6
				39	14.6
				8.3	14.6
				12	14.7
				6.7	14.8
				6.5	14.9
				12.9	15
				13.5	15
				14.3	15.1
				7.7	15.2
				19.6	15.2
				13.6	15.2
				12.4	15.3
				13.7	15.4
				10	15.4
				18.9	15.4
				19.1	15.5
				24	15.6
				14.3	15.6
				17.9	15.7
				17	15.7
				12.2	15.7
				25	15.8
				20.7	15.8
				22	15.9
				26.2	15.9
				10.9	15.9
				4.6	16
				40.6	16
				26	16.1
				35.2	16.1
				21.5	16.2
				18.7	16.2
				9.3	16.3
				32.2	16.3
				14.7	16.3
				17.6	16.4
				34.7	16.5
				7	16.5
				8.9	16.6
				8.6	16.6
				8.9	16.6
				5.4	16.6
				17	16.7
				10.3	16.8
				17.9	16.8
				29	16.9
				35.7	16.9
				18.9	16.9
				16	17
				49	17
				51.2	17.1
				62.9	17.1
				12.7	17.1
				23.2	17.1
				17.6	17.1
				20.1	17.3
				19.7	17.4
				20.8	17.4
				15.1	17.5
				26.3	17.5
				43.5	17.5
				46.5	17.5
				10.5	17.7
				9.6	17.7
				62.2	17.7
				55.4	17.7
				29	17.7
				38.1	17.7
				48.9	17.8
				10.5	17.9
				21.8	18
				12.4	18.1
				12.9	18.1
				13.4	18.3
				17.2	18.3
				13.7	18.5
				11.9	18.5
				11.1	18.5
				15	18.5
				11.7	18.5
				17.1	18.5
				16.2	18.7
				5.4	18.7
				14.6	18.7
				13.8	18.8
				14.4	18.8
				5.1	18.9
				12	19
				14.7	19.1
				16	19.2
				11.1	19.2
				9.6	19.5
				10.3	19.5
				17.4	19.7
				8.1	19.7
				7.4	19.7
				29.3	20
				40	20.1
				14.7	20.2
				12.4	20.2
				10.1	20.3
				8.6	20.3
				12.6	20.3
				20.5	20.4
				13.5	20.6
				24.3	20.7
				29.5	20.8
				12.5	20.9
				13	20.9
				6.4	21
				10.6	21.3
				40.3	21.5
				20.2	21.7
				12.1	22
				8.6	22
				21.6	22.2
				9.3	22.4
				43.4	22.5
				16.2	22.5
				13.6	22.6
				23	22.6
				8.8	22.9
				18.5	22.9
				10.8	23.4
				15.2	23.6
				9.2	23.6
				14.9	23.9
				18.9	24
				10.6	24.1
				19.6	24.1
				8.6	24.1
				10.8	24.2
				16.6	24.4
				15.7	24.5
				15	24.5
				8.6	24.8
				15	25.4
				17.7	25.4
				20.4	25.6
				13.6	25.7
				9.7	25.9
				7	26.5
				26.7	26.9
				16.3	27
				25.1	27.2
				10.1	27.5
				13.5	28.5
				10.6	28.9
				16.8	29.4
				7.3	29.6
				15.4	30.3
				18.1	30.3
				16	30.6
				10.3	31.6
				19.7	32.2
				10.8	32.2
				8.7	32.7
				21.5	33.3
				12.2	33.9
				14.7	35.5
				18.4	35.9
				5.9	36.2
				5.3	36.3
				13.5	37
				15.7	37.8
				7	38.2
				20.7	38.7
				19.7	41.4
				12.2	42
				12.1	42.1
				20.6	42.9
				5.8	43.2
				17.9	44.2
				12.1	44.7
				14.8	45
				19.6	45.7
				5.9	46.2
				13.1	46.9
				9.4	47.1
				18.8	47.1
				15.5	48.2
				12.2	49.2
				14.3	52.1
				12	52.3
				24.8	52.5
				11.1	53.5
				24	54.5
				43.2	55.5
				37.8	57.1
				14.5	57.6
				33.4	59.9
				13.4	60.9
				12.5	63
				13.6	68.7
				12.6	71.9
				16.6	83.9
				11.1	85.6
				8.8	85.8
				14.1	86.4
				13.4	104.9
				14.6	108.6
				17.8	128.1
				7.6	151.5
				24	168.6
				15	169.6
				23.9	174.4
				20.5	180.7
				12.4	181.9
				17.9	217.8
				10.8
				11.9
				12.2
				38.4
				14.8
				15.9
				23.4
				16.3
				13.4
				18.4
				27.8
				16.2
				12.7
				8.8
				20.6
				14
				15.8
				9.5
				25.1
				17.3
				14.5
				12.1
				11.4
				13.1
				11.5
				12.1
				16.6
				44
				24.6
				23.8
				15.1
				31.5
				15.5
				9.8
				19.6
				24.6
				21.4
				15.3
				9.6
				9
				10.3
				12.8
				8.6
				16.6
				14.8
				8.9
				10.4
				13.9
				26.5
				25.8
				10.8
				14.7
				13.8
				16.6
				17.9
				16
				23.9
				9.2
				22.7
				28.4
				20.7
				27.9
				19.1
				11.7
				13.3
				50.4
				17.6
				19.5
				17.5
				10.4
				32.1
				39.3
				15.3
				8.2
				12.5
				18
				15.1
				11.6
				8.7
				9.5
				17
				21.4
				10.7
				9
				28.1
				28.7
				10.1
				5.9
				27.4
				20.9
				50.5
				44
				17.1
				41.2
				16.7
				34.5
				17.7
				10.2
				56.3
				28.1
				36.9
				11.6
				15.8
				21
				56.5
				30.5
				19.8
				14
				14
				20
				38.6
				15.6
				18.5
				6.9
				11.6
				22.8
				18.8
				12.1
				15.6
				11.7
				10.7
				25.9
				17.6
				15.6
				15.8
				9.3
				11.4
				13.8
				5.4
				33.8
				11
				6
				30
				38.1
				32
				20.5
				23
				18
				10.4
				13.9
				16.1
				8.9
				10.2
				21
				12.7
				13.1
				14
				12.9
				16.1
				10.3
				10.1
				20.1
				9.7
				8
				22.4
				19.1
				10.4
				10.6
				20.4
				12.3
				13.2
				12.9
				11.4
				7.5
				6.1
				12.7
				7.8
				16
				14.1
				9.9
				14.5
				13.1
				13.5
				17
				21.6
				15.8
				8.1
				14.2
				14.9
				12.9
				11
				21
				32
				16.6
				6.2
				14.5
				23.1
				51.8
				10.3
				11
				69.1
				24.1
				10.4
				10.9
				12.9
				5.9
				10.1
				29.7
				29.8
				26.9
				9.4
				31.3
				8.5
				128.7
				13.7
				19
				8.5
				17.6
				16.6
				14.6
				21.4
				38.7
				24.5
				40.2
				18.8
				20.4
				12.5
				48.1
				8.3
				12.1
				9.1
				8.4
				8.8
				12.1
				14.1
				27.3
				43.5
				55.8
				40
				17.4
				23.7
				13
				16.8
				14.2
				8.9
				24.6
				13.9
				9.4
				14.1
				11.6
				20.2
				7
				12.5
				21.7
				10.4
				11
				5.4
				15
				6.3
				26.3
				9.2
				11.3
				10.6
				14.7
				28.6
				28.8
				12.8
				14.8
				15.2
				29.8
				16.4
				47.7
				28.1
				13.3
				12.2
				25.4
				13.9
				14.6
				27.1
				26.8
				23.5
				21.7
				16.4
				22.8
				14.1
				10.1
				17.8
				20.2
				10.5
				12.6
				21
				10.3
				20.4
				15.3
				22.1
				10.6
				13
				12.5
				39.9
				12.8
				14.8
				20.2
				23.3
				15.4
				25
				19.7
				17.5
				21.8
				23.2
				14.9
				14.7
				16.7
				9.7
				10.3
				16
				6.4
				14.3
				10.1
				13.7
				9.7
				18.5
				10.2
				6.1
				17.1
				10.2
				11.4
				14.3
				12.2
				18.4
				5.3
				27.2
				22.5
				18.6
				13.3
				21.3
				15.9
				24.9
				26.7
				16.3
				11.5
				14.7
				17.6
				28.3
				14.7
				15
				12.7
				24
				41.1
				18.9
				12.4
				11.4
				12
				10.3
				12.2
				19.3
				15.8
				13.5
				17.2
				7.7
				17.2
				4.6
				6.8
				15.9
				12.9
				9.5
				15.7
				17.2
				15.8
				5.9
				17.4
				15.8
				4.5
				12.2
				10.9
				14.3
				10
				7.5
				5.9
				15.7
				16.4
				14.5
				10.7
				10.2
				6.7
				16.7
				33.3
				10.4
				10.2
				13.8
				6.2
				42.2
				41.2
				17.8
				23
				8
				8.5
				18.8
				10.6
				17.4
				14.4
				18.6
				6.2
