# Supplementary material for: EndoMAP.v1 charts the structural landscape of human early endosome complexes
Source: Nature. 2025 May 28;643(8070):252–61. doi: 10.1038/s41586-025-09059-y (PMC12222028; doi:10.1038/s41586-025-09059-y)
Supplement: Supplementary file 7 — Source Data Fig. 2 [file 41586_2025_9059_MOESM7_ESM.xlsx]

## Sheet: Fig. 2b
Source Data for Gonzalez-Lozano et al, 2025: EndoMAP.v1, a Structural Protein Complex Landscape of Human Early Endosomes
Fig. 2b				Path Distance	Not annotated	Between complexes	Within complex
				1	0.169342	0.298959	30.8967
				2	1.37482	1.83999	9.94152
				3	6.01622	6.87921	4.19103
				4	14.4614	17.0333	7.21248
				5	24.8012	25.0148	13.6452
				6	23.9541	22.7561	15.3021
				7	15.1739	14.5345	11.8908
				8	8.03192	7.11039	5.75049
				9	3.79941	3.01534	1.16959
				>10	2.21775	1.51739	0

## Sheet: Fig. 2c
Source Data for Gonzalez-Lozano et al, 2025: EndoMAP.v1, a Structural Protein Complex Landscape of Human Early Endosomes
Fig. 2c				Path Distance	Endosomal network	Randomized network
				1	16.2562	94.8864
				2	0.492611	2.84091
				3	0.492611	1.13636
				4	5.91133	0
				5	9.35961	0.568182
				6	0.492611	0
				7	2.95567	0
				8	7.38916	0
				9	5.41872	0
				>10	51.2315	0.568182

## Sheet: Fig. 2e
Source Data for Gonzalez-Lozano et al, 2025: EndoMAP.v1, a Structural Protein Complex Landscape of Human Early Endosomes
Fig. 2e				Distance SPOC >0.33	Distance SPOC <0.33
				5	7.2
				5	8.8
				5.1	10.4
				6.4	11.6
				7.6	12.2
				7.7	12.3
				8	12.6
				8.2	13.2
				8.4	13.2
				8.4	13.9
				8.4	15.2
				8.4	15.4
				8.6	15.6
				8.8	16
				8.9	16.1
				8.9	16.4
				9.2	16.4
				9.4	16.6
				9.6	16.7
				9.6	17.6
				9.7	17.7
				9.7	18.3
				9.8	18.5
				9.8	18.6
				9.8	18.6
				9.9	19.3
				9.9	20.1
				10	20.3
				10	20.6
				10.1	20.6
				10.1	21.1
				10.2	21.2
				10.2	21.2
				10.2	21.3
				10.3	21.4
				10.3	21.7
				10.6	21.8
				10.6	22.9
				10.6	23.4
				10.7	23.5
				10.7	23.6
				10.7	23.6
				10.7	23.8
				10.8	23.9
				10.8	23.9
				10.8	23.9
				10.9	24.2
				10.9	24.6
				10.9	24.8
				11	24.9
				11	25
				11	25.1
				11	25.7
				11.1	25.9
				11.1	26.1
				11.2	26.1
				11.2	26.4
				11.2	26.4
				11.2	26.5
				11.2	26.6
				11.2	26.7
				11.2	26.8
				11.3	26.8
				11.3	26.8
				11.4	27
				11.4	27
				11.5	27.1
				11.5	27.3
				11.7	27.5
				11.7	27.6
				11.8	27.6
				11.8	27.6
				11.9	27.7
				11.9	27.9
				11.9	28
				11.9	28.1
				11.9	28.1
				12	28.4
				12	28.5
				12	28.5
				12.1	28.5
				12.2	28.5
				12.2	28.6
				12.3	28.8
				12.3	29
				12.3	29.1
				12.3	29.1
				12.3	29.3
				12.4	29.4
				12.4	29.4
				12.4	29.6
				12.4	29.8
				12.5	30.1
				12.5	30.3
				12.5	30.4
				12.6	30.5
				12.6	30.6
				12.6	30.8
				12.6	30.9
				12.7	31.2
				12.7	31.2
				12.7	31.2
				12.8	31.2
				12.8	31.2
				12.8	31.3
				12.9	31.5
				12.9	31.7
				13	31.7
				13	31.7
				13	31.7
				13	31.8
				13.1	31.9
				13.1	32
				13.1	32
				13.1	32.1
				13.1	32.1
				13.2	32.3
				13.2	32.6
				13.3	32.8
				13.3	32.8
				13.3	32.8
				13.4	32.9
				13.4	33
				13.4	33.1
				13.5	33.1
				13.6	33.2
				13.7	33.3
				13.7	33.5
				13.7	33.5
				13.7	33.6
				13.8	33.6
				13.9	33.6
				14	33.8
				14	33.9
				14	34.1
				14	34.2
				14.1	34.3
				14.1	34.5
				14.1	34.7
				14.2	34.7
				14.2	34.7
				14.2	34.7
				14.3	34.8
				14.3	34.8
				14.4	34.9
				14.4	34.9
				14.4	35
				14.4	35.1
				14.4	35.1
				14.5	35.2
				14.5	35.2
				14.6	35.3
				14.6	35.3
				14.6	35.3
				14.6	35.5
				14.6	35.5
				14.7	35.5
				14.7	35.6
				14.8	35.6
				14.9	35.7
				14.9	35.8
				14.9	35.8
				15	36
				15	36.1
				15	36.3
				15	36.4
				15	36.5
				15	36.5
				15	36.6
				15.1	36.6
				15.1	36.6
				15.2	36.6
				15.2	36.7
				15.2	36.7
				15.3	36.9
				15.3	37
				15.3	37.1
				15.3	37.1
				15.3	37.1
				15.3	37.2
				15.3	37.5
				15.4	37.5
				15.4	37.6
				15.5	37.6
				15.5	37.6
				15.5	37.6
				15.6	37.6
				15.6	37.9
				15.7	38
				15.7	38
				15.7	38.2
				15.7	38.4
				15.8	38.5
				15.8	38.5
				15.8	38.5
				15.9	38.5
				15.9	38.5
				15.9	38.6
				16	38.6
				16.1	38.6
				16.1	38.7
				16.1	38.8
				16.2	38.8
				16.2	38.9
				16.2	38.9
				16.2	38.9
				16.3	38.9
				16.3	39.1
				16.3	39.1
				16.5	39.1
				16.5	39.2
				16.6	39.2
				16.6	39.2
				16.6	39.2
				16.6	39.3
				16.7	39.3
				16.7	39.3
				16.8	39.3
				16.8	39.4
				16.8	39.5
				16.9	39.5
				16.9	39.8
				16.9	39.8
				17	40
				17	40.1
				17	40.1
				17	40.1
				17.1	40.1
				17.1	40.1
				17.2	40.1
				17.2	40.2
				17.2	40.3
				17.2	40.3
				17.3	40.4
				17.4	40.5
				17.4	40.6
				17.5	40.6
				17.5	40.6
				17.6	40.7
				17.6	40.7
				17.6	40.8
				17.6	40.8
				17.7	40.9
				17.7	41
				17.7	41
				17.7	41.1
				17.7	41.1
				17.8	41.1
				17.8	41.3
				17.8	41.5
				17.9	41.5
				17.9	41.6
				17.9	41.6
				18	41.6
				18	41.6
				18.1	41.7
				18.1	41.7
				18.2	41.8
				18.2	41.9
				18.3	42.1
				18.3	42.1
				18.3	42.2
				18.4	42.4
				18.5	42.5
				18.5	42.7
				18.5	42.8
				18.5	42.8
				18.6	42.9
				18.7	42.9
				18.7	43
				18.8	43.4
				18.8	43.4
				18.9	43.5
				18.9	43.6
				19	43.8
				19.1	43.8
				19.1	43.9
				19.3	43.9
				19.4	43.9
				19.5	44
				19.7	44.1
				19.7	44.5
				19.7	44.6
				19.8	44.7
				19.8	44.8
				19.9	44.8
				20	44.9
				20	44.9
				20.1	44.9
				20.1	45
				20.2	45.1
				20.2	45.1
				20.3	45.1
				20.4	45.1
				20.4	45.1
				20.4	45.2
				20.5	45.2
				20.6	45.2
				20.7	45.3
				20.7	45.3
				20.8	45.3
				20.8	45.3
				20.9	45.4
				20.9	45.4
				20.9	45.5
				21	45.6
				21	45.6
				21.1	45.7
				21.1	45.7
				21.2	45.8
				21.3	45.8
				21.3	45.8
				21.3	45.8
				21.4	46
				21.5	46.1
				21.6	46.3
				21.7	46.4
				21.8	46.4
				21.8	46.8
				21.8	46.9
				21.9	46.9
				21.9	46.9
				22.2	46.9
				22.2	47
				22.4	47
				22.6	47.1
				22.6	47.1
				22.7	47.2
				22.7	47.2
				23	47.3
				23	47.3
				23	47.3
				23.2	47.3
				23.4	47.3
				23.4	47.3
				23.5	47.5
				23.5	47.5
				23.5	47.6
				23.6	47.7
				23.6	47.7
				23.8	47.7
				24.1	47.8
				24.3	47.8
				24.3	47.9
				24.4	48.1
				24.4	48.1
				24.4	48.2
				24.6	48.2
				24.7	48.3
				24.8	48.3
				24.9	48.5
				25	48.5
				25.5	48.6
				25.5	48.6
				25.5	48.7
				25.6	48.7
				25.6	48.7
				25.8	48.7
				26.2	48.8
				26.3	48.8
				26.4	48.8
				26.6	48.8
				26.8	48.8
				27	48.8
				27	49.1
				27.1	49.1
				27.1	49.2
				27.3	49.2
				27.6	49.3
				27.8	49.4
				27.9	49.5
				28	49.5
				28.3	49.7
				28.4	49.7
				28.4	49.7
				28.5	49.7
				28.9	49.8
				29	49.9
				29.3	49.9
				29.4	49.9
				29.6	50
				29.6	50
				29.7	50
				29.7	50.2
				29.8	50.2
				29.9	50.2
				30.1	50.2
				30.2	50.2
				30.2	50.2
				30.4	50.3
				30.6	50.3
				30.7	50.4
				30.7	50.4
				30.9	50.8
				30.9	50.9
				31	51.1
				31.1	51.1
				31.4	51.1
				31.4	51.2
				31.4	51.2
				31.4	51.3
				31.5	51.3
				31.5	51.4
				31.5	51.4
				31.6	51.4
				32.1	51.5
				32.1	51.6
				32.2	51.6
				32.2	51.6
				32.3	51.7
				32.7	51.7
				32.7	51.7
				33.3	51.8
				33.3	51.8
				33.4	51.9
				33.4	51.9
				33.5	52
				33.5	52
				33.5	52.2
				33.6	52.3
				33.7	52.3
				33.8	52.3
				33.9	52.5
				34.2	52.5
				34.5	52.5
				34.7	52.7
				34.8	52.7
				34.9	52.8
				35.3	52.9
				35.4	53.1
				35.8	53.1
				35.8	53.2
				35.8	53.3
				36.1	53.4
				36.1	53.5
				36.1	53.5
				36.1	53.5
				36.2	53.6
				36.7	53.6
				36.7	53.7
				36.7	53.7
				37	53.8
				37.2	53.8
				37.2	54
				37.4	54
				37.7	54
				37.8	54.1
				38.3	54.1
				38.5	54.2
				38.8	54.4
				39.1	54.4
				39.1	54.5
				39.3	54.6
				39.4	54.7
				39.6	54.7
				39.7	54.7
				40.1	54.8
				40.4	54.9
				40.6	55
				40.6	55
				41.1	55.1
				41.2	55.1
				41.3	55.1
				41.6	55.2
				42	55.2
				42.1	55.2
				42.2	55.3
				42.7	55.4
				42.9	55.4
				43.1	55.7
				43.8	55.8
				43.8	55.9
				43.9	56
				44.1	56
				44.1	56.1
				44.6	56.5
				44.7	56.5
				44.7	56.5
				44.7	56.6
				44.7	56.6
				45.3	56.6
				45.5	56.7
				45.5	56.8
				45.7	56.8
				46	56.9
				46.4	56.9
				46.5	56.9
				46.7	57
				46.9	57.1
				47	57.3
				47.1	57.4
				47.1	57.4
				47.3	57.4
				47.6	57.5
				47.8	57.5
				48	57.7
				48.3	57.7
				48.4	57.7
				49.1	57.7
				49.2	57.8
				49.2	57.8
				49.4	57.9
				49.4	58
				49.4	58
				49.8	58.1
				49.8	58.1
				50.4	58.1
				50.5	58.3
				50.6	58.3
				50.7	58.5
				50.8	58.6
				50.8	58.6
				50.9	58.6
				50.9	58.7
				51	58.8
				51.1	58.9
				51.1	58.9
				51.4	58.9
				51.5	59
				51.5	59
				51.6	59
				51.9	59
				51.9	59.1
				52.1	59.1
				52.3	59.2
				52.7	59.2
				52.8	59.2
				53	59.3
				53	59.3
				53.3	59.4
				53.3	59.4
				54.3	59.6
				54.3	59.6
				54.7	59.6
				54.8	59.7
				55.2	59.7
				55.3	59.8
				55.7	59.8
				56	59.9
				56.5	59.9
				56.9	59.9
				57.4	60.1
				57.5	60.1
				57.8	60.3
				57.8	60.5
				58.1	60.8
				58.4	61.1
				59	61.2
				59.5	61.5
				59.9	61.5
				59.9	61.7
				59.9	61.8
				60.1	61.8
				60.5	61.9
				61	62
				61.2	62
				61.6	62.1
				61.6	62.1
				61.8	62.2
				61.9	62.2
				62.4	62.3
				62.5	62.3
				62.7	62.4
				65.3	62.4
				65.5	62.5
				65.6	62.5
				65.7	62.6
				66.9	62.6
				67.3	62.6
				67.3	62.7
				67.3	62.7
				68	62.7
				68.9	62.8
				69.3	62.8
				70.9	62.9
				71.6	63
				72.4	63.2
				73.2	63.3
				73.5	63.4
				73.8	63.5
				75.1	63.5
				75.7	63.6
				76.8	63.6
				77.7	63.6
				78	63.7
				79.4	64
				79.9	64
				81.2	64
				81.5	64.1
				83.1	64.1
				83.1	64.1
				83.4	64.1
				83.7	64.2
				83.8	64.2
				85.6	64.3
				86	64.4
				86.1	64.5
				88.2	64.5
				88.8	64.6
				90.5	64.6
				93.1	64.6
				97.5	64.6
				99.4	64.7
				101	64.7
				101.7	65
				108	65
				142.4	65
				159.1	65.1
					65.2
					65.2
					65.3
					65.3
					65.4
					65.4
					65.4
					65.4
					65.5
					65.5
					65.6
					65.6
					65.7
					65.8
					65.8
					65.8
					65.8
					66
					66
					66
					66.2
					66.4
					66.5
					66.6
					66.7
					66.7
					66.8
					66.8
					66.8
					66.9
					67.1
					67.1
					67.3
					67.5
					67.6
					67.6
					67.7
					67.8
					67.9
					67.9
					68
					68
					68.1
					68.2
					68.2
					68.7
					68.8
					68.9
					68.9
					68.9
					69.2
					69.2
					69.2
					69.2
					69.4
					69.5
					69.5
					69.6
					69.7
					69.7
					69.8
					69.9
					69.9
					70.1
					70.2
					70.3
					70.3
					70.3
					70.5
					70.6
					70.7
					70.9
					71.1
					71.1
					71.2
					71.4
					71.4
					71.5
					71.7
					71.7
					71.9
					71.9
					72.2
					72.2
					72.3
					72.3
					72.3
					72.6
					72.6
					72.7
					72.7
					72.8
					72.8
					72.8
					72.8
					73
					73.2
					73.3
					73.3
					73.5
					73.5
					73.6
					73.8
					74.5
					74.9
					75.1
					75.2
					75.3
					75.7
					75.9
					76
					76
					76
					76
					76
					76
					76.3
					76.4
					76.4
					76.7
					76.7
					76.7
					76.8
					76.9
					76.9
					77
					77.2
					77.3
					77.4
					77.5
					77.6
					77.6
					77.7
					77.8
					77.8
					77.8
					77.9
					78
					78
					78.1
					78.2
					78.2
					78.3
					78.4
					78.5
					78.9
					79
					79.3
					79.3
					79.5
					79.5
					79.6
					79.7
					79.9
					80.1
					80.5
					80.7
					80.9
					80.9
					80.9
					81.1
					81.1
					81.3
					81.3
					81.7
					81.8
					82
					82.3
					82.5
					82.5
					82.6
					82.7
					83.1
					83.2
					83.3
					83.4
					83.6
					84
					84.1
					84.2
					84.3
					84.4
					84.9
					85.2
					85.3
					85.6
					85.6
					85.7
					86.1
					86.7
					86.8
					86.8
					86.9
					86.9
					87.5
					87.7
					87.9
					88.1
					88.6
					88.6
					88.8
					88.9
					89
					89.5
					90.5
					90.7
					90.8
					90.9
					91
					91.3
					91.4
					91.6
					91.8
					92.2
					93.1
					93.1
					93.7
					93.7
					94.1
					94.3
					94.4
					94.9
					94.9
					95.1
					95.4
					95.6
					96.4
					96.4
					96.5
					96.7
					97.3
					97.4
					97.9
					98.1
					98.6
					98.7
					99
					99
					99.1
					99.3
					99.4
					100.3
					100.8
					102.1
					102.2
					102.6
					102.7
					102.8
					103.3
					104
					104.1
					104.6
					104.6
					104.6
					104.9
					105.7
					106.7
					106.8
					107.8
					107.9
					108.8
					109.4
					110.6
					110.7
					110.8
					110.9
					111.6
					111.7
					113
					113
					114.5
					115.7
					116.2
					116.8
					117.4
					118.2
					118.6
					119.9
					120.3
					120.9
					124.3
					124.9
					125.2
					126.4
					131.5
					134.8
					135.3
					140.6
					142.5
					149
					175.7
					235.1

## Sheet: Fig. 2f
Source Data for Gonzalez-Lozano et al, 2025: EndoMAP.v1, a Structural Protein Complex Landscape of Human Early Endosomes
Fig. 2f				Average pLDDT	AF-M ipTM	Number interprotein DSSO cross-links	% exceeded cross-links
				94.1596	0.96	1	0
				68.8328	0.96	0	NA
				86.2679	0.96	1	0
				93.626	0.96	1	0
				96.6524	0.95	2	0
				89.4095	0.95	1	0
				92.2585	0.94	0	NA
				77.6004	0.94	2	0
				93.5472	0.94	1	0
				84.0143	0.93	1	0
				83.8774	0.93	1	0
				92.3171	0.93	1	0
				79.8649	0.93	2	1
				95.6156	0.93	1	0
				94.8723	0.93	1	0
				95.7451	0.93	1	0
				95.3725	0.93	1	0
				95.5319	0.93	1	0
				95.6569	0.93	1	0
				94.7748	0.93	1	1
				92.1153	0.93	3	0
				82.3194	0.92	1	0
				83.7697	0.92	10	0.2
				79.1133	0.92	6	0.666667
				95.5956	0.92	1	0
				86.0207	0.92	1	0
				84.7803	0.92	1	0
				93.0842	0.91	0	NA
				83.7696	0.91	0	NA
				85.6846	0.91	0	NA
				95.5587	0.91	2	0
				91.1059	0.91	1	0
				87.7427	0.91	3	0
				91.9303	0.91	2	0.5
				92.494	0.9	1	0
				74.3736	0.9	1	0
				91.6529	0.9	1	0
				75.3449	0.9	1	0
				68.3009	0.9	0	NA
				84.0379	0.9	3	0.333333
				74.0509	0.9	1	0
				90.0833	0.9	5	0.2
				92.5447	0.89	1	0
				89.032	0.89	1	0
				48.0076	0.89	1	0
				26.4608	0.89	1	0
				70.5904	0.89	1	0
				88.4474	0.89	1	0
				92.6186	0.89	0	NA
				94.917	0.89	1	0
				87.0301	0.89	1	0
				86.3467	0.89	2	0
				90.6135	0.89	1	0
				76.0403	0.89	0	NA
				44.346	0.89	0	NA
				78.8835	0.88	1	0
				26.5029	0.88	0	NA
				59.4444	0.88	1	0
				82.8423	0.88	1	0
				69.8439	0.88	0	NA
				57.7595	0.88	1	0
				72.5947	0.88	2	1
				75.0932	0.88	0	NA
				88.6211	0.88	1	0
				93.3031	0.88	1	0
				89.972	0.88	1	0
				89.1352	0.87	3	0
				88.7459	0.87	1	0
				69.764	0.87	0	NA
				91.4895	0.87	0	NA
				79.3267	0.87	0	NA
				73.7096	0.86	0	NA
				62.824	0.86	0	NA
				64.6293	0.86	1	0
				72.3376	0.86	6	0.5
				64.6102	0.86	1	0
				92.7081	0.86	0	NA
				90.1723	0.86	2	0
				77.823	0.86	1	1
				81.4302	0.86	1	1
				57.8042	0.85	0	NA
				74.7995	0.85	0	NA
				96.0739	0.85	1	0
				87.5859	0.85	1	0
				86.8405	0.85	1	0
				89.3452	0.85	2	0
				77.2072	0.85	0	NA
				84.0378	0.84	5	0.6
				75.2918	0.84	1	0
				91.989	0.84	0	NA
				94.8042	0.84	2	0
				92.8917	0.84	0	NA
				86.6393	0.84	2	0
				64.7016	0.84	0	NA
				61.4903	0.83	1	0
				82.0943	0.83	6	0.833333
				85.7033	0.83	13	0.769231
				46.9901	0.83	0	NA
				75.1825	0.83	1	0
				76.6031	0.83	0	NA
				73.782	0.83	1	0
				91.993	0.83	0	NA
				84.6913	0.82	5	1
				84.4814	0.82	2	0
				76.173	0.82	1	0
				76.2531	0.82	1	0
				82.0052	0.82	3	1
				89.3625	0.82	1	0
				60.8341	0.82	1	1
				78.9375	0.82	1	0
				87.8458	0.82	1	0
				84.0313	0.82	2	0
				74.9125	0.81	1	0
				89.6175	0.81	2	0.5
				63.6128	0.81	0	NA
				79.5354	0.81	3	0
				81.0105	0.81	1	0
				91.4229	0.81	1	0
				84.6804	0.81	1	0
				70.891	0.81	0	NA
				80.008	0.81	1	0
				85.695	0.81	1	0
				88.7838	0.81	1	0
				84.5979	0.81	0	NA
				89.8913	0.81	2	0
				76.7071	0.81	0	NA
				78.9311	0.81	2	0
				86.9638	0.81	1	1
				72.8457	0.8	1	1
				79.0691	0.8	0	NA
				77.5162	0.8	1	0
				80.4437	0.8	2	0.5
				80.6364	0.8	1	1
				39.3798	0.8	0	NA
				90.1317	0.8	1	0
				85.7292	0.8	1	0
				46.9463	0.8	0	NA
				78.984	0.8	1	0
				67.2	0.79	0	NA
				80.6194	0.79	0	NA
				88.3228	0.79	0	NA
				44.7686	0.79	0	NA
				89.7969	0.79	2	0
				71.1282	0.79	0	NA
				76.6107	0.79	1	0
				82.8279	0.79	0	NA
				60.6955	0.78	1	0
				65.3601	0.78	1	0
				67.5821	0.78	1	0
				42.5298	0.78	0	NA
				86.1267	0.78	1	0
				88.5518	0.78	0	NA
				88.5672	0.78	1	0
				88.5061	0.78	4	0
				63.4277	0.77	1	1
				81.0784	0.77	0	NA
				64.9443	0.77	1	0
				81.6351	0.77	2	0.5
				82.9713	0.77	2	0
				83.6719	0.77	1	0
				71.0601	0.77	0	NA
				46.7314	0.77	1	0
				81.7568	0.77	0	NA
				95.1917	0.77	2	0
				81.3851	0.77	1	0
				36.3459	0.77	0	NA
				78.8815	0.76	1	1
				84.5713	0.76	9	0.222222
				79.7103	0.76	0	NA
				71.8715	0.76	1	0
				82.7219	0.76	9	0.666667
				80.5363	0.76	2	0
				74.9099	0.76	1	0
				85.3256	0.76	2	0.5
				81.4235	0.76	1	0
				70.2356	0.76	5	0
				72.0965	0.76	6	0
				51.4912	0.76	1	0
				85.5695	0.76	1	0
				32.8012	0.76	0	NA
				90.6469	0.76	7	0.857143
				42.4701	0.76	1	1
				70.2739	0.76	0	NA
				70.7919	0.76	0	NA
				78.8477	0.75	1	0
				81.8584	0.75	1	0
				71.917	0.75	4	0
				83.8673	0.75	2	0
				85.3785	0.75	0	NA
				70.0166	0.75	1	0
				78.8842	0.75	3	0
				76.9525	0.75	1	0
				51.6298	0.75	1	1
				82.6867	0.75	1	0
				79.8674	0.75	1	0
				80.5571	0.74	1	0
				51.5338	0.74	1	1
				51.3276	0.74	1	1
				78.9062	0.74	2	0
				78.1841	0.74	1	0
				82.3888	0.74	2	1
				77.2328	0.74	1	1
				73.3435	0.74	1	0
				87.4676	0.74	0	NA
				84.4769	0.74	1	0
				85.6346	0.74	0	NA
				86.3426	0.74	0	NA
				82.7479	0.74	1	0
				72.7542	0.74	5	0.4
				79.4697	0.74	0	NA
				82.1844	0.73	0	NA
				57.9097	0.73	0	NA
				82.1196	0.73	1	0
				72.7759	0.73	1	1
				75.7814	0.73	1	1
				80.0541	0.73	2	0
				81.7656	0.73	1	0
				93.7532	0.73	1	0
				77.3275	0.73	2	0
				86.7522	0.73	0	NA
				63.5651	0.72	1	0
				82.831	0.72	0	NA
				79.6315	0.72	1	1
				82.0435	0.72	1	1
				80.7737	0.72	0	NA
				85.4617	0.72	2	0
				76.9279	0.71	1	0
				52.8158	0.71	0	NA
				59.2424	0.71	0	NA
				80.7864	0.71	0	NA
				81.7905	0.71	1	0
				80.6271	0.71	1	0
				48.3385	0.71	0	NA
				57.3962	0.71	1	0
				63.453	0.71	0	NA
				62.8578	0.7	1	0
				73.0876	0.7	0	NA
				59.9914	0.7	1	1
				81.8126	0.7	1	0
				44.8006	0.7	0	NA
				43.2535	0.7	0	NA
				80.0326	0.7	1	1
				83.1883	0.7	1	0
				55.3158	0.69	1	0
				77.0938	0.69	1	1
				81.0823	0.69	5	0.2
				72.1458	0.69	0	NA
				87.8041	0.69	1	0
				78.7523	0.69	0	NA
				88.3276	0.69	2	0
				72.195	0.69	1	0
				90.9535	0.69	4	0
				49.076	0.68	0	NA
				82.9101	0.68	1	0
				82.6859	0.68	1	1
				62.3156	0.68	1	0
				45.888	0.68	0	NA
				89.6968	0.68	1	0
				83.5045	0.68	2	0
				55.9885	0.67	0	NA
				83.0548	0.67	2	1
				78.3164	0.67	2	0.5
				75.5897	0.67	0	NA
				83.0779	0.66	0	NA
				57.6301	0.66	1	1
				70.2185	0.66	0	NA
				81.4658	0.66	1	1
				60.7163	0.66	10	0
				25.5281	0.66	1	0
				84.4254	0.66	1	0
				83.6163	0.66	1	0
				70.099	0.66	1	0
				81.2122	0.66	2	0.5
				84.5153	0.66	2	1
				67.0446	0.65	1	0
				92.1131	0.65	1	0
				22.1782	0.65	0	NA
				66.2419	0.65	0	NA
				37.7965	0.65	0	NA
				72.5066	0.65	0	NA
				55.8991	0.65	1	1
				70.1994	0.65	0	NA
				79.2234	0.65	4	0
				60.7808	0.65	1	1
				58.5728	0.65	1	1
				76.1786	0.65	1	0
				86.5394	0.64	0	NA
				82.6714	0.64	0	NA
				38.6892	0.64	0	NA
				34.3434	0.64	0	NA
				78.8918	0.64	1	0
				64.3634	0.64	0	NA
				71.6138	0.64	1	0
				79.5323	0.64	0	NA
				81.2913	0.64	2	0
				54.6107	0.63	0	NA
				70.9956	0.63	0	NA
				60.3643	0.63	5	0
				60.4268	0.63	1	0
				76.6335	0.63	2	0.5
				78.7935	0.63	3	0.333333
				74.5504	0.63	2	0
				76.4958	0.63	0	NA
				89.9697	0.62	0	NA
				70.0283	0.62	1	0
				79.0669	0.62	2	0.5
				77.4736	0.62	0	NA
				45.5353	0.62	0	NA
				31.8085	0.62	0	NA
				79.1711	0.62	1	1
				75.6266	0.62	2	0
				76.6395	0.62	1	1
				60.8833	0.62	2	0
				74.1988	0.62	6	0.833333
				60.4283	0.61	1	0
				69.7067	0.61	1	0
				81.2537	0.6	1	1
				77.0608	0.6	1	0
				59.8283	0.6	1	0
				63.4196	0.6	0	NA
				67.5061	0.6	0	NA
				85.974	0.6	1	0
				80.8755	0.6	3	0
				84.1045	0.6	1	1
				69.5385	0.6	0	NA
				80.3814	0.6	2	0
				62.8277	0.59	0	NA
				42.6488	0.59	0	NA
				85.1667	0.59	1	0
				83.2121	0.59	3	0
				84.5771	0.59	2	0
				80.5918	0.59	1	0
				49.7366	0.59	0	NA
				62.8397	0.59	0	NA
				85.562	0.59	1	0
				56.82	0.59	0	NA
				43.9672	0.59	0	NA
				51.0582	0.59	0	NA
				77.7314	0.59	0	NA
				76.8444	0.59	1	0
				74.8762	0.59	0	NA
				70.7504	0.58	1	1
				73.564	0.58	1	0
				79.0713	0.58	2	0
				60.0294	0.58	0	NA
				71.8889	0.58	1	0
				79.8372	0.58	2	1
				70.4141	0.58	0	NA
				79.8006	0.58	0	NA
				73.8214	0.57	2	0
				74.9754	0.57	6	0
				80.1526	0.57	1	1
				53.3116	0.57	0	NA
				66.9884	0.57	1	0
				79.0141	0.57	0	NA
				70.2289	0.56	2	0
				78.1258	0.56	4	0.25
				75.5245	0.56	1	1
				77.5372	0.56	0	NA
				71.4871	0.56	0	NA
				33.4169	0.56	1	1
				55.6059	0.56	1	1
				65.1927	0.56	1	1
				64.8955	0.56	0	NA
				56.3412	0.55	0	NA
				48.9281	0.55	0	NA
				57.8816	0.55	0	NA
				80.941	0.55	0	NA
				77.5987	0.55	4	0.25
				67.2868	0.55	1	1
				19.5538	0.55	0	NA
				74.6025	0.55	1	0
				63.318	0.55	0	NA
				70.8113	0.55	0	NA
				39.4306	0.55	0	NA
				59.7284	0.55	1	0
				78.9137	0.55	1	0
				66.2516	0.54	0	NA
				77.1834	0.54	1	0
				58.757	0.54	0	NA
				52.4504	0.54	0	NA
				41.4681	0.54	0	NA
				73.3571	0.54	0	NA
				75.0793	0.54	1	1
				65.0486	0.54	1	0
				72.6696	0.54	1	0
				77.0092	0.54	0	NA
				70.3834	0.54	0	NA
				71.142	0.54	1	0
				60.5888	0.54	1	1
				69.1446	0.53	2	0
				59.5158	0.53	1	1
				66.1251	0.53	5	0.2
				50.985	0.53	0	NA
				84.0417	0.53	1	0
				51.4181	0.53	0	NA
				62.9397	0.53	0	NA
				83.629	0.53	1	1
				30.389	0.52	0	NA
				65.4352	0.52	0	NA
				78.8625	0.52	1	0
				75.7101	0.52	0	NA
				60.5871	0.52	0	NA
				45.1721	0.52	0	NA
				84.7839	0.52	1	0
				80.8795	0.52	1	1
				57.3919	0.52	0	NA
				49.9453	0.52	0	NA
				81.8923	0.52	2	0
				61.4014	0.52	0	NA
				43.4618	0.52	0	NA
				39.1871	0.52	0	NA
				79.5217	0.52	1	0
				48.6477	0.52	0	NA
				71.4593	0.52	0	NA
				50.5517	0.52	0	NA
				60.305	0.51	2	0.5
				51.7711	0.51	0	NA
				43.5227	0.51	0	NA
				71.344	0.51	2	1
				46.0022	0.51	0	NA
				74.8596	0.51	0	NA
				83.0934	0.51	1	1
				46.9072	0.51	1	0
				73.8341	0.51	1	0
				61.8416	0.51	0	NA
				72.4622	0.51	1	0
				75.1249	0.51	0	NA
				75.8415	0.51	1	0
				32.815	0.5	0	NA
				45.1272	0.5	0	NA
				67.318	0.5	2	0.5
				67.3434	0.5	1	1
				69.8698	0.5	1	0
				43.9221	0.5	1	0
				72.4411	0.5	1	0
				71.22	0.5	1	0
				38.4908	0.5	0	NA
				74.1203	0.5	1	1
				80.708	0.5	1	1
				54.8137	0.49	1	0
				64.6169	0.49	1	0
				52.4964	0.49	1	1
				66.1764	0.49	0	NA
				38.5295	0.49	0	NA
				56.2635	0.49	0	NA
				63.8948	0.49	0	NA
				71.3571	0.49	2	0
				33.3629	0.49	0	NA
				64.4705	0.49	0	NA
				56.6732	0.49	0	NA
				48.1169	0.49	0	NA
				73.9825	0.49	1	1
				80.7216	0.48	1	1
				77.8594	0.48	0	NA
				47.7936	0.48	0	NA
				72.1047	0.48	1	0
				51.2242	0.48	0	NA
				57.4252	0.48	1	1
				75.1653	0.48	0	NA
				45.6649	0.48	0	NA
				78.4085	0.48	0	NA
				68.2067	0.48	1	0
				50.9898	0.48	0	NA
				53.9742	0.48	0	NA
				73.5761	0.48	0	NA
				70.472	0.48	1	0
				72.0834	0.48	1	0
				62.2732	0.48	0	NA
				71.833	0.48	1	1
				80.4608	0.48	0	NA
				88.7537	0.48	0	NA
				55.2526	0.47	0	NA
				53.8465	0.47	0	NA
				69.0608	0.47	0	NA
				80.1947	0.47	1	1
				46.0905	0.47	1	0
				50.4536	0.47	0	NA
				78.17	0.47	1	0
				77.7926	0.47	1	0
				42.2168	0.47	0	NA
				62.6173	0.47	0	NA
				79.8184	0.46	0	NA
				65.8805	0.46	0	NA
				73.1135	0.46	11	0
				62.8118	0.46	1	0
				51.4116	0.46	0	NA
				35.5289	0.46	0	NA
				75.8533	0.46	1	0
				63.2358	0.46	0	NA
				38.4491	0.46	0	NA
				81.7301	0.46	1	0
				82.074	0.46	0	NA
				54.9511	0.45	1	1
				80.6418	0.45	1	1
				32.9268	0.45	0	NA
				62.5097	0.45	0	NA
				33.5546	0.45	0	NA
				65.4046	0.45	1	1
				68.4307	0.45	1	1
				78.9171	0.45	0	NA
				35.3544	0.45	0	NA
				48.8879	0.45	0	NA
				50.6783	0.45	0	NA
				52.5185	0.45	0	NA
				63.1212	0.45	0	NA
				70.5504	0.45	0	NA
				48.4298	0.45	0	NA
				37.1358	0.45	0	NA
				57.3534	0.45	0	NA
				80.4568	0.45	2	0.5
				74.864	0.45	1	1
				43.7023	0.45	0	NA
				69.6102	0.45	0	NA
				40.8486	0.45	0	NA
				73.552	0.45	0	NA
				58.7367	0.44	1	1
				75.5597	0.44	0	NA
				51.9828	0.44	0	NA
				42.2898	0.44	0	NA
				65.1891	0.44	0	NA
				57.7769	0.44	0	NA
				48.3272	0.44	0	NA
				47.6916	0.44	0	NA
				77.366	0.44	1	0
				70.0157	0.44	0	NA
				64.1706	0.44	2	0
				74.3706	0.44	0	NA
				34.8144	0.44	0	NA
				72.0852	0.44	1	1
				76.0088	0.44	0	NA
				64.7678	0.44	0	NA
				35.501	0.44	1	1
				77.3992	0.43	0	NA
				74.2233	0.43	0	NA
				60.8732	0.43	0	NA
				60.9694	0.43	1	1
				60.2495	0.43	0	NA
				57.2952	0.43	1	1
				65.0043	0.43	1	1
				91.9409	0.43	0	NA
				56.0464	0.43	0	NA
				68.6966	0.43	1	1
				80.4254	0.43	0	NA
				71.3948	0.43	1	0
				79.5938	0.43	0	NA
				70.8849	0.43	0	NA
				76.3776	0.43	1	0
				61.2725	0.42	1	0
				29.1861	0.42	0	NA
				50.2258	0.42	0	NA
				80.6107	0.42	3	0.666667
				84.9407	0.42	1	1
				82.1727	0.42	1	0
				45.3201	0.42	0	NA
				61.5988	0.42	0	NA
				71.4844	0.42	1	1
				42.9307	0.42	0	NA
				59.7186	0.42	0	NA
				54.2222	0.42	0	NA
				79.4504	0.42	0	NA
				41.7921	0.42	0	NA
				77.6271	0.42	1	1
				75.1727	0.42	0	NA
				69.5088	0.42	0	NA
				37.7267	0.42	0	NA
				47.1959	0.42	0	NA
				62.0539	0.42	1	0
				58.3297	0.42	0	NA
				58.8676	0.42	1	1
				59.9006	0.42	0	NA
				73.2386	0.42	2	0.5
				77.8785	0.42	1	0
				85.3494	0.42	2	1
				46.6063	0.42	0	NA
				85.8544	0.42	1	1
				68.3571	0.42	0	NA
				78.31	0.42	0	NA
				58.8377	0.41	0	NA
				48.7341	0.41	0	NA
				54.4439	0.41	0	NA
				57.0877	0.41	0	NA
				53.6775	0.41	0	NA
				77.7522	0.41	0	NA
				72.6588	0.41	0	NA
				56.6813	0.41	0	NA
				71.7157	0.41	1	1
				44.6446	0.41	0	NA
				75.1636	0.41	0	NA
				37.9292	0.41	0	NA
				68.3991	0.41	0	NA
				81.1545	0.41	2	1
				75.9095	0.41	3	1
				60.9311	0.41	1	0
				67.3107	0.41	0	NA
				69.3025	0.41	1	1
				49.5863	0.41	0	NA
				57.8434	0.41	1	1
				74.579	0.41	1	0
				54.6776	0.4	0	NA
				58.5019	0.4	0	NA
				51.8191	0.4	0	NA
				56.5537	0.4	0	NA
				53.3548	0.4	0	NA
				56.367	0.4	0	NA
				81.685	0.4	1	1
				63.076	0.4	0	NA
				66.2635	0.4	0	NA
				53.3809	0.4	0	NA
				70.8266	0.4	0	NA
				54.2426	0.4	0	NA
				57.4288	0.4	0	NA
				34.3695	0.4	0	NA
				31.3757	0.4	0	NA
				75.271	0.4	1	0
				70.077	0.4	0	NA
				35.9534	0.4	0	NA
				79.6153	0.4	1	1
				76.9894	0.4	1	1
				64.7379	0.4	0	NA
				71.257	0.4	1	1
				62.8315	0.4	0	NA
				56.533	0.4	0	NA
				73.5696	0.39	1	1
				56.7938	0.39	0	NA
				65.2415	0.39	0	NA
				63.5677	0.39	0	NA
				38.0331	0.39	0	NA
				66.1644	0.39	2	0
				53.7945	0.39	0	NA
				69.4347	0.39	0	NA
				70.7946	0.39	0	NA
				79.5185	0.39	2	0.5
				54.0971	0.39	1	1
				71.2732	0.39	0	NA
				68.9427	0.39	0	NA
				76.2737	0.39	1	1
				73.3231	0.39	0	NA
				42.6355	0.39	2	0
				62.6811	0.39	0	NA
				41.504	0.39	1	0
				62.2257	0.39	0	NA
				40.3324	0.39	2	0
				57.2452	0.39	0	NA
				44.2818	0.39	0	NA
				37.8977	0.39	0	NA
				44.14	0.39	0	NA
				66.1459	0.39	0	NA
				58.2768	0.39	0	NA
				28.5479	0.39	0	NA
				47.7294	0.39	0	NA
				70.1121	0.39	0	NA
				61.0907	0.39	2	0
				72.742	0.39	0	NA
				76.4828	0.39	1	1
				73.6273	0.39	0	NA
				76.9658	0.39	10	1
				38.5025	0.38	0	NA
				76.2484	0.38	0	NA
				76.7403	0.38	1	1
				75.1209	0.38	0	NA
				53.8017	0.38	0	NA
				53.2868	0.38	0	NA
				41.5889	0.38	0	NA
				49.3899	0.38	0	NA
				58.1735	0.38	0	NA
				83.4488	0.38	0	NA
				52.7264	0.38	0	NA
				75.2488	0.38	1	1
				48.449	0.38	0	NA
				46.6607	0.38	0	NA
				61.1616	0.38	0	NA
				79.6173	0.38	1	1
				59.1129	0.38	0	NA
				59.8977	0.38	0	NA
				77.176	0.38	0	NA
				68.5277	0.38	1	0
				82.7581	0.38	1	1
				37.5019	0.38	0	NA
				78.0353	0.38	1	1
				72.9171	0.38	1	1
				61.4865	0.38	0	NA
				26.1814	0.37	0	NA
				60.592	0.37	1	0
				21.0255	0.37	0	NA
				68.9529	0.37	0	NA
				53.1641	0.37	0	NA
				63.1359	0.37	0	NA
				69.1146	0.37	0	NA
				51.4052	0.37	0	NA
				59.3436	0.37	0	NA
				59.9653	0.37	3	0.333333
				46.761	0.37	0	NA
				80.8097	0.37	0	NA
				63.8539	0.37	1	1
				83.197	0.37	2	1
				75.5733	0.37	1	1
				57.6008	0.37	0	NA
				45.7959	0.37	4	0.25
				71.6581	0.37	1	1
				69.7421	0.37	1	0
				31.3447	0.37	0	NA
				60.8445	0.37	1	0
				69.3821	0.37	0	NA
				55.0535	0.37	0	NA
				51.1252	0.37	0	NA
				44.116	0.37	1	1
				53.6188	0.37	0	NA
				43.8285	0.37	0	NA
				49.5012	0.37	0	NA
				53.5702	0.37	0	NA
				65.9215	0.37	2	0.5
				53.7349	0.37	0	NA
				40.4534	0.37	0	NA
				44.9583	0.37	0	NA
				71.7403	0.37	0	NA
				60.558	0.37	0	NA
				76.125	0.37	1	0
				38.5455	0.37	0	NA
				78.0903	0.36	1	1
				62.4216	0.36	0	NA
				40.2173	0.36	0	NA
				50.1295	0.36	0	NA
				30.6256	0.36	0	NA
				58.1117	0.36	0	NA
				79.9575	0.36	1	0
				70.1157	0.36	0	NA
				48.5933	0.36	0	NA
				45.8465	0.36	0	NA
				49.9457	0.36	0	NA
				69.6874	0.36	1	1
				78.4076	0.36	0	NA
				46.2814	0.36	1	1
				47.5383	0.36	0	NA
				67.584	0.36	0	NA
				72.4876	0.36	0	NA
				49.7012	0.36	0	NA
				82.0612	0.36	1	1
				20.4114	0.36	0	NA
				66.1605	0.36	1	0
				52.5092	0.36	0	NA
				50.3578	0.36	0	NA
				63.1329	0.36	1	1
				38.5252	0.36	0	NA
				74.1929	0.36	1	1
				37.9933	0.36	0	NA
				27.807	0.36	0	NA
				82.3133	0.36	1	1
				39.1763	0.36	0	NA
				79.8002	0.36	0	NA
				45.9023	0.36	0	NA
				78.8095	0.36	0	NA
				41.6438	0.36	0	NA
				52.5506	0.36	0	NA
				81.3227	0.36	0	NA
				78.1789	0.36	0	NA
				77.4122	0.36	0	NA
				67.585	0.36	0	NA
				58.7411	0.36	0	NA
				35.4344	0.35	0	NA
				79.5203	0.35	1	1
				62.3687	0.35	1	1
				45.4119	0.35	0	NA
				58.7481	0.35	0	NA
				59.8526	0.35	0	NA
				47.8478	0.35	1	0
				71.3106	0.35	1	1
				52.945	0.35	0	NA
				79.0755	0.35	1	1
				50.1529	0.35	0	NA
				49.5691	0.35	0	NA
				34.8647	0.35	0	NA
				66.1153	0.35	0	NA
				81.4952	0.35	1	1
				54.0745	0.35	0	NA
				77.0471	0.35	1	0
				53.1373	0.35	0	NA
				55.0407	0.35	0	NA
				66.8134	0.35	0	NA
				79.2268	0.35	1	1
				60.1195	0.35	0	NA
				77.8562	0.35	1	1
				55.3034	0.35	0	NA
				70.5344	0.35	1	1
				61.3671	0.35	1	1
				39.8611	0.35	0	NA
				73.5784	0.35	0	NA
				53.8144	0.35	0	NA
				77.8066	0.35	1	1
				52.332	0.35	0	NA
				81.1559	0.35	3	0.333333
				79.7841	0.35	0	NA
				86.3141	0.35	0	NA
				67.6185	0.35	0	NA
				53.2034	0.35	1	0
				69.454	0.35	0	NA
				73.7225	0.35	0	NA
				57.7983	0.35	0	NA
				81.0519	0.35	0	NA
				58.2979	0.35	0	NA
				53.841	0.35	1	1
				64.4917	0.35	0	NA
				63.1004	0.35	2	1
				65.2785	0.35	0	NA
				66.1894	0.35	0	NA
				79.7439	0.35	0	NA
				64.1303	0.35	0	NA
				57.7376	0.35	1	1
				58.0536	0.34	0	NA
				74.3167	0.34	0	NA
				48.9869	0.34	0	NA
				51.1099	0.34	1	1
				44.6674	0.34	0	NA
				51.2096	0.34	0	NA
				76.2263	0.34	0	NA
				33.28	0.34	0	NA
				58.8752	0.34	0	NA
				61.5724	0.34	1	1
				44.1299	0.34	0	NA
				71.879	0.34	1	1
				47.9185	0.34	0	NA
				77.5926	0.34	2	0
				55.0784	0.34	1	1
				52.0248	0.34	0	NA
				54.9725	0.34	0	NA
				69.5516	0.34	0	NA
				35.6709	0.34	0	NA
				74.8775	0.34	0	NA
				62.1037	0.34	0	NA
				71.0258	0.34	0	NA
				63.3315	0.34	0	NA
				80.0798	0.34	3	1
				74.7237	0.34	0	NA
				44.8033	0.34	1	1
				38.2256	0.34	0	NA
				59.4944	0.34	0	NA
				59.6645	0.34	0	NA
				68.4779	0.34	8	0
				32.5632	0.34	0	NA
				40.7973	0.34	0	NA
				70.4029	0.34	0	NA
				57.2836	0.34	1	1
				68.4822	0.34	0	NA
				70.1576	0.34	0	NA
				72.3462	0.34	2	1
				68.1958	0.34	0	NA
				58.0391	0.34	0	NA
				35.1173	0.34	0	NA
				86.9533	0.34	1	1
				73.4353	0.34	0	NA
				34.3616	0.34	0	NA
				70.4989	0.34	0	NA
				69.1637	0.34	1	1
				49.2187	0.34	0	NA
				49.8681	0.34	0	NA
				39	0.34	1	1
				69.1221	0.34	0	NA
				38.0497	0.33	0	NA
				57.139	0.33	0	NA
				27.3829	0.33	0	NA
				75.1456	0.33	0	NA
				53.0019	0.33	0	NA
				39.63	0.33	0	NA
				52.6658	0.33	0	NA
				55.7415	0.33	0	NA
				52.5343	0.33	0	NA
				59.6184	0.33	0	NA
				27.5753	0.33	0	NA
				48.1016	0.33	0	NA
				76.818	0.33	0	NA
				54.0806	0.33	1	0
				31.5712	0.33	0	NA
				62.0348	0.33	0	NA
				55.2448	0.33	0	NA
				80.9611	0.33	1	1
				47.2476	0.33	2	0.5
				81.3671	0.33	0	NA
				42.4863	0.33	0	NA
				53.2787	0.33	0	NA
				57.8684	0.33	0	NA
				68.4952	0.33	0	NA
				83.7596	0.33	0	NA
				32.1512	0.33	0	NA
				74.877	0.33	1	1
				34.5291	0.33	0	NA
				60.011	0.33	0	NA
				80.3764	0.33	1	0
				58.2307	0.33	0	NA
				30.909	0.33	0	NA
				44.6904	0.33	0	NA
				75.5069	0.33	1	0
				41.1025	0.33	0	NA
				64.7546	0.33	0	NA
				81.9126	0.33	0	NA
				77.0311	0.33	0	NA
				58.5199	0.33	0	NA
				50.9004	0.33	0	NA
				41.0182	0.33	0	NA
				35.6024	0.33	0	NA
				51.2708	0.33	0	NA
				64.1833	0.33	0	NA
				79.7387	0.33	0	NA
				40.5184	0.33	0	NA
				53.1432	0.33	0	NA
				55.311	0.33	0	NA
				29.426	0.33	0	NA
				73.3747	0.33	0	NA
				68.0876	0.33	0	NA
				47.1676	0.33	0	NA
				55.1314	0.33	0	NA
				70.534	0.33	0	NA
				25.3606	0.33	0	NA
				43.1391	0.32	0	NA
				46.0965	0.32	0	NA
				52.7537	0.32	0	NA
				66.8263	0.32	0	NA
				84.6357	0.32	0	NA
				62.254	0.32	0	NA
				61.7351	0.32	0	NA
				47.4101	0.32	0	NA
				50.2563	0.32	0	NA
				59.3212	0.32	0	NA
				52.2782	0.32	0	NA
				65.0504	0.32	0	NA
				48.4358	0.32	0	NA
				42.9074	0.32	0	NA
				51.1671	0.32	0	NA
				55.4399	0.32	0	NA
				49.9303	0.32	0	NA
				53.163	0.32	0	NA
				46.5525	0.32	0	NA
				50.4495	0.32	0	NA
				51.3739	0.32	0	NA
				76.2297	0.32	1	1
				39.1003	0.32	0	NA
				62.4992	0.32	0	NA
				57.1842	0.32	0	NA
				63.9213	0.32	0	NA
				66.4625	0.32	1	1
				37.5149	0.32	0	NA
				58.2838	0.32	1	1
				46.8292	0.32	0	NA
				84.033	0.32	1	1
				68.4252	0.32	0	NA
				18.3026	0.32	0	NA
				66.8554	0.32	0	NA
				40.1006	0.32	0	NA
				59.4235	0.32	0	NA
				39.3521	0.32	1	1
				36.832	0.32	0	NA
				82.792	0.32	1	0
				74.1815	0.32	2	1
				63.1009	0.32	0	NA
				61.6769	0.32	0	NA
				41.666	0.32	0	NA
				53.2532	0.32	0	NA
				76.0481	0.32	1	1
				56.2289	0.32	0	NA
				43.5168	0.32	2	0.5
				74.6741	0.32	0	NA
				48.0824	0.32	0	NA
				71.3415	0.32	0	NA
				50.2003	0.32	0	NA
				78.3632	0.32	0	NA
				71.2872	0.32	2	0
				77.3534	0.32	0	NA
				81.2751	0.32	3	0.666667
				73.1766	0.32	0	NA
				68.8339	0.32	1	1
				67.7632	0.32	1	1
				27.3336	0.32	0	NA
				63.1795	0.32	0	NA
				49.4568	0.32	0	NA
				65.2594	0.32	0	NA
				66.7009	0.32	0	NA
				79.2038	0.32	0	NA
				55.7594	0.32	0	NA
				51.4745	0.32	0	NA
				42.537	0.32	0	NA
				44.755	0.32	0	NA
				75.9545	0.32	0	NA
				81.1619	0.32	0	NA
				44.6694	0.32	0	NA
				64.7573	0.31	1	1
				47.4126	0.31	0	NA
				70.3135	0.31	0	NA
				45.8104	0.31	0	NA
				72.2056	0.31	0	NA
				46.5652	0.31	0	NA
				26.9891	0.31	0	NA
				46.4238	0.31	0	NA
				56.6296	0.31	0	NA
				46.9242	0.31	0	NA
				76.0957	0.31	1	1
				74.9257	0.31	1	1
				51.0602	0.31	0	NA
				45.3221	0.31	0	NA
				62.4653	0.31	0	NA
				56.6957	0.31	0	NA
				70.2619	0.31	1	1
				52.2654	0.31	0	NA
				53.6783	0.31	0	NA
				51.68	0.31	1	1
				45.2762	0.31	0	NA
				48.1642	0.31	0	NA
				50.6721	0.31	0	NA
				61.4091	0.31	1	1
				65.0864	0.31	0	NA
				71.5052	0.31	0	NA
				34.0814	0.31	0	NA
				71.2977	0.31	0	NA
				51.617	0.31	0	NA
				86.2177	0.31	0	NA
				81.3574	0.31	1	1
				39.1325	0.31	0	NA
				60.4325	0.31	0	NA
				40.9502	0.31	0	NA
				41.2681	0.31	0	NA
				60.019	0.31	1	1
				36.9534	0.31	0	NA
				50.4314	0.31	0	NA
				87.5693	0.31	0	NA
				63.0799	0.31	0	NA
				46.2945	0.31	0	NA
				58.1068	0.31	1	1
				33.5918	0.31	0	NA
				46.1393	0.31	0	NA
				34.9614	0.31	2	0
				50.539	0.31	0	NA
				88.9542	0.31	0	NA
				69.5227	0.31	0	NA
				62.949	0.31	0	NA
				60.6783	0.31	0	NA
				36.0291	0.31	0	NA
				58.1841	0.31	0	NA
				36.0349	0.31	1	1
				57.7772	0.31	0	NA
				51.3724	0.31	0	NA
				49.526	0.31	0	NA
				85.8954	0.31	1	1
				33.7749	0.31	0	NA
				73.4176	0.31	2	0.5
				72.4833	0.31	0	NA
				56.7031	0.31	0	NA
				46.7581	0.31	1	0
				75.8477	0.31	0	NA
				53.4177	0.31	0	NA
				50.4032	0.31	0	NA
				54.5639	0.31	0	NA
				30.3603	0.31	0	NA
				31.3802	0.31	0	NA
				59.0304	0.31	0	NA
				48.006	0.31	0	NA
				80.0281	0.31	1	1
				54.7172	0.31	0	NA
				85.7021	0.31	1	1
				62.6764	0.31	0	NA
				50.7582	0.31	0	NA
				66.241	0.31	0	NA
				75.129	0.31	0	NA
				59.3151	0.31	0	NA

## Sheet: Fig. 2g
Source Data for Gonzalez-Lozano et al, 2025: EndoMAP.v1, a Structural Protein Complex Landscape of Human Early Endosomes
Fig. 2g				AF-M SPOC	AF-M ipTM	Match DSSO cross-links
				0	0.16	<50% cross-links in range
				0	0.11	<50% cross-links in range
				0	0.18	<50% cross-links in range
				0	0.15	<50% cross-links in range
				0	0.19	<50% cross-links in range
				0	0.18	<50% cross-links in range
				0	0.35	<50% cross-links in range
				0	0.24	<50% cross-links in range
				0	0.22	<50% cross-links in range
				0	0.2	<50% cross-links in range
				0	0.3	<50% cross-links in range
				0	0.26	<50% cross-links in range
				0	0.2	<50% cross-links in range
				0	0.33	<50% cross-links in range
				0	0.36	<50% cross-links in range
				0	0.16	<50% cross-links in range
				0	0.17	<50% cross-links in range
				0	0.19	<50% cross-links in range
				0	0.15	<50% cross-links in range
				0	0.17	<50% cross-links in range
				0	0.21	<50% cross-links in range
				0	0.21	<50% cross-links in range
				0	0.17	<50% cross-links in range
				0	0.2	<50% cross-links in range
				0	0.16	<50% cross-links in range
				0	0.19	<50% cross-links in range
				0	0.2	<50% cross-links in range
				0	0.31	<50% cross-links in range
				0	0.21	<50% cross-links in range
				0	0.16	<50% cross-links in range
				0	0.19	<50% cross-links in range
				0	0.14	<50% cross-links in range
				0	0.16	<50% cross-links in range
				0	0.35	<50% cross-links in range
				0	0.2	<50% cross-links in range
				0	0.23	<50% cross-links in range
				0	0.25	<50% cross-links in range
				0	0.2	<50% cross-links in range
				0	0.2	<50% cross-links in range
				0	0.22	<50% cross-links in range
				0	0.18	<50% cross-links in range
				0	0.16	<50% cross-links in range
				0	0.23	<50% cross-links in range
				0	0.23	<50% cross-links in range
				0	0.21	<50% cross-links in range
				0	0.14	<50% cross-links in range
				0	0.12	<50% cross-links in range
				0	0.22	<50% cross-links in range
				0	0.16	<50% cross-links in range
				0	0.2	<50% cross-links in range
				0	0.2	<50% cross-links in range
				0	0.18	<50% cross-links in range
				0	0.23	<50% cross-links in range
				0	0.21	<50% cross-links in range
				0	0.19	<50% cross-links in range
				0	0.2	<50% cross-links in range
				0	0.21	<50% cross-links in range
				0	0.23	<50% cross-links in range
				0	0.21	<50% cross-links in range
				0	0.35	<50% cross-links in range
				0	0.14	<50% cross-links in range
				0	0.24	<50% cross-links in range
				0	0.35	<50% cross-links in range
				0	0.19	<50% cross-links in range
				0	0.18	<50% cross-links in range
				0	0.15	<50% cross-links in range
				0	0.2	<50% cross-links in range
				0	0.2	<50% cross-links in range
				0	0.22	<50% cross-links in range
				0	0.21	<50% cross-links in range
				0	0.17	<50% cross-links in range
				0	0.18	<50% cross-links in range
				0	0.18	<50% cross-links in range
				0	0.35	<50% cross-links in range
				0	0.19	<50% cross-links in range
				0	0.26	<50% cross-links in range
				0	0.18	<50% cross-links in range
				0	0.23	<50% cross-links in range
				0	0.18	<50% cross-links in range
				0	0.09	<50% cross-links in range
				0	0.2	<50% cross-links in range
				0	0.22	<50% cross-links in range
				0	0.32	<50% cross-links in range
				0	0.19	<50% cross-links in range
				0	0.14	<50% cross-links in range
				0	0.18	<50% cross-links in range
				0	0.25	<50% cross-links in range
				0	0.28	<50% cross-links in range
				0	0.18	<50% cross-links in range
				0	0.27	<50% cross-links in range
				0	0.21	<50% cross-links in range
				0	0.16	<50% cross-links in range
				0	0.25	<50% cross-links in range
				0	0.21	<50% cross-links in range
				0	0.18	<50% cross-links in range
				0	0.22	<50% cross-links in range
				0	0.28	<50% cross-links in range
				0	0.16	<50% cross-links in range
				0	0.15	<50% cross-links in range
				0	0.16	<50% cross-links in range
				0	0.2	<50% cross-links in range
				0	0.27	<50% cross-links in range
				0	0.17	<50% cross-links in range
				0	0.26	<50% cross-links in range
				0	0.25	<50% cross-links in range
				0	0.13	<50% cross-links in range
				0	0.18	<50% cross-links in range
				0	0.21	<50% cross-links in range
				0	0.15	<50% cross-links in range
				0	0.14	<50% cross-links in range
				0	0.13	<50% cross-links in range
				0	0.24	<50% cross-links in range
				0	0.23	<50% cross-links in range
				0	0.25	<50% cross-links in range
				0	0.2	<50% cross-links in range
				0	0.16	<50% cross-links in range
				0	0.15	<50% cross-links in range
				0	0.17	<50% cross-links in range
				0	0.17	<50% cross-links in range
				0	0.16	<50% cross-links in range
				0	0.19	<50% cross-links in range
				0	0.2	<50% cross-links in range
				0	0.25	<50% cross-links in range
				0	0.24	<50% cross-links in range
				0	0.21	<50% cross-links in range
				0	0.17	<50% cross-links in range
				0	0.2	<50% cross-links in range
				0	0.19	<50% cross-links in range
				0	0.18	<50% cross-links in range
				0	0.18	<50% cross-links in range
				0	0.24	<50% cross-links in range
				0	0.19	<50% cross-links in range
				0	0.21	<50% cross-links in range
				0	0.26	<50% cross-links in range
				0	0.21	<50% cross-links in range
				0	0.26	<50% cross-links in range
				0	0.25	<50% cross-links in range
				0	0.22	<50% cross-links in range
				0	0.19	<50% cross-links in range
				0	0.25	<50% cross-links in range
				0	0.24	<50% cross-links in range
				0	0.23	<50% cross-links in range
				0	0.18	<50% cross-links in range
				0	0.19	<50% cross-links in range
				0	0.2	<50% cross-links in range
				0	0.17	<50% cross-links in range
				0	0.27	<50% cross-links in range
				0	0.26	<50% cross-links in range
				0	0.22	<50% cross-links in range
				0	0.26	<50% cross-links in range
				0	0.27	<50% cross-links in range
				0	0.22	<50% cross-links in range
				0	0.19	<50% cross-links in range
				0	0.21	<50% cross-links in range
				0	0.19	<50% cross-links in range
				0	0.19	<50% cross-links in range
				0	0.17	<50% cross-links in range
				0	0.16	<50% cross-links in range
				0	0.31	<50% cross-links in range
				0	0.38	<50% cross-links in range
				0	0.16	<50% cross-links in range
				0	0.16	<50% cross-links in range
				0	0.2	<50% cross-links in range
				0	0.18	<50% cross-links in range
				0	0.18	<50% cross-links in range
				0	0.27	<50% cross-links in range
				0	0.2	<50% cross-links in range
				0	0.19	<50% cross-links in range
				0	0.26	<50% cross-links in range
				0	0.25	<50% cross-links in range
				0	0.23	<50% cross-links in range
				0	0.19	<50% cross-links in range
				0	0.16	<50% cross-links in range
				0	0.16	<50% cross-links in range
				0	0.17	<50% cross-links in range
				0	0.26	<50% cross-links in range
				0	0.28	<50% cross-links in range
				0	0.2	<50% cross-links in range
				0	0.16	<50% cross-links in range
				0	0.12	<50% cross-links in range
				0	0.28	<50% cross-links in range
				0	0.27	<50% cross-links in range
				0	0.25	<50% cross-links in range
				0	0.28	<50% cross-links in range
				0	0.3	<50% cross-links in range
				0	0.32	<50% cross-links in range
				0	0.2	<50% cross-links in range
				0	0.23	<50% cross-links in range
				0	0.2	<50% cross-links in range
				0	0.21	<50% cross-links in range
				0	0.15	<50% cross-links in range
				0	0.21	<50% cross-links in range
				0	0.18	<50% cross-links in range
				0	0.27	<50% cross-links in range
				0	0.26	<50% cross-links in range
				0	0.29	<50% cross-links in range
				0	0.24	<50% cross-links in range
				0	0.26	<50% cross-links in range
				0	0.23	<50% cross-links in range
				0	0.24	<50% cross-links in range
				0	0.24	<50% cross-links in range
				0	0.25	<50% cross-links in range
				0	0.25	<50% cross-links in range
				0	0.24	<50% cross-links in range
				0	0.19	<50% cross-links in range
				0	0.24	<50% cross-links in range
				0	0.22	<50% cross-links in range
				0	0.26	<50% cross-links in range
				0	0.25	<50% cross-links in range
				0	0.19	<50% cross-links in range
				0	0.21	<50% cross-links in range
				0	0.19	<50% cross-links in range
				0	0.22	<50% cross-links in range
				0	0.14	<50% cross-links in range
				0	0.15	<50% cross-links in range
				0	0.25	<50% cross-links in range
				0	0.13	<50% cross-links in range
				0	0.12	<50% cross-links in range
				0	0.13	<50% cross-links in range
				0	0.31	<50% cross-links in range
				0	0.23	<50% cross-links in range
				0	0.11	<50% cross-links in range
				0	0.08	<50% cross-links in range
				0	0.07	<50% cross-links in range
				0	0.11	<50% cross-links in range
				0	0.23	<50% cross-links in range
				0	0.11	<50% cross-links in range
				0	0.31	<50% cross-links in range
				0	0.16	<50% cross-links in range
				0	0.26	<50% cross-links in range
				0	0.14	<50% cross-links in range
				0	0.28	<50% cross-links in range
				0	0.18	<50% cross-links in range
				0	0.15	<50% cross-links in range
				0	0.17	<50% cross-links in range
				0	0.24	<50% cross-links in range
				0	0.16	<50% cross-links in range
				0	0.16	<50% cross-links in range
				0	0.22	<50% cross-links in range
				0	0.19	<50% cross-links in range
				0	0.12	<50% cross-links in range
				0	0.2	<50% cross-links in range
				0	0.23	<50% cross-links in range
				0	0.31	<50% cross-links in range
				0	0.22	<50% cross-links in range
				0	0.24	<50% cross-links in range
				0	0.24	<50% cross-links in range
				0	0.2	<50% cross-links in range
				0	0.27	<50% cross-links in range
				0	0.13	<50% cross-links in range
				0	0.23	<50% cross-links in range
				0	0.22	<50% cross-links in range
				0	0.2	<50% cross-links in range
				0	0.22	<50% cross-links in range
				0	0.27	<50% cross-links in range
				0	0.22	<50% cross-links in range
				0	0.17	<50% cross-links in range
				0	0.19	<50% cross-links in range
				0	0.18	<50% cross-links in range
				0	0.17	<50% cross-links in range
				0	0.14	<50% cross-links in range
				0	0.22	<50% cross-links in range
				0	0.27	<50% cross-links in range
				0	0.16	<50% cross-links in range
				0	0.13	<50% cross-links in range
				0	0.16	<50% cross-links in range
				0	0.26	<50% cross-links in range
				0	0.29	<50% cross-links in range
				0	0.29	<50% cross-links in range
				0	0.24	<50% cross-links in range
				0	0.23	<50% cross-links in range
				0	0.24	<50% cross-links in range
				0	0.24	<50% cross-links in range
				0	0.19	<50% cross-links in range
				0	0.2	<50% cross-links in range
				0	0.22	<50% cross-links in range
				0	0.14	<50% cross-links in range
				0	0.26	<50% cross-links in range
				0	0.25	<50% cross-links in range
				0	0.16	<50% cross-links in range
				0	0.24	<50% cross-links in range
				0	0.13	<50% cross-links in range
				0	0.28	<50% cross-links in range
				0	0.17	<50% cross-links in range
				0	0.18	<50% cross-links in range
				0	0.18	<50% cross-links in range
				0	0.15	<50% cross-links in range
				0	0.26	<50% cross-links in range
				0	0.15	<50% cross-links in range
				0	0.26	<50% cross-links in range
				0	0.31	<50% cross-links in range
				0	0.34	<50% cross-links in range
				0	0.21	<50% cross-links in range
				0	0.15	<50% cross-links in range
				0	0.13	<50% cross-links in range
				0	0.32	<50% cross-links in range
				0	0.18	<50% cross-links in range
				0	0.27	<50% cross-links in range
				0	0.28	<50% cross-links in range
				0	0.27	<50% cross-links in range
				0	0.21	<50% cross-links in range
				0	0.24	<50% cross-links in range
				0	0.19	<50% cross-links in range
				0	0.48	<50% cross-links in range
				0	0.18	<50% cross-links in range
				0	0.3	<50% cross-links in range
				0	0.27	<50% cross-links in range
				0	0.14	<50% cross-links in range
				0	0.18	<50% cross-links in range
				0	0.32	<50% cross-links in range
				0	0.25	<50% cross-links in range
				0	0.14	<50% cross-links in range
				0	0.25	<50% cross-links in range
				0	0.26	<50% cross-links in range
				0	0.27	<50% cross-links in range
				0	0.23	<50% cross-links in range
				0	0.15	<50% cross-links in range
				0	0.25	<50% cross-links in range
				0	0.32	<50% cross-links in range
				0	0.22	<50% cross-links in range
				0	0.13	<50% cross-links in range
				0	0.21	<50% cross-links in range
				0	0.29	<50% cross-links in range
				0	0.12	<50% cross-links in range
				0	0.26	<50% cross-links in range
				0	0.22	<50% cross-links in range
				0	0.13	<50% cross-links in range
				0	0.27	<50% cross-links in range
				0	0.25	<50% cross-links in range
				0	0.21	<50% cross-links in range
				0	0.34	<50% cross-links in range
				0	0.26	<50% cross-links in range
				0	0.36	<50% cross-links in range
				0	0.21	<50% cross-links in range
				0	0.19	<50% cross-links in range
				0	0.22	<50% cross-links in range
				0	0.2	<50% cross-links in range
				0	0.17	<50% cross-links in range
				0	0.21	<50% cross-links in range
				0	0.3	<50% cross-links in range
				0	0.19	<50% cross-links in range
				0	0.15	<50% cross-links in range
				0	0.24	<50% cross-links in range
				0	0.41	<50% cross-links in range
				0	0.15	<50% cross-links in range
				0	0.21	<50% cross-links in range
				0	0.14	<50% cross-links in range
				0	0.15	<50% cross-links in range
				0	0.13	<50% cross-links in range
				0	0.25	<50% cross-links in range
				0	0.24	<50% cross-links in range
				0	0.27	<50% cross-links in range
				0	0.19	<50% cross-links in range
				0	0.29	<50% cross-links in range
				0	0.17	<50% cross-links in range
				0	0.2	<50% cross-links in range
				0	0.24	<50% cross-links in range
				0	0.29	<50% cross-links in range
				0	0.16	<50% cross-links in range
				0	0.17	<50% cross-links in range
				0	0.15	<50% cross-links in range
				0	0.18	<50% cross-links in range
				0	0.19	<50% cross-links in range
				0	0.11	<50% cross-links in range
				0	0.19	<50% cross-links in range
				0	0.19	<50% cross-links in range
				0	0.21	<50% cross-links in range
				0	0.13	<50% cross-links in range
				0	0.18	<50% cross-links in range
				0	0.56	<50% cross-links in range
				0	0.15	<50% cross-links in range
				0	0.18	<50% cross-links in range
				0	0.34	<50% cross-links in range
				0	0.2	<50% cross-links in range
				0	0.19	<50% cross-links in range
				0	0.26	<50% cross-links in range
				0	0.2	<50% cross-links in range
				0	0.16	<50% cross-links in range
				0	0.2	<50% cross-links in range
				0	0.25	<50% cross-links in range
				0	0.18	<50% cross-links in range
				0	0.21	<50% cross-links in range
				0	0.15	<50% cross-links in range
				0	0.22	<50% cross-links in range
				0	0.16	<50% cross-links in range
				0	0.18	<50% cross-links in range
				0	0.16	<50% cross-links in range
				0	0.09	<50% cross-links in range
				0	0.13	<50% cross-links in range
				0	0.25	<50% cross-links in range
				0	0.18	<50% cross-links in range
				0	0.24	<50% cross-links in range
				0	0.15	<50% cross-links in range
				0	0.25	<50% cross-links in range
				0	0.23	<50% cross-links in range
				0	0.25	<50% cross-links in range
				0	0.27	<50% cross-links in range
				0	0.18	<50% cross-links in range
				0	0.27	<50% cross-links in range
				0	0.24	<50% cross-links in range
				0	0.25	<50% cross-links in range
				0	0.09	<50% cross-links in range
				0	0.22	<50% cross-links in range
				0	0.17	<50% cross-links in range
				0	0.15	<50% cross-links in range
				0	0.22	<50% cross-links in range
				0	0.26	<50% cross-links in range
				0	0.12	<50% cross-links in range
				0	0.3	<50% cross-links in range
				0	0.2	<50% cross-links in range
				0	0.21	<50% cross-links in range
				0	0.23	<50% cross-links in range
				0	0.18	<50% cross-links in range
				0	0.26	<50% cross-links in range
				0	0.18	<50% cross-links in range
				0	0.25	<50% cross-links in range
				0	0.2	<50% cross-links in range
				0	0.2	<50% cross-links in range
				0	0.17	<50% cross-links in range
				0	0.28	<50% cross-links in range
				0	0.24	<50% cross-links in range
				0	0.24	<50% cross-links in range
				0	0.19	<50% cross-links in range
				0	0.24	<50% cross-links in range
				0	0.28	<50% cross-links in range
				0	0.22	<50% cross-links in range
				0	0.21	<50% cross-links in range
				0	0.23	<50% cross-links in range
				0	0.29	<50% cross-links in range
				0	0.15	<50% cross-links in range
				0	0.23	<50% cross-links in range
				0	0.24	<50% cross-links in range
				0	0.21	<50% cross-links in range
				0	0.15	<50% cross-links in range
				0	0.18	<50% cross-links in range
				0	0.24	<50% cross-links in range
				0	0.18	<50% cross-links in range
				0	0.21	<50% cross-links in range
				0	0.19	<50% cross-links in range
				0	0.31	<50% cross-links in range
				0	0.17	<50% cross-links in range
				0	0.25	<50% cross-links in range
				0	0.16	<50% cross-links in range
				0	0.29	<50% cross-links in range
				0	0.2	<50% cross-links in range
				0	0.35	<50% cross-links in range
				0	0.26	<50% cross-links in range
				0	0.19	<50% cross-links in range
				0	0.21	<50% cross-links in range
				0	0.19	<50% cross-links in range
				0	0.16	<50% cross-links in range
				0	0.16	<50% cross-links in range
				0	0.34	<50% cross-links in range
				0	0.13	<50% cross-links in range
				0	0.37	<50% cross-links in range
				0	0.23	<50% cross-links in range
				0	0.3	<50% cross-links in range
				0	0.27	<50% cross-links in range
				0	0.15	<50% cross-links in range
				0	0.2	<50% cross-links in range
				0	0.15	<50% cross-links in range
				0	0.16	<50% cross-links in range
				0	0.27	<50% cross-links in range
				0	0.12	<50% cross-links in range
				0	0.16	<50% cross-links in range
				0	0.22	<50% cross-links in range
				0	0.26	<50% cross-links in range
				0	0.16	<50% cross-links in range
				0	0.19	<50% cross-links in range
				0	0.15	<50% cross-links in range
				0	0.17	<50% cross-links in range
				0	0.16	<50% cross-links in range
				0	0.2	<50% cross-links in range
				0	0.13	<50% cross-links in range
				0	0.18	<50% cross-links in range
				0	0.23	<50% cross-links in range
				0	0.16	<50% cross-links in range
				0	0.12	<50% cross-links in range
				0	0.14	<50% cross-links in range
				0	0.18	<50% cross-links in range
				0	0.18	<50% cross-links in range
				0	0.19	<50% cross-links in range
				0	0.19	<50% cross-links in range
				0	0.14	<50% cross-links in range
				0	0.17	<50% cross-links in range
				0	0.32	<50% cross-links in range
				0	0.13	<50% cross-links in range
				0	0.15	<50% cross-links in range
				0	0.27	<50% cross-links in range
				0	0.36	<50% cross-links in range
				0	0.17	<50% cross-links in range
				0	0.19	<50% cross-links in range
				0	0.12	<50% cross-links in range
				0	0.09	<50% cross-links in range
				0	0.13	<50% cross-links in range
				0	0.17	<50% cross-links in range
				0	0.07	<50% cross-links in range
				0	0.19	<50% cross-links in range
				0	0.19	<50% cross-links in range
				0	0.2	<50% cross-links in range
				0	0.28	<50% cross-links in range
				0	0.25	<50% cross-links in range
				0	0.22	<50% cross-links in range
				0	0.21	<50% cross-links in range
				0	0.23	<50% cross-links in range
				0	0.2	<50% cross-links in range
				0	0.24	<50% cross-links in range
				0	0.18	<50% cross-links in range
				0	0.2	<50% cross-links in range
				0	0.19	<50% cross-links in range
				0	0.35	<50% cross-links in range
				0	0.26	<50% cross-links in range
				0	0.18	<50% cross-links in range
				0	0.18	<50% cross-links in range
				0	0.26	<50% cross-links in range
				0	0.26	<50% cross-links in range
				0	0.16	<50% cross-links in range
				0	0.25	<50% cross-links in range
				0	0.19	<50% cross-links in range
				0	0.14	<50% cross-links in range
				0	0.15	<50% cross-links in range
				0	0.23	<50% cross-links in range
				0	0.19	<50% cross-links in range
				0	0.22	<50% cross-links in range
				0	0.2	<50% cross-links in range
				0	0.19	<50% cross-links in range
				0	0.21	<50% cross-links in range
				0	0.17	<50% cross-links in range
				0	0.23	<50% cross-links in range
				0	0.19	<50% cross-links in range
				0	0.16	<50% cross-links in range
				0	0.42	<50% cross-links in range
				0	0.31	<50% cross-links in range
				0	0.21	<50% cross-links in range
				0	0.11	<50% cross-links in range
				0	0.15	<50% cross-links in range
				0	0.22	<50% cross-links in range
				0	0.19	<50% cross-links in range
				0	0.21	<50% cross-links in range
				0	0.17	<50% cross-links in range
				0	0.2	<50% cross-links in range
				0	0.19	<50% cross-links in range
				0	0.13	<50% cross-links in range
				0	0.19	<50% cross-links in range
				0	0.21	<50% cross-links in range
				0	0.19	<50% cross-links in range
				0	0.19	<50% cross-links in range
				0	0.17	<50% cross-links in range
				0	0.22	<50% cross-links in range
				0	0.24	<50% cross-links in range
				0	0.17	<50% cross-links in range
				0	0.16	<50% cross-links in range
				0	0.19	<50% cross-links in range
				0	0.13	<50% cross-links in range
				0	0.18	<50% cross-links in range
				0	0.16	<50% cross-links in range
				0	0.13	<50% cross-links in range
				0	0.22	<50% cross-links in range
				0	0.24	<50% cross-links in range
				0	0.23	<50% cross-links in range
				0	0.42	<50% cross-links in range
				0	0.21	<50% cross-links in range
				0	0.24	<50% cross-links in range
				0	0.18	<50% cross-links in range
				0	0.13	<50% cross-links in range
				0	0.34	<50% cross-links in range
				0	0.19	<50% cross-links in range
				0	0.16	<50% cross-links in range
				0	0.16	<50% cross-links in range
				0	0.32	<50% cross-links in range
				0	0.29	<50% cross-links in range
				0	0.14	<50% cross-links in range
				0	0.25	<50% cross-links in range
				0	0.28	<50% cross-links in range
				0	0.19	<50% cross-links in range
				0	0.24	<50% cross-links in range
				0	0.28	<50% cross-links in range
				0	0.29	<50% cross-links in range
				0	0.45	<50% cross-links in range
				0	0.27	<50% cross-links in range
				0	0.34	<50% cross-links in range
				0	0.22	<50% cross-links in range
				0	0.38	<50% cross-links in range
				0	0.17	<50% cross-links in range
				0	0.3	<50% cross-links in range
				0	0.27	<50% cross-links in range
				0	0.2	<50% cross-links in range
				0	0.26	<50% cross-links in range
				0	0.24	<50% cross-links in range
				0	0.34	<50% cross-links in range
				0	0.24	<50% cross-links in range
				0	0.34	<50% cross-links in range
				0	0.32	<50% cross-links in range
				0	0.22	<50% cross-links in range
				0	0.38	<50% cross-links in range
				0.01	0.26	<50% cross-links in range
				0.01	0.5	<50% cross-links in range
				0.01	0.23	<50% cross-links in range
				0.01	0.16	<50% cross-links in range
				0.01	0.37	<50% cross-links in range
				0.01	0.62	<50% cross-links in range
				0.01	0.45	<50% cross-links in range
				0.011	0.28	<50% cross-links in range
				0.011	0.28	<50% cross-links in range
				0.011	0.42	<50% cross-links in range
				0.011	0.2	<50% cross-links in range
				0.011	0.48	<50% cross-links in range
				0.011	0.41	<50% cross-links in range
				0.011	0.69	<50% cross-links in range
				0.012	0.22	<50% cross-links in range
				0.012	0.39	<50% cross-links in range
				0.012	0.22	<50% cross-links in range
				0.012	0.54	<50% cross-links in range
				0.012	0.36	<50% cross-links in range
				0.012	0.36	<50% cross-links in range
				0.012	0.38	<50% cross-links in range
				0.012	0.2	<50% cross-links in range
				0.013	0.28	<50% cross-links in range
				0.013	0.25	<50% cross-links in range
				0.013	0.42	<50% cross-links in range
				0.013	0.35	<50% cross-links in range
				0.013	0.2	<50% cross-links in range
				0.013	0.43	<50% cross-links in range
				0.014	0.27	<50% cross-links in range
				0.014	0.48	<50% cross-links in range
				0.014	0.21	<50% cross-links in range
				0.014	0.4	<50% cross-links in range
				0.015	0.25	<50% cross-links in range
				0.015	0.51	<50% cross-links in range
				0.015	0.56	<50% cross-links in range
				0.016	0.35	<50% cross-links in range
				0.016	0.56	<50% cross-links in range
				0.016	0.2	<50% cross-links in range
				0.016	0.24	<50% cross-links in range
				0.016	0.39	<50% cross-links in range
				0.016	0.31	<50% cross-links in range
				0.016	0.4	<50% cross-links in range
				0.016	0.65	<50% cross-links in range
				0.016	0.19	<50% cross-links in range
				0.017	0.36	<50% cross-links in range
				0.017	0.35	<50% cross-links in range
				0.017	0.65	<50% cross-links in range
				0.017	0.66	<50% cross-links in range
				0.018	0.38	<50% cross-links in range
				0.018	0.76	<50% cross-links in range
				0.019	0.41	<50% cross-links in range
				0.023	0.45	<50% cross-links in range
				0.024	0.53	<50% cross-links in range
				0.024	0.27	<50% cross-links in range
				0.026	0.73	<50% cross-links in range
				0.026	0.49	<50% cross-links in range
				0.027	0.42	<50% cross-links in range
				0.03	0.49	<50% cross-links in range
				0.032	0.5	<50% cross-links in range
				0.033	0.28	<50% cross-links in range
				0.034	0.5	<50% cross-links in range
				0.035	0.58	<50% cross-links in range
				0.035	0.55	<50% cross-links in range
				0.041	0.26	<50% cross-links in range
				0.043	0.21	<50% cross-links in range
				0.045	0.26	<50% cross-links in range
				0.046	0.29	<50% cross-links in range
				0.047	0.35	<50% cross-links in range
				0.048	0.7	<50% cross-links in range
				0.048	0.26	<50% cross-links in range
				0.054	0.39	<50% cross-links in range
				0.058	0.56	<50% cross-links in range
				0.058	0.44	<50% cross-links in range
				0.059	0.6	<50% cross-links in range
				0.06	0.32	<50% cross-links in range
				0.06	0.37	<50% cross-links in range
				0.067	0.44	<50% cross-links in range
				0.068	0.43	<50% cross-links in range
				0.074	0.33	<50% cross-links in range
				0.076	0.27	<50% cross-links in range
				0.082	0.28	<50% cross-links in range
				0.083	0.27	<50% cross-links in range
				0.084	0.37	<50% cross-links in range
				0.087	0.53	<50% cross-links in range
				0.095	0.41	<50% cross-links in range
				0.097	0.8	<50% cross-links in range
				0.099	0.52	<50% cross-links in range
				0.11	0.39	<50% cross-links in range
				0.134	0.43	<50% cross-links in range
				0.144	0.65	<50% cross-links in range
				0.152	0.66	<50% cross-links in range
				0.155	0.3	<50% cross-links in range
				0.158	0.42	<50% cross-links in range
				0.167	0.58	<50% cross-links in range
				0.177	0.26	<50% cross-links in range
				0.248	0.57	<50% cross-links in range
				0.333	0.37	<50% cross-links in range
				0.338	0.34	<50% cross-links in range
				0.339	0.36	<50% cross-links in range
				0.339	0.4	<50% cross-links in range
				0.375	0.62	<50% cross-links in range
				0.387	0.2	<50% cross-links in range
				0.408	0.72	<50% cross-links in range
				0.412	0.28	<50% cross-links in range
				0.422	0.31	<50% cross-links in range
				0.456	0.22	<50% cross-links in range
				0.466	0.17	<50% cross-links in range
				0.488	0.45	<50% cross-links in range
				0.515	0.24	<50% cross-links in range
				0.518	0.38	<50% cross-links in range
				0.532	0.28	<50% cross-links in range
				0.533	0.76	<50% cross-links in range
				0.536	0.27	<50% cross-links in range
				0.543	0.15	<50% cross-links in range
				0.554	0.41	<50% cross-links in range
				0.569	0.21	<50% cross-links in range
				0.585	0.73	<50% cross-links in range
				0.592	0.27	<50% cross-links in range
				0.604	0.26	<50% cross-links in range
				0.613	0.75	<50% cross-links in range
				0.616	0.3	<50% cross-links in range
				0.62	0.24	<50% cross-links in range
				0.625	0.34	<50% cross-links in range
				0.628	0.23	<50% cross-links in range
				0.632	0.74	<50% cross-links in range
				0.633	0.31	<50% cross-links in range
				0.681	0.3	<50% cross-links in range
				0.692	0.18	<50% cross-links in range
				0.7	0.93	<50% cross-links in range
				0.719	0.2	<50% cross-links in range
				0.721	0.44	<50% cross-links in range
				0.723	0.74	<50% cross-links in range
				0.735	0.24	<50% cross-links in range
				0.739	0.42	<50% cross-links in range
				0.74	0.82	<50% cross-links in range
				0.741	0.8	<50% cross-links in range
				0.745	0.43	<50% cross-links in range
				0.771	0.34	<50% cross-links in range
				0.775	0.22	<50% cross-links in range
				0.78	0.17	<50% cross-links in range
				0.784	0.24	<50% cross-links in range
				0.785	0.77	<50% cross-links in range
				0.785	0.66	<50% cross-links in range
				0.787	0.32	<50% cross-links in range
				0.801	0.31	<50% cross-links in range
				0.805	0.3	<50% cross-links in range
				0.823	0.47	<50% cross-links in range
				0.836	0.74	<50% cross-links in range
				0.842	0.35	<50% cross-links in range
				0.87	0.84	<50% cross-links in range
				0.9	0.74	<50% cross-links in range
				0.925	0.67	<50% cross-links in range
				0.93	0.62	<50% cross-links in range
				0.936	0.51	<50% cross-links in range
				0.941	0.31	<50% cross-links in range
				0.943	0.35	<50% cross-links in range
				0.949	0.81	<50% cross-links in range
				0.951	0.83	<50% cross-links in range
				0.96	0.76	<50% cross-links in range
				0.964	0.76	<50% cross-links in range
				0.972	0.68	<50% cross-links in range
				0.975	0.39	<50% cross-links in range
				0.979	0.4	<50% cross-links in range
				0.983	0.86	<50% cross-links in range
				0.987	0.45	<50% cross-links in range
				0.99	0.6	<50% cross-links in range
				0.991	0.54	<50% cross-links in range
				0.998	0.82	<50% cross-links in range
				0.998	0.93	<50% cross-links in range
				0.999	0.7	<50% cross-links in range
				0.999	0.83	<50% cross-links in range
				1	0.92	<50% cross-links in range
				1	0.82	<50% cross-links in range
				1	0.88	<50% cross-links in range
				1	0.86	<50% cross-links in range
				1	0.72	<50% cross-links in range
				0	0.18	>50% cross-links in range
				0	0.25	>50% cross-links in range
				0	0.24	>50% cross-links in range
				0	0.18	>50% cross-links in range
				0	0.37	>50% cross-links in range
				0	0.22	>50% cross-links in range
				0	0.23	>50% cross-links in range
				0	0.12	>50% cross-links in range
				0	0.35	>50% cross-links in range
				0	0.18	>50% cross-links in range
				0	0.25	>50% cross-links in range
				0	0.19	>50% cross-links in range
				0	0.29	>50% cross-links in range
				0	0.16	>50% cross-links in range
				0	0.14	>50% cross-links in range
				0	0.22	>50% cross-links in range
				0	0.18	>50% cross-links in range
				0	0.22	>50% cross-links in range
				0	0.21	>50% cross-links in range
				0	0.24	>50% cross-links in range
				0	0.16	>50% cross-links in range
				0	0.16	>50% cross-links in range
				0	0.16	>50% cross-links in range
				0	0.19	>50% cross-links in range
				0	0.51	>50% cross-links in range
				0	0.18	>50% cross-links in range
				0	0.3	>50% cross-links in range
				0	0.17	>50% cross-links in range
				0	0.2	>50% cross-links in range
				0	0.19	>50% cross-links in range
				0	0.16	>50% cross-links in range
				0	0.15	>50% cross-links in range
				0	0.11	>50% cross-links in range
				0	0.16	>50% cross-links in range
				0	0.42	>50% cross-links in range
				0	0.14	>50% cross-links in range
				0	0.21	>50% cross-links in range
				0	0.29	>50% cross-links in range
				0	0.19	>50% cross-links in range
				0	0.15	>50% cross-links in range
				0	0.15	>50% cross-links in range
				0	0.3	>50% cross-links in range
				0	0.22	>50% cross-links in range
				0	0.11	>50% cross-links in range
				0	0.25	>50% cross-links in range
				0	0.19	>50% cross-links in range
				0	0.23	>50% cross-links in range
				0	0.15	>50% cross-links in range
				0	0.2	>50% cross-links in range
				0	0.37	>50% cross-links in range
				0	0.18	>50% cross-links in range
				0	0.16	>50% cross-links in range
				0	0.19	>50% cross-links in range
				0	0.24	>50% cross-links in range
				0	0.15	>50% cross-links in range
				0	0.17	>50% cross-links in range
				0	0.25	>50% cross-links in range
				0	0.19	>50% cross-links in range
				0	0.2	>50% cross-links in range
				0	0.16	>50% cross-links in range
				0	0.28	>50% cross-links in range
				0	0.42	>50% cross-links in range
				0	0.18	>50% cross-links in range
				0	0.13	>50% cross-links in range
				0	0.13	>50% cross-links in range
				0	0.27	>50% cross-links in range
				0	0.18	>50% cross-links in range
				0	0.23	>50% cross-links in range
				0	0.24	>50% cross-links in range
				0	0.12	>50% cross-links in range
				0	0.14	>50% cross-links in range
				0	0.17	>50% cross-links in range
				0	0.11	>50% cross-links in range
				0	0.22	>50% cross-links in range
				0	0.13	>50% cross-links in range
				0	0.12	>50% cross-links in range
				0	0.23	>50% cross-links in range
				0	0.35	>50% cross-links in range
				0	0.19	>50% cross-links in range
				0	0.12	>50% cross-links in range
				0	0.25	>50% cross-links in range
				0	0.16	>50% cross-links in range
				0	0.25	>50% cross-links in range
				0	0.1	>50% cross-links in range
				0	0.2	>50% cross-links in range
				0	0.24	>50% cross-links in range
				0	0.13	>50% cross-links in range
				0	0.19	>50% cross-links in range
				0	0.24	>50% cross-links in range
				0	0.33	>50% cross-links in range
				0	0.21	>50% cross-links in range
				0	0.21	>50% cross-links in range
				0	0.39	>50% cross-links in range
				0	0.16	>50% cross-links in range
				0	0.34	>50% cross-links in range
				0	0.19	>50% cross-links in range
				0	0.13	>50% cross-links in range
				0.01	0.6	>50% cross-links in range
				0.011	0.44	>50% cross-links in range
				0.011	0.48	>50% cross-links in range
				0.012	0.19	>50% cross-links in range
				0.012	0.24	>50% cross-links in range
				0.012	0.16	>50% cross-links in range
				0.014	0.29	>50% cross-links in range
				0.015	0.52	>50% cross-links in range
				0.015	0.5	>50% cross-links in range
				0.017	0.41	>50% cross-links in range
				0.017	0.45	>50% cross-links in range
				0.021	0.59	>50% cross-links in range
				0.022	0.28	>50% cross-links in range
				0.031	0.35	>50% cross-links in range
				0.033	0.27	>50% cross-links in range
				0.034	0.28	>50% cross-links in range
				0.034	0.57	>50% cross-links in range
				0.041	0.59	>50% cross-links in range
				0.041	0.46	>50% cross-links in range
				0.043	0.3	>50% cross-links in range
				0.046	0.36	>50% cross-links in range
				0.046	0.49	>50% cross-links in range
				0.049	0.89	>50% cross-links in range
				0.057	0.27	>50% cross-links in range
				0.064	0.4	>50% cross-links in range
				0.074	0.55	>50% cross-links in range
				0.126	0.86	>50% cross-links in range
				0.136	0.28	>50% cross-links in range
				0.14	0.43	>50% cross-links in range
				0.14	0.66	>50% cross-links in range
				0.152	0.17	>50% cross-links in range
				0.179	0.65	>50% cross-links in range
				0.338	0.37	>50% cross-links in range
				0.354	0.69	>50% cross-links in range
				0.356	0.37	>50% cross-links in range
				0.364	0.74	>50% cross-links in range
				0.364	0.22	>50% cross-links in range
				0.377	0.27	>50% cross-links in range
				0.377	0.53	>50% cross-links in range
				0.379	0.84	>50% cross-links in range
				0.387	0.42	>50% cross-links in range
				0.398	0.82	>50% cross-links in range
				0.417	0.22	>50% cross-links in range
				0.421	0.21	>50% cross-links in range
				0.439	0.64	>50% cross-links in range
				0.445	0.28	>50% cross-links in range
				0.445	0.32	>50% cross-links in range
				0.463	0.26	>50% cross-links in range
				0.466	0.63	>50% cross-links in range
				0.479	0.23	>50% cross-links in range
				0.553	0.14	>50% cross-links in range
				0.556	0.32	>50% cross-links in range
				0.583	0.47	>50% cross-links in range
				0.589	0.81	>50% cross-links in range
				0.59	0.73	>50% cross-links in range
				0.593	0.48	>50% cross-links in range
				0.621	0.31	>50% cross-links in range
				0.626	0.71	>50% cross-links in range
				0.633	0.37	>50% cross-links in range
				0.64	0.75	>50% cross-links in range
				0.641	0.5	>50% cross-links in range
				0.658	0.88	>50% cross-links in range
				0.66	0.77	>50% cross-links in range
				0.663	0.42	>50% cross-links in range
				0.668	0.89	>50% cross-links in range
				0.674	0.13	>50% cross-links in range
				0.684	0.52	>50% cross-links in range
				0.684	0.33	>50% cross-links in range
				0.685	0.26	>50% cross-links in range
				0.689	0.63	>50% cross-links in range
				0.691	0.77	>50% cross-links in range
				0.698	0.37	>50% cross-links in range
				0.703	0.66	>50% cross-links in range
				0.73	0.69	>50% cross-links in range
				0.734	0.51	>50% cross-links in range
				0.749	0.67	>50% cross-links in range
				0.752	0.76	>50% cross-links in range
				0.765	0.66	>50% cross-links in range
				0.765	0.89	>50% cross-links in range
				0.776	0.31	>50% cross-links in range
				0.791	0.36	>50% cross-links in range
				0.791	0.59	>50% cross-links in range
				0.798	0.54	>50% cross-links in range
				0.809	0.77	>50% cross-links in range
				0.813	0.28	>50% cross-links in range
				0.828	0.71	>50% cross-links in range
				0.829	0.73	>50% cross-links in range
				0.847	0.66	>50% cross-links in range
				0.854	0.76	>50% cross-links in range
				0.862	0.47	>50% cross-links in range
				0.866	0.56	>50% cross-links in range
				0.877	0.59	>50% cross-links in range
				0.879	0.24	>50% cross-links in range
				0.887	0.38	>50% cross-links in range
				0.89	0.65	>50% cross-links in range
				0.896	0.48	>50% cross-links in range
				0.904	0.6	>50% cross-links in range
				0.905	0.33	>50% cross-links in range
				0.909	0.46	>50% cross-links in range
				0.91	0.53	>50% cross-links in range
				0.911	0.75	>50% cross-links in range
				0.912	0.76	>50% cross-links in range
				0.921	0.39	>50% cross-links in range
				0.921	0.89	>50% cross-links in range
				0.925	0.65	>50% cross-links in range
				0.927	0.63	>50% cross-links in range
				0.928	0.52	>50% cross-links in range
				0.928	0.7	>50% cross-links in range
				0.929	0.68	>50% cross-links in range
				0.929	0.8	>50% cross-links in range
				0.929	0.74	>50% cross-links in range
				0.93	0.88	>50% cross-links in range
				0.932	0.52	>50% cross-links in range
				0.935	0.62	>50% cross-links in range
				0.94	0.78	>50% cross-links in range
				0.942	0.49	>50% cross-links in range
				0.945	0.39	>50% cross-links in range
				0.945	0.72	>50% cross-links in range
				0.947	0.56	>50% cross-links in range
				0.949	0.76	>50% cross-links in range
				0.956	0.78	>50% cross-links in range
				0.959	0.92	>50% cross-links in range
				0.96	0.31	>50% cross-links in range
				0.961	0.54	>50% cross-links in range
				0.965	0.83	>50% cross-links in range
				0.966	0.6	>50% cross-links in range
				0.968	0.39	>50% cross-links in range
				0.968	0.37	>50% cross-links in range
				0.97	0.72	>50% cross-links in range
				0.973	0.82	>50% cross-links in range
				0.974	0.84	>50% cross-links in range
				0.974	0.68	>50% cross-links in range
				0.975	0.42	>50% cross-links in range
				0.976	0.88	>50% cross-links in range
				0.977	0.68	>50% cross-links in range
				0.977	0.9	>50% cross-links in range
				0.978	0.5	>50% cross-links in range
				0.979	0.84	>50% cross-links in range
				0.979	0.7	>50% cross-links in range
				0.98	0.75	>50% cross-links in range
				0.98	0.55	>50% cross-links in range
				0.981	0.59	>50% cross-links in range
				0.981	0.8	>50% cross-links in range
				0.982	0.89	>50% cross-links in range
				0.982	0.59	>50% cross-links in range
				0.982	0.64	>50% cross-links in range
				0.982	0.81	>50% cross-links in range
				0.982	0.6	>50% cross-links in range
				0.983	0.55	>50% cross-links in range
				0.983	0.87	>50% cross-links in range
				0.983	0.5	>50% cross-links in range
				0.984	0.58	>50% cross-links in range
				0.984	0.93	>50% cross-links in range
				0.985	0.88	>50% cross-links in range
				0.985	0.74	>50% cross-links in range
				0.985	0.73	>50% cross-links in range
				0.985	0.32	>50% cross-links in range
				0.986	0.79	>50% cross-links in range
				0.986	0.5	>50% cross-links in range
				0.986	0.81	>50% cross-links in range
				0.986	0.93	>50% cross-links in range
				0.987	0.64	>50% cross-links in range
				0.987	0.81	>50% cross-links in range
				0.988	0.85	>50% cross-links in range
				0.988	0.93	>50% cross-links in range
				0.988	0.3	>50% cross-links in range
				0.988	0.93	>50% cross-links in range
				0.989	0.81	>50% cross-links in range
				0.989	0.51	>50% cross-links in range
				0.989	0.8	>50% cross-links in range
				0.989	0.92	>50% cross-links in range
				0.989	0.34	>50% cross-links in range
				0.989	0.54	>50% cross-links in range
				0.99	0.74	>50% cross-links in range
				0.99	0.57	>50% cross-links in range
				0.99	0.93	>50% cross-links in range
				0.99	0.33	>50% cross-links in range
				0.991	0.88	>50% cross-links in range
				0.991	0.47	>50% cross-links in range
				0.991	0.41	>50% cross-links in range
				0.992	0.53	>50% cross-links in range
				0.992	0.51	>50% cross-links in range
				0.992	0.74	>50% cross-links in range
				0.992	0.35	>50% cross-links in range
				0.992	0.44	>50% cross-links in range
				0.992	0.87	>50% cross-links in range
				0.993	0.51	>50% cross-links in range
				0.993	0.6	>50% cross-links in range
				0.993	0.73	>50% cross-links in range
				0.993	0.55	>50% cross-links in range
				0.993	0.69	>50% cross-links in range
				0.993	0.58	>50% cross-links in range
				0.993	0.89	>50% cross-links in range
				0.994	0.73	>50% cross-links in range
				0.994	0.9	>50% cross-links in range
				0.994	0.93	>50% cross-links in range
				0.994	0.68	>50% cross-links in range
				0.994	0.76	>50% cross-links in range
				0.994	0.71	>50% cross-links in range
				0.994	0.9	>50% cross-links in range
				0.994	0.77	>50% cross-links in range
				0.995	0.69	>50% cross-links in range
				0.995	0.89	>50% cross-links in range
				0.995	0.48	>50% cross-links in range
				0.995	0.74	>50% cross-links in range
				0.995	0.75	>50% cross-links in range
				0.995	0.54	>50% cross-links in range
				0.995	0.8	>50% cross-links in range
				0.996	0.83	>50% cross-links in range
				0.996	0.79	>50% cross-links in range
				0.996	0.75	>50% cross-links in range
				0.996	0.66	>50% cross-links in range
				0.996	0.61	>50% cross-links in range
				0.996	0.92	>50% cross-links in range
				0.996	0.95	>50% cross-links in range
				0.996	0.81	>50% cross-links in range
				0.997	0.9	>50% cross-links in range
				0.997	0.81	>50% cross-links in range
				0.997	0.76	>50% cross-links in range
				0.998	0.89	>50% cross-links in range
				0.998	0.94	>50% cross-links in range
				0.998	0.29	>50% cross-links in range
				0.998	0.46	>50% cross-links in range
				0.998	0.85	>50% cross-links in range
				0.998	0.39	>50% cross-links in range
				0.998	0.93	>50% cross-links in range
				0.998	0.46	>50% cross-links in range
				0.999	0.58	>50% cross-links in range
				0.999	0.81	>50% cross-links in range
				0.999	0.57	>50% cross-links in range
				0.999	0.71	>50% cross-links in range
				0.999	0.28	>50% cross-links in range
				0.999	0.66	>50% cross-links in range
				0.999	0.93	>50% cross-links in range
				0.999	0.62	>50% cross-links in range
				0.999	0.92	>50% cross-links in range
				0.999	0.76	>50% cross-links in range
				0.999	0.78	>50% cross-links in range
				0.999	0.77	>50% cross-links in range
				0.999	0.78	>50% cross-links in range
				0.999	0.76	>50% cross-links in range
				0.999	0.86	>50% cross-links in range
				0.999	0.76	>50% cross-links in range
				0.999	0.75	>50% cross-links in range
				0.999	0.75	>50% cross-links in range
				1	0.88	>50% cross-links in range
				1	0.78	>50% cross-links in range
				1	0.89	>50% cross-links in range
				1	0.96	>50% cross-links in range
				1	0.62	>50% cross-links in range
				1	0.85	>50% cross-links in range
				1	0.81	>50% cross-links in range
				1	0.65	>50% cross-links in range
				1	0.78	>50% cross-links in range
				1	0.86	>50% cross-links in range
				1	0.96	>50% cross-links in range
				1	0.82	>50% cross-links in range
				1	0.81	>50% cross-links in range
				1	0.91	>50% cross-links in range
				1	0.76	>50% cross-links in range
				1	0.82	>50% cross-links in range
				1	0.82	>50% cross-links in range
				1	0.88	>50% cross-links in range
				1	0.63	>50% cross-links in range
				1	0.62	>50% cross-links in range
				1	0.63	>50% cross-links in range
				1	0.69	>50% cross-links in range
				1	0.39	>50% cross-links in range
				1	0.75	>50% cross-links in range
				1	0.86	>50% cross-links in range
				1	0.93	>50% cross-links in range
				1	0.9	>50% cross-links in range
				1	0.9	>50% cross-links in range
				1	0.82	>50% cross-links in range
				1	0.94	>50% cross-links in range
				1	0.85	>50% cross-links in range
				1	0.9	>50% cross-links in range
				1	0.89	>50% cross-links in range
				1	0.49	>50% cross-links in range
				1	0.93	>50% cross-links in range
				1	0.83	>50% cross-links in range
				1	0.43	>50% cross-links in range
				1	0.75	>50% cross-links in range
				1	0.61	>50% cross-links in range
				1	0.77	>50% cross-links in range
				1	0.96	>50% cross-links in range
				1	0.92	>50% cross-links in range
				1	0.91	>50% cross-links in range
				1	0.91	>50% cross-links in range
				1	0.91	>50% cross-links in range
				1	0.77	>50% cross-links in range
				1	0.82	>50% cross-links in range
				1	0.81	>50% cross-links in range
				1	0.69	>50% cross-links in range
				1	0.8	>50% cross-links in range
				1	0.95	>50% cross-links in range
				1	0.74	>50% cross-links in range
				1	0.7	>50% cross-links in range
