# Supplementary material for: EndoMAP.v1 charts the structural landscape of human early endosome complexes
Source: Nature. 2025 May 28;643(8070):252–61. doi: 10.1038/s41586-025-09059-y (PMC12222028; doi:10.1038/s41586-025-09059-y)
Supplement: Supplementary file 8 — Source Data Fig. 3 [file 41586_2025_9059_MOESM8_ESM.xlsx]

## Sheet: Fig. 3k
Source Data for Gonzalez-Lozano et al, 2025: EndoMAP.v1, a Structural Protein Complex Landscape of Human Early Endosomes
Fig. 3k				GO term ID	GO domain	GO term name	GSEA p-value	GSEA 'gene cluster' FDR corrected p-value	GSEA count foreground/input	GSEA count background
				GO:0030672	CC	synaptic vesicle membrane	1.85209e-09	1.5931e-08	14	79
				GO:0008021	CC	synaptic vesicle	3.54022e-09	1.5931e-08	15	100
				GO:0030285	CC	integral component of synaptic vesicle membrane	1.53303e-08	4.59908e-08	10	37
				GO:0099504	BP	synaptic vesicle cycle	1.6834e-07	1.51506e-06	15	137
				SYNGO:presynprocess	BP	process in the presynapse	1.1621e-06		15	161
				GO:0098793	CC	presynapse	4.44533e-06	1.0002e-05	22	376
				GO:0045202	CC	synapse	0.00015214	0.000273851	29	736
				SYNGO:synprocess	BP	process in the synapse	0.000152513	0.000686311	24	546
				GO:0016079	BP	synaptic vesicle exocytosis	0.000328585	0.000985754	6	42
				GO:0098993	CC	anchored component of synaptic vesicle membrane	0.000683905	0.00102586	4	17
				GO:0099525	BP	presynaptic dense core vesicle exocytosis	0.00688223	0.015485	3	17
				GO:0048488	BP	synaptic vesicle endocytosis	0.0234038	0.0421269	4	51
				GO:0050804	BP	modulation of chemical synaptic transmission	0.0738444	0.110767	3	46
				GO:0045211	CC	postsynaptic membrane	0.122157	0.157059	3	58
				GO:0007268	BP	chemical synaptic transmission	0.174133		3	69
				SYNGO:metabolism	BP	metabolism	0.184193	0.236819	3	71
				GO:0014069	CC	postsynaptic density	0.25699	0.289113	5	166
				GO:0099536	BP	synaptic signaling	0.258222		3	85
				GO:0099537	BP	trans-synaptic signaling	0.258222		3	85
				GO:0099572	CC	postsynaptic specialization	0.320142		5	182
				GO:0098794	CC	postsynapse	0.366757	0.366757	10	423
				SYNGO:postsynprocess	BP	process in the postsynapse	0.385559	0.433753	3	108
				GO:0050808	BP	synapse organization	0.823543	0.823543	3	215
