# Supplementary material for: EndoMAP.v1 charts the structural landscape of human early endosome complexes
Source: Nature. 2025 May 28;643(8070):252–61. doi: 10.1038/s41586-025-09059-y (PMC12222028; doi:10.1038/s41586-025-09059-y)
Supplement: Supplementary file 9 — Source Data Fig. 4 [file 41586_2025_9059_MOESM9_ESM.xlsx]

## Sheet: Fig. 4e
Source Data for Gonzalez-Lozano et al, 2025: EndoMAP.v1, a Structural Protein Complex Landscape of Human Early Endosomes
Fig. 4e				Comparison	Batch	Mander's coefficient
				TMEM9+ with CLCN3	1	0.096
				TMEM9+ with CLCN3	1	0.526
				TMEM9+ with CLCN3	1	0.865
				TMEM9+ with CLCN3	1	0.555
				TMEM9+ with CLCN3	1	0.68
				TMEM9+ with CLCN3	1	0.863
				TMEM9+ with CLCN3	1	0.7
				TMEM9+ with CLCN3	1	0.383
				TMEM9+ with CLCN3	2	0.336
				TMEM9+ with CLCN3	2	0.843
				TMEM9+ with CLCN3	2	0.668
				TMEM9+ with CLCN3	2	0.721
				TMEM9+ with CLCN3	2	0.418
				TMEM9+ with CLCN3	2	0.858
				TMEM9+ with CLCN3	2	0.809
				TMEM9+ with CLCN3	2	0.773
				TMEM9+ with CLCN3	2	0.898
				TMEM9+ with CLCN3	2	0.551
				TMEM9+ with CLCN3	2	0.865
				TMEM9+ with CLCN3	2	0.891
				TMEM9+ with CLCN3	2	0.861
				TMEM9+ with CLCN3	2	0.857
				TMEM9+ with CLCN3	2	0.965
				TMEM9+ with CLCN3	2	0.663
				TMEM9+ with CLCN3	2	0.575
				TMEM9+ with CLCN3	2	0.468
				TMEM9+ with CLCN3	2	0.792
				TMEM9+ with CLCN3	2	0.695
				TMEM9+ with CLCN3	3	0.062
				TMEM9+ with CLCN3	3	0.932
				TMEM9+ with CLCN3	3	0.877
				TMEM9+ with CLCN3	3	0.81
				TMEM9+ with CLCN3	3	0.632
				TMEM9+ with CLCN3	3	0.733
				TMEM9+ with CLCN3	3	0.326
				TMEM9+ with CLCN3	3	0.896
				TMEM9+ with CLCN3	3	0.319
				TMEM9+ with CLCN3	3	0.332
				TMEM9+ with CLCN3	3	0.936
				CLCN3+ with TMEM9	1	0.407
				CLCN3+ with TMEM9	1	0.804
				CLCN3+ with TMEM9	1	0.267
				CLCN3+ with TMEM9	1	0.346
				CLCN3+ with TMEM9	1	0.977
				CLCN3+ with TMEM9	1	0.846
				CLCN3+ with TMEM9	1	0.972
				CLCN3+ with TMEM9	1	0.973
				CLCN3+ with TMEM9	2	0.93
				CLCN3+ with TMEM9	2	0.802
				CLCN3+ with TMEM9	2	0.918
				CLCN3+ with TMEM9	2	0.692
				CLCN3+ with TMEM9	2	0.942
				CLCN3+ with TMEM9	2	0.832
				CLCN3+ with TMEM9	2	0.897
				CLCN3+ with TMEM9	2	0.857
				CLCN3+ with TMEM9	2	0.867
				CLCN3+ with TMEM9	2	0.959
				CLCN3+ with TMEM9	2	0.59
				CLCN3+ with TMEM9	2	0.927
				CLCN3+ with TMEM9	2	0.891
				CLCN3+ with TMEM9	2	0.441
				CLCN3+ with TMEM9	2	0.93
				CLCN3+ with TMEM9	2	0.579
				CLCN3+ with TMEM9	2	0.838
				CLCN3+ with TMEM9	2	0.97
				CLCN3+ with TMEM9	2	0.874
				CLCN3+ with TMEM9	2	0.894
				CLCN3+ with TMEM9	3	1
				CLCN3+ with TMEM9	3	0.826
				CLCN3+ with TMEM9	3	0.218
				CLCN3+ with TMEM9	3	0.965
				CLCN3+ with TMEM9	3	0.931
				CLCN3+ with TMEM9	3	0.242
				CLCN3+ with TMEM9	3	0.277
				CLCN3+ with TMEM9	3	0.832
				CLCN3+ with TMEM9	3	0.021
				CLCN3+ with TMEM9	3	0.853
				CLCN3+ with TMEM9	3	0.881

## Sheet: Fig. 4f
Source Data for Gonzalez-Lozano et al, 2025: EndoMAP.v1, a Structural Protein Complex Landscape of Human Early Endosomes
Fig. 4f				Comparison	Batch	Mander's coefficient
				CLCN3+ with TMEM9	1	0.944
				CLCN3+ with TMEM9	1	0.864
				CLCN3+ with TMEM9	1	0.679
				CLCN3+ with TMEM9	1	0.972
				CLCN3+ with TMEM9	1	0.997
				CLCN3+ with TMEM9	1	0.865
				CLCN3+ with TMEM9	1	1
				CLCN3+ with TMEM9	1	0.867
				CLCN3+ with TMEM9	1	0.979
				CLCN3+ with TMEM9	1	0.931
				CLCN3+ with TMEM9	1	0.989
				CLCN3+ with TMEM9	1	0.792
				CLCN3+ with TMEM9	1	0.945
				CLCN3+ with TMEM9	1	0.973
				CLCN3+ with TMEM9	1	0.962
				CLCN3+ with TMEM9	1	0.958
				CLCN3+ with TMEM9	1	0.916
				CLCN3+ with TMEM9	1	0.952
				CLCN3+ with TMEM9	1	0.941
				CLCN3+ with TMEM9	1	0.887
				CLCN3+ with TMEM9	1	0.921
				CLCN3+ with TMEM9	1	0.587
				CLCN3+ with TMEM9	1	0.115
				CLCN3+ with TMEM9	1	0.978
				CLCN3+ with TMEM9	1	0.931
				CLCN3+ with TMEM9	1	0.953
				CLCN3+ with TMEM9	1	0.946
				CLCN3+ with TMEM9	1	0.903
				CLCN3+ with TMEM9	1	0.957
				CLCN3+ with TMEM9	1	0.98
				CLCN3+ with TMEM9	1	0.896
				CLCN3+ with TMEM9	1	0.935
				CLCN3+ with TMEM9	1	0.959
				CLCN3+ with TMEM9	1	0.926
				CLCN3+ with TMEM9	1	0.947
				CLCN3+ with TMEM9	1	0.824
				CLCN3+ with TMEM9	1	0.905
				CLCN3+ with TMEM9	2	0.477
				CLCN3+ with TMEM9	2	0.971
				CLCN3+ with TMEM9	2	0.956
				CLCN3+ with TMEM9	2	0.869
				CLCN3+ with TMEM9	2	0.893
				CLCN3+ with TMEM9	2	0.294
				CLCN3+ with TMEM9	2	0.969
				CLCN3+ with TMEM9	2	0.896
				CLCN3+ with TMEM9	2	0.994
				CLCN3+ with TMEM9	2	0.866
				CLCN3+ with TMEM9	2	0.967
				CLCN3+ with TMEM9	2	0.99
				CLCN3+ with TMEM9	2	0.956
				CLCN3+ with TMEM9	2	0.937
				CLCN3+ with TMEM9	2	0.987
				CLCN3+ with TMEM9	2	0.929
				CLCN3+ with TMEM9	2	0.546
				CLCN3+ with TMEM9	2	0.906
				CLCN3+ with TMEM9	2	0.955
				CLCN3+ with TMEM9	2	0.928
				CLCN3+ with TMEM9	2	0.839
				CLCN3+ with TMEM9	2	0.665
				CLCN3+ with TMEM9	2	0.974
				CLCN3+ with TMEM9	2	0.977
				CLCN3+ with TMEM9	2	0.981
				CLCN3+ with TMEM9	2	0.878
				CLCN3+ with TMEM9	2	0.888
				CLCN3+ with TMEM9	2	0.932
				CLCN3+ with TMEM9	2	0.927
				CLCN3+ with TMEM9	2	0.93
				CLCN3+ with TMEM9	2	0.704
				CLCN3+ with TMEM9	2	0.867
				CLCN3+ with TMEM9	2	0.868
				CLCN3+ with TMEM9	2	0.95
				CLCN3+ with TMEM9	2	0.82
				CLCN3+ with TMEM9	2	0.964
				CLCN3+ with TMEM9	2	0.949
				CLCN3+ with TMEM9	2	0.623
				CLCN3+ with TMEM9	2	0.871
				CLCN3+ with TMEM9	3	0.962
				CLCN3+ with TMEM9	3	0.905
				CLCN3+ with TMEM9	3	0.986
				CLCN3+ with TMEM9	3	0.788
				CLCN3+ with TMEM9	3	0.843
				CLCN3+ with TMEM9	3	0.992
				CLCN3+ with TMEM9	3	0.871
				CLCN3+ with TMEM9	3	0.965
				CLCN3+ with TMEM9	3	0.957
				CLCN3+ with TMEM9	3	0.935
				CLCN3+ with TMEM9	3	0.971
				CLCN3+ with TMEM9	3	0.895
				CLCN3+ with TMEM9	3	0.94
				CLCN3+ with TMEM9	3	0.965
				CLCN3+ with TMEM9	3	0.952
				CLCN3+ with TMEM9	3	0.94
				CLCN3+ with TMEM9	3	0.817
				CLCN3+ with TMEM9	3	0.663
				CLCN3+ with TMEM9	3	0.999
				CLCN3+ with TMEM9	3	0.856
				CLCN3+ with TMEM9	3	0.981
				CLCN3+ with TMEM9	3	0.977
				CLCN3+ with TMEM9	3	0.949
				CLCN3+ with TMEM9	3	0.979
				CLCN3+ with TMEM9	3	0.841
				CLCN3+ with TMEM9	3	0.876
				CLCN3+ with TMEM9	3	0.947
				CLCN3+ with TMEM9	3	0.942
				CLCN3+ with TMEM9	3	0.818
				CLCN3+ with TMEM9	3	0.965
				CLCN3+ with TMEM9	3	0.871
				CLCN3+ with TMEM9	3	0.886
				CLCN3+ with TMEM9	3	0.921
				CLCN3+ with TMEM9	3	0.876
				CLCN3+ with TMEM9	3	0.763
				CLCN3+ with TMEM9	3	0.833
				CLCN3+ with TMEM9	3	0.902
				CLCN3+ with TMEM9	3	0.938
				CLCN3+ with TMEM9	3	0.972
				CLCN3+ with TMEM9	3	0.952
				TMEM9+ with CLCN3	1	0.97
				TMEM9+ with CLCN3	1	0.912
				TMEM9+ with CLCN3	1	0.72
				TMEM9+ with CLCN3	1	0.898
				TMEM9+ with CLCN3	1	0.617
				TMEM9+ with CLCN3	1	0.649
				TMEM9+ with CLCN3	1	0.608
				TMEM9+ with CLCN3	1	0.845
				TMEM9+ with CLCN3	1	0.877
				TMEM9+ with CLCN3	1	0.818
				TMEM9+ with CLCN3	1	0.687
				TMEM9+ with CLCN3	1	0.841
				TMEM9+ with CLCN3	1	0.861
				TMEM9+ with CLCN3	1	0.888
				TMEM9+ with CLCN3	1	0.844
				TMEM9+ with CLCN3	1	0.844
				TMEM9+ with CLCN3	1	0.844
				TMEM9+ with CLCN3	1	0.761
				TMEM9+ with CLCN3	1	0.771
				TMEM9+ with CLCN3	1	0.892
				TMEM9+ with CLCN3	1	0.862
				TMEM9+ with CLCN3	1	0.256
				TMEM9+ with CLCN3	1	0.163
				TMEM9+ with CLCN3	1	0.686
				TMEM9+ with CLCN3	1	0.826
				TMEM9+ with CLCN3	1	0.475
				TMEM9+ with CLCN3	1	0.59
				TMEM9+ with CLCN3	1	0.899
				TMEM9+ with CLCN3	1	0.775
				TMEM9+ with CLCN3	1	0.843
				TMEM9+ with CLCN3	1	0.59
				TMEM9+ with CLCN3	1	0.684
				TMEM9+ with CLCN3	1	0.779
				TMEM9+ with CLCN3	1	0.926
				TMEM9+ with CLCN3	1	0.88
				TMEM9+ with CLCN3	1	0.723
				TMEM9+ with CLCN3	1	0.812
				TMEM9+ with CLCN3	2	0.968
				TMEM9+ with CLCN3	2	0.893
				TMEM9+ with CLCN3	2	0.953
				TMEM9+ with CLCN3	2	0.873
				TMEM9+ with CLCN3	2	0.857
				TMEM9+ with CLCN3	2	0.999
				TMEM9+ with CLCN3	2	0.424
				TMEM9+ with CLCN3	2	0.868
				TMEM9+ with CLCN3	2	0.789
				TMEM9+ with CLCN3	2	0.92
				TMEM9+ with CLCN3	2	0.862
				TMEM9+ with CLCN3	2	0.791
				TMEM9+ with CLCN3	2	0.899
				TMEM9+ with CLCN3	2	0.952
				TMEM9+ with CLCN3	2	0.732
				TMEM9+ with CLCN3	2	0.468
				TMEM9+ with CLCN3	2	0.529
				TMEM9+ with CLCN3	2	0.648
				TMEM9+ with CLCN3	2	0.958
				TMEM9+ with CLCN3	2	0.939
				TMEM9+ with CLCN3	2	0.791
				TMEM9+ with CLCN3	2	0.938
				TMEM9+ with CLCN3	2	0.805
				TMEM9+ with CLCN3	2	0.78
				TMEM9+ with CLCN3	2	0.573
				TMEM9+ with CLCN3	2	0.844
				TMEM9+ with CLCN3	2	0.799
				TMEM9+ with CLCN3	2	0.476
				TMEM9+ with CLCN3	2	0.906
				TMEM9+ with CLCN3	2	0.586
				TMEM9+ with CLCN3	2	0.182
				TMEM9+ with CLCN3	2	0.894
				TMEM9+ with CLCN3	2	0.861
				TMEM9+ with CLCN3	2	0.941
				TMEM9+ with CLCN3	2	0.584
				TMEM9+ with CLCN3	2	0.891
				TMEM9+ with CLCN3	2	0.83
				TMEM9+ with CLCN3	2	0.908
				TMEM9+ with CLCN3	2	0.92
				TMEM9+ with CLCN3	3	0.72
				TMEM9+ with CLCN3	3	0.773
				TMEM9+ with CLCN3	3	0.852
				TMEM9+ with CLCN3	3	0.942
				TMEM9+ with CLCN3	3	0.547
				TMEM9+ with CLCN3	3	0.775
				TMEM9+ with CLCN3	3	0.875
				TMEM9+ with CLCN3	3	0.808
				TMEM9+ with CLCN3	3	0.932
				TMEM9+ with CLCN3	3	0.849
				TMEM9+ with CLCN3	3	0.84
				TMEM9+ with CLCN3	3	0.879
				TMEM9+ with CLCN3	3	0.839
				TMEM9+ with CLCN3	3	0.843
				TMEM9+ with CLCN3	3	0.866
				TMEM9+ with CLCN3	3	0.837
				TMEM9+ with CLCN3	3	0.884
				TMEM9+ with CLCN3	3	0.633
				TMEM9+ with CLCN3	3	0.454
				TMEM9+ with CLCN3	3	0.872
				TMEM9+ with CLCN3	3	0.629
				TMEM9+ with CLCN3	3	0.828
				TMEM9+ with CLCN3	3	0.844
				TMEM9+ with CLCN3	3	0.598
				TMEM9+ with CLCN3	3	0.765
				TMEM9+ with CLCN3	3	0.742
				TMEM9+ with CLCN3	3	0.651
				TMEM9+ with CLCN3	3	0.931
				TMEM9+ with CLCN3	3	0.702
				TMEM9+ with CLCN3	3	0.88
				TMEM9+ with CLCN3	3	0.924
				TMEM9+ with CLCN3	3	0.907
				TMEM9+ with CLCN3	3	0.855
				TMEM9+ with CLCN3	3	0.829
				TMEM9+ with CLCN3	3	0.874
				TMEM9+ with CLCN3	3	0.561
				TMEM9+ with CLCN3	3	0.951
				TMEM9+ with CLCN3	3	0.396
				TMEM9+ with CLCN3	3	0.646
				TMEM9+ with CLCN3	3	0.88
				EEA1+ with TMEM9	1	0.047
				EEA1+ with TMEM9	1	0.11
				EEA1+ with TMEM9	1	0.952
				EEA1+ with TMEM9	1	0.891
				EEA1+ with TMEM9	1	0.868
				EEA1+ with TMEM9	1	0.701
				EEA1+ with TMEM9	1	0.342
				EEA1+ with TMEM9	1	0.982
				EEA1+ with TMEM9	1	0.965
				EEA1+ with TMEM9	1	0.693
				EEA1+ with TMEM9	1	0.147
				EEA1+ with TMEM9	1	0.415
				EEA1+ with TMEM9	1	0.528
				EEA1+ with TMEM9	1	0.622
				EEA1+ with TMEM9	1	0.027
				EEA1+ with TMEM9	2	0.243
				EEA1+ with TMEM9	2	0.976
				EEA1+ with TMEM9	2	0.928
				EEA1+ with TMEM9	2	0.94
				EEA1+ with TMEM9	2	0.973
				EEA1+ with TMEM9	2	0.426
				EEA1+ with TMEM9	2	0.97
				EEA1+ with TMEM9	2	0.999
				EEA1+ with TMEM9	2	0.886
				EEA1+ with TMEM9	2	0.993
				EEA1+ with TMEM9	2	0.987
				EEA1+ with TMEM9	2	0.459
				EEA1+ with TMEM9	2	0.551
				EEA1+ with TMEM9	2	0.955
				EEA1+ with TMEM9	2	0.046
				EEA1+ with TMEM9	3	0.626
				EEA1+ with TMEM9	3	0.857
				EEA1+ with TMEM9	3	0.964
				EEA1+ with TMEM9	3	0.734
				EEA1+ with TMEM9	3	0.434
				EEA1+ with TMEM9	3	0.709
				EEA1+ with TMEM9	3	0.918
				EEA1+ with TMEM9	3	0.827
				EEA1+ with TMEM9	3	0.613
				EEA1+ with TMEM9	3	0.317
				EEA1+ with TMEM9	3	0.998
				EEA1+ with TMEM9	3	0.067
				EEA1+ with TMEM9	3	0.544
				EEA1+ with CLCN3	1	0.047
				EEA1+ with CLCN3	1	0.111
				EEA1+ with CLCN3	1	0.953
				EEA1+ with CLCN3	1	0.926
				EEA1+ with CLCN3	1	0.843
				EEA1+ with CLCN3	1	0.762
				EEA1+ with CLCN3	1	0.783
				EEA1+ with CLCN3	1	0.343
				EEA1+ with CLCN3	1	0.984
				EEA1+ with CLCN3	1	0.966
				EEA1+ with CLCN3	1	0.013
				EEA1+ with CLCN3	1	0.148
				EEA1+ with CLCN3	1	0.413
				EEA1+ with CLCN3	1	0.545
				EEA1+ with CLCN3	1	0.616
				EEA1+ with CLCN3	1	0.027
				EEA1+ with CLCN3	2	0.439
				EEA1+ with CLCN3	2	0.979
				EEA1+ with CLCN3	2	0.938
				EEA1+ with CLCN3	2	0.952
				EEA1+ with CLCN3	2	0.97
				EEA1+ with CLCN3	2	0.264
				EEA1+ with CLCN3	2	0.97
				EEA1+ with CLCN3	2	1
				EEA1+ with CLCN3	2	0.784
				EEA1+ with CLCN3	2	0.998
				EEA1+ with CLCN3	2	0.987
				EEA1+ with CLCN3	2	0.459
				EEA1+ with CLCN3	2	0.551
				EEA1+ with CLCN3	2	0.812
				EEA1+ with CLCN3	2	0.046
				EEA1+ with CLCN3	3	0.628
				EEA1+ with CLCN3	3	0.84
				EEA1+ with CLCN3	3	0.972
				EEA1+ with CLCN3	3	0.761
				EEA1+ with CLCN3	3	0.433
				EEA1+ with CLCN3	3	0.706
				EEA1+ with CLCN3	3	0.938
				EEA1+ with CLCN3	3	0.564
				EEA1+ with CLCN3	3	0.599
				EEA1+ with CLCN3	3	0.318
				EEA1+ with CLCN3	3	0.998
				EEA1+ with CLCN3	3	0.068
				EEA1+ with CLCN3	3	0.544
				LAMP1+ with TMEM9	1	0.006
				LAMP1+ with TMEM9	1	0.612
				LAMP1+ with TMEM9	1	0.035
				LAMP1+ with TMEM9	1	0.168
				LAMP1+ with TMEM9	1	0.04
				LAMP1+ with TMEM9	1	0.153
				LAMP1+ with TMEM9	1	0.015
				LAMP1+ with TMEM9	2	0.186
				LAMP1+ with TMEM9	2	0.469
				LAMP1+ with TMEM9	2	0.584
				LAMP1+ with TMEM9	2	0.108
				LAMP1+ with TMEM9	2	0.211
				LAMP1+ with TMEM9	2	0.181
				LAMP1+ with TMEM9	2	0.403
				LAMP1+ with TMEM9	2	0.226
				LAMP1+ with TMEM9	3	0.259
				LAMP1+ with TMEM9	3	0.1
				LAMP1+ with TMEM9	3	0.229
				LAMP1+ with TMEM9	3	0.557
				LAMP1+ with TMEM9	3	0.08
				LAMP1+ with TMEM9	3	0.327
				LAMP1+ with TMEM9	3	0.343
				LAMP1+ with TMEM9	3	0.017
				LAMP1+ with TMEM9	3	0.579
				LAMP1+ with CLCN3	1	0.606
				LAMP1+ with CLCN3	1	0.056
				LAMP1+ with CLCN3	1	0.18
				LAMP1+ with CLCN3	1	0.054
				LAMP1+ with CLCN3	1	0.151
				LAMP1+ with CLCN3	1	0.03
				LAMP1+ with CLCN3	2	0.201
				LAMP1+ with CLCN3	2	0.434
				LAMP1+ with CLCN3	2	0.54
				LAMP1+ with CLCN3	2	0.152
				LAMP1+ with CLCN3	2	0.223
				LAMP1+ with CLCN3	2	0.16
				LAMP1+ with CLCN3	2	0.39
				LAMP1+ with CLCN3	2	0.353
				LAMP1+ with CLCN3	3	0.229
				LAMP1+ with CLCN3	3	0.1
				LAMP1+ with CLCN3	3	0.224
				LAMP1+ with CLCN3	3	0.581
				LAMP1+ with CLCN3	3	0.078
				LAMP1+ with CLCN3	3	0.229
				LAMP1+ with CLCN3	3	0.375
				LAMP1+ with CLCN3	3	0.004
				LAMP1+ with CLCN3	3	0.708

## Sheet: Fig. 4g
Source Data for Gonzalez-Lozano et al, 2025: EndoMAP.v1, a Structural Protein Complex Landscape of Human Early Endosomes
Fig. 4g				Distance (microns)	TMEM9	CLCN3	EEA1
				0	0.0142329	0.0279263	0.00413198
				0.065	0.017056	0.0301534	0.00474816
				0.13	0.0202849	0.0322189	0.00498269
				0.195	0.0202829	0.0324657	0.0059542
				0.26	0.0222815	0.0336619	0.0089027
				0.325	0.024201	0.0363069	0.0152659
				0.39	0.0261944	0.0388766	0.0245247
				0.455	0.0341789	0.0408657	0.0339213
				0.52	0.0429616	0.0430013	0.0379507
				0.585	0.0489631	0.0428503	0.0361921
				0.65	0.04248	0.0374968	0.0285739
				0.715	0.0304399	0.0310128	0.0192111
				0.78	0.0215832	0.0263311	0.0134225
				0.845	0.0168381	0.0220807	0.00828976
				0.91	0.0157993	0.019648	0.00631129
				0.975	0.0129281	0.0182784	0.00486063
				1.04	0.0131525	0.0179099	0.00481973
				1.105	0.013468	0.0177895	0.00454648
				1.17	0.0143533	0.0164059	0.00543504
				1.235	0.0123139	0.0159808	0.00566239
				1.3	0.0147336	0.0146389	0.00698843
				1.365	0.0116476	0.0135948	0.00890833
				1.43	0.0151959	0.0137473	0.0108868
				1.495	0.017561	0.0146156	0.0122679
				1.56	0.0211075	0.0151065	0.0161125
				1.625	0.0237372	0.0172339	0.02037
				1.69	0.0276684	0.0203719	0.0297689
				1.755	0.0401084	0.024787	0.042092
				1.82	0.0510313	0.0307485	0.0569547
				1.885	0.0565677	0.0355971	0.0717954
				1.95	0.0544896	0.0375571	0.0832691
				2.015	0.0455188	0.0355952	0.0912382
				2.08	0.0344311	0.0303051	0.0840875
				2.145	0.0274702	0.024094	0.0645397
				2.21	0.0219049	0.0189859	0.043479
				2.275	0.0195312	0.0154085	0.0254387
				2.34	0.0155849	0.0137187	0.0169803
				2.405	0.0138614	0.0135598	0.0134693
				2.47	0.0119038	0.0141722	0.0120331
				2.535	0.011952	0.0149011	0.0116129
