# Supplementary material for: EndoMAP.v1 charts the structural landscape of human early endosome complexes
Source: Nature. 2025 May 28;643(8070):252–61. doi: 10.1038/s41586-025-09059-y (PMC12222028; doi:10.1038/s41586-025-09059-y)
Supplement: Supplementary file 10 — Source Data Extended Data Fig. 1 [file 41586_2025_9059_MOESM10_ESM.xlsx]

## Sheet: Extended Data Fig. 1e
Source Data for Gonzalez-Lozano et al, 2025: EndoMAP.v1, a Structural Protein Complex Landscape of Human Early Endosomes
Extended Data Fig. 1e				Gene	Number of publications
				TMEM98	6
				ATP6V0A4	8
				SYPL1	9
				ATP11B	12
				CHMP1B	16
				SLC12A3	35
				LRRC59	11
				SEC61A1	14
				ANPEP	29
				SLC16A1	29
				CXADR	32
				BST2	45
				MVB12B	3
				BORCS8	3
				ATP6V0D2	3
				KXD1	4
				NAPA	4
				STX8	5
				BORCS7	5
				DNM3	5
				AP1S3	5
				ATP6V1G2	6
				AP3M1	6
				AP3S1	6
				ACTR3B	6
				TCIRG1	6
				LMAN2	6
				ATE1	6
				SNX8	7
				ATP6V1D	7
				SEMA4C	7
				STXBP6	7
				BORCS6	8
				TGFBRAP1	8
				FLOT2	8
				SRPRB	8
				TMEM9B	8
				SCPEP1	8
				TMEM59	8
				SLC35F2	8
				SLC7A1	8
				LGALS8	8
				FAM234B	8
				RUFY1	9
				HPS6	9
				COMMD2	9
				VPS26B	9
				ATP6V0C	9
				NPTN	9
				SPG21	9
				MYADM	9
				ITIH3	9
				ATP1B3	9
				TMEM63A	9
				EXOC3	9
				WASHC3	10
				COMMD3	10
				COMMD8	10
				RABEP2	10
				ARL8A	10
				WDFY1	10
				COMMD6	10
				BLOC1S1	10
				ATP6V1G1	10
				SCAMP1	10
				PACC1	10
				NAPG	10
				COLEC12	10
				HMOX2	10
				SYNGR2	10
				ATP6V0A2	11
				VPS45	11
				COMMD4	11
				COMMD5	11
				AP1B1	11
				ATP6V0D1	11
				WASHC1	11
				GPRC5C	11
				SIDT2	11
				ATP9A	11
				STRN	11
				BET1	11
				BTF3	11
				VPS28	12
				ATP6V1H	12
				ANKFY1	12
				VPS25	12
				KIF16B	12
				ATP6V0A1	12
				BLOC1S5	12
				STX12	12
				WASHC2A	12
				ARPC5	12
				ARPC3	12
				GNAS	12
				ARFGAP1	12
				MFGE8	12
				SLC1A1	12
				PODXL	12
				COMMD10	13
				VTI1B	13
				SNX4	13
				CCDC22	13
				RABGGTB	13
				GOT1	13
				RPN2	13
				VTA1	14
				RBSN	14
				VPS37A	14
				RAB5C	14
				STX6	14
				SCAMP2	14
				ANKH	14
				FCGRT	14
				NT5E	14
				VAMP4	14
				RAB11FIP5	15
				VPS39	15
				ATP6V1B2	15
				REEP5	15
				CAPZA1	15
				BAG2	15
				TGOLN2	15
				RAB21	16
				HYOU1	16
				TMEM9	16
				STX5	16
				LIPA	16
				CLTA	16
				RPLP0	16
				FRYL	16
				CPD	16
				SLC27A2	16
				CHMP5	17
				CHMP1A	17
				STX7	17
				EPB41L3	17
				HPS5	17
				SLC12A4	17
				EXOC1	17
				ASPH	17
				LGALS3BP	17
				TUBA1B	17
				GNB2	17
				GDI1	17
				RABGEF1	18
				IST1	18
				SLC39A4	18
				PPT1	18
				GDI2	18
				NAGA	18
				SEC22B	18
				CHMP2B	19
				SNX6	19
				EHD3	19
				VPS16	19
				STAM	19
				RAB11FIP1	19
				GRIPAP1	19
				ACTR3	19
				RAB4A	19
				CHMP2A	19
				ATP11C	19
				CAPZB	19
				RPL7	19
				TPD52L2	19
				APBB1	19
				SNAP23	19
				MICALL1	20
				EEA1	20
				SLC9A6	20
				RAP1A	20
				RPS14	20
				DNAJB6	20
				SNX27	21
				RAB1B	21
				GNB1	21
				TUBB	21
				GNAI2	21
				TNFRSF10B	21
				VPS29	22
				VPS11	22
				CLINT1	22
				VPS41	22
				IFITM3	22
				SCARB2	22
				LGALS3	22
				LAMTOR3	23
				PI4K2A	23
				PIP4K2A	23
				RAB11B	24
				ATP1A1	24
				DTNBP1	25
				USP8	25
				SNX3	25
				INF2	25
				WASL	26
				LAMTOR2	26
				AP2M1	26
				NCSTN	26
				PDIA6	26
				CD63	26
				IGF2R	27
				CHMP3	28
				VPS4A	28
				RABEP1	28
				DNAJC5	28
				LAMTOR5	28
				ANXA2	29
				GGA2	29
				SLC1A5	29
				GNAI3	29
				SDCBP	29
				RAB1A	30
				RAB5A	30
				SERBP1	30
				ANXA1	30
				VPS26A	31
				YWHAG	31
				LAMP1	31
				SLC31A1	31
				SNX1	32
				EEF1A1	32
				YWHAQ	32
				VAPB	32
				AP2B1	33
				TMED10	33
				PDIA3	33
				ITGA5	33
				ASAH1	34
				LRP1	35
				LAMP2	35
				VPS35	36
				COMMD1	36
				SH3KBP1	39
				P4HB	39
				LAMTOR1	40
				ACTB	40
				PPP1CA	41
				DNM2	41
				YWHAB	41
				ARF6	43
				EPHA2	44
				SLC2A1	46
				RTN4	47
				PRKAA1	49
				GAPDH	50
				RAB11A	51
				YWHAZ	51
				HSPA1A	53
				HSPA5	54
				CD44	55
				BSG	56
				MYH9	56
				VIM	60
				HSP90AB1	61
				SLC3A2	61
				APOA1	63
				HSPA8	76
				GRB2	84
				RAC1	85
				APP	170
				SCAMP4	3
				RAB4B	5
				TM9SF2	5
				ITFG1	5
				BLOC1S4	6
				SNX30	6
				ATP6V1F	6
				WDR7	6
				PLXNA1	6
				NAPB	6
				SEZ6L2	6
				CLTCL1	6
				VTI1A	7
				YIPF6	7
				HPS3	7
				AGTRAP	7
				AP1M1	8
				STX16	8
				TM9SF3	8
				ARPC5L	8
				TMEM63B	8
				NSF	8
				PLXNA2	8
				VPS37B	9
				VPS37C	9
				VPS8	10
				ATP6V1C1	10
				SNX12	11
				COMMD7	11
				VPS35L	11
				BLOC1S2	11
				CCDC93	11
				AP1S1	11
				M6PR	11
				STAM2	11
				COMMD9	12
				WASHC4	12
				CLCN3	12
				ARPC2	12
				EHD4	13
				RAB5B	13
				MRC2	13
				CD320	13
				DAGLB	13
				AP1AR	13
				CHML	13
				BORCS5	14
				VAMP3	14
				ACTR2	14
				RAB14	14
				DNAJC13	14
				STX10	14
				AP1G1	14
				LNPEP	14
				CSPG4	14
				STX4	14
				RAB2A	14
				DDOST	14
				VAMP8	15
				ANKRD27	15
				ZFYVE16	15
				VPS13C	15
				TRIM14	15
				VAMP2	15
				SLC1A3	15
				GOSR1	15
				GAK	15
				VPS33A	16
				ATP6AP1	16
				VAMP7	16
				AP3D1	16
				AP3B1	16
				RAB11FIP2	16
				RAB18	16
				SCFD1	16
				ITGA3	16
				POR	16
				FLOT1	16
				PIK3R4	17
				WASHC5	17
				SCAMP3	17
				RAP1B	17
				RPN1	17
				SURF4	17
				STEAP3	18
				ATP6V1A	18
				MYO5A	18
				ATP6V1E1	19
				KIDINS220	19
				VPS33B	19
				FKBP15	19
				TBC1D5	20
				RPL12	20
				PPIB	20
				CTSB	20
				ARL8B	21
				SNAPIN	21
				SYNRG	21
				ECE1	21
				VPS18	22
				PIK3C3	22
				AP2A1	22
				DOCK7	23
				HSP90B1	23
				WASHC2C	24
				CTSD	24
				PTPN23	25
				ABI1	25
				PRDX1	25
				UBB	25
				ABCB1	25
				SNX5	26
				EHD1	26
				SNX2	26
				SLC12A6	26
				SPAG9	26
				RAB10	27
				TAX1BP1	28
				CHMP4B	30
				HGS	30
				MSN	30
				ATP2A2	30
				CD81	31
				CTSC	31
				RAB6A	34
				RAB8A	35
				CANX	36
				SORT1	37
				CLTC	37
				CALR	37
				ATP7A	40
				TFRC	40
				RAB7A	41
				SORL1	44
				PDCD6IP	46
				TSG101	47
				PSAP	47
				NPC1	47
				ITGAV	49
				BECN1	57
				ALB	63
				ITGB1	75
				SRC	82
				LDLR	87
				EGFR	110

## Sheet: Extended Data Fig. 1f
Source Data for Gonzalez-Lozano et al, 2025: EndoMAP.v1, a Structural Protein Complex Landscape of Human Early Endosomes
Extended Data Fig. 1f				Number of PPIs per protein	Endo	Golgi	Lyso	Mito	ER
					363	11	59	29	21
					348	24	46	9	5
					327	1	4	14	21
					249	53	218	59	1
					237	59	29	13	15
					202	46	1	2	38
					191	7	2	10	25
					182	42	11	1	36
					179	28	20	14	16
					177	23	2	21	53
					163	21	5	21	7
					160	3	15	5	22
					157	7	38	21	74
					154	3	29	1	56
					138	5	66	214	82
					131	7	64	79	32
					129	14	163	1	41
					128	4	67	6	21
					120	218	79	112	41
					119	29	160	146	154
					117	1	44	15	6
					116	2	52	12	13
					111	39	120	28	6
					110	13	40	87	4
					104	5	16	4	110
					98	14	104	10	43
					97	5	20	27	23
					87	17	52	8	37
					87	20	111	29	26
					86	3	6	7	77
					85	5	27	127	19
					85	8	18	3	16
					82	5	40	21	59
					82	8	57	8	12
					81	2	45	87	62
					81	66	5	19	22
					79	3	182	10	123
					77	19	42	17	49
					77	13	27	8	19
					76	4	27	3	16
					74	85	41	12	6
					71	14	128	17	8
					67	28	23	175	13
					66	15	6	1	66
					66	98	53	16	7
					64	5	36	16	40
					64	5	13	31	29
					59	2	37	85	35
					59	6	19	18	9
					57	1	28	36	15
					57	28	34	46	11
					57	14	29	187	10
					57	22	8	31	5
					56	85	19	70	26
					55	28	13	16	29
					54	21	5	203	56
					53	22	3	54	60
					53	11	10	11	26
					52	6	3	15	207
					52	9	2	8	17
					52	12	36	14	14
					52	34	25	19	12
					51	32	16	27	5
					47	6	9	70	8
					46	8	13	23	58
					46	64	2	34	5
					46	4	59	37	4
					46	4	14	20	1
					45	19	10	4	15
					44	37	1	5	66
					44	8	10	48	50
					44	28	168	49	11
					44	74	91	16	4
					43	7	35	90	42
					43	19	69	21	25
					43	70	183	79	9
					42	61	46	19	78
					42	52	30	12	30
					42	5	72	47	19
					42	23	36	10	6
					42	86	114	4	2
					41	1	4	97	12
					41	25	35	37	12
					41	22	21	182	10
					41	48	11	108	3
					41	18	12	1	3
					40	24	4	28	57
					40	10	5	18	18
					40	35	6	5	16
					40	29	15	18	11
					40	23	7	11	11
					40	26	18	114	10
					40	17	17	79	8
					39	100	21	4	23
					38	35	17	20	122
					38	6	35	11	28
					38	39	31	72	14
					38	47	1	27	6
					38	50	15	12	2
					37	20	5	6	6
					36	5	2	28	14
					35	7	17	4	34
					35	19	39	3	5
					34	48	21	2	12
					34	4	28	20	9
					34	22	6	8	5
					33	3	11	11	25
					33	9	24	4	20
					33	21	16	1	15
					32	11	24	58	9
					32	5	55	18	6
					32	29	12	79	4
					31	31	26	32	37
					31	11	18	45	22
					30	8	16	5	85
					29	4	35	28	169
					29	19	16	128	15
					29	7	114	82	14
					29	53	7	56	11
					29	11	32	41	5
					29	4	69	29	3
					28	33	8	72	43
					28	6	14	66	25
					27	6	109	115	46
					27	15	5	126	16
					27	9	33	63	15
					27	15	8	53	13
					27	57	22	31	10
					27	7	56	23	2
					26	8	46	56	44
					26	7	31	3	4
					26	3	8	9	2
					24	19	29	18	44
					24	45	33	15	9
					24	5	2	9	3
					23	13	5	142	95
					23	28	5	102	20
					23	3	7	177	14
					23	27	11	111	9
					23	1	6	47	8
					23	32	8	56	5
					23	9	5	95	3
					23	2	18	82	2
					23	11	4	61	1
					22	17	20	111	4
					22	34	4	147	3
					22	3	75	146	2
					21	19	3	163	6
					21	8	5	14	4
					21	29	12	124	3
					21	4	95	156	2
					20	2	6	111	9
					20	14	30	48	9
					20	4	5	120	4
					20	4	8	116	3
					20	2	16	48	2
					19	17	33	115	22
					19	42	4	34	16
					19	11	15	201	9
					19	3	6	12	9
					19	5	4	104	8
					19	10	5	96	3
					18	115	8	12	11
					18	28	3	35	9
					18	17	5	30	8
					18	47	13	85	5
					18	2	20	18	4
					18	53	8	61	3
					18	7	40	130	2
					18	35	43	86	2
					17	24	16	93	11
					17	14	10	121	9
					17	14	4	90	8
					17	6	4	70	4
					16	4	2	56	4
					16	38	24	63	3
					16	32	21	65	2
					16	3	61	102	1
					16	37	10	78	1
					16	1	16	76	1
					15	20	11	9	6
					15	17	34	62	5
					15	9	3	71	3
					15	12	43	51	3
					15	13	8	29	3
					15	29	5	36	2
					15	10	15	32	2
					15	7	6	120	1
					14	3	3	26	11
					14	21	34	52	6
					14	5	3	34	2
					14	6	26	133	1
					14	2	9	28	1
					13	5	2	55	11
					13	7	9	4	6
					13	7	1	85	2
					13	3	7	59	2
					13	17	6	45	2
					13	3	7	16	2
					13	3	7	15	2
					13	2	2	14	2
					13	2	13	24	1
					13	17	1	13	1
					13	13	4	8	1
					13	7	7	6	1
					12	4	6	20	2
					12	8	1	3	2
					12	3	2	24	1
					12	2	1	11	1
					11	3	2	8	10
					11	3	3	4	8
					11	4	1	39	4
					11	3	3	7	2
					11	1	4	30	1
					11	9	18	20	1
					10	6		68
					10	3		56
					10	3		49
					10	1		29
					10	1		26
					10	1		19
					10	2		17
					10	2		15
					10	1		13
					10	1		10
					9	2		66
					9	8		60
					9	4		44
					9	1		24
					9	1		21
					9	1		20
					9	1		15
					9	1		13
					9	4		6
					9	1		5
					9	2		4
					8	2		70
					8			64
					8			35
					8			31
					8	1		20
					8	4		18
					8	2		8
					8	8		3
					7			36
					7			21
					7			16
					7			16
					7			15
					7			12
					7			11
					7			10
					7			4
					6			141
					6			32
					6			26
					6			25
					6			20
					6			20
					6			16
					6			15
					6			15
					6			12
					6			10
					6			9
					6			8
					6			7
					6			5
					6			5
					6			5
					6			5
					6			4
					5			18
					5			12
					5			11
					5			9
					5			6
					5			6
					5			6
					5			6
					5			3
					5			3
					5			2
					4			13
					4			12
					4			10
					4			10
					4			6
					4			5
					4			3
					4			2
					3			20
					3			18
					3			17
					3			11
					3			11
					3			8
					3			7
					3			6
					3			5
					3			4
					2			18
					2			17
					2			16
					2			10
					2			10
					2			5
					2			4
					2			3
					2			3
					2			1
					1			17
					1			13
					1			13
					1			12
					1			11
					1			11
					1			10
					1			10
					1			4
					1			2
					1			2
								64
								47
								35
								34
								33
								29
								28
								27
								24
								23
								23
								23
								22
								22
								22
								21
								21
								20
								19
								19
								19
								18
								18
								17
								16
								16
								15
								15
								15
								15
								15
								15
								14
								14
								14
								14
								14
								14
								14
								13
								13
								13
								13
								12
								12
								12
								12
								12
								12
								12
								11
								11
								11
								11
								11
								11
								10
								10
								10
								10
								10
								10
								10
								10
								9
								9
								9
								9
								9
								9
								9
								9
								9
								9
								9
								8
								8
								8
								8
								8
								8
								8
								8
								8
								8
								8
								8
								8
								8
								7
								7
								7
								7
								7
								7
								7
								7
								7
								7
								7
								7
								7
								7
								6
								6
								6
								6
								6
								6
								6
								6
								6
								6
								6
								6
								6
								6
								6
								5
								5
								5
								5
								5
								5
								5
								5
								5
								5
								5
								5
								5
								5
								5
								5
								5
								5
								4
								4
								4
								4
								4
								4
								4
								4
								4
								4
								4
								4
								4
								4
								4
								4
								4
								4
								4
								4
								4
								4
								4
								4
								4
								4
								4
								4
								4
								4
								4
								4
								4
								4
								4
								4
								4
								4
								4
								3
								3
								3
								3
								3
								3
								3
								3
								3
								3
								3
								3
								3
								3
								3
								3
								3
								3
								3
								3
								3
								3
								3
								3
								3
								3
								3
								3
								3
								3
								3
								3
								3
								3
								3
								3
								2
								2
								2
								2
								2
								2
								2
								2
								2
								2
								2
								2
								2
								2
								2
								2
								2
								2
								2
								2
								2
								2
								2
								2
								2
								2
								2
								2
								2
								2
								2
								2
								2
								2
								2
								2
								2
								2
								2
								2
								2
								2
								2
								2
								2
								2
								2
								2
								2
								2
								2
								1
								1
								1
								1
								1
								1
								1
								1
								1
								1
								1
								1
								1
								1
								1
								1
								1
								1
								1
								1
								1
								1
								1
								1
								1
								1
								1
								1
								1
								1
								1
								1
								1
								1
								1
								1
								1
								1
								1
								1
								1
								1
								1
								1
								1
								1
								1
								1
								1
								1
								1
								1
								1
								1
								1
								1
								1
								1
								1
								1
								1
								1
								1
								1
								1
								1
								1
								1

## Sheet: Extended Data Fig. 1g
Source Data for Gonzalez-Lozano et al, 2025: EndoMAP.v1, a Structural Protein Complex Landscape of Human Early Endosomes
Extended Data Fig. 1g				Number of PPIs per protein	Endo	Lyso	Golgi	ER	Mito
					755	5	43	3	2
					400	14	18	72	32
					336	5	5	129	4
					251	4	5	2	7
					232	3	22	5	6
					137	12	18	17	40
					124	12	1	53	7
					113	31	33	8	1
					102	13	102	4	8
					75	12	13	7
					72	1	17	150
					61	1	7	185
					60	1	12	5
					59	3	3	2
					58	1	4	19
					57	1	8	1
					55	1	4	4
					54	16	17	173
					49	4	1	4
					46	2	44	2
					44	2	1	15
					37	1	3	75
					37	21	21	59
					37	3	1	58
					36	55	26	1
					34	2	4	4
					33	6	17	2
					33	6	1	6
					32	3	1	4
					31	3	7	10
					31	1	9	3
					28	1	10	15
					28	2	40	14
					26	4	16	70
					25	12	2	13
					24	13	11	4
					23	14	46	11
					23	23	24	46
					22	11	18	2
					21	7	100	4
					21	17	130	2
					20	9	81	1
					19	12	4	2
					19	7	3	6
					19	11	6	2
					18	9	3	1
					18	25	2	147
					17	13	5	44
					17	5	7	9
					17			35
					17			10
					16			9
					15			6
					14			6
					14			10
					14			1
					13			3
					13			1
					13			1
					13			4
					13			113
					12			22
					12			6
					12			1
					11			3
					11			2
					11			2
					10			216
					10			400
					9			12
					9			12
					9			19
					9			11
					8			3
					8			11
					8			18
					8			2
					8
					8
					7
					7
					7
					7
					7
					7
					7
					7
					6
					6
					6
					6
					6
					6
					6
					6
					5
					5
					5
					5
					5
					5
					5
					5
					4
					4
					4
					4
					4
					4
					4
					4
					4
					4
					4
					4
					4
					4
					3
					3
					3
					3
					3
					3
					3
					3
					3
					3
					3
					3
					3
					3
					3
					3
					3
					3
					3
					3
					2
					2
					2
					2
					2
					2
					2
					2
					2
					2
					2
					1
					1
					1
					1
