# Supplementary material for: EndoMAP.v1 charts the structural landscape of human early endosome complexes
Source: Nature. 2025 May 28;643(8070):252–61. doi: 10.1038/s41586-025-09059-y (PMC12222028; doi:10.1038/s41586-025-09059-y)
Supplement: Supplementary file 11 — Source Data Extended Data Fig. 2 [file 41586_2025_9059_MOESM11_ESM.xlsx]

## Sheet: Extended Data Fig. 2b
Source Data for Gonzalez-Lozano et al, 2025: EndoMAP.v1, a Structural Protein Complex Landscape of Human Early Endosomes
Extended Data Fig. 2b				PCProphet Score (Bioplex PPIs)
				0.9
				0.9
				0.9
				0.9
				0.9
				0.9
				0.9
				0.9
				0.9
				0.9
				0.9
				0.9
				0.9
				0.9
				0.9
				0.9
				0.9
				0.9
				0.9
				0.9
				0.9
				0.9
				0.9
				0.9
				0.9
				0.9
				0.9
				0.9
				0.9
				0.9
				0.9
				0.9
				0.9
				0.9
				0.9
				0.9
				0.9
				0.9
				0.9
				0.9
				0.9
				0.9
				0.9
				0.9
				0.9
				0.9
				0.9
				0.9
				0.9
				0.9
				0.9
				0.9
				0.9
				0.9
				0.9
				0.9
				0.9
				0.9
				0.9
				0.9
				0.9
				0.9
				0.9
				0.9
				0.9
				0.9
				0.9
				0.9
				0.9
				0.9
				0.9
				0.9
				0.9
				0.9
				0.9
				0.9
				0.9
				0.9
				0.9
				0.9
				0.9
				0.9
				0.9
				0.9
				0.9
				0.9
				0.9
				0.9
				0.9
				0.9
				0.9
				0.9
				0.9
				0.9
				0.9
				0.9
				0.9
				0.9
				0.9
				0.9
				0.9
				0.9
				0.9
				0.9
				0.9
				0.9
				0.9
				0.9
				0.9
				0.9
				0.9
				0.9
				0.9
				0.9
				0.9
				0.9
				0.9
				0.9
				0.9
				0.9
				0.9
				0.9
				0.9
				0.9
				0.9
				0.9
				0.9
				0.9
				0.9
				0.9
				0.9
				0.9
				0.9
				0.9
				0.9
				0.9
				0.9
				0.9
				0.9
				0.9
				0.9
				0.9
				0.9
				0.9
				0.9
				0.9
				0.9
				0.9
				0.9
				0.9
				0.9
				0.9
				0.9
				0.9
				0.9
				0.9
				0.9
				0.9
				0.9
				0.9
				0.9
				0.9
				0.9
				0.9
				0.9
				0.9
				0.9
				0.9
				0.9
				0.9
				0.9
				0.9
				0.9
				0.9
				0.9
				0.9
				0.9
				0.9
				0.9
				0.9
				0.9
				0.9
				0.9
				0.9
				0.9
				0.9
				0.9
				0.9
				0.9
				0.9
				0.9
				0.9
				0.9
				0.9
				0.9
				0.9
				0.9
				0.9
				0.9
				0.9
				0.9
				0.9
				0.9
				0.9
				0.9
				0.9
				0.9
				0.9
				0.9
				0.9
				0.9
				0.9
				0.9
				0.9
				0.9
				0.9
				0.9
				0.9
				0.9
				0.9
				0.9
				0.9
				0.9
				0.9
				0.9
				0.9
				0.9
				0.9
				0.9
				0.9
				0.9
				0.9
				0.9
				0.9
				0.9
				0.9
				0.9
				0.9
				0.9
				0.9
				0.9
				0.9
				0.9
				0.9
				0.9
				0.8
				0.8
				0.8
				0.8
				0.8
				0.8
				0.8
				0.8
				0.8
				0.8
				0.8
				0.8
				0.8
				0.8
				0.8
				0.8
				0.8
				0.8
				0.8
				0.8
				0.8
				0.8
				0.8
				0.8
				0.8
				0.8
				0.8
				0.8
				0.8
				0.8
				0.8
				0.8
				0.8
				0.8
				0.8
				0.8
				0.8
				0.8
				0.8
				0.8
				0.8
				0.8
				0.8
				0.8
				0.8
				0.8
				0.8
				0.8
				0.8
				0.8
				0.8
				0.8
				0.8
				0.8
				0.8
				0.8
				0.8
				0.8
				0.8
				0.8
				0.8
				0.8
				0.8
				0.8
				0.8
				0.8
				0.8
				0.8
				0.8
				0.8
				0.8
				0.8
				0.8
				0.8
				0.8
				0.8
				0.8
				0.8
				0.8
				0.7
				0.7
				0.7
				0.7
				0.7
				0.7
				0.7
				0.7
				0.7
				0.7
				0.7
				0.7
				0.7
				0.7
				0.7
				0.7
				0.7
				0.7
				0.7
				0.7
				0.7
				0.7
				0.7
				0.7
				0.7
				0.7
				0.7
				0.7
				0.7
				0.7
				0.7
				0.7
				0.7
				0.7
				0.7
				0.7
				0.7
				0.7
				0.7
				0.7
				0.7
				0.7
				0.7
				0.7
				0.7
				0.7
				0.7
				0.7
				0.7
				0.7
				0.7
				0.7
				0.7
				0.7
				0.7
				0.7
				0.7
				0.7
				0.7
				0.7
				0.7
				0.7
				0.7
				0.7
				0.7
				0.7
				0.7
				0.7
				0.7
				0.7
				0.7
				0.7
				0.7
				0.7
				0.7
				0.7
				0.7
				0.7
				0.7
				0.7
				0.7
				0.7
				0.7
				0.7
				0.7
				0.7
				0.7
				0.7
				0.7
				0.7
				0.7
				0.7
				0.7
				0.7
				0.6
				0.6
				0.6
				0.6
				0.6
				0.6
				0.6
				0.6
				0.6
				0.6
				0.6
				0.6
				0.6
				0.6
				0.6
				0.6
				0.6
				0.6
				0.6
				0.6
				0.6
				0.6
				0.5
				0.5
				0.5
				0.5
				0.5
				0.5
				0.5
				0.5
				0.5
				0.5
				0.5
				0.5
				0.5
				0.5
				0.5
				0.5
				0.5
				0.5
				0.5
				0.5
				0.5
				0.5
				0.5
				0.5
				0.5
				0.5
				0.5
				0.5
				0.5
				0.5
				0.4
				0.4
				0.4
				0.4
				0.4
				0.4
				0.4
				0.4
				0.4
				0.4
				0.4
				0.4
				0.4
				0.4
				0.4
				0.4
				0.4
				0.4
				0.4
				0.4
				0.3
				0.3
				0.3
				0.3
				0.3
				0.3
				0.3
				0.3
				0.3
				0.3
				0.3
				0.3
				0.3
				0.3
				0.3
				0.3
				0.3
				0.2
				0.2
				0.2
				0.2
				0.2
				0.2
				0.2
				0.2
				0.2
				0.2
				0.2
				0.2
				0.2
				0.2
				0.2
				0.2
				0.2
				0.1
				0.1
				0.1
				0.1
				0.1
				0.1
				0.1
				0.1
				0.1
				0.1
				0.1
				0.1
				0.1
				0.1
				0.1
				0.1
				0.1
				0.1
				0.1
				0.1
				0.1
				0
				0
				0
				0
				0
				0
				0
				0
				0
				0
				0
				0
				0
				0
				0
				0
				0
				0
				0
				0
				0
				0
				0
				0
				0
				0
				0
				0
				0
				0
				0
				0
				0
				0
				0
				0
				0
				0
				0
				0
				0
				0
				0
				0
				0
				0
				0
				0
				0
				0
				0
				0
				0
				0
				0
				0
				0
				0
				0
				0
				0
				0
				0
				0
				0
				0
				0
				0
				0
				0
				0
				0
				0
				0
				0
				0
				0
				0
				0
				0
				0
				0
				0
				0
				0
				0
				0
				0
				0
				0
				0
				0
				0
				0
				0
				0
				0
				0
				0
				0
				0
				0
				0
				0
				0
				0
				0
				0
				0
				0
				0
				0
				0
				0
				0
				0
				0
				0
				0
				0
				0
				0
				0
				0
				0
				0
				0
				0
				0
				0
				0
				0
				0
				0
				0
				0
				0
				0
				0
				0
				0
				0
				0
				0
				0
				0
				0
				0
				0
				0
				0
				0
				0
				0
				0
				0
				0
				0
				0
				0
				0
				0
				0
				0
				0
				0
				0
				0
				0
				0
				0
				0
				0
				0
				0
				0
				0
				0
				0
				0
				0
				0
				0
				0
				0
				0
				0
				0
				0
				0
				0
				0
				0
				0
				0
				0
				0
				0
				0
				0
				0
				0
				0
				0
				0
				0
				0
				0
				0
				0
				0
				0
				0
				0
				0
				0
				0
				0
				0
				0
				0
				0
				0
				0
				0
				0
				0
				0
				0
				0
				0
				0
				0
				0
				0
				0
				0
				0
				0
				0
				0
				0
				0
				0

## Sheet: Extended Data Fig. 2c
Source Data for Gonzalez-Lozano et al, 2025: EndoMAP.v1, a Structural Protein Complex Landscape of Human Early Endosomes
Extended Data Fig. 2c
			Maximum number of proteins per complex	15	20	25	30	35
			Number of replicates: 3	246	253	267	268	268
			Number of replicates: 2	95	108	151	155	158

## Sheet: Extended Data Fig. 2d
Source Data for Gonzalez-Lozano et al, 2025: EndoMAP.v1, a Structural Protein Complex Landscape of Human Early Endosomes
Extended Data Fig. 2d					Number of DSSO cross-links	Intensity (log2) in Endo-IP
					1	22.5681
					1	22.3619
					1	22.0934
					1	22.0625
					1	22.0197
					1	21.8754
					1	21.8671
					1	21.8246
					1	21.8065
					1	21.7414
					1	21.7365
					1	21.7245
					1	21.5685
					1	21.4946
					1	21.4779
					1	21.476
					1	21.4298
					1	21.2486
					1	21.2233
					1	21.1746
					1	21.1292
					1	21.1099
					1	21.0797
					1	21.0772
					1	21.0769
					1	21.0254
					1	20.8343
					1	20.7898
					1	20.7798
					1	20.711
					1	20.6323
					1	20.6262
					1	20.6225
					1	20.6104
					1	20.5576
					1	20.5225
					1	20.4518
					1	20.3134
					1	20.2704
					1	20.1935
					1	20.19
					1	20.1826
					1	20.1693
					1	20.167
					1	20.155
					1	20.1317
					1	20.0991
					1	20.0861
					1	20.0815
					1	20.0565
					1	20.003
					1	19.9662
					1	19.9658
					1	19.9103
					1	19.9005
					1	19.8944
					1	19.8857
					1	19.8747
					1	19.8359
					1	19.7949
					1	19.7757
					1	19.6852
					1	19.6694
					1	19.6266
					1	19.5971
					1	19.5957
					1	19.5918
					1	19.5912
					1	19.5438
					1	19.5326
					1	19.5135
					1	19.5081
					1	19.4682
					1	19.4656
					1	19.4559
					1	19.436
					1	19.4344
					1	19.4241
					1	19.4147
					1	19.3932
					1	19.3842
					1	19.3694
					1	19.3603
					1	19.3341
					1	19.3319
					1	19.2874
					1	19.2686
					1	19.2493
					1	19.2379
					1	19.2142
					1	19.1601
					1	19.158
					1	19.1564
					1	19.1541
					1	19.1468
					1	19.1283
					1	19.1243
					1	19.0853
					1	19.076
					1	19.0714
					1	19.0701
					1	19.0696
					1	19.0579
					1	19.0412
					1	19.0028
					1	18.9963
					1	18.9342
					1	18.9147
					1	18.9074
					1	18.9051
					1	18.8731
					1	18.8401
					1	18.8132
					1	18.7993
					1	18.7755
					1	18.7722
					1	18.744
					1	18.7322
					1	18.6941
					1	18.6857
					1	18.6813
					1	18.6235
					1	18.6131
					1	18.5997
					1	18.5679
					1	18.5671
					1	18.5418
					1	18.5383
					1	18.5096
					1	18.5095
					1	18.5017
					1	18.4973
					1	18.4846
					1	18.4482
					1	18.4472
					1	18.4317
					1	18.4267
					1	18.3841
					1	18.3787
					1	18.3765
					1	18.376
					1	18.3693
					1	18.365
					1	18.342
					1	18.3307
					1	18.3234
					1	18.3179
					1	18.3099
					1	18.3013
					1	18.248
					1	18.2429
					1	18.2185
					1	18.2076
					1	18.2027
					1	18.1976
					1	18.1556
					1	18.1529
					1	18.1469
					1	18.1266
					1	18.1101
					1	18.0982
					1	18.0635
					1	18.0477
					1	18.0417
					1	18.0217
					1	18.0155
					1	18.0022
					1	17.9985
					1	17.9924
					1	17.9879
					1	17.9873
					1	17.9847
					1	17.9651
					1	17.9507
					1	17.9474
					1	17.9354
					1	17.9315
					1	17.9231
					1	17.9002
					1	17.8823
					1	17.865
					1	17.8633
					1	17.8292
					1	17.8222
					1	17.8158
					1	17.7915
					1	17.7897
					1	17.7869
					1	17.7721
					1	17.765
					1	17.7553
					1	17.7543
					1	17.7506
					1	17.7317
					1	17.7206
					1	17.7074
					1	17.6913
					1	17.6854
					1	17.6594
					1	17.656
					1	17.6513
					1	17.635
					1	17.6106
					1	17.6021
					1	17.5877
					1	17.5859
					1	17.5783
					1	17.5755
					1	17.5532
					1	17.5457
					1	17.542
					1	17.5419
					1	17.5336
					1	17.5177
					1	17.4971
					1	17.4854
					1	17.483
					1	17.4816
					1	17.48
					1	17.4744
					1	17.47
					1	17.4696
					1	17.4562
					1	17.4485
					1	17.4412
					1	17.4319
					1	17.4309
					1	17.4292
					1	17.4231
					1	17.3903
					1	17.3872
					1	17.3836
					1	17.3745
					1	17.3706
					1	17.3668
					1	17.3487
					1	17.3406
					1	17.3343
					1	17.323
					1	17.3161
					1	17.3013
					1	17.3005
					1	17.2912
					1	17.2906
					1	17.2897
					1	17.2812
					1	17.2796
					1	17.276
					1	17.2732
					1	17.2649
					1	17.2628
					1	17.2329
					1	17.2303
					1	17.2301
					1	17.1996
					1	17.175
					1	17.1408
					1	17.1385
					1	17.1373
					1	17.1329
					1	17.1325
					1	17.1271
					1	17.1217
					1	17.1135
					1	17.1111
					1	17.0984
					1	17.0875
					1	17.0761
					1	17.0531
					1	17.0503
					1	17.0486
					1	17.0366
					1	17.0334
					1	17.0282
					1	17.0242
					1	17.0035
					1	16.9934
					1	16.9885
					1	16.9857
					1	16.9777
					1	16.9733
					1	16.9729
					1	16.9654
					1	16.9625
					1	16.9617
					1	16.9614
					1	16.9572
					1	16.9565
					1	16.9542
					1	16.9485
					1	16.9395
					1	16.9304
					1	16.9245
					1	16.9201
					1	16.92
					1	16.909
					1	16.9064
					1	16.899
					1	16.8768
					1	16.8679
					1	16.8676
					1	16.8669
					1	16.8592
					1	16.8518
					1	16.8414
					1	16.84
					1	16.8344
					1	16.825
					1	16.8175
					1	16.8139
					1	16.8097
					1	16.8037
					1	16.8014
					1	16.7998
					1	16.7986
					1	16.7911
					1	16.7889
					1	16.7886
					1	16.7824
					1	16.7735
					1	16.7619
					1	16.754
					1	16.7498
					1	16.7474
					1	16.7443
					1	16.7401
					1	16.7333
					1	16.729
					1	16.7288
					1	16.723
					1	16.7136
					1	16.7127
					1	16.7125
					1	16.6965
					1	16.6949
					1	16.6909
					1	16.6902
					1	16.6898
					1	16.6821
					1	16.6818
					1	16.681
					1	16.6696
					1	16.6652
					1	16.665
					1	16.6648
					1	16.6643
					1	16.6472
					1	16.6428
					1	16.6416
					1	16.6385
					1	16.6375
					1	16.6296
					1	16.6169
					1	16.6116
					1	16.6113
					1	16.5973
					1	16.5937
					1	16.5769
					1	16.5586
					1	16.5568
					1	16.5555
					1	16.5426
					1	16.5415
					1	16.5367
					1	16.5315
					1	16.5272
					1	16.5205
					1	16.5183
					1	16.5163
					1	16.5125
					1	16.5114
					1	16.5058
					1	16.494
					1	16.4802
					1	16.4752
					1	16.4744
					1	16.4711
					1	16.4647
					1	16.4624
					1	16.4616
					1	16.4554
					1	16.4523
					1	16.4481
					1	16.4371
					1	16.4365
					1	16.4256
					1	16.4214
					1	16.421
					1	16.4187
					1	16.4145
					1	16.4068
					1	16.3835
					1	16.3647
					1	16.3636
					1	16.356
					1	16.3441
					1	16.3435
					1	16.343
					1	16.33
					1	16.3265
					1	16.326
					1	16.325
					1	16.3206
					1	16.3118
					1	16.3036
					1	16.2983
					1	16.2858
					1	16.2673
					1	16.2592
					1	16.2524
					1	16.25
					1	16.2464
					1	16.2295
					1	16.2247
					1	16.2247
					1	16.2106
					1	16.1956
					1	16.1833
					1	16.1701
					1	16.1678
					1	16.1525
					1	16.1445
					1	16.1329
					1	16.1198
					1	16.1159
					1	16.115
					1	16.113
					1	16.1125
					1	16.1105
					1	16.1091
					1	16.1008
					1	16.0931
					1	16.0877
					1	16.0849
					1	16.0847
					1	16.0825
					1	16.0823
					1	16.0816
					1	16.0556
					1	16.0538
					1	16.0247
					1	16.0243
					1	16.0168
					1	16.0077
					1	16.0051
					1	15.9845
					1	15.9843
					1	15.9801
					1	15.9763
					1	15.9737
					1	15.9687
					1	15.9602
					1	15.9566
					1	15.9538
					1	15.953
					1	15.9527
					1	15.952
					1	15.9503
					1	15.9471
					1	15.9467
					1	15.9389
					1	15.9274
					1	15.9181
					1	15.9141
					1	15.9137
					1	15.9123
					1	15.9055
					1	15.8901
					1	15.8892
					1	15.8869
					1	15.8856
					1	15.8798
					1	15.8779
					1	15.874
					1	15.8686
					1	15.8615
					1	15.859
					1	15.8564
					1	15.8562
					1	15.8525
					1	15.8513
					1	15.8274
					1	15.8195
					1	15.8138
					1	15.8086
					1	15.8038
					1	15.8033
					1	15.7912
					1	15.7909
					1	15.7834
					1	15.7826
					1	15.7823
					1	15.7681
					1	15.7673
					1	15.76
					1	15.7526
					1	15.7482
					1	15.7414
					1	15.7363
					1	15.7296
					1	15.7288
					1	15.7281
					1	15.7135
					1	15.7054
					1	15.6928
					1	15.6825
					1	15.6821
					1	15.6816
					1	15.6727
					1	15.6663
					1	15.6574
					1	15.6458
					1	15.6356
					1	15.6345
					1	15.6308
					1	15.6273
					1	15.6196
					1	15.6191
					1	15.6014
					1	15.5998
					1	15.5954
					1	15.5885
					1	15.5831
					1	15.581
					1	15.5795
					1	15.5789
					1	15.5777
					1	15.577
					1	15.5759
					1	15.5747
					1	15.5707
					1	15.5697
					1	15.5604
					1	15.549
					1	15.5458
					1	15.5395
					1	15.5395
					1	15.5385
					1	15.5325
					1	15.53
					1	15.5253
					1	15.4996
					1	15.4927
					1	15.4811
					1	15.4522
					1	15.434
					1	15.4262
					1	15.4193
					1	15.4151
					1	15.4124
					1	15.4062
					1	15.4024
					1	15.4007
					1	15.3923
					1	15.3902
					1	15.3872
					1	15.3819
					1	15.3767
					1	15.3734
					1	15.3691
					1	15.3655
					1	15.3547
					1	15.3492
					1	15.3454
					1	15.3441
					1	15.3321
					1	15.3299
					1	15.3106
					1	15.3086
					1	15.3038
					1	15.286
					1	15.2759
					1	15.2749
					1	15.2732
					1	15.2647
					1	15.2646
					1	15.2578
					1	15.254
					1	15.2535
					1	15.2285
					1	15.2199
					1	15.215
					1	15.2104
					1	15.171
					1	15.1438
					1	15.1419
					1	15.1318
					1	15.1298
					1	15.1267
					1	15.102
					1	15.1011
					1	15.0934
					1	15.0839
					1	15.0536
					1	15.0355
					1	15.0325
					1	15.0183
					1	15.0091
					1	15.0055
					1	14.9923
					1	14.9916
					1	14.9911
					1	14.987
					1	14.9797
					1	14.9672
					1	14.9666
					1	14.9645
					1	14.9498
					1	14.9476
					1	14.9432
					1	14.9399
					1	14.9393
					1	14.9129
					1	14.8967
					1	14.8926
					1	14.8857
					1	14.8784
					1	14.8652
					1	14.8596
					1	14.8566
					1	14.8412
					1	14.8408
					1	14.8297
					1	14.8244
					1	14.8219
					1	14.8148
					1	14.8142
					1	14.8104
					1	14.7476
					1	14.7448
					1	14.7375
					1	14.7293
					1	14.7258
					1	14.7114
					1	14.6996
					1	14.6992
					1	14.6878
					1	14.6856
					1	14.6706
					1	14.6597
					1	14.6568
					1	14.6525
					1	14.6366
					1	14.6172
					1	14.6096
					1	14.5998
					1	14.5976
					1	14.5676
					1	14.5493
					1	14.518
					1	14.5069
					1	14.4979
					1	14.4969
					1	14.4727
					1	14.4602
					1	14.4537
					1	14.3992
					1	14.3805
					1	14.38
					1	14.3719
					1	14.3646
					1	14.3355
					1	14.3004
					1	14.2594
					1	14.2526
					1	14.2113
					1	14.2072
					1	14.1933
					1	14.1812
					1	14.1695
					1	14.1627
					1	14.1536
					1	14.1391
					1	14.0635
					1	14.0076
					1	13.9883
					1	13.9863
					1	13.9705
					1	13.8913
					1	13.7734
					1	13.7237
					1	13.3907
					1	13.2482
					1	13.2146
					1	13.1859
					1	12.806
					2	23.7216
					2	22.5836
					2	22.3764
					2	22.1115
					2	21.8407
					2	21.7558
					2	21.4274
					2	21.4068
					2	21.4061
					2	21.2682
					2	21.2036
					2	21.1151
					2	21.0368
					2	20.7432
					2	20.7341
					2	20.5832
					2	20.5749
					2	20.5063
					2	20.4359
					2	20.4343
					2	20.3852
					2	20.315
					2	20.2782
					2	20.2429
					2	20.2061
					2	20.1798
					2	20.1373
					2	20.0402
					2	20.0094
					2	19.9926
					2	19.8547
					2	19.8269
					2	19.8135
					2	19.6707
					2	19.6306
					2	19.5917
					2	19.5901
					2	19.5723
					2	19.4487
					2	19.4399
					2	19.4287
					2	19.4083
					2	19.3452
					2	19.2268
					2	19.1743
					2	19.1612
					2	19.1485
					2	19.1454
					2	19.1165
					2	19.0016
					2	18.948
					2	18.9127
					2	18.9083
					2	18.8854
					2	18.8657
					2	18.8334
					2	18.8141
					2	18.7227
					2	18.6724
					2	18.6673
					2	18.6357
					2	18.58
					2	18.5456
					2	18.5176
					2	18.5166
					2	18.513
					2	18.5007
					2	18.4766
					2	18.453
					2	18.452
					2	18.447
					2	18.436
					2	18.4276
					2	18.3615
					2	18.361
					2	18.3575
					2	18.3345
					2	18.3228
					2	18.2932
					2	18.2793
					2	18.275
					2	18.2734
					2	18.273
					2	18.2654
					2	18.2612
					2	18.2564
					2	18.2224
					2	18.2175
					2	18.2109
					2	18.1973
					2	18.193
					2	18.1826
					2	18.1671
					2	18.1647
					2	18.1608
					2	18.13
					2	18.0988
					2	18.0666
					2	18.0563
					2	18.0353
					2	18.0207
					2	18.0196
					2	18.0169
					2	18.0049
					2	18.002
					2	17.98
					2	17.979
					2	17.9656
					2	17.9627
					2	17.9528
					2	17.875
					2	17.8716
					2	17.8501
					2	17.8498
					2	17.8414
					2	17.8412
					2	17.8395
					2	17.8163
					2	17.7495
					2	17.7403
					2	17.7234
					2	17.7144
					2	17.714
					2	17.7095
					2	17.6964
					2	17.6927
					2	17.6721
					2	17.6492
					2	17.6095
					2	17.5735
					2	17.5617
					2	17.5581
					2	17.5437
					2	17.5356
					2	17.5209
					2	17.4994
					2	17.4955
					2	17.4947
					2	17.485
					2	17.4824
					2	17.4731
					2	17.4666
					2	17.454
					2	17.4511
					2	17.4176
					2	17.3887
					2	17.3742
					2	17.3387
					2	17.3205
					2	17.3068
					2	17.2915
					2	17.276
					2	17.2647
					2	17.2641
					2	17.2382
					2	17.2304
					2	17.2069
					2	17.1966
					2	17.171
					2	17.158
					2	17.1398
					2	17.1375
					2	17.1369
					2	17.1253
					2	17.1193
					2	17.095
					2	17.0741
					2	17.0711
					2	17.0702
					2	17.0688
					2	17.0678
					2	17.0205
					2	16.9679
					2	16.9583
					2	16.9507
					2	16.9444
					2	16.9275
					2	16.9269
					2	16.9215
					2	16.8946
					2	16.8557
					2	16.8405
					2	16.8392
					2	16.8202
					2	16.8163
					2	16.8009
					2	16.7793
					2	16.7765
					2	16.7655
					2	16.7362
					2	16.732
					2	16.7296
					2	16.7048
					2	16.6955
					2	16.6949
					2	16.6773
					2	16.6562
					2	16.6418
					2	16.6379
					2	16.6313
					2	16.6282
					2	16.6271
					2	16.6236
					2	16.6094
					2	16.6045
					2	16.6029
					2	16.5916
					2	16.57
					2	16.552
					2	16.5378
					2	16.5291
					2	16.504
					2	16.4881
					2	16.459
					2	16.4476
					2	16.4339
					2	16.3954
					2	16.3887
					2	16.3879
					2	16.3673
					2	16.365
					2	16.3044
					2	16.2922
					2	16.2913
					2	16.2818
					2	16.2804
					2	16.2751
					2	16.2721
					2	16.2663
					2	16.2459
					2	16.2436
					2	16.2264
					2	16.225
					2	16.2194
					2	16.2182
					2	16.1684
					2	16.1647
					2	16.1504
					2	16.1441
					2	16.1353
					2	16.1304
					2	16.1229
					2	16.1144
					2	16.1061
					2	16.101
					2	16.0946
					2	16.086
					2	16.0818
					2	16.0811
					2	16.0808
					2	16.078
					2	16.0751
					2	16.0734
					2	16.0632
					2	16.049
					2	16.0248
					2	16.0171
					2	16.0158
					2	16.0004
					2	15.9634
					2	15.9596
					2	15.931
					2	15.9235
					2	15.9223
					2	15.9114
					2	15.9086
					2	15.9077
					2	15.9009
					2	15.8961
					2	15.8919
					2	15.8879
					2	15.8869
					2	15.8695
					2	15.8648
					2	15.859
					2	15.8252
					2	15.8201
					2	15.8011
					2	15.7996
					2	15.694
					2	15.6763
					2	15.6242
					2	15.6214
					2	15.6192
					2	15.6099
					2	15.6052
					2	15.6033
					2	15.5981
					2	15.589
					2	15.5864
					2	15.5678
					2	15.5593
					2	15.5422
					2	15.5303
					2	15.4839
					2	15.4419
					2	15.4334
					2	15.3768
					2	15.3659
					2	15.365
					2	15.3336
					2	15.3245
					2	15.3134
					2	15.3034
					2	15.2659
					2	15.249
					2	15.2465
					2	15.2419
					2	15.1425
					2	15.124
					2	15.1074
					2	15.104
					2	15.0958
					2	15.0877
					2	15.074
					2	15.0691
					2	15.0674
					2	15.0429
					2	15.0293
					2	15.0075
					2	14.9811
					2	14.7281
					2	14.7123
					2	14.6974
					2	14.6553
					2	14.459
					2	14.4071
					2	14.3593
					2	14.3084
					2	14.2673
					2	14.2026
					2	14.0329
					2	13.7912
					3	22.1437
					3	22.0534
					3	21.7848
					3	21.7303
					3	21.7285
					3	21.5441
					3	21.0872
					3	20.9451
					3	20.9431
					3	20.6448
					3	20.6374
					3	20.6195
					3	20.4172
					3	20.2003
					3	20.1589
					3	20.1565
					3	19.8761
					3	19.8386
					3	19.8293
					3	19.7271
					3	19.628
					3	19.556
					3	19.4243
					3	19.3889
					3	19.3182
					3	19.3052
					3	19.2508
					3	19.0895
					3	19.0888
					3	19.0686
					3	19.0674
					3	19.0366
					3	18.9898
					3	18.913
					3	18.8973
					3	18.7873
					3	18.7687
					3	18.6774
					3	18.673
					3	18.638
					3	18.6361
					3	18.6166
					3	18.3961
					3	18.3698
					3	18.3129
					3	18.3063
					3	18.215
					3	18.1041
					3	18.0955
					3	18.0601
					3	18.0482
					3	17.9835
					3	17.9391
					3	17.9218
					3	17.8856
					3	17.8736
					3	17.8228
					3	17.818
					3	17.7985
					3	17.7846
					3	17.7844
					3	17.7378
					3	17.7036
					3	17.6242
					3	17.6215
					3	17.5959
					3	17.5575
					3	17.5268
					3	17.5035
					3	17.5026
					3	17.4937
					3	17.4168
					3	17.3882
					3	17.3554
					3	17.3509
					3	17.3308
					3	17.2991
					3	17.281
					3	17.2675
					3	17.2446
					3	17.2268
					3	17.2047
					3	17.1937
					3	17.1799
					3	17.1548
					3	17.0961
					3	17.047
					3	17.0419
					3	17.0379
					3	16.9749
					3	16.9684
					3	16.9674
					3	16.9173
					3	16.9128
					3	16.889
					3	16.8713
					3	16.8295
					3	16.8051
					3	16.795
					3	16.785
					3	16.7465
					3	16.7362
					3	16.7288
					3	16.6795
					3	16.6624
					3	16.6519
					3	16.5937
					3	16.5526
					3	16.5172
					3	16.515
					3	16.5051
					3	16.4588
					3	16.4457
					3	16.4242
					3	16.4153
					3	16.4002
					3	16.3982
					3	16.3966
					3	16.3019
					3	16.2841
					3	16.2474
					3	16.2457
					3	16.2106
					3	16.1921
					3	16.1265
					3	16.095
					3	16.0523
					3	16.0067
					3	16.0058
					3	16.0027
					3	15.9852
					3	15.9565
					3	15.914
					3	15.8919
					3	15.8909
					3	15.8621
					3	15.8407
					3	15.8235
					3	15.7898
					3	15.7615
					3	15.7304
					3	15.6929
					3	15.6861
					3	15.6392
					3	15.6284
					3	15.616
					3	15.5975
					3	15.5795
					3	15.5448
					3	15.5344
					3	15.5175
					3	15.5113
					3	15.4806
					3	15.4458
					3	15.3518
					3	15.3418
					3	15.3163
					3	15.3129
					3	15.3051
					3	15.1582
					3	15.1332
					3	15.1052
					3	15.0902
					3	15.0542
					3	15.0022
					3	14.9839
					3	14.9224
					3	14.9094
					3	14.8934
					3	14.8571
					3	14.7293
					3	14.5714
					3	14.3978
					3	14.3272
					3	13.843
					3	13.4226
					4	22.1903
					4	21.8727
					4	21.3868
					4	20.724
					4	20.6906
					4	20.6829
					4	20.4936
					4	20.4921
					4	20.3937
					4	20.3672
					4	20.2173
					4	20.1565
					4	19.823
					4	19.7897
					4	19.7438
					4	19.7012
					4	19.6737
					4	19.6539
					4	19.6128
					4	19.5878
					4	19.4219
					4	19.3312
					4	19.1644
					4	19.1573
					4	19.1567
					4	19.1178
					4	19.0057
					4	18.9745
					4	18.9108
					4	18.8004
					4	18.6645
					4	18.652
					4	18.6173
					4	18.4933
					4	18.4577
					4	18.396
					4	18.3671
					4	18.3538
					4	18.3375
					4	18.2179
					4	18.2111
					4	18.1986
					4	18.1688
					4	18.1114
					4	17.9085
					4	17.8098
					4	17.7897
					4	17.7776
					4	17.7548
					4	17.7495
					4	17.7141
					4	17.5171
					4	17.4253
					4	17.3817
					4	17.3803
					4	17.3428
					4	17.3403
					4	17.2717
					4	17.2581
					4	17.2469
					4	17.2226
					4	17.215
					4	17.2112
					4	17.1667
					4	17.1512
					4	17.032
					4	17.0284
					4	16.9924
					4	16.9919
					4	16.9752
					4	16.9199
					4	16.9164
					4	16.8886
					4	16.8686
					4	16.8644
					4	16.8234
					4	16.7971
					4	16.7768
					4	16.7334
					4	16.699
					4	16.6759
					4	16.6624
					4	16.6503
					4	16.6385
					4	16.6223
					4	16.5743
					4	16.5339
					4	16.4779
					4	16.3737
					4	16.3349
					4	16.3339
					4	16.1977
					4	16.1163
					4	16.0491
					4	16.0257
					4	16.0118
					4	15.9814
					4	15.9543
					4	15.917
					4	15.9
					4	15.8995
					4	15.8984
					4	15.839
					4	15.8378
					4	15.8239
					4	15.8032
					4	15.6451
					4	15.4613
					4	15.356
					4	15.3543
					4	15.3418
					4	15.3176
					4	15.3084
					4	15.1767
					4	14.9001
					4	14.6799
					4	14.5565
					4	14.461
					4	14.0092
					4	13.9717
					4	13.9417
					4	13.8615
					4	13.3827
					5	22.654
					5	22.5702
					5	22.0278
					5	21.7376
					5	21.4474
					5	21.1928
					5	20.7153
					5	20.5197
					5	20.3577
					5	20.0894
					5	20.0893
					5	20.0728
					5	19.8972
					5	19.8024
					5	19.6904
					5	19.6189
					5	19.551
					5	19.5028
					5	19.4808
					5	19.4018
					5	19.2615
					5	19.2608
					5	19.0438
					5	18.7652
					5	18.7031
					5	18.6958
					5	18.211
					5	18.1032
					5	18.0616
					5	18.0147
					5	17.9517
					5	17.8291
					5	17.7501
					5	17.6908
					5	17.6893
					5	17.6141
					5	17.5542
					5	17.4824
					5	17.3321
					5	17.3316
					5	17.3144
					5	17.3003
					5	17.2795
					5	17.2694
					5	17.1862
					5	17.1625
					5	17.1132
					5	16.9841
					5	16.967
					5	16.9589
					5	16.9388
					5	16.8651
					5	16.8033
					5	16.7192
					5	16.7162
					5	16.7123
					5	16.6579
					5	16.6529
					5	16.6271
					5	16.4112
					5	16.4073
					5	16.343
					5	16.3228
					5	16.2397
					5	16.1369
					5	16.1057
					5	16.0874
					5	15.989
					5	15.9327
					5	15.8209
					5	15.7464
					5	15.7397
					5	15.681
					5	15.548
					5	15.539
					5	15.4864
					5	15.3282
					5	15.172
					5	15.1411
					5	14.8532
					5	14.7597
					5	14.7159
					5	14.6864
					5	14.4412
					5	14.3649
					5	14.3274
					5	14.2425
					5	13.9991
					5	13.3346
					6	22.827
					6	22.0936
					6	21.2604
					6	21.2465
					6	21.0297
					6	20.9025
					6	20.5959
					6	20.4559
					6	20.2748
					6	20.2302
					6	20.221
					6	20.0982
					6	20.0026
					6	19.4901
					6	19.3696
					6	19.1475
					6	19.1004
					6	19.0199
					6	18.93
					6	18.8141
					6	18.7705
					6	18.7073
					6	18.6014
					6	18.3131
					6	18.2708
					6	18.2429
					6	18.2397
					6	18.1804
					6	18.0493
					6	18.0441
					6	18.0212
					6	17.9358
					6	17.9051
					6	17.7992
					6	17.7279
					6	17.6847
					6	17.6522
					6	17.6321
					6	17.5832
					6	17.5238
					6	17.5116
					6	17.3077
					6	17.243
					6	17.1118
					6	17.0777
					6	17.0541
					6	16.9943
					6	16.8512
					6	16.7957
					6	16.7928
					6	16.6723
					6	16.6656
					6	16.6541
					6	16.5496
					6	16.5081
					6	16.4742
					6	16.3822
					6	16.349
					6	16.1594
					6	16.1371
					6	16.057
					6	15.9701
					6	15.9686
					6	15.884
					6	15.7244
					6	15.5733
					6	15.4652
					6	15.3965
					6	15.3718
					6	15.3499
					6	15.3429
					6	15.3019
					6	15.2614
					6	14.5872
					6	14.5683
					6	14.3378
					6	13.8678
					6	13.056
					7	22.2866
					7	22.1095
					7	21.5169
					7	21.028
					7	20.9365
					7	20.4356
					7	20.3726
					7	20.1861
					7	19.9904
					7	19.6869
					7	19.5923
					7	19.4297
					7	19.3833
					7	19.3144
					7	19.1353
					7	18.8333
					7	18.7929
					7	18.7769
					7	18.5606
					7	18.5172
					7	18.5101
					7	18.3777
					7	18.3599
					7	18.3467
					7	18.2818
					7	18.2212
					7	18.1399
					7	18.0985
					7	18.0265
					7	17.8964
					7	17.7678
					7	17.6722
					7	17.6691
					7	17.5879
					7	17.565
					7	17.3166
					7	17.2834
					7	17.1633
					7	17.1608
					7	17.1543
					7	17.1076
					7	17.0839
					7	17.0212
					7	16.9854
					7	16.9273
					7	16.8677
					7	16.4919
					7	16.4546
					7	16.3152
					7	16.0602
					7	16.057
					7	15.9344
					7	15.7674
					7	15.4395
					7	15.4278
					7	15.3783
					7	15.3779
					7	15.2456
					7	15.1605
					7	14.9504
					7	14.394
					7	14.1599
					7	13.9693
					8	22.9321
					8	22.6556
					8	22.0784
					8	21.6946
					8	21.1978
					8	21.1613
					8	20.8635
					8	20.7223
					8	20.1194
					8	19.8887
					8	19.5251
					8	19.5184
					8	19.1509
					8	19.1403
					8	19.1144
					8	19.0899
					8	18.9067
					8	18.5632
					8	18.4636
					8	18.2947
					8	18.2071
					8	18.1434
					8	18.1139
					8	18.0579
					8	18.0225
					8	17.7623
					8	17.529
					8	17.5176
					8	17.453
					8	17.4416
					8	17.2617
					8	17.2371
					8	17.1587
					8	17.063
					8	16.9662
					8	16.9149
					8	16.7293
					8	16.6686
					8	16.4582
					8	16.3289
					8	16.1623
					8	16.1429
					8	15.9987
					8	15.9391
					8	15.9298
					8	15.9089
					8	15.8679
					8	15.6606
					8	15.6606
					8	15.6445
					8	15.2008
					8	15.0455
					8	14.9754
					8	14.8279
					8	14.7349
					8	14.5963
					9	21.5026
					9	20.2785
					9	20.2495
					9	19.8384
					9	19.2973
					9	19.2536
					9	19.1031
					9	19.0416
					9	18.8718
					9	18.8059
					9	18.3996
					9	18.3593
					9	18.2896
					9	18.2564
					9	18.063
					9	17.7203
					9	17.612
					9	17.1498
					9	17.1066
					9	17.0198
					9	16.8942
					9	16.8135
					9	16.8083
					9	16.722
					9	16.409
					9	16.3718
					9	16.3171
					9	16.2265
					9	16.1325
					9	15.9226
					9	15.4306
					9	15.2337
					9	14.9621
					9	14.9052
					9	14.8173
					9	14.3172
					10	22.7296
					10	22.7044
					10	20.6664
					10	20.6327
					10	20.0836
					10	20.0718
					10	20.0688
					10	19.8602
					10	19.5405
					10	19.4543
					10	19.3759
					10	19.2603
					10	19.1807
					10	18.9258
					10	18.8175
					10	18.1869
					10	17.9595
					10	17.9299
					10	17.8517
					10	17.7357
					10	17.6379
					10	17.5408
					10	17.4694
					10	17.396
					10	17.3652
					10	17.2204
					10	17.0882
					10	17.0046
					10	16.9871
					10	16.8373
					10	15.9565
					10	15.8441
					10	15.8199
					10	14.7843
					10	14.2992
					10	13.9865
					11	22.6981
					11	21.1271
					11	20.5623
					11	20.3656
					11	20.2498
					11	19.6684
					11	19.2931
					11	19.1838
					11	19.0109
					11	18.2913
					11	17.8938
					11	17.8243
					11	17.6859
					11	17.286
					11	16.8853
					11	16.5211
					11	15.6992
					11	15.0599
					11	14.8065
					11	14.7524
					12	22.103
					12	20.8595
					12	20.5676
					12	20.3252
					12	19.7185
					12	19.5805
					12	19.3837
					12	18.8836
					12	18.1114
					12	17.4667
					12	17.2724
					12	16.7017
					12	16.2863
					12	16.1973
					12	16.0258
					12	15.1667
					12	14.496
					12	14.2585
					13	21.0816
					13	20.102
					13	19.6241
					13	18.5317
					13	18.2033
					13	17.8952
					13	17.7793
					13	17.5655
					13	16.7265
					13	16.6614
					13	16.3442
					13	16.1429
					13	15.8469
					13	15.5867
					13	15.4773
					14	22.3481
					14	21.8708
					14	20.6856
					14	19.4128
					14	19.07
					14	19.0206
					14	18.5328
					14	18.0412
					14	17.5838
					14	17.4198
					14	17.335
					14	16.8529
					14	15.7515
					14	15.6576
					14	15.3166
					14	14.232
					15	23.6372
					15	21.4851
					15	19.6913
					15	19.4648
					15	19.4484
					15	18.7137
					15	18.2481
					15	18.0564
					15	17.8733
					15	17.8282
					15	17.5696
					15	17.2014
					15	16.747
					15	16.0976
					15	15.9514
					15	15.9319
					15	15.7377
					15	15.2302
					16	21.7241
					16	21.5793
					16	21.3187
					16	21.1355
					16	20.9509
					16	20.7029
					16	17.9924
					16	17.7333
					16	17.3713
					16	16.9868
					16	16.5855
					16	16.5657
					16	15.4831
					16	15.0654
					16	14.7705
					17	22.3717
					17	20.3568
					17	19.9492
					17	18.9912
					17	17.9447
					17	17.7197
					17	17.2761
					17	17.2326
					17	17.0379
					17	16.1092
					18	22.3823
					18	20.0656
					18	19.9384
					18	19.1014
					18	18.1058
					18	17.3221
					18	16.9083
					18	16.7544
					18	16.4702
					18	16.4515
					18	15.8319
					18	14.8776
					19	23.6032
					19	21.1016
					19	19.965
					19	19.8918
					19	16.7396
					19	16.6944
					20	21.4796
					20	21.2926
					20	20.1895
					20	19.0135
					20	18.294
					20	17.5747
					20	16.9999
					20	15.1972
					20	14.5762
					21	21.1204
					21	20.4135
					21	20.1865
					21	18.4362
					21	18.1184
					21	16.0964
					21	15.6571
					21	14.989
					22	18.1126
					22	17.5305
					22	16.9599
					22	16.1928
					22	15.2648
					23	20.8291
					23	19.9967
					23	19.3168
					23	16.0356
					24	21.4408
					24	19.0884
					25	15.1728
					26	20.3913
					26	19.9056
					26	16.7334
					26	16.1252
					27	18.5905
					27	17.4117
					27	15.4937
					28	19.1204
					28	18.2902
					29	22.4917
					29	22.402
					29	19.8667
					29	17.0119
					30	20.4003
					30	19.7084
					30	16.6226
					30	14.5337
					30	14.3738
					31	20.0935
					31	19.1515
					31	17.4187
					31	17.0587
					32	21.6475
					32	20.2691
					32	17.196
					33	17.4612
					33	16.5981
					34	20.8037
					34	20.3955
					35	17.9447
					35	16.6225
					35	15.7513
					38	16.8934
					38	16.7503
					38	14.9561
					39	18.9473
					42	18.1725
					42	16.2961
					43	16.49
					44	20.945
					44	19.9193
					45	22.5914
					46	18.8683
					47	21.3062
					47	15.7761
					47	15.4047
					48	21.2877
					48	17.3149
					49	23.5914
					49	21.5365
					49	19.5224
					50	18.4971
					51	17.5968
					54	21.6603
					54	19.2883
					59	16.0685
					66	16.4742
					66	15.8005
					68	20.8958
					68	17.5831
					70	20.6365
					70	19.6628
					74	23.9037
					76	22.5926
					76	16.7405
					76	16.7147
					76	13.8549
					86	16.2233
					90	17.3807
					91	16.9259
					91	16.2543
					93	16.7134
					94	20.3745
					102	23.0404
					102	19.153
					125	21.1412
					132	17.949
					146	16.868
					165	16.2811
					168	23.1746
					184	16.0662
					215	16.1844
					259	17.0507
					353	19.1869
					1436	24.3718

## Sheet: Extended Data Fig. 2e
Source Data for Gonzalez-Lozano et al, 2025: EndoMAP.v1, a Structural Protein Complex Landscape of Human Early Endosomes
Extended Data Fig. 2e					Cross-link Type	Min Intensity (log2) in Endo-IP
					Inter	19.6913
					Inter	19.1515
					Inter	19.7438
					Inter	17.7869
					Inter	20.8037
					Inter	19.2883
					Inter	18.2896
					Inter	20.1194
					Inter	18.7652
					Inter	19.3837
					Inter	17.286
					Inter	19.2883
					Inter	17.7897
					Inter	19.1869
					Inter	15.356
					Inter	18.0412
					Inter	20.4135
					Inter	17.286
					Inter	17.286
					Inter	15.7244
					Inter	17.2014
					Inter	18.4933
					Inter	20.9509
					Inter	19.1807
					Inter	21.2877
					Inter	18.8683
					Inter	15.7244
					Inter	19.7897
					Inter	21.3187
					Inter	18.4362
					Inter	23.0404
					Inter	19.8667
					Inter	21.2877
					Inter	15.7244
					Inter	19.3833
					Inter	21.2877
					Inter	21.4851
					Inter	23.0404
					Inter	19.8667
					Inter	21.2877
					Inter	21.2877
					Inter	19.1807
					Inter	21.1412
					Inter	22.7296
					Inter	19.3144
					Inter	20.4135
					Inter	16.9173
					Inter	20.4135
					Inter	18.948
					Inter	18.3099
					Inter	22.402
					Inter	17.286
					Inter	20.4003
					Inter	19.2883
					Inter	18.8683
					Inter	18.5317
					Inter	20.4003
					Inter	18.8683
					Inter	19.9384
					Inter	21.1412
					Inter	17.286
					Inter	21.1412
					Inter	20.3745
					Inter	21.1412
					Inter	18.5317
					Inter	18.8683
					Inter	19.8667
					Inter	20.8958
					Inter	20.8958
					Inter	17.7501
					Inter	18.1126
					Inter	16.5855
					Inter	18.5317
					Inter	19.2603
					Inter	18.8683
					Inter	19.8384
					Inter	18.5317
					Inter	20.4003
					Inter	18.8683
					Inter	20.3726
					Inter	18.8683
					Inter	18.8683
					Inter	18.8683
					Inter	22.5926
					Inter	19.2883
					Inter	21.2877
					Inter	18.8683
					Inter	20.4003
					Inter	18.8683
					Inter	19.0109
					Inter	21.2877
					Inter	22.3481
					Inter	21.6475
					Inter	17.7495
					Inter	15.3176
					Inter	18.215
					Inter	17.7403
					Inter	16.1429
					Inter	18.452
					Inter	16.6529
					Inter	16.1647
					Inter	17.8736
					Inter	16.8033
					Inter	19.5878
					Inter	18.2033
					Inter	19.9967
					Inter	19.9967
					Inter	15.7244
					Inter	15.8252
					Inter	16.6541
					Inter	17.4253
					Inter	16.3822
					Inter	22.7044
					Inter	16.409
					Inter	17.949
					Inter	17.949
					Inter	16.7288
					Inter	16.8934
					Inter	20.3568
					Inter	15.356
					Inter	18.2896
					Inter	17.1498
					Inter	18.0265
					Inter	16.9679
					Inter	20.3568
					Inter	20.4936
					Inter	18.8683
					Inter	18.4362
					Inter	21.8727
					Inter	15.8201
					Inter	19.9967
					Inter	19.2883
					Inter	16.8942
					Inter	15.8005
					Inter	15.8005
					Inter	18.396
					Inter	17.0507
					Inter	18.436
					Inter	17.0507
					Inter	16.868
					Inter	16.0556
					Inter	16.0662
					Inter	17.2617
					Inter	15.539
					Inter	17.2724
					Inter	15.3336
					Inter	15.3923
					Inter	15.4937
					Inter	16.409
					Inter	15.5867
					Inter	16.1252
					Inter	14.5337
					Inter	14.7705
					Inter	16.6686
					Inter	15.3034
					Inter	15.4831
					Inter	14.1599
					Inter	18.0225
					Inter	15.6606
					Inter	18.396
					Inter	16.9388
					Inter	16.0662
					Inter	15.6606
					Inter	15.4831
					Inter	17.7203
					Inter	14.989
					Inter	17.8736
					Inter	15.8033
					Inter	15.6576
					Inter	19.0696
					Inter	16.8033
					Inter	13.9865
					Inter	15.9514
					Inter	13.843
					Inter	14.8532
					Inter	17.0119
					Inter	15.6576
					Inter	18.3063
					Inter	16.8942
					Inter	15.0091
					Inter	17.2226
					Inter	17.7203
					Inter	16.8942
					Inter	17.1548
					Inter	15.6929
					Inter	14.8776
					Inter	18.0441
					Inter	18.4362
					Inter	19.1004
					Inter	21.1355
					Inter	18.8718
					Inter	22.3717
					Inter	20.8037
					Inter	22.5926
					Inter	22.5926
					Inter	19.1004
					Inter	21.3062
					Inter	18.4362
					Inter	18.8683
					Inter	18.4362
					Inter	21.1151
					Inter	19.1838
					Inter	21.4408
					Inter	17.7501
					Inter	17.7501
					Inter	20.3726
					Inter	19.2883
					Inter	18.8683
					Inter	16.6472
					Inter	21.5169
					Inter	18.2185
					Inter	18.1114
					Inter	20.3955
					Inter	20.3656
					Inter	17.9051
					Inter	18.5172
					Inter	20.945
					Inter	19.1807
					Inter	20.0935
					Inter	15.7464
					Inter	19.9492
					Inter	15.9077
					Inter	20.2498
					Inter	19.9492
					Inter	19.9384
					Inter	19.2603
					Inter	22.103
					Inter	19.1353
					Inter	16.5855
					Inter	18.1114
					Inter	18.1139
					Inter	19.9492
					Inter	16.9245
					Inter	18.1114
					Inter	20.1865
					Inter	21.0769
					Inter	17.3745
					Inter	19.9492
					Inter	20.0935
					Inter	19.9384
					Inter	19.9384
					BN	18.3375
					BN	17.7869
					BN	16.9245
					BN	16.9245
					BN	16.9199
					BN	16.9199
					BN	18.1114
					BN	16.9199
					BN	15.7464
					BN	15.7464
					BN	15.7464
					BN	15.7464
					BN	18.3375
					BN	18.3538
					BN	16.9245
					BN	16.9199
					BN	18.1114
					BN	15.7464
					BN	21.0769
					BN	22.5926
					BN	21.0769
					BN	22.103
					BN	20.1865
					BN	20.1865
					BN	20.0935
					BN	17.3745
					BN	17.3745
					BN	17.3745
					BN	16.3051
					BN	15.7826
					BN	15.7826
					BN	15.0618
					BN	15.0618
					BN	15.0618
					BN	19.4631
					BN	19.8761
					BN	18.2175
					BN	19.2508
					BN	19.3833
					BN	15.5353
					BN	15.9077
					BN	15.9077
					BN	15.9077
					BN	15.9077
					BN	20.2061
					BN	18.2175
					BN	19.1454
					BN	18.2185
					Inter	20.8037
					Inter	18.5317
					Inter	18.8683
					Inter	18.8683
					Inter	20.2748
					Inter	20.0718
					Inter	21.4851
					Inter	22.3717
					Inter	17.2694
					Inter	21.1412
					Inter	22.654
					Inter	19.8293
					Inter	21.7376
					Inter	21.4474
					Inter	20.6365
					Inter	21.4851
					Inter	21.4851
					Inter	19.6241
					Inter	19.5028
					Inter	18.1139
					Inter	19.9492
					Inter	19.4128
					Inter	18.1139
					Inter	18.294
					Inter	18.294
					Inter	16.0808
					Inter	20.2495
					Inter	21.6603
					Inter	16.1684
					Inter	15.6992
					Inter	15.6392
					Inter	17.0198
					Inter	20.2498
					Inter	20.1865
					Inter	21.1204
					Inter	18.8683
					Inter	23.1746
					Inter	19.1454
					Inter	21.7376
					Inter	20.2498
					Inter	23.0404
					Inter	22.0934
					Inter	18.1688
					Inter	22.402
					Inter	19.3833
					Inter	20.2498
					Inter	23.5914
					Inter	17.4416
					Inter	19.8667
					Inter	22.9321
					Inter	22.0936
					Inter	20.4135
					Inter	19.8384
					Inter	20.8595
					Inter	19.8384
					Inter	21.1412
					Inter	19.1515
					Inter	21.1412
					Inter	21.1412
					Inter	23.6372
					Inter	22.6981
					Inter	16.4476
					Inter	18.4362
					Inter	18.8683
					Inter	22.3717
					Inter	16.825
					Inter	20.5623
					Inter	19.6306
					Inter	21.3062
					Inter	15.4996
					BN	19.6189
					BN	19.5184
					BN	19.5184
					BN	17.7869
					BN	16.9199
					BN	17.7897
					BN	15.7244
					BN	17.5832
					BN	17.7897
					BN	18.4933
					BN	17.7897
					BN	15.7244
					BN	18.4933
					BN	19.8995
					BN	17.5832
					BN	20.4172
					BN	17.9339
					BN	15.7244
					BN	17.9354
					BN	17.9354
					BN	17.9354
					BN	17.5832
					BN	19.8667
					BN	20.7432
					BN	21.4851
					BN	22.3481
					BN	17.0657
					BN	21.3187
					BN	19.1454
					BN	19.9056
					BN	18.2185
					BN	19.1454
					BN	19.9056
					BN	18.2185
					BN	22.0934
					BN	21.4408
					BN	21.4408
					BN	18.0413
					BN	17.7897
					BN	19.1004
					BN	19.1004
					BN	17.9354
					BN	17.5832
					BN	18.9252
					BN	18.9252
					BN	19.1838
					BN	18.9252
					BN	20.7223
					BN	19.1838
					BN	18.9252
					BN	20.7223
					BN	18.9252
					BN	20.0982
					BN	20.0982
					BN	19.1838
					BN	20.7029
					BN	20.3656
					BN	20.1194
					BN	19.4648
					BN	19.8384
					BN	19.2508
					BN	17.286
					BN	19.2883
					BN	19.2883
					BN	17.286
					BN	18.948
					BN	14.9372
					BN	15.5353
					BN	15.5353
					BN	15.5353
					BN	19.7438
					BN	19.5184
					BN	19.7438
					BN	19.5184
					BN	20.2495
					BN	19.5184
					BN	20.2495
					BN	15.9077
					BN	19.6869
					BN	21.1355
					BN	18.4661
					BN	20.1317
					BN	13.9693
					BN	20.0026
					BN	19.4631
					BN	19.4631
					BN	19.4631
					BN	19.4631
					BN	17.9339
					BN	20.0718
					BN	20.3937
					BN	19.4287
					BN	19.3452
					BN	19.3452
					BN	19.3452
					BN	18.8718
					BN	21.4851
					BN	18.0985
					BN	18.0985
					BN	17.6683
					BN	17.6683
					BN	17.6683
					BN	19.3518
					BN	19.3518
					BN	18.0985
					BN	17.6683
					BN	19.8761
					BN	19.4018
					BN	20.8291
					BN	20.3937
					BN	16.6472
					BN	18.2179
					BN	18.9051
					BN	18.9051
					BN	18.9051
					BN	20.2748
					BN	18.6958
					BN	19.1838
					BN	18.2896
					BN	18.0985
					BN	17.6683
					BN	18.2896
					BN	18.948
					BN	18.948
					BN	18.9244
					BN	19.7949
					BN	19.7949
					BN	19.7949
					BN	19.7949
					BN	19.4631
					Inter	20.3745
					Inter	18.7755
					Inter	16.0818
					Intra	18.3375
					Intra	20.7153
					Intra	20.9509
					Intra	17.1625
					Intra	19.7438
					Intra	19.6189
					Intra	19.5184
					Intra	17.529
					Intra	18.0441
					Intra	15.8615
					Intra	22.1095
					Intra	20.19
					Intra	21.4851
					Intra	16.9199
					Intra	18.1114
					Intra	15.7464
					Intra	19.1573
					Intra	22.5926
					Intra	21.1613
					Intra	22.103
					Intra	20.945
					Intra	22.5914
					Intra	20.1865
					Intra	19.9492
					Intra	20.0935
					Intra	18.1114
					Intra	19.9384
					Intra	18.0616
					Intra	18.2175
					Intra	20.4359
					Intra	19.965
					Intra	19.4128
					Intra	18.294
					Intra	18.1139
					Intra	16.5855
					Intra	17.6691
					Intra	20.0718
					Intra	19.1031
					Intra	15.7826
					Intra	22.5836
					Intra	20.315
					Intra	21.6603
					Intra	20.4921
					Intra	19.3168
					Intra	17.9528
					Intra	15.6392
					Intra	20.7029
					Intra	23.1746
					Intra	20.0688
					Intra	20.4172
					Intra	17.0198
					Intra	18.0564
					Intra	21.5793
					Intra	22.6981
					Intra	16.0931
					Intra	17.9595
					Intra	18.5632
					Intra	20.3577
					Intra	19.8667
					Intra	21.5169
					Intra	18.1126
					Intra	17.5268
					Intra	21.2036
					Intra	19.3052
					Intra	23.0404
					Intra	18.8718
					Intra	22.402
					Intra	20.7432
					Intra	19.3182
					Intra	20.6323
					Intra	18.4362
					Intra	23.6032
					Intra	17.5755
					Intra	21.3187
					Intra	22.3481
					Intra	21.2877
					Intra	23.5914
					Intra	19.8602
					Intra	19.3144
					Intra	21.8727
					Intra	17.2834
					Intra	17.4416
					Intra	19.2603
					Intra	19.1509
					Intra	19.6707
					Intra	18.0601
					Intra	21.6475
					Intra	20.8037
					Intra	22.0936
					Intra	21.4408
					Intra	21.7303
					Intra	17.2694
					Intra	20.7223
					Intra	20.1861
					Intra	21.2465
					Intra	21.1151
					Intra	20.8595
					Intra	18.9147
					Intra	20.0982
					Intra	19.4219
					Intra	18.1688
					Intra	22.654
					Intra	20.1565
					Intra	20.3656
					Intra	18.0353
					Intra	21.4061
					Intra	18.5317
					Intra	20.4003
					Intra	20.3726
					Intra	21.1412
					Intra	20.8958
					Intra	19.8386
					Intra	23.9037
					Intra	18.7652
					Intra	18.13
					Intra	15.5113
					Intra	16.2841
					Intra	18.8683
					Intra	22.3717
					Intra	19.6913
					Intra	19.8384
					Intra	20.5623
					Intra	19.2508
					Intra	19.4399
					Intra	19.6306
					Intra	19.1807
					Intra	19.3833
					Intra	20.0402
					Intra	20.6906
					Intra	21.3062
					Intra	18.6357
					Intra	17.286
					Intra	19.2883
					Intra	16.899
					Intra	19.8269
					Intra	20.3252
					Intra	20.5749
					Intra	21.028
					Intra	21.1204
					Intra	19.4243
					Intra	17.4955
					Intra	20.102
					Intra	20.2495
					Intra	20.3955
					Intra	20.6365
					Intra	19.4287
					Intra	15.9077
					Intra	20.6262
					Intra	17.5832
					Intra	19.6241
					Intra	19.6869
					Intra	21.1355
					Intra	21.5441
					Intra	19.0899
					Intra	20.0026
					Intra	17.2014
					Intra	20.6195
					Intra	19.1353
					Intra	20.1895
					Intra	17.9051
					Intra	19.0109
					Intra	18.0412
					Intra	20.3745
					Intra	19.5957
					Intra	19.7185
					Intra	21.8708
					Intra	21.7241
					Intra	19.1838
					Intra	15.989
					Intra	22.2866
					Intra	16.4476
					Intra	15.5422
					Intra	19.1515
					Intra	20.9365
					Intra	16.9752
					Intra	18.7993
					Intra	20.1317
					Intra	13.9693
					Intra	15.9701
					Intra	19.1869
					Intra	19.6628
					Intra	19.9193
					Intra	21.5365
					Intra	19.3837
					Intra	19.8761
					Intra	19.4018
					Intra	20.5959
					Intra	20.2498
					Intra	20.2061
					Intra	21.6946
					Intra	19.1485
					Intra	23.6372
					Intra	18.8836
					Intra	21.4779
					Intra	20.3937
					Intra	18.5905
					Intra	16.0964
					Intra	20.4135
					Intra	20.6327
					Intra	20.6448
					Intra	20.8291
					Intra	18.1869
					Intra	22.0197
					Intra	19.4484
					Intra	19.1403
					Intra	22.6556
					Intra	18.5172
					Intra	19.8547
					Intra	19.3452
					Intra	20.1373
					Intra	17.7548
					Intra	19.4648
					Intra	21.7376
					Intra	19.2615
					Intra	22.9321
					Intra	17.3316
					Intra	16.5937
					Intra	20.5676
					Intra	22.7296
					Intra	20.1798
					Intra	21.5026
					Intra	22.3619
					Intra	19.7897
					Intra	19.8918
					Intra	17.3428
					Intra	18.93
					Intra	19.9056
					Intra	18.3467
					Intra	17.1498
					Intra	15.6992
					Intra	20.4936
					Intra	22.1115
					Intra	16.3152
					Intra	18.3599
					Intra	22.3764
					Intra	18.0985
					Intra	20.5576
					Intra	19.5028
					Intra	21.8065
					Intra	21.4474
					Intra	18.2179
					Intra	20.724
					Intra	16.7465
					Intra	19.1743
					Intra	15.8995
					Intra	21.1978
					Intra	20.2748
					Intra	18.6958
					Intra	19.8024
					Intra	18.2896
					Intra	19.8293
					Intra	19.5405
					Intra	18.948
					Intra	19.8887
					Intra	18.1725
					Intra	17.1799
					Intra	16.0808
					Intra	15.9327
					Intra	15.6451
					Inter	18.3538
					Inter	17.529
					Inter	15.7244
					Inter	19.965
					Inter	20.0935
					Inter	21.3187
					Inter	19.4484
					Inter	19.8024
					Inter	21.8727
					Inter	21.5026
					Inter	18.4362
					Inter	17.5268
					Inter	20.4003
					Inter	19.1515
					Inter	18.5905
					Inter	23.0404
					Inter	20.8595
					Inter	18.13
					Inter	17.3068
					Inter	20.5623
					Intra	24.3718
					Inter	17.9595
					Inter	13.8549
					Inter	15.694
					Inter	17.1132
					Inter	15.2465
					Inter	16.8295
					Inter	20.221
					Inter	15.4773
					Inter	15.5395
					Inter	16.7957
					Inter	18.063
					Inter	19.9967
					Inter	16.8934
					Inter	16.0118
					Inter	19.4083
					Inter	16.3737
					Inter	16.3441
					Inter	14.3378
					Inter	17.9507
					Inter	17.175
					Inter	15.9687
					Inter	14.6553
					Inter	15.5864
					Inter	15.2419
					Inter	18.2175
					Inter	18.3467
					Inter	18.3129
					Inter	19.6869
					Inter	18.5632
					Inter	17.1937
					Inter	19.3696
					Inter	18.1804
					Inter	18.5172
					Inter	18.1804
					Inter	19.3696
					BN	19.4487
					BN	18.3129
					BN	15.7446
					BN	18.2185
					Inter	16.4457
					Inter	15.4831
					Inter	16.8644
					Inter	18.0441
					Inter	19.3603
					Inter	19.1178
					Inter	21.1271
					Inter	16.0662
					Inter	16.7886
					Inter	16.7123
					Inter	14.4071
					Inter	16.1928
					Inter	16.2543
					Inter	16.4481
					Inter	17.396
					Inter	18.8401
					Inter	19.4243
					Inter	15.3129
					Inter	15.7513
					Inter	17.7403
					Inter	15.5975
					Inter	15.365
					Inter	19.5723
					Inter	16.6313
					Inter	17.5356
					Inter	18.2564
					Inter	16.0825
					Inter	16.5769
					Inter	18.5418
					Inter	14.8571
					Inter	13.056
					Inter	16.6029
					Inter	16.1844
					Inter	17.7197
					Inter	16.9173
					Inter	15.3166
					Inter	16.1928
					Inter	15.5975
					Inter	15.5344
					Inter	18.3593
					Inter	17.9835
					Inter	20.2782
					Inter	14.8148
					Inter	17.9358
					Inter	16.4742
					Inter	17.529
					Inter	16.2543
					Inter	15.8469
					Inter	17.8395
					Inter	15.4831
					Inter	15.9223
					Inter	17.7234
					Inter	17.3903
					Inter	16.6944
					Inter	14.4071
					Inter	14.9754
					Inter	16.057
					Inter	17.1966
					Inter	14.0092
					Inter	15.0934
					Inter	14.1391
					Inter	16.7296
					Inter	18.9258
					Inter	16.1008
					Inter	17.0366
					Inter	16.2295
					Inter	17.3652
					Inter	16.0662
					Inter	16.0662
					Inter	17.0507
					Inter	16.8512
					Inter	16.4153
					Inter	21.476
					Inter	19.9384
					Inter	15.5831
					Inter	16.5916
					Inter	17.2371
					Inter	19.2493
					Inter	17.6721
					Inter	16.3349
					Inter	16.5211
					Inter	19.1869
					Inter	19.1204
					Inter	16.1928
					Inter	19.2608
					Inter	17.5575
					Inter	15.7377
					Inter	17.5171
					Inter	17.0212
					Inter	15.6825
					Inter	15.8909
					Inter	17.5408
					Inter	15.4831
					Inter	16.4744
					Inter	16.8033
					Inter	21.8671
					Inter	18.4362
					Inter	15.9055
					Inter	17.2906
					Inter	14.8065
					Inter	16.7957
					Inter	20.1565
					Inter	15.8209
					Inter	15.577
					Inter	19.9384
					Inter	22.4917
					Inter	18.4577
					Inter	16.9934
					Inter	15.3418
					Inter	14.2026
					Inter	18.1032
					BN	14.4727
					BN	15.5465
					BN	15.1377
					BN	18.3375
					BN	15.855
					BN	18.3538
					BN	17.7403
					BN	17.4231
					BN	19.7438
					BN	19.7438
					BN	19.3696
					BN	17.4231
					BN	19.6189
					BN	19.6189
					BN	17.9767
					BN	19.3696
					BN	17.7403
					BN	17.7869
					BN	17.7869
					BN	19.7377
					BN	16.6002
					BN	17.3543
					BN	15.5465
					BN	15.1377
					BN	16.9245
					BN	15.855
					BN	16.9199
					BN	15.5465
					BN	15.1377
					BN	18.1114
					BN	15.855
					BN	15.1377
					BN	15.7464
					BN	15.7464
					BN	15.7464
					BN	15.5465
					BN	15.1377
					BN	19.0895
					BN	15.855
					BN	17.7844
					BN	19.4538
					BN	18.1973
					BN	15.3055
					BN	20.5659
					BN	18.4276
					BN	15.3055
					BN	20.5659
					BN	18.4276
					BN	16.8679
					BN	15.3055
					BN	20.5659
					BN	18.4276
					BN	16.8679
					BN	15.3055
					BN	20.5659
					BN	18.4276
					BN	16.8679
					BN	16.5973
					BN	16.5973
					BN	16.5973
					BN	16.5973
					BN	16.5973
					BN	17.0302
					BN	17.7206
					BN	18.3307
					BN	16.363
					BN	16.363
					BN	17.0348
					BN	20.0718
					BN	18.2691
					BN	16.7288
					BN	17.0333
					BN	16.2264
					BN	17.5054
					BN	16.1008
					BN	16.2789
					BN	15.7515
					BN	15.7826
					BN	20.0057
					BN	17.4584
					BN	17.4584
					BN	18.1905
					BN	16.8051
					BN	15.4286
					BN	17.4115
					BN	15.236
					BN	16.363
					BN	17.0575
					BN	16.9795
					BN	18.4011
					BN	17.1749
					BN	16.959
					BN	16.5973
					BN	16.8961
					BN	18.2397
					BN	17.8498
					BN	17.8498
					BN	17.4416
					BN	19.3356
					BN	21.1742
					BN	15.7363
					BN	15.4613
					BN	15.4278
					BN	18.5188
					BN	20.4343
					BN	15.2915
					BN	17.2628
					BN	15.4098
					BN	18.6822
					BN	18.6822
					BN	17.1652
					BN	16.363
					BN	20.1861
					BN	17.3782
					BN	15.7381
					BN	20.0132
					BN	15.9462
					BN	16.537
					BN	17.4273
					BN	20.2495
					BN	20.2495
					BN	19.3696
					BN	20.3955
					BN	20.4356
					BN	19.2617
					BN	19.4287
					BN	15.6472
					BN	18.6131
					BN	15.9077
					BN	17.5832
					BN	16.363
					BN	15.7381
					BN	16.6529
					BN	17.949
					BN	21.1355
					BN	19.8642
					BN	19.8642
					BN	17.4511
					BN	16.7999
					BN	16.0847
					BN	14.8409
					BN	18.1804
					BN	15.6921
					BN	16.3513
					BN	18.5176
					BN	19.1838
					BN	16.6223
					BN	16.4597
					BN	19.1838
					BN	17.0836
					BN	17.0175
					BN	17.7401
					BN	18.513
					BN	16.9871
					BN	17.8563
					BN	15.1418
					BN	15.1418
					BN	19.1612
					BN	18.2793
					BN	13.9693
					BN	13.9693
					BN	17.9339
					BN	17.9339
					BN	17.7495
					BN	16.0694
					BN	16.8567
					BN	16.5648
					BN	17.9339
					BN	15.3055
					BN	19.4631
					BN	18.4276
					BN	16.5051
					BN	18.4759
					BN	19.8761
					BN	16.0694
					BN	16.8567
					BN	16.5648
					BN	15.4278
					BN	17.8472
					BN	16.4711
					BN	18.2691
					BN	16.7288
					BN	17.0333
					BN	16.2264
					BN	16.1008
					BN	15.0934
					BN	17.7401
					BN	18.0635
					BN	19.2617
					BN	19.6522
					BN	17.4262
					BN	14.7524
					BN	20.8291
					BN	18.452
					BN	15.3543
					BN	18.6817
					BN	16.0694
					BN	16.2777
					BN	17.9434
					BN	19.4648
					BN	16.7534
					BN	20.1798
					BN	18.6204
					BN	17.1498
					BN	17.1498
					BN	19.5587
					BN	15.9272
					BN	18.106
					BN	16.7288
					BN	16.7288
					BN	16.7288
					BN	16.2789
					BN	17.4945
					BN	15.3543
					BN	18.0635
					BN	17.5149
					BN	15.3543
					BN	19.8293
					Inter	16.7405
					Inter	21.0872
					Inter	19.0884
					Inter	14.0076
					Inter	14.5872
					Inter	14.3593
					Inter	15.9
					Inter	17.8395
					Inter	14.7524
					Inter	15.9
					Inter	15.0599
					Inter	15.4652
					Inter	14.2425
					Inter	19.7271
					Inter	15.249
					Inter	19.1541
					Inter	13.3346
					Inter	15.9543
					Inter	16.2543
					Inter	15.3166
					Inter	14.8934
					Inter	15.9089
					Inter	19.4656
					Inter	16.6773
					Inter	20.0836
					Inter	15.3779
					Inter	14.7114
					Inter	17.5116
					Inter	17.4666
					Inter	14.8279
					Inter	14.6172
					Inter	17.2371
					Inter	14.7293
					Inter	21.1928
					Inter	19.6684
					Inter	20.1935
					Inter	16.0168
					Inter	17.8243
					Inter	16.8644
					Inter	17.095
					Inter	17.4854
					Inter	17.2732
					Inter	16.6529
					Inter	16.6379
					Inter	17.3817
					Inter	16.9854
					Inter	16.2436
					Inter	16.9083
					Inter	13.056
					Inter	15.4124
					Inter	14.0635
					Inter	16.7333
					Inter	13.2482
					Inter	15.6458
					Inter	16.3044
					Inter	14.4412
					Inter	15.3163
					Inter	16.1265
					Inter	16.5555
					Inter	15.548
					Inter	14.3172
					Inter	17.714
					Inter	17.0212
					Inter	16.2913
					Inter	17.5238
					Inter	16.5183
					Inter	16.4582
					Inter	15.2646
					Inter	16.6503
					Inter	15.9123
					Inter	16.5496
					Inter	16.101
					Inter	16.3118
					Inter	16.4779
					Inter	16.0734
					Inter	15.953
					Inter	13.4226
					Inter	17.0507
					Inter	16.4919
					Inter	15.7674
					Inter	16.0685
					Inter	15.9987
					Inter	15.4062
					Inter	13.3827
					Inter	16.8512
					Inter	18.7227
					Inter	15.3418
					Inter	18.063
					Inter	16.699
					Inter	20.4343
					Inter	14.9754
					Inter	17.7985
					Inter	17.276
					Inter	16.7544
					Inter	16.3171
					Inter	16.3019
					Inter	21.2926
					Inter	17.4412
					Inter	14.7476
					Inter	16.5211
					Inter	16.3887
					Inter	16.0248
					Inter	14.1536
					Inter	14.6568
					Inter	17.7095
					Inter	14.8857
					Inter	14.6864
					Inter	17.1193
					Inter	15.3659
					Inter	20.2691
					Inter	14.2585
					Inter	16.6541
					Inter	15.0599
					Inter	14.5762
					Inter	14.9561
					Inter	15.2337
					Inter	15.0654
					Inter	15.2008
					Inter	15.4334
					Inter	19.0884
					Inter	19.0674
					Inter	19.8602
					Inter	17.7678
					Inter	22.5702
					Inter	16.9854
					Inter	18.5317
					Inter	21.8407
					Inter	15.7513
					Inter	16.3339
					Inter	18.9074
					Inter	19.9967
					Inter	18.8683
					Inter	19.153
					Inter	16.1252
					Inter	17.6847
					Inter	16.1977
					Inter	15.1972
					Inter	20.2003
					Inter	16.92
					Inter	18.8059
					Inter	14.9129
					Inter	18.8731
					Inter	18.2947
					Inter	19.1165
					Inter	17.1118
					Inter	17.1118
					BN	17.1118
					BN	18.3693
					BN	16.2862
					BN	13.9693
					BN	20.3083
					BN	16.0538
					BN	16.2862
					BN	16.2862
					Inter	17.453
					Inter	15.5422
					Inter	15.2659
					Inter	15.5325
					Inter	21.8246
					Inter	17.1118
					Inter	17.2304
					Inter	16.7147
					Inter	17.453
					Inter	18.9258
					Inter	18.2896
					Inter	17.7506
					Inter	15.3336
					Inter	17.286
					Inter	16.0491
					Inter	15.6242
					Inter	14.8173
					Inter	16.3152
					Inter	16.8942
					Inter	19.3759
					Inter	15.1052
					Inter	15.859
					Inter	18.0417
					Inter	16.1504
					Inter	19.3759
					Inter	16.5937
					Inter	15.172
					Inter	19.2883
					Inter	14.4727
					Inter	20.3955
					Inter	16.6045
					Inter	18.8683
					Inter	16.4588
					Inter	16.7288
					Inter	16.5855
					Inter	15.1972
					Inter	15.9141
					Inter	16.1844
					Inter	17.7501
					Inter	22.5702
					Inter	16.2961
					Inter	15.989
					Inter	16.7134
					Inter	16.7134
					Inter	16.732
					Inter	14.2113
					Inter	16.6094
					Inter	22.0278
					Inter	14.9052
					Inter	16.868
					Inter	15.8005
					Inter	16.7362
					Inter	14.7123
					Inter	16.909
					Inter	19.1869
					Inter	14.5963
					Inter	15.8869
					Inter	16.6226
					Inter	16.0976
					Inter	17.9315
					Inter	17.2301
					Inter	15.171
					Inter	17.3149
					Inter	15.1052
					Inter	21.0297
					Inter	14.7705
					Inter	15.3282
					Inter	15.3768
					Inter	17.0334
					Inter	19.0135
					Inter	16.6045
					Inter	17.2382
					Inter	14.5998
					Inter	19.9103
					Inter	16.57
					Inter	16.7768
					Inter	15.9565
					Inter	16.4742
					Inter	19.3759
					Inter	16.095
					Inter	15.0958
					Inter	19.3694
					Inter	19.9967
					Inter	17.3807
					Inter	17.8098
					Inter	16.7147
					Inter	16.1684
					Inter	16.8669
					Inter	14.9916
					Inter	17.196
					Inter	14.8532
					Inter	17.0541
					Inter	14.3172
					Inter	13.8678
					Inter	16.1977
					Inter	15.6992
					Inter	19.9967
					Inter	15.2659
					Inter	16.8934
					Inter	16.2841
					Inter	18.0353
					Inter	16.343
					Inter	15.5707
					Inter	15.2008
					Inter	14.8065
					Inter	20.9025
					Inter	15.5777
					Inter	20.1565
					Inter	18.1434
					Inter	16.4457
					Inter	16.0158
					Inter	16.0158
					Inter	17.7279
					Inter	17.6964
					Inter	15.4522
					Inter	16.6225
					Inter	15.1318
					Inter	15.9137
					Inter	22.3717
					Inter	18.6813
					Inter	14.2072
					Inter	17.1118
					Inter	15.0455
					Inter	15.4839
					Inter	14.8065
					Inter	18.1434
					BN	17.4231
					BN	17.4231
					BN	14.4727
					BN	14.4727
					BN	14.4727
					BN	18.4933
					BN	20.4359
					BN	19.8995
					BN	15.5185
					BN	17.281
					BN	18.1608
					BN	15.7962
					BN	18.7769
					BN	16.9779
					BN	18.2734
					BN	18.4482
					BN	18.0564
					BN	17.6927
					BN	17.9354
					BN	15.8909
					BN	17.9924
					BN	15.681
					BN	18.4011
					BN	18.4011
					BN	17.0836
					BN	17.3853
					BN	17.3343
					BN	18.0217
					BN	17.9656
					BN	15.7404
					BN	16.1429
					BN	17.5268
					BN	18.9244
					BN	17.5035
					BN	16.2862
					BN	16.909
					BN	16.2862
					BN	13.8011
					BN	17.7416
					BN	21.4408
					BN	15.9599
					BN	18.6822
					BN	18.0413
					BN	18.0413
					BN	19.1004
					BN	18.9252
					BN	18.5095
					BN	16.9871
					BN	18.9252
					BN	17.0836
					BN	16.811
					BN	15.2641
					BN	20.6953
					BN	18.5095
					BN	16.9871
					BN	19.2142
					BN	17.0836
					BN	20.6953
					BN	19.2142
					BN	17.0836
					BN	20.0982
					BN	16.9871
					BN	19.2142
					BN	17.0836
					BN	18.1608
					BN	17.4115
					BN	15.7962
					BN	18.1608
					BN	17.4115
					BN	15.7962
					BN	14.2987
					BN	17.6282
					BN	19.0605
					BN	19.5805
					BN	18.9258
					BN	15.2554
					BN	19.4538
					BN	13.2482
					BN	18.855
					BN	17.1897
					BN	16.825
					BN	16.825
					BN	16.825
					BN	16.2153
					BN	16.7998
					BN	14.9372
					BN	14.9372
					BN	14.9372
					BN	14.9372
					BN	14.9372
					BN	15.4927
					BN	16.49
					BN	16.899
					BN	16.899
					BN	16.899
					BN	17.0449
					BN	15.5353
					BN	15.5353
					BN	16.2221
					BN	18.7991
					BN	21.2984
					BN	17.5783
					BN	19.9103
					BN	16.909
					BN	16.2961
					BN	16.6416
					BN	18.8132
					BN	18.1826
					BN	18.4661
					BN	18.376
					BN	18.7993
					BN	18.376
					BN	20.1317
					BN	19.2986
					BN	19.9193
					BN	16.356
					BN	20.8896
					BN	19.3837
					BN	17.5783
					BN	17.323
					BN	16.5081
					BN	18.2734
					BN	18.0474
					BN	17.323
					BN	18.3693
					BN	16.5081
					BN	19.8761
					BN	18.4482
					BN	16.7362
					BN	17.949
					BN	22.1903
					BN	15.5185
					BN	17.5054
					BN	16.7
					BN	17.5879
					BN	15.9392
					BN	16.2221
					BN	15.6472
					BN	17.6927
					BN	19.4975
					BN	22.6556
					BN	18.8469
					BN	19.0199
					BN	18.3693
					BN	18.4759
					BN	19.3452
					BN	18.4482
					BN	18.9898
					BN	20.1373
					BN	20.1373
					BN	19.0605
					BN	16.7534
					BN	15.6099
					BN	16.7534
					BN	16.7534
					BN	15.3599
					BN	19.091
					BN	15.5375
					BN	15.753
					BN	19.0617
					BN	16.909
					BN	16.909
					BN	19.2379
					BN	19.1775
					BN	16.786
					BN	15.6992
					BN	15.6992
					BN	15.6992
					BN	14.4071
					BN	15.1035
					BN	18.9108
					BN	17.4937
					BN	18.0985
					BN	18.0985
					BN	17.0333
					BN	16.2264
					BN	17.5054
					BN	16.1008
					BN	15.5747
					BN	15.7381
					BN	16.7334
					BN	17.6683
					BN	17.6683
					BN	17.0333
					BN	16.2264
					BN	17.5054
					BN	16.1008
					BN	19.3518
					BN	18.2691
					BN	17.0333
					BN	16.2264
					BN	17.5054
					BN	16.1008
					BN	18.3693
					BN	16.0694
					BN	18.4482
					BN	16.7362
					BN	19.6522
					BN	19.6694
					BN	19.4241
					BN	16.0946
					BN	17.5879
					BN	18.2179
					BN	18.1905
					BN	16.1851
					BN	16.7465
					BN	18.5188
					BN	20.2748
					BN	15.2915
					BN	18.1524
					BN	18.6958
					BN	18.6958
					BN	17.4262
					BN	14.7524
					BN	18.6958
					BN	16.7401
					BN	16.1015
					BN	13.2482
					BN	18.2691
					BN	16.7288
					BN	17.0333
					BN	16.2264
					BN	17.5054
					BN	16.1008
					BN	16.2789
					BN	17.8563
					BN	16.5763
					BN	14.6072
					BN	16.3835
					BN	15.8766
					BN	15.73
					BN	19.8293
					BN	19.091
					BN	15.3055
					BN	19.7949
					BN	18.2734
					BN	18.4276
					BN	16.5051
					BN	18.0474
					Inter	15.884
					Inter	16.8946
					Inter	15.4334
					Inter	15.8005
					Inter	17.4231
					Inter	15.4151
					Inter	15.5303
					Inter	17.3509
					Inter	16.1844
					Inter	16.1504
					Inter	17.979
					Inter	16.5339
					Inter	17.2303
					Inter	16.3835
					Inter	17.6513
					Inter	16.0258
					Inter	16.7147
					Inter	17.0777
					Inter	15.1011
					Inter	13.9417
					Inter	16.4365
					Inter	15.3872
					Inter	13.9717
					Inter	14.3274
					Inter	16.7911
					Inter	18.0169
					Inter	16.4588
					Inter	17.7678
					Inter	16.1594
					Inter	14.5963
					Inter	15.874
					Inter	19.1144
					Inter	15.9565
					Inter	16.8853
					Inter	13.8549
					Inter	16.7405
					Inter	14.8784
					Inter	15.1605
					Inter	14.9561
					Inter	16.057
					Inter	19.2379
					Inter	17.0507
					Inter	16.722
					Inter	15.1074
					Inter	15.0455
					Inter	15.1972
					Inter	14.7349
					Inter	20.167
					Inter	15.7674
					Inter	14.6706
					Inter	18.2793
					Inter	15.8005
					Inter	14.7349
					Inter	17.3807
					Inter	15.3718
					Inter	18.2397
					Inter	18.2564
					Inter	15.7304
					Inter	18.3228
					Inter	15.1728
					Inter	15.4652
					Inter	15.3429
					Inter	15.8879
					Inter	15.1438
					Inter	18.4766
					Inter	15.8441
					Inter	17.4824
					Inter	19.0135
					Inter	15.8679
					Inter	13.3827
					Inter	14.5337
					Inter	16.0027
					Inter	17.612
					Inter	15.2648
					Inter	16.8135
					Inter	16.9273
					Inter	20.9451
					Inter	16.5743
					Inter	16.2233
					Inter	16.0662
					Inter	16.1973
					Inter	16.3171
					Inter	14.2992
					Inter	15.8919
					Inter	16.2913
					Inter	14.3978
					Inter	16.4742
					Inter	16.5981
					Inter	14.8532
					Inter	15.2302
					Inter	16.0662
					Inter	15.1728
					Inter	15.9987
					Inter	14.6992
					Inter	20.2785
					Inter	19.2973
					Inter	19.07
					Inter	16.7192
					Inter	16.2233
					Inter	16.6226
					Inter	16.6579
					Inter	15.5448
					Inter	15.1298
					Inter	16.0976
					Inter	17.1633
					Inter	15.7898
					Inter	16.4702
					Inter	15.6571
					Inter	16.4742
					Inter	15.5733
					Inter	15.1667
					Inter	17.9627
					Inter	17.4198
					Inter	17.3817
					Inter	19.8972
					Inter	16.8886
					Inter	15.9686
					Inter	14.3978
					Inter	15.7377
					Inter	18.8973
					Inter	16.6226
					Inter	17.7623
					Inter	17.0839
					Inter	16.5657
					Inter	15.1667
					Inter	16.2543
					Inter	19.0206
					Inter	15.0902
					Inter	17.5176
					Inter	16.4515
					Inter	16.1061
					Inter	15.4773
					Inter	15.2302
					Inter	17.5838
					Inter	17.7279
					Inter	16.0258
					Inter	16.4742
					Inter	16.0356
					Inter	15.6445
					Inter	17.5831
					Inter	16.4515
					Inter	16.0685
					Inter	14.232
					Inter	15.8919
					Inter	15.254
					Inter	17.0119
					Inter	17.7279
					Inter	15.6445
					Inter	15.4278
					Inter	16.4702
					Inter	15.3499
					Inter	15.9566
					Inter	15.2302
					Inter	16.2265
					Inter	15.1667
					Inter	17.0839
					Inter	16.1325
					Inter	17.0839
					Inter	17.7846
					Inter	15.6571
					Inter	16.5981
					Inter	16.0258
					Inter	15.1728
					Inter	15.4773
					Inter	15.4278
					Inter	14.232
					Inter	15.1667
					Inter	16.2265
					Inter	16.7134
					Inter	16.868
					Inter	15.6571
					Inter	15.6445
					Inter	17.1543
					Inter	15.6445
					Inter	17.0379
					Inter	17.7793
					Inter	16.5657
					Inter	18.2947
					Inter	16.4515
					Inter	17.196
					Inter	15.8319
					Inter	15.2456
					Inter	16.0356
					Inter	16.8175
					Inter	18.2224
					Inter	16.2961
					Inter	15.2456
					Inter	18.1032
					BN	16.7288
					BN	18.2212
					BN	17.1519
					BN	15.236
					BN	15.236
					BN	15.236
					BN	16.7288
					BN	18.1032
					BN	17.1519
					BN	16.681
					BN	14.8902
					BN	14.8902
					BN	14.8902
					BN	14.8902
					BN	14.8902
					BN	14.8902
					BN	14.8902
					BN	14.8902
					BN	14.8902
					BN	14.8902
					BN	14.8902
					BN	14.8902
					BN	14.8902
					BN	16.6116
					BN	16.6116
					BN	16.6902
					BN	16.1701
					BN	16.2858
					BN	15.7898
					BN	16.6282
					BN	14.9762
					BN	16.9086
					BN	15.9566
					BN	15.9596
					BN	16.6898
					BN	16.6898
					BN	16.1701
					BN	16.5612
					BN	16.2858
					BN	15.7898
					BN	16.6282
					BN	14.9762
					BN	16.6898
					BN	15.9566
					BN	15.9596
					BN	15.2647
					BN	15.2895
					BN	15.7898
					BN	15.9566
					BN	15.7996
					BN	15.7996
					BN	15.7996
					BN	15.7996
					BN	15.7996
					BN	15.7996
					BN	15.7898
					BN	15.7996
					BN	14.9762
					BN	15.7996
					BN	15.7996
					BN	15.7996
					BN	16.2862
					BN	16.1701
					BN	16.1701
					BN	15.7898
					BN	16.1701
					BN	14.9762
					BN	15.9566
					BN	16.5612
					BN	16.5612
					BN	16.1701
					BN	16.2858
					BN	15.7898
					BN	16.5612
					BN	14.9762
					BN	16.5612
					BN	15.9566
					BN	15.9596
					BN	16.2858
					BN	15.7898
					BN	15.9566
					BN	22.0625
					BN	16.6282
					BN	16.2858
					BN	15.7898
					BN	14.9762
					BN	15.9566
					BN	14.9762
					BN	14.9762
					BN	14.9762
					BN	14.9762
					BN	16.6902
					BN	16.1701
					BN	16.2858
					BN	15.7898
					BN	16.6282
					BN	14.9762
					BN	15.9596
					BN	15.7898
					BN	15.2647
					BN	15.6924
					BN	16.0694
					BN	17.1271
					BN	16.8301
					BN	15.9596
					BN	15.9596
					BN	15.9596
					BN	15.7898
					BN	15.9596
					BN	14.9762
					BN	15.9566
					BN	17.3003
					BN	14.8784
					BN	14.8784
					BN	16.9795
					BN	15.1298
					BN	15.9801
					BN	15.8525
					BN	15.9801
					BN	15.9801
					BN	15.9801
					BN	15.9801
					BN	15.9801
					BN	15.9058
					BN	16.4742
					BN	17.4744
					BN	15.9677
					BN	16.1441
					BN	15.9677
					BN	16.4742
					BN	15.5448
					BN	15.1298
					BN	15.5448
					BN	15.5448
					BN	15.5448
					BN	15.5448
					BN	15.5448
					BN	15.5448
					BN	15.5448
					BN	15.5448
					BN	15.5448
					BN	15.4773
					BN	15.4773
					BN	15.4773
					BN	16.8163
					BN	16.7334
					BN	16.6226
					BN	16.5981
					BN	17.2534
					BN	15.1298
					BN	15.9801
[truncated: 6,664 more rows]

## Sheet: Extended Data Fig. 2f
Source Data for Gonzalez-Lozano et al, 2025: EndoMAP.v1, a Structural Protein Complex Landscape of Human Early Endosomes
Extended Data Fig. 2f					Proteins	Log10 Copy Number
					Whole proteome	8.07366
					Whole proteome	8.05681
					Whole proteome	8.0353
					Whole proteome	7.94671
					Whole proteome	7.87353
					Whole proteome	7.7838
					Whole proteome	7.77936
					Whole proteome	7.75861
					Whole proteome	7.70751
					Whole proteome	7.7044
					Whole proteome	7.68517
					Whole proteome	7.66813
					Whole proteome	7.65575
					Whole proteome	7.63574
					Whole proteome	7.6127
					Whole proteome	7.6117
					Whole proteome	7.59725
					Whole proteome	7.59709
					Whole proteome	7.57448
					Whole proteome	7.56609
					Whole proteome	7.55895
					Whole proteome	7.55083
					Whole proteome	7.52962
					Whole proteome	7.52118
					Whole proteome	7.51808
					Whole proteome	7.51685
					Whole proteome	7.4914
					Whole proteome	7.48867
					Whole proteome	7.48596
					Whole proteome	7.4784
					Whole proteome	7.47157
					Whole proteome	7.47139
					Whole proteome	7.43853
					Whole proteome	7.43474
					Whole proteome	7.4183
					Whole proteome	7.41603
					Whole proteome	7.41572
					Whole proteome	7.40317
					Whole proteome	7.39305
					Whole proteome	7.38797
					Whole proteome	7.3874
					Whole proteome	7.37415
					Whole proteome	7.35254
					Whole proteome	7.35212
					Whole proteome	7.34152
					Whole proteome	7.34041
					Whole proteome	7.33987
					Whole proteome	7.33197
					Whole proteome	7.31343
					Whole proteome	7.31335
					Whole proteome	7.30836
					Whole proteome	7.30708
					Whole proteome	7.30533
					Whole proteome	7.30472
					Whole proteome	7.29937
					Whole proteome	7.29832
					Whole proteome	7.29362
					Whole proteome	7.29228
					Whole proteome	7.28298
					Whole proteome	7.27298
					Whole proteome	7.26721
					Whole proteome	7.26535
					Whole proteome	7.26488
					Whole proteome	7.25257
					Whole proteome	7.24718
					Whole proteome	7.24271
					Whole proteome	7.23186
					Whole proteome	7.21518
					Whole proteome	7.21314
					Whole proteome	7.21073
					Whole proteome	7.21053
					Whole proteome	7.20867
					Whole proteome	7.19791
					Whole proteome	7.19771
					Whole proteome	7.19711
					Whole proteome	7.19489
					Whole proteome	7.18901
					Whole proteome	7.18563
					Whole proteome	7.18293
					Whole proteome	7.18162
					Whole proteome	7.17987
					Whole proteome	7.16991
					Whole proteome	7.16751
					Whole proteome	7.16204
					Whole proteome	7.15938
					Whole proteome	7.15337
					Whole proteome	7.15261
					Whole proteome	7.15213
					Whole proteome	7.15171
					Whole proteome	7.15096
					Whole proteome	7.1466
					Whole proteome	7.14608
					Whole proteome	7.14528
					Whole proteome	7.14407
					Whole proteome	7.1429
					Whole proteome	7.1408
					Whole proteome	7.13727
					Whole proteome	7.13691
					Whole proteome	7.1359
					Whole proteome	7.12534
					Whole proteome	7.12532
					Whole proteome	7.12139
					Whole proteome	7.11389
					Whole proteome	7.11358
					Whole proteome	7.11271
					Whole proteome	7.11213
					Whole proteome	7.11123
					Whole proteome	7.11032
					Whole proteome	7.11004
					Whole proteome	7.10664
					Whole proteome	7.1053
					Whole proteome	7.10426
					Whole proteome	7.10283
					Whole proteome	7.09676
					Whole proteome	7.09598
					Whole proteome	7.09538
					Whole proteome	7.07745
					Whole proteome	7.07344
					Whole proteome	7.07199
					Whole proteome	7.0712
					Whole proteome	7.06828
					Whole proteome	7.06748
					Whole proteome	7.06509
					Whole proteome	7.064
					Whole proteome	7.06302
					Whole proteome	7.05925
					Whole proteome	7.05743
					Whole proteome	7.0565
					Whole proteome	7.05632
					Whole proteome	7.05366
					Whole proteome	7.05363
					Whole proteome	7.04944
					Whole proteome	7.04905
					Whole proteome	7.04219
					Whole proteome	7.04181
					Whole proteome	7.04177
					Whole proteome	7.0404
					Whole proteome	7.0364
					Whole proteome	7.03296
					Whole proteome	7.03149
					Whole proteome	7.03145
					Whole proteome	7.03086
					Whole proteome	7.03055
					Whole proteome	7.03015
					Whole proteome	7.02918
					Whole proteome	7.02843
					Whole proteome	7.02775
					Whole proteome	7.02735
					Whole proteome	7.01728
					Whole proteome	7.01621
					Whole proteome	7.01524
					Whole proteome	7.0134
					Whole proteome	7.01229
					Whole proteome	7.00952
					Whole proteome	7.00906
					Whole proteome	7.00746
					Whole proteome	7.00194
					Whole proteome	7.00122
					Whole proteome	7.0006
					Whole proteome	6.99914
					Whole proteome	6.99807
					Whole proteome	6.99795
					Whole proteome	6.99425
					Whole proteome	6.99346
					Whole proteome	6.99338
					Whole proteome	6.99323
					Whole proteome	6.99178
					Whole proteome	6.99026
					Whole proteome	6.99019
					Whole proteome	6.98951
					Whole proteome	6.98884
					Whole proteome	6.98318
					Whole proteome	6.97795
					Whole proteome	6.97428
					Whole proteome	6.96893
					Whole proteome	6.96738
					Whole proteome	6.96719
					Whole proteome	6.96561
					Whole proteome	6.96513
					Whole proteome	6.96367
					Whole proteome	6.96134
					Whole proteome	6.95999
					Whole proteome	6.95934
					Whole proteome	6.95801
					Whole proteome	6.95794
					Whole proteome	6.9544
					Whole proteome	6.95283
					Whole proteome	6.95213
					Whole proteome	6.9502
					Whole proteome	6.9494
					Whole proteome	6.94909
					Whole proteome	6.94814
					Whole proteome	6.94474
					Whole proteome	6.9426
					Whole proteome	6.93906
					Whole proteome	6.93633
					Whole proteome	6.93536
					Whole proteome	6.93448
					Whole proteome	6.93437
					Whole proteome	6.93431
					Whole proteome	6.93402
					Whole proteome	6.92913
					Whole proteome	6.92731
					Whole proteome	6.92639
					Whole proteome	6.92493
					Whole proteome	6.91518
					Whole proteome	6.91312
					Whole proteome	6.91088
					Whole proteome	6.91083
					Whole proteome	6.90818
					Whole proteome	6.90588
					Whole proteome	6.90348
					Whole proteome	6.90064
					Whole proteome	6.90043
					Whole proteome	6.89843
					Whole proteome	6.89807
					Whole proteome	6.89794
					Whole proteome	6.89772
					Whole proteome	6.89523
					Whole proteome	6.89385
					Whole proteome	6.88914
					Whole proteome	6.88767
					Whole proteome	6.88298
					Whole proteome	6.88032
					Whole proteome	6.87999
					Whole proteome	6.8797
					Whole proteome	6.87621
					Whole proteome	6.875
					Whole proteome	6.87348
					Whole proteome	6.86977
					Whole proteome	6.86711
					Whole proteome	6.86668
					Whole proteome	6.86648
					Whole proteome	6.86332
					Whole proteome	6.8595
					Whole proteome	6.85875
					Whole proteome	6.85713
					Whole proteome	6.85674
					Whole proteome	6.8562
					Whole proteome	6.85572
					Whole proteome	6.85509
					Whole proteome	6.85291
					Whole proteome	6.85136
					Whole proteome	6.85082
					Whole proteome	6.84904
					Whole proteome	6.84635
					Whole proteome	6.84632
					Whole proteome	6.84579
					Whole proteome	6.84513
					Whole proteome	6.84199
					Whole proteome	6.83536
					Whole proteome	6.8349
					Whole proteome	6.83486
					Whole proteome	6.83244
					Whole proteome	6.82967
					Whole proteome	6.82794
					Whole proteome	6.82771
					Whole proteome	6.82657
					Whole proteome	6.82588
					Whole proteome	6.82504
					Whole proteome	6.823
					Whole proteome	6.8224
					Whole proteome	6.82063
					Whole proteome	6.82004
					Whole proteome	6.81774
					Whole proteome	6.81625
					Whole proteome	6.81457
					Whole proteome	6.81436
					Whole proteome	6.8134
					Whole proteome	6.81034
					Whole proteome	6.81017
					Whole proteome	6.80954
					Whole proteome	6.80547
					Whole proteome	6.80173
					Whole proteome	6.79776
					Whole proteome	6.79473
					Whole proteome	6.79379
					Whole proteome	6.78803
					Whole proteome	6.78385
					Whole proteome	6.78076
					Whole proteome	6.77587
					Whole proteome	6.77454
					Whole proteome	6.77364
					Whole proteome	6.77156
					Whole proteome	6.7696
					Whole proteome	6.76405
					Whole proteome	6.75762
					Whole proteome	6.75657
					Whole proteome	6.75631
					Whole proteome	6.75624
					Whole proteome	6.75334
					Whole proteome	6.75295
					Whole proteome	6.75083
					Whole proteome	6.74931
					Whole proteome	6.74549
					Whole proteome	6.74276
					Whole proteome	6.74135
					Whole proteome	6.74113
					Whole proteome	6.74039
					Whole proteome	6.73848
					Whole proteome	6.73266
					Whole proteome	6.73008
					Whole proteome	6.72709
					Whole proteome	6.72582
					Whole proteome	6.72274
					Whole proteome	6.72164
					Whole proteome	6.7202
					Whole proteome	6.71969
					Whole proteome	6.7144
					Whole proteome	6.71209
					Whole proteome	6.71036
					Whole proteome	6.71026
					Whole proteome	6.70525
					Whole proteome	6.70213
					Whole proteome	6.70211
					Whole proteome	6.6991
					Whole proteome	6.69836
					Whole proteome	6.69796
					Whole proteome	6.69591
					Whole proteome	6.69532
					Whole proteome	6.6953
					Whole proteome	6.68962
					Whole proteome	6.68948
					Whole proteome	6.68808
					Whole proteome	6.68672
					Whole proteome	6.6862
					Whole proteome	6.68576
					Whole proteome	6.6856
					Whole proteome	6.68506
					Whole proteome	6.68399
					Whole proteome	6.68359
					Whole proteome	6.68256
					Whole proteome	6.68057
					Whole proteome	6.68006
					Whole proteome	6.67917
					Whole proteome	6.67761
					Whole proteome	6.67742
					Whole proteome	6.67729
					Whole proteome	6.67601
					Whole proteome	6.67507
					Whole proteome	6.67463
					Whole proteome	6.67441
					Whole proteome	6.67416
					Whole proteome	6.67123
					Whole proteome	6.67051
					Whole proteome	6.66527
					Whole proteome	6.66525
					Whole proteome	6.66112
					Whole proteome	6.66096
					Whole proteome	6.659
					Whole proteome	6.65888
					Whole proteome	6.6585
					Whole proteome	6.65752
					Whole proteome	6.65723
					Whole proteome	6.65594
					Whole proteome	6.65335
					Whole proteome	6.65297
					Whole proteome	6.65262
					Whole proteome	6.65125
					Whole proteome	6.65122
					Whole proteome	6.64969
					Whole proteome	6.64935
					Whole proteome	6.64743
					Whole proteome	6.64391
					Whole proteome	6.64332
					Whole proteome	6.6433
					Whole proteome	6.64264
					Whole proteome	6.64164
					Whole proteome	6.63712
					Whole proteome	6.63679
					Whole proteome	6.63514
					Whole proteome	6.63447
					Whole proteome	6.63262
					Whole proteome	6.6325
					Whole proteome	6.63174
					Whole proteome	6.63166
					Whole proteome	6.63107
					Whole proteome	6.63056
					Whole proteome	6.62951
					Whole proteome	6.62945
					Whole proteome	6.62762
					Whole proteome	6.62483
					Whole proteome	6.62271
					Whole proteome	6.62016
					Whole proteome	6.61831
					Whole proteome	6.61814
					Whole proteome	6.61725
					Whole proteome	6.61529
					Whole proteome	6.61351
					Whole proteome	6.61148
					Whole proteome	6.61133
					Whole proteome	6.60975
					Whole proteome	6.60967
					Whole proteome	6.60906
					Whole proteome	6.6085
					Whole proteome	6.60732
					Whole proteome	6.60724
					Whole proteome	6.60626
					Whole proteome	6.60548
					Whole proteome	6.60507
					Whole proteome	6.60327
					Whole proteome	6.6028
					Whole proteome	6.60224
					Whole proteome	6.60205
					Whole proteome	6.59981
					Whole proteome	6.59903
					Whole proteome	6.59714
					Whole proteome	6.59518
					Whole proteome	6.59445
					Whole proteome	6.59431
					Whole proteome	6.5939
					Whole proteome	6.5937
					Whole proteome	6.59268
					Whole proteome	6.59178
					Whole proteome	6.59106
					Whole proteome	6.59014
					Whole proteome	6.58782
					Whole proteome	6.58585
					Whole proteome	6.5847
					Whole proteome	6.58375
					Whole proteome	6.58224
					Whole proteome	6.58025
					Whole proteome	6.57675
					Whole proteome	6.57596
					Whole proteome	6.57593
					Whole proteome	6.57463
					Whole proteome	6.57151
					Whole proteome	6.57037
					Whole proteome	6.56953
					Whole proteome	6.56905
					Whole proteome	6.56682
					Whole proteome	6.56651
					Whole proteome	6.56561
					Whole proteome	6.56513
					Whole proteome	6.56423
					Whole proteome	6.56309
					Whole proteome	6.56279
					Whole proteome	6.5627
					Whole proteome	6.56185
					Whole proteome	6.56134
					Whole proteome	6.56096
					Whole proteome	6.55793
					Whole proteome	6.55533
					Whole proteome	6.55471
					Whole proteome	6.55277
					Whole proteome	6.55222
					Whole proteome	6.55128
					Whole proteome	6.55116
					Whole proteome	6.55088
					Whole proteome	6.55068
					Whole proteome	6.55028
					Whole proteome	6.54673
					Whole proteome	6.54563
					Whole proteome	6.54466
					Whole proteome	6.54446
					Whole proteome	6.54329
					Whole proteome	6.54291
					Whole proteome	6.54215
					Whole proteome	6.54115
					Whole proteome	6.54026
					Whole proteome	6.54
					Whole proteome	6.53993
					Whole proteome	6.53867
					Whole proteome	6.53681
					Whole proteome	6.53578
					Whole proteome	6.53399
					Whole proteome	6.53377
					Whole proteome	6.53292
					Whole proteome	6.53166
					Whole proteome	6.52871
					Whole proteome	6.528
					Whole proteome	6.52766
					Whole proteome	6.52462
					Whole proteome	6.52244
					Whole proteome	6.5194
					Whole proteome	6.51845
					Whole proteome	6.51419
					Whole proteome	6.51407
					Whole proteome	6.51387
					Whole proteome	6.51161
					Whole proteome	6.51114
					Whole proteome	6.51112
					Whole proteome	6.50798
					Whole proteome	6.50688
					Whole proteome	6.50688
					Whole proteome	6.50639
					Whole proteome	6.50591
					Whole proteome	6.50459
					Whole proteome	6.50433
					Whole proteome	6.50376
					Whole proteome	6.50241
					Whole proteome	6.50091
					Whole proteome	6.50046
					Whole proteome	6.4994
					Whole proteome	6.49842
					Whole proteome	6.49807
					Whole proteome	6.4975
					Whole proteome	6.49679
					Whole proteome	6.49584
					Whole proteome	6.49579
					Whole proteome	6.49552
					Whole proteome	6.49427
					Whole proteome	6.49409
					Whole proteome	6.49175
					Whole proteome	6.48965
					Whole proteome	6.48947
					Whole proteome	6.489
					Whole proteome	6.48421
					Whole proteome	6.48384
					Whole proteome	6.48341
					Whole proteome	6.48237
					Whole proteome	6.48195
					Whole proteome	6.48179
					Whole proteome	6.48176
					Whole proteome	6.48161
					Whole proteome	6.48037
					Whole proteome	6.47994
					Whole proteome	6.47905
					Whole proteome	6.47851
					Whole proteome	6.47835
					Whole proteome	6.4779
					Whole proteome	6.47763
					Whole proteome	6.47744
					Whole proteome	6.47636
					Whole proteome	6.47568
					Whole proteome	6.47388
					Whole proteome	6.47275
					Whole proteome	6.4723
					Whole proteome	6.47112
					Whole proteome	6.47073
					Whole proteome	6.46974
					Whole proteome	6.46904
					Whole proteome	6.46897
					Whole proteome	6.46762
					Whole proteome	6.46665
					Whole proteome	6.46545
					Whole proteome	6.46535
					Whole proteome	6.46244
					Whole proteome	6.46238
					Whole proteome	6.46221
					Whole proteome	6.46045
					Whole proteome	6.46042
					Whole proteome	6.45958
					Whole proteome	6.45928
					Whole proteome	6.45926
					Whole proteome	6.45763
					Whole proteome	6.45668
					Whole proteome	6.45548
					Whole proteome	6.45445
					Whole proteome	6.4536
					Whole proteome	6.45335
					Whole proteome	6.45319
					Whole proteome	6.45222
					Whole proteome	6.45113
					Whole proteome	6.45015
					Whole proteome	6.44994
					Whole proteome	6.44942
					Whole proteome	6.44896
					Whole proteome	6.44889
					Whole proteome	6.44843
					Whole proteome	6.44842
					Whole proteome	6.44673
					Whole proteome	6.44557
					Whole proteome	6.44306
					Whole proteome	6.44304
					Whole proteome	6.44115
					Whole proteome	6.43913
					Whole proteome	6.43862
					Whole proteome	6.43757
					Whole proteome	6.43525
					Whole proteome	6.43501
					Whole proteome	6.43362
					Whole proteome	6.43312
					Whole proteome	6.43299
					Whole proteome	6.43279
					Whole proteome	6.43274
					Whole proteome	6.43273
					Whole proteome	6.43265
					Whole proteome	6.43257
					Whole proteome	6.43246
					Whole proteome	6.43183
					Whole proteome	6.43133
					Whole proteome	6.42971
					Whole proteome	6.42913
					Whole proteome	6.42774
					Whole proteome	6.42772
					Whole proteome	6.42662
					Whole proteome	6.42561
					Whole proteome	6.42465
					Whole proteome	6.42462
					Whole proteome	6.42093
					Whole proteome	6.41969
					Whole proteome	6.41888
					Whole proteome	6.41831
					Whole proteome	6.41726
					Whole proteome	6.4161
					Whole proteome	6.41567
					Whole proteome	6.41485
					Whole proteome	6.41388
					Whole proteome	6.41321
					Whole proteome	6.41312
					Whole proteome	6.41247
					Whole proteome	6.41199
					Whole proteome	6.41179
					Whole proteome	6.41176
					Whole proteome	6.40947
					Whole proteome	6.40844
					Whole proteome	6.40838
					Whole proteome	6.40623
					Whole proteome	6.40489
					Whole proteome	6.40405
					Whole proteome	6.40374
					Whole proteome	6.40365
					Whole proteome	6.40208
					Whole proteome	6.40115
					Whole proteome	6.40082
					Whole proteome	6.39965
					Whole proteome	6.39855
					Whole proteome	6.39676
					Whole proteome	6.39534
					Whole proteome	6.3927
					Whole proteome	6.3899
					Whole proteome	6.38787
					Whole proteome	6.38736
					Whole proteome	6.38677
					Whole proteome	6.38673
					Whole proteome	6.38612
					Whole proteome	6.38586
					Whole proteome	6.3848
					Whole proteome	6.38334
					Whole proteome	6.38246
					Whole proteome	6.38224
					Whole proteome	6.38222
					Whole proteome	6.38172
					Whole proteome	6.3811
					Whole proteome	6.38095
					Whole proteome	6.38087
					Whole proteome	6.3791
					Whole proteome	6.3775
					Whole proteome	6.37651
					Whole proteome	6.37607
					Whole proteome	6.37589
					Whole proteome	6.37578
					Whole proteome	6.37538
					Whole proteome	6.37527
					Whole proteome	6.37466
					Whole proteome	6.3744
					Whole proteome	6.37408
					Whole proteome	6.3735
					Whole proteome	6.37337
					Whole proteome	6.37228
					Whole proteome	6.37179
					Whole proteome	6.37107
					Whole proteome	6.3709
					Whole proteome	6.37029
					Whole proteome	6.36891
					Whole proteome	6.36824
					Whole proteome	6.36799
					Whole proteome	6.3671
					Whole proteome	6.3662
					Whole proteome	6.36528
					Whole proteome	6.36417
					Whole proteome	6.36388
					Whole proteome	6.36196
					Whole proteome	6.36076
					Whole proteome	6.36046
					Whole proteome	6.35835
					Whole proteome	6.35586
					Whole proteome	6.35447
					Whole proteome	6.35368
					Whole proteome	6.35323
					Whole proteome	6.35048
					Whole proteome	6.35028
					Whole proteome	6.34971
					Whole proteome	6.34951
					Whole proteome	6.34733
					Whole proteome	6.34631
					Whole proteome	6.34614
					Whole proteome	6.34491
					Whole proteome	6.34311
					Whole proteome	6.3426
					Whole proteome	6.34047
					Whole proteome	6.3403
					Whole proteome	6.34003
					Whole proteome	6.33949
					Whole proteome	6.33863
					Whole proteome	6.33693
					Whole proteome	6.33512
					Whole proteome	6.33485
					Whole proteome	6.33462
					Whole proteome	6.3343
					Whole proteome	6.33345
					Whole proteome	6.33309
					Whole proteome	6.33253
					Whole proteome	6.33252
					Whole proteome	6.33144
					Whole proteome	6.32956
					Whole proteome	6.32954
					Whole proteome	6.32851
					Whole proteome	6.32845
					Whole proteome	6.32784
					Whole proteome	6.3267
					Whole proteome	6.32667
					Whole proteome	6.32558
					Whole proteome	6.32449
					Whole proteome	6.32422
					Whole proteome	6.32334
					Whole proteome	6.32136
					Whole proteome	6.32049
					Whole proteome	6.31995
					Whole proteome	6.31937
					Whole proteome	6.31931
					Whole proteome	6.31881
					Whole proteome	6.3184
					Whole proteome	6.31809
					Whole proteome	6.31759
					Whole proteome	6.31709
					Whole proteome	6.31697
					Whole proteome	6.31682
					Whole proteome	6.31667
					Whole proteome	6.31535
					Whole proteome	6.31431
					Whole proteome	6.31399
					Whole proteome	6.31362
					Whole proteome	6.31229
					Whole proteome	6.31208
					Whole proteome	6.31207
					Whole proteome	6.30921
					Whole proteome	6.30636
					Whole proteome	6.30612
					Whole proteome	6.30488
					Whole proteome	6.30472
					Whole proteome	6.30284
					Whole proteome	6.30095
					Whole proteome	6.29867
					Whole proteome	6.29864
					Whole proteome	6.29864
					Whole proteome	6.29812
					Whole proteome	6.29713
					Whole proteome	6.29536
					Whole proteome	6.29477
					Whole proteome	6.29374
					Whole proteome	6.29371
					Whole proteome	6.29363
					Whole proteome	6.2933
					Whole proteome	6.29293
					Whole proteome	6.29278
					Whole proteome	6.29264
					Whole proteome	6.29247
					Whole proteome	6.29223
					Whole proteome	6.29184
					Whole proteome	6.29144
					Whole proteome	6.28943
					Whole proteome	6.28914
					Whole proteome	6.28839
					Whole proteome	6.28834
					Whole proteome	6.28808
					Whole proteome	6.28771
					Whole proteome	6.28719
					Whole proteome	6.28637
					Whole proteome	6.28615
					Whole proteome	6.2857
					Whole proteome	6.2848
					Whole proteome	6.28132
					Whole proteome	6.28016
					Whole proteome	6.27901
					Whole proteome	6.27887
					Whole proteome	6.27876
					Whole proteome	6.27826
					Whole proteome	6.27744
					Whole proteome	6.2753
					Whole proteome	6.27524
					Whole proteome	6.27335
					Whole proteome	6.27314
					Whole proteome	6.2729
					Whole proteome	6.27287
					Whole proteome	6.27024
					Whole proteome	6.26978
					Whole proteome	6.26921
					Whole proteome	6.2683
					Whole proteome	6.26828
					Whole proteome	6.26764
					Whole proteome	6.26748
					Whole proteome	6.26662
					Whole proteome	6.26596
					Whole proteome	6.26561
					Whole proteome	6.26505
					Whole proteome	6.26416
					Whole proteome	6.26405
					Whole proteome	6.26305
					Whole proteome	6.26205
					Whole proteome	6.262
					Whole proteome	6.26158
					Whole proteome	6.26106
					Whole proteome	6.26082
					Whole proteome	6.26029
					Whole proteome	6.25994
					Whole proteome	6.25959
					Whole proteome	6.25927
					Whole proteome	6.25925
					Whole proteome	6.25851
					Whole proteome	6.25807
					Whole proteome	6.25608
					Whole proteome	6.256
					Whole proteome	6.25548
					Whole proteome	6.25305
					Whole proteome	6.25256
					Whole proteome	6.25245
					Whole proteome	6.25145
					Whole proteome	6.2513
					Whole proteome	6.25096
					Whole proteome	6.24816
					Whole proteome	6.24812
					Whole proteome	6.24793
					Whole proteome	6.24763
					Whole proteome	6.24742
					Whole proteome	6.24709
					Whole proteome	6.24609
					Whole proteome	6.24585
					Whole proteome	6.24558
					Whole proteome	6.24445
					Whole proteome	6.24407
					Whole proteome	6.24394
					Whole proteome	6.24355
					Whole proteome	6.24333
					Whole proteome	6.24083
					Whole proteome	6.24047
					Whole proteome	6.24011
					Whole proteome	6.23952
					Whole proteome	6.23814
					Whole proteome	6.23763
					Whole proteome	6.23694
					Whole proteome	6.23597
					Whole proteome	6.23524
					Whole proteome	6.23504
					Whole proteome	6.23472
					Whole proteome	6.2337
					Whole proteome	6.2337
					Whole proteome	6.23333
					Whole proteome	6.23135
					Whole proteome	6.22873
					Whole proteome	6.22539
					Whole proteome	6.22462
					Whole proteome	6.2238
					Whole proteome	6.2236
					Whole proteome	6.22334
					Whole proteome	6.22151
					Whole proteome	6.22117
					Whole proteome	6.22081
					Whole proteome	6.22079
					Whole proteome	6.22077
					Whole proteome	6.2204
					Whole proteome	6.22002
					Whole proteome	6.21985
					Whole proteome	6.21964
					Whole proteome	6.21963
					Whole proteome	6.21729
					Whole proteome	6.21719
					Whole proteome	6.21718
					Whole proteome	6.21659
					Whole proteome	6.21634
					Whole proteome	6.21595
					Whole proteome	6.21369
					Whole proteome	6.21349
					Whole proteome	6.21271
					Whole proteome	6.21266
					Whole proteome	6.21195
					Whole proteome	6.21145
					Whole proteome	6.21047
					Whole proteome	6.20957
					Whole proteome	6.20941
					Whole proteome	6.20929
					Whole proteome	6.20903
					Whole proteome	6.2088
					Whole proteome	6.20873
					Whole proteome	6.20784
					Whole proteome	6.20626
					Whole proteome	6.20588
					Whole proteome	6.2057
					Whole proteome	6.20537
					Whole proteome	6.20453
					Whole proteome	6.20329
					Whole proteome	6.20163
					Whole proteome	6.20161
					Whole proteome	6.20024
					Whole proteome	6.20003
					Whole proteome	6.19923
					Whole proteome	6.19828
					Whole proteome	6.19773
					Whole proteome	6.19713
					Whole proteome	6.19646
					Whole proteome	6.19525
					Whole proteome	6.19423
					Whole proteome	6.19402
					Whole proteome	6.1937
					Whole proteome	6.19314
					Whole proteome	6.19302
					Whole proteome	6.19269
					Whole proteome	6.19257
					Whole proteome	6.19169
					Whole proteome	6.19126
					Whole proteome	6.19074
					Whole proteome	6.19056
					Whole proteome	6.1897
					Whole proteome	6.18952
					Whole proteome	6.18891
					Whole proteome	6.18813
					Whole proteome	6.18714
					Whole proteome	6.18707
					Whole proteome	6.18673
					Whole proteome	6.18554
					Whole proteome	6.1845
					Whole proteome	6.1844
					Whole proteome	6.18367
					Whole proteome	6.18333
					Whole proteome	6.18308
					Whole proteome	6.18275
					Whole proteome	6.18255
					Whole proteome	6.18242
					Whole proteome	6.18174
					Whole proteome	6.1814
					Whole proteome	6.18061
					Whole proteome	6.17996
					Whole proteome	6.17994
					Whole proteome	6.17944
					Whole proteome	6.17882
					Whole proteome	6.17799
					Whole proteome	6.17767
					Whole proteome	6.17728
					Whole proteome	6.17614
					Whole proteome	6.17594
					Whole proteome	6.17546
					Whole proteome	6.17503
					Whole proteome	6.17483
					Whole proteome	6.17414
					Whole proteome	6.17346
					Whole proteome	6.17094
					Whole proteome	6.16962
					Whole proteome	6.16897
					Whole proteome	6.16841
					Whole proteome	6.16782
					Whole proteome	6.16749
					Whole proteome	6.16737
					Whole proteome	6.16694
					Whole proteome	6.1666
					Whole proteome	6.16637
					Whole proteome	6.16552
					Whole proteome	6.16515
					Whole proteome	6.1645
					Whole proteome	6.16386
					Whole proteome	6.16384
					Whole proteome	6.16266
					Whole proteome	6.16245
					Whole proteome	6.16138
					Whole proteome	6.16072
					Whole proteome	6.16058
					Whole proteome	6.15987
					Whole proteome	6.1595
					Whole proteome	6.15945
					Whole proteome	6.15921
					Whole proteome	6.15875
					Whole proteome	6.15759
					Whole proteome	6.15745
					Whole proteome	6.15696
					Whole proteome	6.15678
					Whole proteome	6.15645
					Whole proteome	6.15551
					Whole proteome	6.15368
					Whole proteome	6.15282
					Whole proteome	6.15255
					Whole proteome	6.15167
					Whole proteome	6.1508
					Whole proteome	6.14987
					Whole proteome	6.14902
					Whole proteome	6.14866
					Whole proteome	6.14747
					Whole proteome	6.14691
					Whole proteome	6.1456
					Whole proteome	6.14495
					Whole proteome	6.14461
					Whole proteome	6.14442
					Whole proteome	6.14441
					Whole proteome	6.14409
					Whole proteome	6.14374
					Whole proteome	6.14241
					Whole proteome	6.14227
					Whole proteome	6.14123
					Whole proteome	6.14021
					Whole proteome	6.13932
					Whole proteome	6.13822
					Whole proteome	6.13783
					Whole proteome	6.13783
					Whole proteome	6.1372
					Whole proteome	6.1366
					Whole proteome	6.13638
					Whole proteome	6.1355
					Whole proteome	6.13464
					Whole proteome	6.13383
					Whole proteome	6.13295
					Whole proteome	6.13225
					Whole proteome	6.13156
					Whole proteome	6.13143
					Whole proteome	6.13134
					Whole proteome	6.13125
					Whole proteome	6.13076
					Whole proteome	6.13006
					Whole proteome	6.12929
					Whole proteome	6.12889
					Whole proteome	6.12786
					Whole proteome	6.12705
					Whole proteome	6.12698
					Whole proteome	6.12688
					Whole proteome	6.12686
					Whole proteome	6.12644
					Whole proteome	6.12617
					Whole proteome	6.12611
					Whole proteome	6.12517
					Whole proteome	6.12375
					Whole proteome	6.12261
					Whole proteome	6.12219
					Whole proteome	6.12013
					Whole proteome	6.11955
					Whole proteome	6.11782
					Whole proteome	6.11742
					Whole proteome	6.11709
					Whole proteome	6.11656
					Whole proteome	6.11629
					Whole proteome	6.11586
					Whole proteome	6.11543
					Whole proteome	6.11516
					Whole proteome	6.1136
					Whole proteome	6.11308
					Whole proteome	6.11285
					Whole proteome	6.11219
					Whole proteome	6.11213
					Whole proteome	6.112
					Whole proteome	6.11155
					Whole proteome	6.11113
					Whole proteome	6.11008
					Whole proteome	6.10962
					Whole proteome	6.10895
					Whole proteome	6.10853
					Whole proteome	6.107
					Whole proteome	6.10591
					Whole proteome	6.10563
					Whole proteome	6.10445
					Whole proteome	6.10436
					Whole proteome	6.10399
					Whole proteome	6.10393
					Whole proteome	6.10366
					Whole proteome	6.10345
					Whole proteome	6.10205
					Whole proteome	6.1017
					Whole proteome	6.10034
					Whole proteome	6.09946
					Whole proteome	6.09912
					Whole proteome	6.09822
					Whole proteome	6.09765
					Whole proteome	6.09726
					Whole proteome	6.09688
					Whole proteome	6.09681
					Whole proteome	6.09597
					Whole proteome	6.09444
					Whole proteome	6.0942
					Whole proteome	6.09417
					Whole proteome	6.09374
					Whole proteome	6.0937
					Whole proteome	6.09241
					Whole proteome	6.09158
					Whole proteome	6.09127
					Whole proteome	6.09114
					Whole proteome	6.09056
					Whole proteome	6.09036
					Whole proteome	6.09029
					Whole proteome	6.09027
					Whole proteome	6.08934
					Whole proteome	6.08887
					Whole proteome	6.08884
					Whole proteome	6.08729
					Whole proteome	6.08443
					Whole proteome	6.08368
					Whole proteome	6.08316
					Whole proteome	6.0825
					Whole proteome	6.08131
					Whole proteome	6.08107
					Whole proteome	6.08101
					Whole proteome	6.08026
					Whole proteome	6.08007
					Whole proteome	6.07949
					Whole proteome	6.07892
					Whole proteome	6.07869
					Whole proteome	6.07602
					Whole proteome	6.07566
					Whole proteome	6.07525
					Whole proteome	6.07521
					Whole proteome	6.07503
					Whole proteome	6.07485
					Whole proteome	6.07482
					Whole proteome	6.07452
					Whole proteome	6.07377
					Whole proteome	6.07368
					Whole proteome	6.073
					Whole proteome	6.07217
					Whole proteome	6.07189
					Whole proteome	6.0714
					Whole proteome	6.07041
					Whole proteome	6.07036
					Whole proteome	6.0698
					Whole proteome	6.06953
					Whole proteome	6.06928
					Whole proteome	6.06831
					Whole proteome	6.0681
					Whole proteome	6.06807
					Whole proteome	6.06786
					Whole proteome	6.06754
					Whole proteome	6.06739
					Whole proteome	6.06654
					Whole proteome	6.06643
					Whole proteome	6.06588
					Whole proteome	6.06413
					Whole proteome	6.06385
					Whole proteome	6.06338
					Whole proteome	6.06319
					Whole proteome	6.06254
					Whole proteome	6.06154
					Whole proteome	6.05938
					Whole proteome	6.05936
					Whole proteome	6.05916
					Whole proteome	6.05899
					Whole proteome	6.05879
					Whole proteome	6.05861
					Whole proteome	6.0585
					Whole proteome	6.05756
					Whole proteome	6.05743
					Whole proteome	6.05649
					Whole proteome	6.05641
					Whole proteome	6.05627
					Whole proteome	6.05489
					Whole proteome	6.05362
					Whole proteome	6.05296
					Whole proteome	6.05236
					Whole proteome	6.05224
					Whole proteome	6.05213
					Whole proteome	6.05155
					Whole proteome	6.05077
					Whole proteome	6.0488
					Whole proteome	6.04824
					Whole proteome	6.04754
					Whole proteome	6.04717
					Whole proteome	6.04715
					Whole proteome	6.04714
					Whole proteome	6.0459
					Whole proteome	6.04526
					Whole proteome	6.04492
					Whole proteome	6.0446
					Whole proteome	6.04402
					Whole proteome	6.04324
					Whole proteome	6.0428
					Whole proteome	6.04232
					Whole proteome	6.04118
					Whole proteome	6.04054
					Whole proteome	6.04008
					Whole proteome	6.03984
					Whole proteome	6.03903
					Whole proteome	6.03885
					Whole proteome	6.03856
					Whole proteome	6.03798
					Whole proteome	6.03618
					Whole proteome	6.03596
					Whole proteome	6.03489
					Whole proteome	6.03371
					Whole proteome	6.03348
					Whole proteome	6.03297
					Whole proteome	6.03285
					Whole proteome	6.03235
					Whole proteome	6.03228
					Whole proteome	6.03176
					Whole proteome	6.03173
					Whole proteome	6.03172
					Whole proteome	6.03152
					Whole proteome	6.03003
					Whole proteome	6.02981
					Whole proteome	6.02965
					Whole proteome	6.02849
					Whole proteome	6.02764
					Whole proteome	6.02603
					Whole proteome	6.02602
					Whole proteome	6.02598
					Whole proteome	6.02566
					Whole proteome	6.02541
					Whole proteome	6.02537
					Whole proteome	6.02424
					Whole proteome	6.02414
					Whole proteome	6.02257
					Whole proteome	6.0216
					Whole proteome	6.01998
					Whole proteome	6.01985
					Whole proteome	6.01916
					Whole proteome	6.01839
					Whole proteome	6.01793
					Whole proteome	6.01734
					Whole proteome	6.01734
					Whole proteome	6.01713
					Whole proteome	6.01707
					Whole proteome	6.01693
					Whole proteome	6.01606
					Whole proteome	6.01542
					Whole proteome	6.0146
					Whole proteome	6.01447
					Whole proteome	6.01425
					Whole proteome	6.01406
					Whole proteome	6.01404
					Whole proteome	6.0137
					Whole proteome	6.01321
					Whole proteome	6.01316
					Whole proteome	6.01245
					Whole proteome	6.01237
					Whole proteome	6.01122
					Whole proteome	6.01109
					Whole proteome	6.01074
					Whole proteome	6.00958
					Whole proteome	6.00955
					Whole proteome	6.00848
					Whole proteome	6.00569
					Whole proteome	6.00494
					Whole proteome	6.00463
					Whole proteome	6.00368
					Whole proteome	6.00355
					Whole proteome	6.00315
					Whole proteome	6.00285
					Whole proteome	6.00243
					Whole proteome	6.00151
					Whole proteome	6.0008
					Whole proteome	6.00059
					Whole proteome	6.00025
					Whole proteome	5.99976
					Whole proteome	5.99976
					Whole proteome	5.99973
					Whole proteome	5.99927
					Whole proteome	5.99729
					Whole proteome	5.99724
					Whole proteome	5.99686
					Whole proteome	5.99664
					Whole proteome	5.99598
					Whole proteome	5.99534
					Whole proteome	5.99353
					Whole proteome	5.99314
					Whole proteome	5.99235
					Whole proteome	5.992
					Whole proteome	5.99176
					Whole proteome	5.99145
					Whole proteome	5.98962
					Whole proteome	5.98945
					Whole proteome	5.98899
					Whole proteome	5.98842
					Whole proteome	5.98835
					Whole proteome	5.98797
					Whole proteome	5.9873
					Whole proteome	5.98683
					Whole proteome	5.98649
					Whole proteome	5.98638
					Whole proteome	5.98553
					Whole proteome	5.98448
					Whole proteome	5.98407
					Whole proteome	5.98385
					Whole proteome	5.98149
					Whole proteome	5.98119
					Whole proteome	5.98119
					Whole proteome	5.98082
					Whole proteome	5.98033
					Whole proteome	5.98032
					Whole proteome	5.98028
					Whole proteome	5.97944
					Whole proteome	5.97934
					Whole proteome	5.97912
					Whole proteome	5.97909
					Whole proteome	5.97898
					Whole proteome	5.97844
					Whole proteome	5.97833
					Whole proteome	5.97814
					Whole proteome	5.97674
					Whole proteome	5.97614
					Whole proteome	5.976
					Whole proteome	5.97516
					Whole proteome	5.97501
					Whole proteome	5.975
					Whole proteome	5.9749
					Whole proteome	5.97461
					Whole proteome	5.97424
					Whole proteome	5.97246
					Whole proteome	5.97243
					Whole proteome	5.97232
					Whole proteome	5.97119
					Whole proteome	5.97005
					Whole proteome	5.97001
					Whole proteome	5.96997
					Whole proteome	5.96991
					Whole proteome	5.96954
					Whole proteome	5.96874
					Whole proteome	5.96854
					Whole proteome	5.96804
					Whole proteome	5.96582
					Whole proteome	5.96558
					Whole proteome	5.96408
					Whole proteome	5.96384
					Whole proteome	5.96348
					Whole proteome	5.96336
					Whole proteome	5.96212
					Whole proteome	5.96201
					Whole proteome	5.95915
					Whole proteome	5.95792
					Whole proteome	5.9579
					Whole proteome	5.95611
					Whole proteome	5.956
					Whole proteome	5.95575
					Whole proteome	5.95507
					Whole proteome	5.95471
					Whole proteome	5.95444
					Whole proteome	5.95405
					Whole proteome	5.95402
					Whole proteome	5.95266
					Whole proteome	5.95223
					Whole proteome	5.952
					Whole proteome	5.95157
					Whole proteome	5.95137
					Whole proteome	5.951
					Whole proteome	5.94986
					Whole proteome	5.94977
					Whole proteome	5.94959
					Whole proteome	5.94929
					Whole proteome	5.94751
					Whole proteome	5.94718
					Whole proteome	5.94706
					Whole proteome	5.94629
					Whole proteome	5.9459
					Whole proteome	5.94584
					Whole proteome	5.94573
					Whole proteome	5.94462
					Whole proteome	5.94429
					Whole proteome	5.9442
					Whole proteome	5.94396
					Whole proteome	5.94263
					Whole proteome	5.94247
					Whole proteome	5.94213
					Whole proteome	5.94189
					Whole proteome	5.94179
					Whole proteome	5.94145
					Whole proteome	5.94102
					Whole proteome	5.93975
					Whole proteome	5.93946
					Whole proteome	5.93926
					Whole proteome	5.93913
					Whole proteome	5.93847
					Whole proteome	5.93804
					Whole proteome	5.93755
					Whole proteome	5.93744
					Whole proteome	5.93708
					Whole proteome	5.93483
					Whole proteome	5.93406
					Whole proteome	5.9339
					Whole proteome	5.93386
					Whole proteome	5.93334
					Whole proteome	5.93287
					Whole proteome	5.93246
					Whole proteome	5.9323
					Whole proteome	5.93177
					Whole proteome	5.93142
					Whole proteome	5.93006
					Whole proteome	5.92932
					Whole proteome	5.92865
					Whole proteome	5.92842
					Whole proteome	5.92784
					Whole proteome	5.92686
					Whole proteome	5.92669
					Whole proteome	5.92617
					Whole proteome	5.92565
					Whole proteome	5.92484
					Whole proteome	5.92431
					Whole proteome	5.92396
					Whole proteome	5.92374
					Whole proteome	5.92303
					Whole proteome	5.923
					Whole proteome	5.92243
					Whole proteome	5.9224
					Whole proteome	5.92205
					Whole proteome	5.92158
					Whole proteome	5.92011
					Whole proteome	5.91956
					Whole proteome	5.91947
					Whole proteome	5.9193
					Whole proteome	5.91911
					Whole proteome	5.91866
					Whole proteome	5.91852
					Whole proteome	5.91828
					Whole proteome	5.91753
					Whole proteome	5.9175
					Whole proteome	5.91748
					Whole proteome	5.91729
					Whole proteome	5.91673
					Whole proteome	5.91632
					Whole proteome	5.91474
					Whole proteome	5.91396
					Whole proteome	5.91363
					Whole proteome	5.91355
					Whole proteome	5.91307
					Whole proteome	5.91116
					Whole proteome	5.91082
					Whole proteome	5.9105
					Whole proteome	5.90932
					Whole proteome	5.9089
					Whole proteome	5.90882
					Whole proteome	5.90879
					Whole proteome	5.90874
					Whole proteome	5.90873
					Whole proteome	5.90464
					Whole proteome	5.90427
					Whole proteome	5.90412
					Whole proteome	5.90408
					Whole proteome	5.90291
					Whole proteome	5.90284
					Whole proteome	5.90227
					Whole proteome	5.90136
					Whole proteome	5.89988
					Whole proteome	5.89976
					Whole proteome	5.89947
					Whole proteome	5.89893
					Whole proteome	5.89802
					Whole proteome	5.89759
					Whole proteome	5.89735
					Whole proteome	5.89715
					Whole proteome	5.89704
					Whole proteome	5.89602
					Whole proteome	5.89571
					Whole proteome	5.89568
					Whole proteome	5.89562
					Whole proteome	5.89548
					Whole proteome	5.89543
					Whole proteome	5.89477
					Whole proteome	5.89468
					Whole proteome	5.89465
					Whole proteome	5.89441
					Whole proteome	5.89432
					Whole proteome	5.89403
					Whole proteome	5.89221
					Whole proteome	5.89176
					Whole proteome	5.89146
					Whole proteome	5.89123
					Whole proteome	5.89028
					Whole proteome	5.88952
					Whole proteome	5.8892
					Whole proteome	5.8891
					Whole proteome	5.88799
					Whole proteome	5.88792
					Whole proteome	5.88747
					Whole proteome	5.88734
					Whole proteome	5.88732
					Whole proteome	5.88726
					Whole proteome	5.88687
					Whole proteome	5.88659
					Whole proteome	5.88606
					Whole proteome	5.88538
					Whole proteome	5.88408
					Whole proteome	5.88281
					Whole proteome	5.88274
					Whole proteome	5.88254
					Whole proteome	5.88159
					Whole proteome	5.88046
					Whole proteome	5.88012
					Whole proteome	5.87975
					Whole proteome	5.87932
					Whole proteome	5.87883
					Whole proteome	5.87874
					Whole proteome	5.87858
					Whole proteome	5.87858
					Whole proteome	5.87855
					Whole proteome	5.87717
					Whole proteome	5.87706
					Whole proteome	5.87657
					Whole proteome	5.87651
					Whole proteome	5.8753
					Whole proteome	5.87506
					Whole proteome	5.87475
					Whole proteome	5.87414
					Whole proteome	5.87413
					Whole proteome	5.87413
					Whole proteome	5.87284
					Whole proteome	5.87209
					Whole proteome	5.87159
					Whole proteome	5.87133
					Whole proteome	5.87088
					Whole proteome	5.8707
					Whole proteome	5.87004
					Whole proteome	5.86988
					Whole proteome	5.86962
					Whole proteome	5.86959
					Whole proteome	5.86897
					Whole proteome	5.86889
					Whole proteome	5.86876
					Whole proteome	5.86833
					Whole proteome	5.86779
					Whole proteome	5.86735
					Whole proteome	5.86714
					Whole proteome	5.86684
					Whole proteome	5.86681
					Whole proteome	5.86641
					Whole proteome	5.86628
					Whole proteome	5.86617
					Whole proteome	5.86612
					Whole proteome	5.86461
					Whole proteome	5.8639
					Whole proteome	5.86362
					Whole proteome	5.86334
					Whole proteome	5.86303
					Whole proteome	5.86248
					Whole proteome	5.86238
					Whole proteome	5.86191
					Whole proteome	5.86082
					Whole proteome	5.86058
					Whole proteome	5.86055
					Whole proteome	5.85989
					Whole proteome	5.85935
					Whole proteome	5.85934
					Whole proteome	5.85894
					Whole proteome	5.85872
					Whole proteome	5.85862
					Whole proteome	5.85838
					Whole proteome	5.85823
					Whole proteome	5.85774
					Whole proteome	5.85644
					Whole proteome	5.85631
					Whole proteome	5.85618
					Whole proteome	5.85596
					Whole proteome	5.85551
					Whole proteome	5.85549
					Whole proteome	5.85506
					Whole proteome	5.8547
					Whole proteome	5.85449
					Whole proteome	5.8534
					Whole proteome	5.85339
					Whole proteome	5.85209
					Whole proteome	5.85133
					Whole proteome	5.85052
					Whole proteome	5.85048
					Whole proteome	5.85045
					Whole proteome	5.85013
					Whole proteome	5.84889
					Whole proteome	5.8483
					Whole proteome	5.84815
					Whole proteome	5.848
					Whole proteome	5.84765
					Whole proteome	5.84736
					Whole proteome	5.8465
					Whole proteome	5.84641
					Whole proteome	5.84604
					Whole proteome	5.84533
					Whole proteome	5.84482
					Whole proteome	5.8445
					Whole proteome	5.84395
					Whole proteome	5.84338
					Whole proteome	5.84336
					Whole proteome	5.8433
					Whole proteome	5.84299
					Whole proteome	5.84281
					Whole proteome	5.84261
					Whole proteome	5.84238
					Whole proteome	5.84226
					Whole proteome	5.84215
					Whole proteome	5.8419
					Whole proteome	5.84181
					Whole proteome	5.84178
					Whole proteome	5.84163
					Whole proteome	5.84153
					Whole proteome	5.8414
					Whole proteome	5.84129
					Whole proteome	5.84126
					Whole proteome	5.84102
					Whole proteome	5.84089
					Whole proteome	5.8408
					Whole proteome	5.84059
					Whole proteome	5.84008
					Whole proteome	5.83989
					Whole proteome	5.83981
					Whole proteome	5.83968
					Whole proteome	5.83953
					Whole proteome	5.83942
					Whole proteome	5.83909
					Whole proteome	5.83888
					Whole proteome	5.83822
					Whole proteome	5.83801
					Whole proteome	5.83752
					Whole proteome	5.83664
					Whole proteome	5.83636
					Whole proteome	5.83634
					Whole proteome	5.83625
					Whole proteome	5.83574
					Whole proteome	5.83566
					Whole proteome	5.83559
					Whole proteome	5.83538
					Whole proteome	5.83525
					Whole proteome	5.83517
					Whole proteome	5.83503
					Whole proteome	5.83503
					Whole proteome	5.83433
					Whole proteome	5.8332
					Whole proteome	5.83208
					Whole proteome	5.83134
					Whole proteome	5.83129
					Whole proteome	5.83052
					Whole proteome	5.83009
					Whole proteome	5.82913
					Whole proteome	5.82821
					Whole proteome	5.82786
					Whole proteome	5.82757
					Whole proteome	5.82739
					Whole proteome	5.82712
					Whole proteome	5.82688
					Whole proteome	5.82685
					Whole proteome	5.82646
					Whole proteome	5.82603
					Whole proteome	5.82541
					Whole proteome	5.825
					Whole proteome	5.8245
					Whole proteome	5.82428
					Whole proteome	5.82403
					Whole proteome	5.82394
					Whole proteome	5.82316
					Whole proteome	5.82282
					Whole proteome	5.82202
					Whole proteome	5.82084
					Whole proteome	5.82058
					Whole proteome	5.82023
					Whole proteome	5.82011
					Whole proteome	5.81927
					Whole proteome	5.81911
					Whole proteome	5.81849
					Whole proteome	5.81835
					Whole proteome	5.81742
					Whole proteome	5.81722
					Whole proteome	5.81717
					Whole proteome	5.81655
					Whole proteome	5.81626
					Whole proteome	5.81626
					Whole proteome	5.81597
					Whole proteome	5.8153
					Whole proteome	5.81419
					Whole proteome	5.81333
					Whole proteome	5.81311
					Whole proteome	5.81273
					Whole proteome	5.81179
					Whole proteome	5.81147
					Whole proteome	5.8113
					Whole proteome	5.81118
					Whole proteome	5.81084
					Whole proteome	5.81072
					Whole proteome	5.81033
					Whole proteome	5.80975
					Whole proteome	5.80964
					Whole proteome	5.80912
					Whole proteome	5.80859
					Whole proteome	5.80636
					Whole proteome	5.8061
					Whole proteome	5.80555
					Whole proteome	5.80488
					Whole proteome	5.80458
					Whole proteome	5.80238
					Whole proteome	5.80191
					Whole proteome	5.80146
					Whole proteome	5.80107
					Whole proteome	5.80103
					Whole proteome	5.80068
					Whole proteome	5.80018
					Whole proteome	5.79965
					Whole proteome	5.79923
					Whole proteome	5.79866
					Whole proteome	5.798
					Whole proteome	5.7979
					Whole proteome	5.79765
					Whole proteome	5.79764
					Whole proteome	5.79744
					Whole proteome	5.79719
					Whole proteome	5.79631
					Whole proteome	5.79596
					Whole proteome	5.79522
					Whole proteome	5.79509
					Whole proteome	5.79481
					Whole proteome	5.79479
					Whole proteome	5.79465
					Whole proteome	5.794
					Whole proteome	5.79384
					Whole proteome	5.79351
					Whole proteome	5.79324
					Whole proteome	5.79291
					Whole proteome	5.79271
					Whole proteome	5.79243
					Whole proteome	5.791
					Whole proteome	5.79064
					Whole proteome	5.79058
					Whole proteome	5.79009
					Whole proteome	5.79
					Whole proteome	5.78821
					Whole proteome	5.78794
					Whole proteome	5.78767
					Whole proteome	5.78685
					Whole proteome	5.78681
					Whole proteome	5.78619
					Whole proteome	5.78596
					Whole proteome	5.78582
					Whole proteome	5.78575
					Whole proteome	5.78566
					Whole proteome	5.78563
					Whole proteome	5.78462
					Whole proteome	5.78456
					Whole proteome	5.78327
					Whole proteome	5.78229
					Whole proteome	5.78207
					Whole proteome	5.78159
					Whole proteome	5.78104
					Whole proteome	5.78102
					Whole proteome	5.7805
					Whole proteome	5.78045
					Whole proteome	5.78041
					Whole proteome	5.78031
					Whole proteome	5.78025
					Whole proteome	5.77976
					Whole proteome	5.77955
					Whole proteome	5.77826
					Whole proteome	5.77774
					Whole proteome	5.77723
					Whole proteome	5.77637
					Whole proteome	5.77596
					Whole proteome	5.77576
					Whole proteome	5.77554
					Whole proteome	5.7754
					Whole proteome	5.7746
					Whole proteome	5.77448
					Whole proteome	5.77376
					Whole proteome	5.77352
					Whole proteome	5.77344
					Whole proteome	5.77343
					Whole proteome	5.77282
					Whole proteome	5.77276
					Whole proteome	5.77261
					Whole proteome	5.77178
					Whole proteome	5.77144
					Whole proteome	5.7713
					Whole proteome	5.77083
					Whole proteome	5.77075
					Whole proteome	5.77054
					Whole proteome	5.7699
					Whole proteome	5.76936
					Whole proteome	5.76932
					Whole proteome	5.76915
					Whole proteome	5.76907
					Whole proteome	5.7688
					Whole proteome	5.76839
					Whole proteome	5.76728
					Whole proteome	5.76695
					Whole proteome	5.76687
					Whole proteome	5.76657
					Whole proteome	5.76631
					Whole proteome	5.76584
					Whole proteome	5.7651
					Whole proteome	5.76492
					Whole proteome	5.76429
					Whole proteome	5.76419
					Whole proteome	5.7634
					Whole proteome	5.76335
					Whole proteome	5.76323
					Whole proteome	5.76322
					Whole proteome	5.76289
					Whole proteome	5.76258
					Whole proteome	5.76209
					Whole proteome	5.76088
					Whole proteome	5.76074
					Whole proteome	5.75928
					Whole proteome	5.75905
					Whole proteome	5.75847
					Whole proteome	5.75809
					Whole proteome	5.75764
					Whole proteome	5.75743
					Whole proteome	5.75715
					Whole proteome	5.75677
					Whole proteome	5.75674
					Whole proteome	5.75666
					Whole proteome	5.75623
					Whole proteome	5.75585
					Whole proteome	5.75526
					Whole proteome	5.75509
					Whole proteome	5.75346
					Whole proteome	5.75326
					Whole proteome	5.75281
					Whole proteome	5.75265
					Whole proteome	5.75199
					Whole proteome	5.75128
					Whole proteome	5.75125
					Whole proteome	5.75014
					Whole proteome	5.75001
					Whole proteome	5.7497
					Whole proteome	5.74957
					Whole proteome	5.74947
					Whole proteome	5.74887
					Whole proteome	5.74818
					Whole proteome	5.74808
					Whole proteome	5.74805
					Whole proteome	5.74695
					Whole proteome	5.74684
					Whole proteome	5.74663
					Whole proteome	5.74655
					Whole proteome	5.74589
					Whole proteome	5.74553
					Whole proteome	5.74496
					Whole proteome	5.74471
					Whole proteome	5.74419
					Whole proteome	5.74344
					Whole proteome	5.74339
					Whole proteome	5.74297
					Whole proteome	5.74242
					Whole proteome	5.74216
					Whole proteome	5.74169
					Whole proteome	5.74087
					Whole proteome	5.74078
					Whole proteome	5.74053
					Whole proteome	5.74016
					Whole proteome	5.74001
					Whole proteome	5.73963
					Whole proteome	5.73954
					Whole proteome	5.73912
					Whole proteome	5.73906
					Whole proteome	5.73904
					Whole proteome	5.73888
					Whole proteome	5.73857
					Whole proteome	5.73846
					Whole proteome	5.73842
					Whole proteome	5.73829
					Whole proteome	5.73822
					Whole proteome	5.73733
					Whole proteome	5.73725
					Whole proteome	5.73584
					Whole proteome	5.73567
					Whole proteome	5.73549
					Whole proteome	5.73533
					Whole proteome	5.73523
					Whole proteome	5.73514
					Whole proteome	5.73392
					Whole proteome	5.73365
					Whole proteome	5.73302
					Whole proteome	5.73266
					Whole proteome	5.73242
					Whole proteome	5.73226
					Whole proteome	5.73224
					Whole proteome	5.73195
					Whole proteome	5.73183
					Whole proteome	5.73182
					Whole proteome	5.7316
					Whole proteome	5.73078
					Whole proteome	5.73036
					Whole proteome	5.73034
					Whole proteome	5.72858
					Whole proteome	5.72852
					Whole proteome	5.72822
					Whole proteome	5.72662
					Whole proteome	5.72577
					Whole proteome	5.7256
					Whole proteome	5.72538
					Whole proteome	5.72533
					Whole proteome	5.72499
					Whole proteome	5.72496
					Whole proteome	5.7248
					Whole proteome	5.72425
					Whole proteome	5.72364
					Whole proteome	5.72363
					Whole proteome	5.72346
					Whole proteome	5.72344
					Whole proteome	5.7233
					Whole proteome	5.72321
					Whole proteome	5.72276
					Whole proteome	5.7219
					Whole proteome	5.72142
					Whole proteome	5.72138
					Whole proteome	5.72135
					Whole proteome	5.72091
					Whole proteome	5.72051
					Whole proteome	5.72039
					Whole proteome	5.71967
					Whole proteome	5.71935
					Whole proteome	5.71923
					Whole proteome	5.71903
					Whole proteome	5.71893
					Whole proteome	5.7177
					Whole proteome	5.7173
					Whole proteome	5.71607
					Whole proteome	5.71577
					Whole proteome	5.71566
					Whole proteome	5.7143
					Whole proteome	5.71417
					Whole proteome	5.71378
					Whole proteome	5.71326
					Whole proteome	5.71301
					Whole proteome	5.71275
					Whole proteome	5.7126
					Whole proteome	5.71247
					Whole proteome	5.71162
					Whole proteome	5.71155
					Whole proteome	5.71068
					Whole proteome	5.71064
					Whole proteome	5.71032
					Whole proteome	5.71013
					Whole proteome	5.70968
					Whole proteome	5.70965
					Whole proteome	5.70926
					Whole proteome	5.70905
					Whole proteome	5.7089
					Whole proteome	5.70822
					Whole proteome	5.70793
					Whole proteome	5.70786
					Whole proteome	5.70755
					Whole proteome	5.70683
					Whole proteome	5.70654
					Whole proteome	5.70653
					Whole proteome	5.70623
					Whole proteome	5.70623
					Whole proteome	5.70583
					Whole proteome	5.70491
					Whole proteome	5.70403
					Whole proteome	5.7039
					Whole proteome	5.7029
					Whole proteome	5.70275
					Whole proteome	5.7027
					Whole proteome	5.70248
					Whole proteome	5.70243
					Whole proteome	5.70194
					Whole proteome	5.70147
					Whole proteome	5.70115
					Whole proteome	5.70115
					Whole proteome	5.70083
					Whole proteome	5.70076
					Whole proteome	5.70054
					Whole proteome	5.70027
					Whole proteome	5.70027
					Whole proteome	5.70013
					Whole proteome	5.69986
					Whole proteome	5.69976
					Whole proteome	5.69966
					Whole proteome	5.69954
					Whole proteome	5.69893
					Whole proteome	5.69842
					Whole proteome	5.69835
					Whole proteome	5.69794
					Whole proteome	5.69778
					Whole proteome	5.69766
					Whole proteome	5.69757
					Whole proteome	5.6973
					Whole proteome	5.69693
					Whole proteome	5.69686
					Whole proteome	5.69597
					Whole proteome	5.69416
					Whole proteome	5.69399
					Whole proteome	5.69364
					Whole proteome	5.69331
					Whole proteome	5.69267
					Whole proteome	5.69136
					Whole proteome	5.68956
					Whole proteome	5.68927
					Whole proteome	5.68903
					Whole proteome	5.68866
					Whole proteome	5.68823
					Whole proteome	5.68805
					Whole proteome	5.68801
					Whole proteome	5.68752
					Whole proteome	5.68733
					Whole proteome	5.68711
					Whole proteome	5.68642
					Whole proteome	5.68638
					Whole proteome	5.68513
					Whole proteome	5.68507
					Whole proteome	5.68473
					Whole proteome	5.68421
					Whole proteome	5.6841
					Whole proteome	5.68352
					Whole proteome	5.68241
					Whole proteome	5.68168
					Whole proteome	5.68114
					Whole proteome	5.68032
					Whole proteome	5.68005
					Whole proteome	5.67997
					Whole proteome	5.67965
					Whole proteome	5.67895
					Whole proteome	5.67874
					Whole proteome	5.67821
					Whole proteome	5.67696
					Whole proteome	5.67683
					Whole proteome	5.67675
					Whole proteome	5.67642
					Whole proteome	5.67611
					Whole proteome	5.67588
					Whole proteome	5.67579
					Whole proteome	5.67574
					Whole proteome	5.67574
[truncated: 10,126 more rows]

## Sheet: Extended Data Fig. 2g
Source Data for Gonzalez-Lozano et al, 2025: EndoMAP.v1, a Structural Protein Complex Landscape of Human Early Endosomes
Extended Data Fig. 2g				Number of interprotein DSSO cross-links	Copy Number
				3	203.153
				4	288.567
				1	314.552
				1	342.74
				1	371.805
				1	377.754
				1	436.988
				2	451.755
				6	458.731
				3	491.98
				1	500.289
				1	515.96
				1	639.874
				1	674.335
				1	687.224
				1	691.756
				2	758.479
				1	772.759
				2	792.258
				1	842.425
				3	861.382
				1	870.707
				1	872.591
				1	880.35
				1	904.082
				1	912.507
				1	920.133
				3	921.42
				2	926.264
				1	927.352
				1	933.598
				2	966.265
				1	977.842
				1	1060.66
				3	1061.76
				4	1101.66
				1	1107.67
				8	1179.62
				1	1201.9
				1	1218.11
				1	1229.45
				1	1248.14
				1	1279.32
				1	1333.36
				1	1348.34
				2	1353.34
				1	1359.29
				4	1365.6
				2	1369.28
				1	1369.32
				1	1379.85
				3	1406.32
				3	1413.87
				1	1429.28
				1	1466.04
				1	1503.63
				3	1510.36
				1	1541.81
				7	1563.15
				1	1651.57
				2	1680.37
				1	1710.45
				2	1711.64
				1	1730.06
				2	1732.17
				1	1734.07
				1	1779.52
				3	1792.93
				1	1802.02
				2	1802.59
				1	1812.33
				1	1812.38
				1	1871.26
				2	1890.38
				1	1948.89
				1	1983.85
				3	1984.64
				1	1996.64
				4	2005.11
				1	2005.65
				1	2032.37
				1	2036.15
				1	2039.95
				1	2151.27
				2	2161.98
				1	2175.56
				1	2197.19
				1	2206.76
				1	2207.02
				5	2209.39
				1	2211.22
				1	2270.69
				2	2273.64
				1	2294.46
				1	2357.89
				1	2439.68
				1	2459.55
				1	2509.96
				3	2534.95
				1	2537.96
				2	2556.98
				2	2628.82
				1	2640.55
				1	2650.63
				1	2660.77
				2	2678.5
				1	2678.69
				1	2718.14
				1	2736.37
				1	2781.22
				4	2784.46
				6	2838.12
				1	2856.34
				1	2919.26
				4	2927.24
				1	2942.11
				1	2953.44
				1	2986.51
				1	2997.54
				1	3013.99
				2	3041.14
				1	3060.39
				2	3063.9
				1	3077.11
				3	3113.13
				1	3128.34
				1	3152.69
				6	3171.76
				1	3184.61
				1	3206.64
				1	3208.61
				1	3212.36
				1	3237.64
				3	3286.04
				1	3305.53
				1	3308.61
				3	3317.74
				2	3330.2
				1	3333.38
				1	3408.11
				4	3419.35
				5	3506.99
				2	3510.75
				1	3544.43
				1	3579.05
				1	3581.05
				1	3588.84
				1	3595.92
				2	3616.42
				1	3646.29
				1	3653.13
				1	3692.22
				1	3737.48
				5	3740.17
				2	3754.45
				1	3806.57
				2	3843.17
				1	3848.4
				3	3908.85
				4	3917.9
				2	3944.29
				2	3945.64
				1	3963.28
				1	4017.85
				1	4028.6
				1	4036.45
				1	4092.67
				1	4112.31
				1	4141.59
				2	4183.66
				4	4187.78
				15	4238.38
				2	4297.89
				1	4299.2
				1	4332.23
				2	4369.35
				1	4380.1
				1	4390.15
				1	4483.22
				2	4502.56
				1	4532.05
				1	4602.92
				1	4608.54
				1	4641.07
				1	4657.14
				1	4683.77
				1	4692.57
				1	4697.64
				1	4701.49
				1	4825.21
				1	4839.55
				1	4845.84
				1	4857.91
				1	4881.36
				1	4919.41
				2	4943.89
				2	4961.87
				1	5014.55
				1	5141.48
				1	5146.02
				3	5161.29
				1	5167.87
				1	5193.9
				2	5206.28
				1	5287.42
				1	5309.24
				2	5316.44
				1	5366.6
				1	5406.45
				1	5427.75
				1	5441.56
				3	5471.42
				1	5516.51
				1	5626.17
				1	5695.27
				1	5716.37
				1	5723.04
				6	5756.41
				1	5759.13
				1	5764.51
				1	5801.51
				1	5806.82
				3	5837.22
				2	5917.24
				1	5951.33
				2	5952.03
				1	6080.44
				1	6151.08
				1	6153.2
				1	6187.26
				1	6264.37
				1	6275.83
				1	6371.46
				1	6599.98
				2	6610.69
				1	6617.73
				1	6661.34
				1	6707.11
				2	6721.4
				1	6769.13
				2	6784.76
				2	6816.6
				1	6879.78
				2	6883.8
				1	6951.23
				2	6973.96
				1	6978.22
				1	6992.62
				1	7076.52
				1	7076.82
				1	7077.12
				3	7131.5
				1	7133.7
				1	7237.3
				1	7250.64
				1	7254.07
				1	7376.63
				1	7399.79
				1	7401.91
				3	7453.71
				1	7545.18
				1	7611.92
				2	7617.35
				1	7703.26
				1	7811.3
				1	7826.17
				1	7852.45
				2	7884.09
				1	7915.79
				1	7921.6
				1	7937.37
				1	7972.6
				1	7981.32
				1	7997.66
				1	8026.04
				1	8041.82
				2	8169.04
				1	8262.35
				3	8311.35
				1	8330.53
				1	8355.16
				1	8521.52
				3	8611.81
				1	8636.5
				3	8644.89
				1	8657.81
				2	8665.01
				1	8691.31
				1	8781.19
				1	8799.33
				4	8813.39
				1	8860.9
				2	8887.32
				1	8918.73
				1	8976.66
				2	9033.24
				2	9077.59
				2	9082.58
				3	9094.89
				1	9134.27
				1	9146.33
				1	9187.85
				2	9230.44
				1	9241.8
				1	9341.13
				1	9432.9
				3	9476.91
				4	9631.63
				1	9633.39
				1	9707.19
				1	9730.36
				5	9731.85
				1	9738.57
				1	9846.98
				1	9894.19
				3	10167.5
				2	10188.3
				3	10200.4
				1	10204
				2	10220.6
				1	10222
				1	10253.4
				1	10293.9
				1	10321.7
				1	10327
				1	10451.8
				1	10464.4
				1	10503.5
				1	10610.6
				1	10650
				1	10672.7
				2	10765.2
				1	10770
				1	10820.6
				2	10959.6
				1	10989.5
				1	11004.7
				2	11008.2
				6	11029.9
				1	11047.6
				1	11056.9
				1	11122.2
				1	11196.7
				1	11297.4
				2	11307.3
				2	11375.9
				6	11474.6
				1	11795.8
				1	11873.9
				3	11899.1
				1	12138.5
				24	12151.7
				3	12160.1
				1	12282.4
				1	12298.6
				13	12299.1
				1	12347.8
				7	12368
				1	12434.7
				2	12574.8
				2	12656.8
				2	12751.6
				1	12788.1
				1	12878.3
				1	12968.6
				1	13049.2
				3	13105.1
				1	13176.8
				2	13226
				1	13235.5
				1	13431.8
				1	13478.1
				1	13518.1
				1	13527.8
				1	13534.2
				4	13598.4
				1	13658.5
				1	13676.6
				1	13680
				4	13687.3
				1	13825.3
				1	13850.5
				3	13861.9
				1	13900.2
				2	13955.8
				2	14140.3
				1	14168.6
				1	14189.1
				1	14363.1
				4	14408.8
				1	14500.4
				1	14651.9
				1	14757.5
				3	14782.7
				1	14894.6
				1	15174
				1	15252.8
				1	15292.6
				1	15328.8
				1	15383.7
				4	15419.2
				1	15573.9
				1	15575.4
				2	15593.2
				2	15702.3
				1	15723.4
				2	15742
				2	15829.7
				1	15870.7
				1	15959.6
				2	15961.6
				3	15967.8
				4	15984.1
				2	16034.8
				1	16207.1
				1	16274.7
				1	16319.7
				3	16326
				1	16456.2
				1	16479.7
				1	16505
				1	16523.1
				1	16541
				1	16541.1
				1	16574.4
				1	16636.6
				1	16669.3
				5	16687.5
				1	16758.3
				2	16774.8
				1	16924.5
				1	16963.8
				1	16975.6
				1	16998.4
				1	17134.4
				3	17164.4
				1	17334.8
				1	17362.7
				1	17394.7
				3	17477.7
				1	17501.5
				4	17507.3
				1	17552.3
				1	17670.3
				9	17756.5
				2	17758.7
				2	17761
				1	18026
				1	18054.1
				1	18077.3
				1	18151.4
				1	18177.8
				1	18489.7
				1	18890.9
				1	19036.2
				1	19157.9
				3	19159.1
				4	19319
				10	19421.4
				1	19428.6
				1	19657.4
				3	19729.1
				2	19844
				21	20168.9
				1	20213.4
				1	20226.6
				1	20227.1
				1	20288.4
				1	20402.7
				1	20406
				1	20668.4
				1	20705
				1	20757.8
				1	20921.7
				1	20936.5
				1	21115.7
				2	21287.3
				1	21363.7
				3	21382.1
				1	21482.3
				1	21624.5
				2	21729.7
				1	21794.8
				2	21796.3
				1	21800.9
				3	21801.3
				1	21812.1
				1	21837.6
				1	21928.2
				1	22141
				1	22184.4
				1	22244.5
				1	22266.6
				1	22388.6
				1	22423.8
				1	22566.5
				1	22568.5
				1	22786.7
				1	22898.9
				1	22940.7
				1	23061.9
				1	23121.8
				3	23231.5
				3	23325
				3	23326.5
				1	23329.8
				2	23461.9
				3	23472.2
				1	23523.7
				2	23661.7
				1	23717.4
				2	23760.2
				2	23977.4
				1	23999.5
				1	24035.2
				1	24100.6
				1	24150.8
				1	24318.5
				1	24473.4
				10	24522
				6	24623.4
				1	24946.2
				1	25171.9
				3	25227.7
				1	25233.9
				1	25248.3
				3	25318.6
				1	25364.7
				3	25768.3
				1	25776.4
				1	25914.1
				1	26057.7
				1	26093.6
				1	26098
				1	26125.9
				4	26176.2
				2	26178
				1	26322.2
				1	26372.5
				1	26650.3
				6	26763.9
				1	26855.9
				1	26919.9
				1	27033.1
				2	27094
				1	27165.6
				1	27208.8
				1	27395.9
				9	27737.2
				1	27826
				1	27860.7
				3	28147.5
				1	28222.9
				1	28224.7
				1	28250.5
				11	28273.8
				2	28394.5
				2	28543.3
				1	28620.3
				5	28687.3
				1	28867.2
				1	28947.8
				1	28986.2
				3	29004
				1	29273.7
				10	29385.8
				1	29548.3
				3	29624.9
				1	29682.8
				1	29707
				1	29758.8
				3	29780.7
				3	29869
				6	29873.6
				1	30031.6
				1	30111.9
				8	30252.7
				1	30330.4
				1	30360.8
				5	30375.5
				2	30421.2
				1	30501
				2	30577.3
				2	30630.2
				2	30720.7
				2	30746.1
				2	30781.8
				1	30847
				1	30913.3
				4	30981.9
				1	31033.8
				1	31147.9
				3	31272.3
				3	31365.8
				1	31435.4
				1	31603.2
				1	31698.9
				1	32000.6
				5	32035.8
				1	32268.5
				2	32312.8
				1	32434.2
				1	32553.5
				1	32780.8
				2	32976.8
				4	32989.8
				1	33001.5
				2	33046.9
				1	33172.7
				1	33255.7
				1	33415.7
				2	33453.5
				1	33542.3
				1	33647
				1	33826.9
				2	33865.1
				2	34012.8
				1	34101.2
				1	34258.2
				1	34316.8
				1	34578.4
				1	34685.3
				2	34809.1
				1	34842.6
				7	35006.8
				1	35093.3
				2	35127.8
				3	35217.1
				3	35499.5
				1	35571.2
				1	35575.4
				2	35675.4
				3	35687
				3	35741.4
				4	35824.7
				1	35897
				1	36357.2
				1	36411.4
				8	36415.2
				1	36433.3
				1	36702.6
				1	37189.7
				2	37272.2
				1	37295.8
				1	37443.6
				1	37566
				1	37580.9
				1	37708.9
				1	37886.7
				2	38017.6
				1	38020.4
				1	38067.3
				16	38181.6
				3	38365.3
				1	38373.4
				2	38439.1
				1	38504.4
				1	38773.4
				1	38819.1
				1	38972
				1	39238.7
				1	39423.1
				1	39456.8
				1	39742.7
				3	39821.9
				1	40004.7
				4	40544.8
				1	40896.8
				2	40926.3
				1	40957.3
				4	41059.4
				1	41206.9
				1	41399.6
				1	41402.4
				3	41488.9
				1	41768.8
				4	41984.3
				1	42260.7
				1	42507.5
				1	42540.9
				1	42559
				1	42585.3
				3	42593.9
				1	42744.4
				1	42804.5
				2	42904.6
				1	42947.6
				5	42959.4
				1	43374.7
				4	43381
				5	43402.8
				1	43924.6
				1	44216.8
				1	44436.1
				1	44663.6
				1	44727.7
				1	44768.4
				1	44822.1
				1	44853.1
				3	45110.2
				6	45601.6
				3	45657.3
				1	45718.5
				2	45718.7
				1	45879.9
				1	46052.6
				5	46103
				1	46104.1
				2	46202.3
				3	46325.8
				1	46438.5
				1	46804.6
				1	47042
				6	47480.2
				5	47765.6
				1	47799.4
				1	47886.7
				2	48301.1
				1	48319.2
				1	48372.6
				1	48427
				6	48571.2
				1	48763.1
				2	48914
				2	49862.3
				1	50328
				1	50417.8
				1	50482.1
				2	50494.3
				1	50897.4
				7	50901.3
				1	51204.5
				1	51249.1
				2	51930.4
				2	51939.3
				1	52393.9
				1	52643.4
				3	52731.3
				6	52758.3
				2	52923
				2	52956.1
				4	53042.9
				3	53170.4
				3	53208.3
				1	53225.3
				4	53244.7
				1	53459.7
				3	53827.1
				2	53917.5
				1	54168.7
				1	54185.2
				1	54257.2
				4	54368
				2	54431.9
				1	54468
				1	54614.8
				2	54919.1
				1	55135
				1	55433.8
				1	55565.1
				3	55852.4
				1	55912
				10	56464.1
				1	57280.8
				3	57364.1
				1	57480.4
				1	57630.6
				1	57656.1
				1	57668.3
				3	58328.2
				3	58379.9
				1	58439.6
				1	58739.9
				13	58757.6
				3	58767.7
				2	58873.4
				7	58973.2
				1	59016.9
				3	59049.9
				1	59293.7
				2	59429.6
				1	59552.5
				1	59831.9
				1	60007.4
				23	60283.9
				2	60293.7
				1	60335.9
				1	60742.4
				1	60833.7
				2	60944.2
				1	61079.3
				1	61159.8
				2	61291.3
				1	61302.8
				1	61391.1
				1	61432.4
				1	61601.5
				3	61609.1
				1	61819.6
				1	61933.2
				3	62333.6
				2	62514.1
				2	62578.4
				8	62579.2
				1	62688.4
				2	62800.2
				2	62846.7
				2	62911
				1	63190.2
				1	63209
				1	63226.7
				8	63504.9
				1	63677.1
				1	63731.7
				2	63809.7
				1	64396.4
				1	64486
				3	64824.6
				1	64915
				3	64919.6
				1	65042.8
				1	65060.1
				1	65268.2
				5	65317.7
				3	65980.4
				2	65980.9
				3	66348.4
				1	66543.9
				1	66634
				1	66792.5
				7	66899.3
				3	67025.4
				1	67114
				1	67236.8
				14	67455
				1	67565.9
				1	67735.7
				1	67811.6
				1	68061.1
				1	68094.1
				3	68116.4
				1	68416.2
				1	68510.6
				4	68695.7
				3	68744.6
				7	68799.4
				3	68963.5
				6	69312.3
				3	69349.5
				2	69697.5
				2	69781.2
				1	70268.9
				2	70387.8
				12	70722.9
				59	70810.1
				1	70878.7
				5	71133
				9	71184.7
				3	71344.2
				6	71665.3
				1	71934.9
				2	72072.1
				5	72219.4
				8	72228.6
				1	72256.5
				2	72439.9
				1	72445.1
				2	72487.3
				1	72588.5
				1	72845.2
				2	72848.8
				1	73823.2
				2	73890.5
				1	73958.7
				1	74012
				2	74274.5
				4	74369.5
				4	74544.9
				1	74721
				2	75092.4
				1	75150.9
				6	75374.6
				1	75385
				5	75478.6
				1	75646.6
				1	75935.5
				3	75993.4
				1	76097.9
				1	76158.1
				1	76668.4
				9	76886.5
				1	76897.5
				5	76944.1
				1	77065.2
				2	77198.8
				2	77547.5
				2	77808.6
				1	78010.1
				1	78124.9
				1	78266.5
				1	78360.2
				2	78628.7
				2	78687.1
				1	79010
				1	79118.6
				1	79341.5
				5	79737.5
				2	80364.9
				1	80424.5
				5	80705.4
				9	81037.8
				2	81068.8
				2	81411.5
				1	81614.3
				1	81909.7
				1	81924.6
				1	82043.8
				2	82105.9
				1	82311
				1	82340.7
				1	82552.7
				1	82563.6
				1	82871.1
				1	82969.5
				1	83128.6
				5	83198.7
				1	83425.8
				1	83592.7
				2	83839
				1	84224.9
				1	84272.4
				1	84466.5
				1	84561.5
				1	84611
				2	84681.8
				7	85014.4
				2	85149.6
				2	85464.7
				6	85588
				1	85773.5
				1	86072.5
				1	86691.3
				1	87118.9
				2	87170.6
				16	87223.8
				1	87339.4
				10	87398.5
				1	87543
				3	87568.9
				5	87794.2
				1	87856.1
				1	87996.4
				5	88117.8
				1	88789.4
				1	88992
				1	89603
				1	89629.9
				1	91087.5
				1	91087.6
				7	91161.8
				1	91169.2
				1	91604.9
				1	91627.3
				5	92054.8
				2	92063.4
				3	92290.2
				2	92514.4
				1	92594.3
				1	92697.6
				1	93185.7
				1	93636.5
				1	93820.5
				1	94155
				2	94247.5
				2	94347.5
				1	94806
				2	94843.1
				2	94942.5
				4	95013.6
				4	95041.3
				20	95302.7
				3	95499.2
				1	95790
				8	95877.8
				1	95884.9
				1	95908.7
				1	95918.2
				1	96072
				1	96263.5
				1	96527
				1	96676
				6	96902.5
				3	96906.7
				1	97003.2
				1	97221.3
				4	97303.3
				1	97362
				1	97425.4
				1	97552.2
				2	97832.9
				1	98152.8
				4	98162
				5	98250.5
				4	98413.4
				1	98457.9
				3	98523.2
				4	98605.5
				1	98694
				1	98783.9
				4	98812.3
				1	98999.8
				1	99053.4
				1	99206.6
				5	99394.6
				2	99421.4
				4	99446.8
				1	99610.9
				1	99869.8
				1	100324
				2	100377
				3	100428
				1	100460
				1	100463
				1	100723
				1	100785
				1	101536
				1	101792
				1	101863
				1	102158
				3	102189
				2	102273
				1	102548
				1	102845
				1	102963
				6	103118
				1	104425
				1	104582
				1	104613
				6	104764
				3	104894
				1	105413
				2	105640
				1	105696
				1	105706
				1	105739
				18	106048
				1	106092
				3	106420
				12	106611
				2	107105
				1	107375
				8	107673
				1	107941
				7	108162
				1	108396
				1	108460
				2	108465
				1	108581
				1	108883
				3	109061
				9	109559
				1	109822
				1	109849
				1	110511
				1	110641
				1	110899
				1	111331
				11	111434
				1	112279
				4	112630
				1	112649
				1	112652
				2	112705
				1	113004
				2	113566
				2	113658
				6	113815
				2	114024
				4	114138
				1	114604
				26	115130
				1	115232
				4	115934
				1	116199
				1	116609
				1	116739
				7	117620
				2	118008
				2	118354
				1	118650
				5	119838
				5	120200
				1	121811
				1	121854
				2	121887
				1	122038
				1	122171
				3	122900
				1	123305
				2	123680
				16	124563
				1	124931
				2	125627
				1	125901
				1	126063
				1	126639
				3	126649
				11	127290
				4	127673
				2	127968
				1	128475
				14	128579
				1	128886
				11	130277
				1	130545
				3	130756
				2	131153
				1	132090
				11	132096
				1	132788
				2	133764
				1	134509
				2	134697
				1	135464
				1	135704
				11	136706
				4	136951
				3	137079
				1	139392
				3	140263
				1	140301
				1	141765
				1	141793
				2	143196
				1	143320
				1	143719
				1	143783
				1	145031
				1	145069
				1	145166
				1	145642
				1	145979
				1	146806
				19	146813
				1	147207
				9	148241
				3	148809
				3	149006
				2	149208
				1	149344
				1	149480
				1	149770
				1	150049
				2	150617
				1	151024
				19	151209
				1	151693
				2	152081
				4	152360
				1	153379
				1	153985
				1	153992
				1	154210
				6	154447
				1	155123
				1	155548
				1	155805
				2	157040
				1	157445
				3	157733
				1	158804
				1	160861
				8	161443
				1	161503
				1	161642
				14	162279
				1	162998
				1	163548
				3	163940
				4	164606
				1	164772
				3	164817
				46	165015
				1	165094
				2	165336
				3	166616
				1	166828
				3	166974
				1	167797
				2	168643
				2	168923
				1	169429
				1	170542
				1	172107
				3	172253
				1	172275
				12	172893
				2	172979
				7	173252
				6	173612
				1	174398
				1	175458
				1	176201
				10	176888
				2	178569
				14	179088
				1	179905
				1	180360
				15	180429
				4	180458
				66	180932
				1	181262
				1	181590
				5	181945
				4	182519
				1	184438
				3	184768
				2	185119
				1	185215
				1	186152
				1	186203
				1	186546
				1	187513
				1	187849
				2	188137
				2	188860
				1	189225
				2	191412
				2	191955
				1	192708
				1	192752
				1	193466
				1	193944
				1	194061
				3	195079
				1	195679
				2	196165
				5	196230
				1	196242
				1	196306
				1	197059
				11	198046
				1	198244
				2	198389
				1	198422
				1	199341
				4	201161
				1	201321
				2	201476
				1	201908
				1	202346
				12	202527
				1	202658
				1	202731
				2	205291
				1	205391
				1	205396
				1	205641
				14	205787
				2	206797
				1	206996
				1	207707
				8	208755
				2	209629
				2	211084
				1	211105
				1	211121
				1	212591
				4	212708
				2	213145
				1	214196
				2	214456
				1	215504
				14	216081
				111	216373
				3	216536
				2	216591
				1	217555
				1	218776
				2	219046
				1	219225
				1	219916
				2	221214
				1	221374
				3	221661
				1	222332
				1	222666
				1	224637
				1	225132
				4	225648
				1	229391
				2	230193
				4	231367
				1	231770
				1	232075
				6	232333
				1	233349
				2	233791
				1	234147
				1	235539
				1	235588
				1	235944
				3	236177
				2	236525
				7	237284
				1	237618
				5	237847
				1	238016
				2	238034
				1	238796
				2	238903
				5	238994
				1	239542
				2	240134
				1	240940
				3	241273
				7	244319
				1	245617
				1	246869
				8	247451
				2	248179
				1	248307
				2	248324
				2	249416
				2	249575
				1	249677
				4	251084
				2	251334
				4	251439
				1	251482
				1	251906
				1	252026
				2	252269
				1	254589
				1	255120
				1	255967
				21	256007
				2	256379
				1	257744
				2	258128
				1	258291
				1	258906
				1	259727
				1	261162
				6	261329
				4	263083
				5	264741
				2	265883
				1	266196
				1	266664
				10	267333
				1	267878
				2	268029
				1	270138
				1	270577
				1	271828
				20	271845
				1	272332
				1	272350
				1	273078
				3	274882
				6	275249
				1	275511
				1	275538
				1	275770
				2	276386
				118	276855
				1	277211
				1	280072
				1	280340
				2	281230
				2	281890
				1	282921
				5	284226
				1	284497
				3	286041
				4	287157
				1	287536
				4	288014
				2	290818
				5	291987
				1	292915
				1	293072
				1	293186
				3	294136
				1	294441
				1	294807
				5	295299
				4	295564
				2	297097
				7	299490
				1	299868
				2	300063
				1	301041
				1	301513
				1	302067
				1	303083
				1	305837
				1	306093
				2	306379
				1	307554
				2	307759
				12	308630
				1	308912
				3	309155
				1	309889
				1	310300
				25	310440
				1	311696
				1	312139
				54	312736
				1	313762
				1	314985
				1	315122
				3	316167
				3	316352
				3	317289
				2	318302
				1	318905
				1	319862
				1	319942
				1	320068
				1	320121
				1	320552
				2	320578
				3	320873
				2	321363
				1	321443
				3	323360
				1	324356
				2	324740
				3	324889
				1	325262
				1	325634
				1	327408
				2	328274
				2	328614
				2	330584
				1	333121
				9	333299
				2	333536
				1	333974
				2	334035
				2	334272
				5	336206
				1	337223
				1	337372
				2	337608
				1	338635
				761	339483
				1	340874
				2	342120
				1	342528
				2	342633
				1	347029
				2	352870
				5	353429
				2	353769
				2	353888
				4	354394
				1	355792
				1	356741
				2	357888
				1	360029
				1	361451
				6	361666
				1	361879
				4	362281
				4	362332
				1	363047
				1	363430
				42	363669
				1	363821
				8	364337
				1	366726
				1	366805
				2	367863
				1	368888
				2	369805
				1	370171
				1	370485
				1	372397
				4	372855
				7	373246
				2	375324
				6	375526
				2	376420
				1	381029
				1	381097
				1	381822
				6	382092
				1	386008
				39	388694
				2	390705
				68	392525
				1	393759
				1	394043
				1	395193
				1	399327
				6	400027
				1	401366
				1	403200
				1	403342
				2	411381
				2	412673
				1	412677
				1	413194
				1	413221
				2	415142
				1	415782
				1	417522
				2	419694
				1	420084
				1	420770
				1	421230
				1	421543
				3	422478
				3	424169
				6	425566
				3	426805
				10	428113
				1	429814
				3	431908
				1	432745
				1	434382
				1	436273
				1	437049
				2	437390
				1	438101
				2	438327
				2	438647
				1	439229
				2	447683
				1	448032
				4	450275
				3	450738
				1	451186
				1	451736
				2	452292
				2	452639
				1	453251
				1	453866
				2	453953
				3	454977
				1	456257
				1	457923
				1	458384
				1	460181
				1	461100
				108	461170
				5	461361
				1	462667
				2	464233
				2	466770
				1	469840
				5	470982
				1	471636
				1	473958
				15	477478
				1	478981
				1	480486
				1	482525
				1	483167
				1	483296
				1	483874
				1	484255
				1	484317
				8	486782
				11	487543
				1	493524
				1	493904
				4	494492
				2	498818
				1	499364
				1	499949
				10	501812
				1	502142
				2	503428
				2	504063
				1	505712
				2	505858
				1	507956
				1	508784
				1	508794
				1	509128
				2	509982
				27	513667
				1	514692
				6	516114
				4	517346
				2	522036
				1	523639
				2	524023
				1	529006
				2	529966
				1	531355
				1	535211
				1	537457
				2	539451
				2	540775
				4	541897
				1	543534
				1	543869
				1	547730
				1	548328
				3	548347
				1	549553
				1	550648
				1	553910
				1	555534
				2	558262
				1	559862
				7	559996
				2	561782
				21	561955
				128	562359
				3	562518
				3	563965
				1	563996
				2	564922
				3	566581
				1	572048
				1	574188
				1	576415
				1	576609
				1	578210
				2	579963
				5	581991
				3	587219
				1	587693
				2	588713
				2	589965
				3	592391
				20	592595
				1	594943
				12	598726
				1	600144
				3	601936
				1	602230
				1	603124
				1	603183
				1	604005
				1	605739
				1	610418
				5	610465
				10	612144
				1	613302
				1	620059
				2	620742
				1	621218
				2	622305
				4	623229
				1	623862
				1	624044
				11	626884
				1	629011
				2	629837
				4	632513
				3	633738
				1	640265
				1	644345
				3	646148
				2	647843
				1	651914
				1	655027
				4	658190
				4	659345
				1	659589
				7	661583
				4	663772
				1	665519
				5	666707
				2	666846
				1	668972
				1	669924
				1	670596
				1	671610
				11	672312
				4	679325
				1	682851
				3	683958
				2	684187
				1	684301
				1	684952
				1	685080
				1	685886
				3	686058
				1	688674
				11	690056
				3	690378
				1	693463
				11	693848
				4	696315
				1	697205
				2	699553
				10	701516
				1	706145
				10	708682
				1	708798
				2	711368
				1	716956
				7	717732
				1	718517
				2	720676
				1	722145
				1	722305
				4	725361
				1	725412
				1	725807
				7	727631
				3	728590
				5	729516
				2	730506
				19	730963
				1	732171
				1	736443
				5	739198
				2	740604
				1	741099
				29	742505
				1	742820
				1	744023
				1	748401
				1	749997
				31	752505
				2	756096
				2	758789
				1	763030
				1	763378
				1	765733
				35	771467
				1	771499
				1	771746
				1	772531
				1	774636
				1	778445
				1	778860
				1	779406
				4	784814
				1	786357
				1	787088
				6	789501
				2	789930
				2	790707
				4	794104
				5	798492
				8	799677
				1	810628
				6	819646
				1	825534
				1	829206
				2	831981
				19	835709
				2	836423
				1	839374
				2	842651
				1	845008
				2	846921
				1	854613
				1	855657
				1	856782
				3	858727
				3	858822
				2	865127
				1	869475
				1	870455
				2	873016
				1	874557
				2	875930
				1	880277
				1	882762
				86	883662
				1	889789
				1	890783
				1	890968
				1	894065
				1	895845
				3	896724
				1	900416
				1	903121
				1	903643
				11	907612
				4	907658
				10	919096
				1	920113
				3	923798
				5	929062
				14	932267
				8	933065
				1	933199
				3	943845
				2	950904
				5	952755
				1	955615
				1	955719
				5	957604
				1	963488
				3	964898
				1	967230
				19	969114
				1	969372
				72	970128
				6	971190
				1	972671
				1	974973
				1	980505
				2	985205
				1	990782
				4	993672
				2	999441
				2	1.00137e+06
				2	1.00349e+06
				1	1.02586e+06
				1	1.02909e+06
				2	1.03076e+06
				2	1.03204e+06
				2	1.03285e+06
				1	1.0329e+06
				1	1.03335e+06
				1	1.03389e+06
				1	1.04009e+06
				4	1.04074e+06
				1	1.04326e+06
				2	1.04511e+06
				39	1.04676e+06
				12	1.05335e+06
				1	1.05715e+06
				2	1.05741e+06
				1	1.06025e+06
				1	1.06086e+06
				2	1.06174e+06
				1	1.0678e+06
				2	1.07065e+06
				1	1.07858e+06
				1	1.08687e+06
				1	1.09357e+06
				3	1.09669e+06
				14	1.09945e+06
				2	1.10235e+06
				2	1.10468e+06
				1	1.10668e+06
				24	1.11464e+06
				1	1.11567e+06
				1	1.12813e+06
				5	1.13472e+06
				1	1.1389e+06
				1	1.14171e+06
				1	1.14448e+06
				1	1.14594e+06
				1	1.14652e+06
				8	1.15663e+06
				86	1.16785e+06
				1	1.16968e+06
				1	1.17033e+06
				19	1.18305e+06
				1	1.18515e+06
				1	1.18719e+06
				6	1.18802e+06
				1	1.18858e+06
				1	1.19032e+06
				10	1.19927e+06
				4	1.203e+06
				1	1.20522e+06
				1	1.22263e+06
				2	1.227e+06
				1	1.23186e+06
				7	1.23388e+06
				1	1.25213e+06
				1	1.2649e+06
				5	1.26957e+06
				1	1.27037e+06
				4	1.27054e+06
				1	1.27163e+06
				24	1.28513e+06
				1	1.28714e+06
				1	1.28848e+06
				1	1.29286e+06
				2	1.29476e+06
				3	1297419
				17	1.30364e+06
				1	1.30575e+06
				1	1.30784e+06
				21	1.32968e+06
				6	1.33404e+06
				1	1.33693e+06
				3	1.33796e+06
				2	1.34235e+06
				1	1.34553e+06
				3	1.35132e+06
				7	1.35285e+06
				1	1.35313e+06
				1	1.35382e+06
				2	1.35595e+06
				1	1.36962e+06
				2	1.3735e+06
				4	1.37822e+06
				1	1.38107e+06
				8	1.39234e+06
				1	1.39449e+06
				3	1.42456e+06
				4	1.43057e+06
				1	1.43476e+06
				2	1.43535e+06
				2	1.45003e+06
				1	1.45361e+06
				7	1.46757e+06
				1	1.46871e+06
				1	1.47058e+06
				4	1.4717e+06
				183	1.47372e+06
				1	1.48232e+06
				1	1.49784e+06
				1	1.49948e+06
				1	1.50545e+06
				12	1.50656e+06
				1	1.51343e+06
				1	1.51569e+06
				1	1.52202e+06
				1	1.52522e+06
				23	1.52934e+06
				3	1.53719e+06
				2	1.53865e+06
				52	1.54215e+06
				1	1.54492e+06
				2	1.54774e+06
				9	1.55083e+06
				2	1.55147e+06
				12	1.55331e+06
				9	1.55484e+06
				1	1.55846e+06
				2	1.56206e+06
				1	1.56765e+06
				5	1.57444e+06
				1	1.57665e+06
				1	1.57863e+06
				1	1.585e+06
				2	1.58578e+06
				5	1.59077e+06
				17	1.59696e+06
				5	1.60151e+06
				2	1.60789e+06
				2	1.61706e+06
				6	1.61961e+06
				1	1631966
				2	1.63563e+06
				1	1.6466e+06
				1	1.64889e+06
				7	1.65816e+06
				3	1.66268e+06
				1	1.66406e+06
				1	1.66536e+06
				10	1.67341e+06
				2	1.67735e+06
				6	1.69328e+06
				53	1.71133e+06
				1	1.71275e+06
				4	1.71885e+06
				1	1.72833e+06
				2	1.73823e+06
				8	1.74114e+06
				1	1.75206e+06
				25	1.75365e+06
				1	1.76137e+06
				16	1.76232e+06
				2	1.78834e+06
				3	1.78879e+06
				1	1.79082e+06
				2	1.80335e+06
				2	1.81346e+06
				1	1.81658e+06
				1	1.81666e+06
				4	1.82633e+06
				1	1.82811e+06
				1	1.82831e+06
				3	1.83252e+06
				1	1.85473e+06
				5	1.85868e+06
				1	1.88471e+06
				1	1.88495e+06
				54	1.89426e+06
				3	1.90111e+06
				9	1.90616e+06
				44	1.92665e+06
				3	1.93263e+06
				2	1.93363e+06
				4	1.93729e+06
				5	1.93957e+06
				2	1.94241e+06
				1	1.94264e+06
				1	1.94598e+06
				1	1.9563e+06
				1	1.95986e+06
				2	1.96098e+06
				1	1.96172e+06
				7	1.96303e+06
				5	1.96656e+06
				3	1.98902e+06
				9	2.02356e+06
[truncated: 368 more rows]

## Sheet: Extended Data Fig. 2h
Source Data for Gonzalez-Lozano et al, 2025: EndoMAP.v1, a Structural Protein Complex Landscape of Human Early Endosomes
Extended Data Fig. 2h				Number of interprotein DSSO cross-links	Number of BioPlex interactors
				3	1
				1	1
				2	1
				1	1
				1	1
				3	1
				3	1
				4	1
				7	1
				1	1
				1	1
				5	1
				1	1
				2	1
				4	1
				5	1
				1	1
				2	1
				1	1
				5	1
				1	1
				8	1
				1	1
				1	1
				3	1
				2	1
				1	1
				1	1
				1	1
				1	1
				5	1
				1	1
				4	1
				1	1
				3	1
				1	1
				1	1
				1	1
				2	1
				1	1
				6	1
				1	1
				1	1
				2	1
				3	1
				1	1
				1	1
				1	1
				1	1
				1	1
				1	1
				1	1
				1	1
				2	1
				1	1
				3	1
				1	1
				2	1
				1	1
				1	1
				1	1
				1	1
				1	1
				2	1
				1	1
				1	1
				2	1
				1	1
				1	1
				1	1
				2	1
				1	1
				4	1
				1	1
				1	1
				1	1
				1	1
				1	1
				1	1
				1	1
				2	1
				1	1
				1	1
				1	1
				1	1
				1	1
				2	1
				1	1
				1	1
				1	1
				1	1
				1	1
				1	1
				5	1
				1	1
				1	1
				1	1
				1	1
				1	1
				3	1
				2	1
				2	1
				1	1
				1	1
				1	1
				2	1
				3	1
				1	1
				1	1
				2	1
				4	1
				2	1
				3	1
				1	1
				1	1
				1	1
				1	1
				2	1
				1	1
				4	1
				3	1
				1	1
				1	1
				1	1
				1	1
				1	1
				3	1
				1	1
				2	1
				1	1
				1	1
				3	1
				3	1
				1	1
				1	1
				1	1
				1	1
				1	1
				2	1
				1	1
				1	1
				2	1
				1	1
				1	1
				1	1
				1	1
				1	1
				1	1
				1	1
				1	1
				1	1
				3	1
				1	1
				3	1
				1	1
				1	1
				1	1
				3	1
				2	1
				1	1
				1	1
				2	1
				1	1
				1	1
				1	1
				1	1
				1	1
				1	1
				1	1
				2	1
				1	1
				12	1
				1	1
				1	1
				10	1
				1	1
				1	1
				1	1
				1	1
				1	1
				1	1
				1	1
				1	1
				11	1
				1	2
				1	2
				3	2
				1	2
				2	2
				1	2
				3	2
				1	2
				5	2
				2	2
				14	2
				3	2
				2	2
				1	2
				1	2
				2	2
				4	2
				2	2
				1	2
				2	2
				1	2
				1	2
				2	2
				7	2
				1	2
				1	2
				2	2
				1	2
				1	2
				1	2
				1	2
				1	2
				1	2
				1	2
				6	2
				1	2
				1	2
				1	2
				1	2
				2	2
				1	2
				1	2
				1	2
				3	2
				1	2
				2	2
				35	2
				1	2
				1	2
				2	2
				1	2
				2	2
				1	2
				1	2
				1	2
				176	2
				1	2
				1	2
				1	2
				1	2
				1	2
				1	2
				1	2
				3	2
				1	2
				1	2
				1	2
				2	2
				1	2
				2	2
				2	2
				1	2
				1	2
				1	2
				1	2
				1	2
				1	2
				2	2
				1	2
				1	2
				1	2
				1	2
				1	2
				1	2
				1	2
				2	2
				3	2
				2	2
				2	2
				3	2
				1	2
				3	2
				1	2
				1	2
				1	2
				2	2
				1	2
				1	2
				1	2
				1	2
				2	2
				1	2
				1	2
				1	2
				1	2
				1	2
				3	2
				1	2
				1	2
				4	2
				1	2
				1	2
				1	2
				1	2
				1	2
				1	2
				1	2
				1	2
				2	2
				2	2
				4	2
				1	2
				1	2
				1	2
				2	2
				2	2
				1	2
				1	2
				1	2
				1	2
				2	2
				1	2
				3	2
				11	2
				1	2
				1	2
				1	2
				1	2
				2	2
				1	2
				1	2
				1	2
				2	3
				1	3
				1	3
				1	3
				17	3
				2	3
				1	3
				1	3
				1	3
				1	3
				1	3
				1	3
				1	3
				1	3
				1	3
				7	3
				2	3
				1	3
				1	3
				1	3
				1	3
				1	3
				1	3
				2	3
				1	3
				2	3
				1	3
				1	3
				1	3
				2	3
				5	3
				3	3
				2	3
				1	3
				1	3
				1	3
				1	3
				2	3
				6	3
				2	3
				1	3
				1	3
				1	3
				3	3
				3	3
				1	3
				1	3
				3	3
				1	3
				1	3
				1	3
				1	3
				1	3
				3	3
				2	3
				3	3
				1	3
				1	3
				1	3
				3	3
				3	3
				3	3
				1	3
				1	3
				1	3
				1	3
				1	3
				1	3
				1	3
				1	3
				1	3
				1	3
				1	3
				1	3
				1	3
				1	3
				1	3
				2	3
				1	3
				3	3
				1	3
				1	3
				1	3
				1	3
				1	3
				1	3
				1	3
				1	3
				1	3
				1	3
				1	3
				1	3
				3	3
				3	3
				2	3
				1	3
				1	3
				5	3
				4	3
				1	3
				3	3
				2	3
				9	3
				1	3
				1	3
				3	3
				36	3
				2	3
				1	3
				1	3
				2	3
				1	3
				1	3
				1	3
				1	4
				7	4
				1	4
				1	4
				1	4
				56	4
				3	4
				1	4
				3	4
				1	4
				1	4
				1	4
				1	4
				1	4
				3	4
				1	4
				1	4
				1	4
				5	4
				1	4
				3	4
				1	4
				2	4
				1	4
				1	4
				2	4
				1	4
				1	4
				1	4
				1	4
				2	4
				1	4
				1	4
				1	4
				1	4
				2	4
				1	4
				1	4
				1	4
				1	4
				2	4
				3	4
				1	4
				1	4
				1	4
				2	4
				2	4
				1	4
				2	4
				1	4
				6	4
				6	4
				3	4
				1	4
				1	4
				3	4
				1	4
				6	4
				1	4
				1	4
				2	4
				1	4
				2	4
				1	4
				1	4
				2	4
				3	4
				1	4
				1	4
				2	4
				2	4
				1	4
				4	4
				1	4
				1	4
				1	4
				1	4
				1	4
				2	4
				1	4
				1	4
				4	4
				2	4
				1	4
				1	4
				1	4
				1	4
				2	4
				1	4
				2	4
				1	4
				1	4
				2	4
				1	4
				1	4
				1	4
				1	4
				1	4
				1	4
				6	4
				1	4
				1	4
				1	4
				1	4
				2	4
				2	4
				1	4
				1	4
				1	4
				2	4
				1	4
				1	4
				4	5
				7	5
				4	5
				1	5
				1	5
				42	5
				1	5
				1	5
				1	5
				1	5
				2	5
				1	5
				1	5
				1	5
				2	5
				1	5
				1	5
				2	5
				1	5
				1	5
				1	5
				2	5
				2	5
				1	5
				3	5
				1	5
				1	5
				2	5
				1	5
				2	5
				1	5
				1	5
				5	5
				1	5
				1	5
				1	5
				2	5
				1	5
				2	5
				1	5
				1	5
				2	5
				1	5
				1	5
				3	5
				3	5
				1	5
				1	5
				1	5
				1	5
				1	5
				1	5
				1	5
				2	5
				3	5
				2	5
				1	5
				2	5
				1	5
				1	5
				1	5
				1	5
				1	5
				1	5
				2	5
				1	5
				1	5
				1	5
				1	5
				2	5
				1	5
				3	5
				1	5
				1	5
				1	5
				1	5
				1	5
				1	5
				3	5
				3	5
				1	5
				1	5
				1	5
				2	5
				1	5
				2	5
				1	5
				3	5
				2	5
				3	5
				2	5
				2	5
				1	5
				1	5
				3	5
				5	6
				1	6
				6	6
				1	6
				1	6
				1	6
				1	6
				2	6
				1	6
				1	6
				3	6
				2	6
				7	6
				1	6
				3	6
				1	6
				2	6
				1	6
				5	6
				1	6
				2	6
				3	6
				2	6
				1	6
				1	6
				2	6
				2	6
				1	6
				1	6
				2	6
				1	6
				1	6
				8	6
				1	6
				1	6
				1	6
				3	6
				1	6
				1	6
				1	6
				7	6
				1	6
				2	6
				1	6
				17	6
				1	6
				1	6
				1	6
				1	6
				1	6
				1	6
				2	6
				1	6
				1	6
				1	6
				1	6
				3	6
				1	6
				1	6
				1	6
				1	6
				4	6
				1	6
				1	6
				4	6
				2	6
				1	6
				4	6
				1	6
				1	6
				1	6
				24	7
				1	7
				2	7
				2	7
				2	7
				4	7
				4	7
				1	7
				1	7
				2	7
				2	7
				1	7
				1	7
				5	7
				1	7
				1	7
				8	7
				1	7
				1	7
				1	7
				1	7
				2	7
				1	7
				4	7
				1	7
				1	7
				1	7
				1	7
				1	7
				1	7
				3	7
				1	7
				1	7
				1	7
				1	7
				1	7
				1	7
				2	7
				1	7
				3	7
				1	7
				3	7
				1	7
				1	7
				1	7
				2	7
				2	7
				2	7
				1	7
				1	7
				1	7
				4	7
				1	7
				1	7
				1	7
				1	7
				1	7
				2	7
				1	7
				1	7
				1	7
				1	7
				2	7
				1	7
				1	7
				1	7
				1	7
				1	7
				1	7
				7	7
				4	7
				11	7
				3	7
				1	7
				2	7
				2	7
				11	8
				6	8
				3	8
				4	8
				1	8
				1	8
				7	8
				2	8
				2	8
				5	8
				1	8
				1	8
				3	8
				4	8
				1	8
				1	8
				1	8
				7	8
				1	8
				4	8
				2	8
				1	8
				1	8
				1	8
				1	8
				3	8
				2	8
				7	8
				1	8
				1	8
				1	8
				1	8
				2	8
				3	8
				5	8
				1	8
				4	8
				1	8
				1	8
				1	8
				1	8
				2	8
				1	8
				1	8
				1	8
				1	8
				1	8
				4	8
				4	8
				2	8
				1	8
				1	8
				1	8
				1	8
				1	8
				12	8
				1	8
				3	8
				5	8
				1	8
				9	8
				1	8
				17	8
				1	8
				8	9
				2	9
				2	9
				1	9
				2	9
				4	9
				2	9
				2	9
				3	9
				1	9
				1	9
				7	9
				1	9
				2	9
				1	9
				3	9
				1	9
				10	9
				1	9
				2	9
				1	9
				2	9
				1	9
				1	9
				1	9
				2	9
				1	9
				1	9
				1	9
				4	9
				1	9
				1	9
				1	9
				1	9
				1	9
				1	9
				1	9
				4	9
				1	9
				3	9
				2	9
				1	9
				1	9
				1	9
				2	9
				7	9
				2	9
				1	9
				1	9
				1	9
				3	9
				3	9
				4	9
				4	10
				7	10
				1	10
				1	10
				5	10
				9	10
				1	10
				2	10
				1	10
				2	10
				3	10
				2	10
				1	10
				3	10
				3	10
				1	10
				2	10
				1	10
				2	10
				1	10
				2	10
				1	10
				1	10
				2	10
				3	10
				1	10
				1	10
				1	10
				4	10
				1	10
				1	10
				24	10
				1	10
				2	10
				1	10
				1	10
				3	10
				1	10
				2	10
				3	10
				1	10
				2	10
				1	10
				1	10
				1	10
				1	10
				2	10
				1	10
				1	10
				2	10
				1	10
				1	10
				3	10
				1	10
				1	10
				1	10
				1	10
				1	10
				1	10
				1	10
				2	10
				2	10
				1	10
				5	10
				1	10
				1	10
				11	10
				2	10
				1	10
				1	10
				2	10
				1	10
				1	10
				1	10
				1	10
				2	11
				1	11
				1	11
				2	11
				1	11
				2	11
				15	11
				11	11
				2	11
				1	11
				1	11
				1	11
				1	11
				3	11
				1	11
				1	11
				2	11
				1	11
				5	11
				1	11
				1	11
				3	11
				2	11
				1	11
				1	11
				1	11
				3	11
				2	11
				5	11
				1	11
				5	11
				1	11
				1	11
				2	11
				1	11
				2	11
				1	11
				3	11
				1	11
				1	11
				5	11
				1	11
				3	11
				1	11
				1	11
				1	11
				1	11
				1	11
				1	11
				1	11
				1	11
				1	11
				8	11
				4	11
				3	11
				2	11
				1	11
				2	12
				1	12
				2	12
				2	12
				3	12
				2	12
				1	12
				3	12
				4	12
				1	12
				2	12
				2	12
				1	12
				8	12
				1	12
				1	12
				2	12
				1	12
				1	12
				1	12
				1	12
				1	12
				1	12
				1	12
				1	12
				1	12
				1	12
				1	12
				1	12
				1	12
				1	12
				3	12
				1	12
				1	12
				1	12
				1	12
				1	12
				8	12
				8	12
				1	12
				1	12
				1	12
				1	12
				1	12
				3	12
				7	12
				1	12
				1	12
				19	13
				2	13
				1	13
				1	13
				1	13
				2	13
				1	13
				1	13
				1	13
				1	13
				1	13
				1	13
				2	13
				1	13
				1	13
				1	13
				1	13
				1	13
				1	13
				1	13
				1	13
				1	13
				2	13
				5	13
				21	13
				4	13
				35	13
				1	13
				1	13
				1	13
				1	13
				1	13
				1	13
				1	13
				1	13
				6	13
				1	13
				2	13
				3	13
				1	13
				2	13
				1	13
				17	13
				1	13
				1	13
				1	13
				1	13
				1	13
				1	13
				1	13
				1	13
				1	13
				3	14
				3	14
				4	14
				6	14
				761	14
				1	14
				4	14
				2	14
				6	14
				3	14
				2	14
				5	14
				1	14
				1	14
				2	14
				1	14
				2	14
				1	14
				1	14
				5	14
				1	14
				1	14
				1	14
				1	14
				3	14
				1	14
				5	14
				2	14
				21	14
				1	14
				3	14
				3	14
				1	14
				1	14
				2	14
				8	14
				2	14
				1	14
				11	14
				1	14
				1	14
				1	14
				2	14
				2	14
				1	14
				1	14
				2	14
				1	14
				3	14
				1	14
				5	14
				5	14
				2	14
				2	14
				1	14
				12	15
				2	15
				2	15
				9	15
				1	15
				12	15
				3	15
				1	15
				3	15
				1	15
				1	15
				1	15
				2	15
				1	15
				2	15
				1	15
				7	15
				2	15
				1	15
				2	15
				1	15
				1	15
				1	15
				1	15
				1	15
				4	15
				1	15
				1	15
				2	15
				1	15
				2	15
				1	15
				1	15
				2	15
				1	15
				2	15
				2	15
				4	15
				3	15
				1	15
				1	15
				1	15
				1	15
				1	15
				1	15
				1	15
				1	15
				1	15
				1	15
				3	15
				3	15
				1	15
				40	15
				1	15
				3	15
				1	15
				1	16
				1	16
				1	16
				1	16
				3	16
				3	16
				3	16
				2	16
				1	16
				2	16
				1	16
				3	16
				2	16
				1	16
				2	16
				2	16
				1	16
				1	16
				1	16
				6	16
				2	16
				1	16
				1	16
				4	16
				1	16
				2	16
				1	16
				2	16
				1	16
				1	16
				3	16
				1	16
				1	16
				1	16
				1	16
				1	16
				1	16
				1	16
				1	16
				1	16
				1	16
				1	16
				9	16
				1	16
				2	16
				1	16
				1	16
				1	16
				1	16
				1	16
				1	16
				1	16
				1	16
				1	16
				1	16
				1	16
				1	16
				1	16
				1	16
				2	16
				1	16
				9	17
				9	17
				2	17
				2	17
				1	17
				1	17
				6	17
				7	17
				3	17
				2	17
				1	17
				1	17
				3	17
				6	17
				2	17
				1	17
				1	17
				3	17
				1	17
				2	17
				1	17
				2	17
				1	17
				2	17
				1	17
				8	17
				1	17
				2	17
				1	17
				1	17
				1	17
				1	17
				1	17
				1	17
				1	17
				1	17
				1	17
				1	17
				2	17
				1	17
				1	17
				11	17
				2	17
				1	17
				8	18
				20	18
				3	18
				1	18
				1	18
				1	18
				5	18
				8	18
				2	18
				2	18
				2	18
				3	18
				1	18
				1	18
				51	18
				1	18
				1	18
				2	18
				1	18
				1	18
				1	18
				2	18
				2	18
				1	18
				1	18
				1	18
				11	18
				1	18
				1	18
				1	18
				1	18
				2	18
				1	18
				1	18
				1	18
				1	19
				5	19
				4	19
				1	19
				1	19
				2	19
				1	19
				4	19
				1	19
				1	19
				1	19
				2	19
				2	19
				4	19
				1	19
				1	19
				3	19
				1	19
				1	19
				3	19
				5	19
				2	19
				3	19
				1	19
				1	19
				1	19
				1	19
				1	19
				1	19
				1	19
				1	19
				1	19
				2	19
				1	19
				1	19
				19	19
				1	19
				1	19
				4	19
				4	19
				3	19
				3	20
				1	20
				2	20
				3	20
				5	20
				1	20
				5	20
				3	20
				1	20
				1	20
				2	20
				2	20
				1	20
				2	20
				1	20
				1	20
				2	20
				1	20
				1	20
				1	20
				1	20
				3	20
				1	20
				2	20
				1	20
				3	20
				62	20
				13	20
				25	20
				1	20
				2	20
				1	20
				33	20
				27	20
				1	20
				1	20
				3	21
				2	21
				5	21
				10	21
				1	21
				1	21
				3	21
				1	21
				4	21
				1	21
				1	21
				3	21
				6	21
				2	21
				2	21
				1	21
				4	21
				4	21
				3	21
				1	21
				1	21
				1	21
				1	21
				4	21
				2	21
				1	21
				1	21
				1	21
				1	21
				2	21
				1	21
				1	21
				1	21
				1	21
				2	21
				1	21
				1	21
				15	21
				11	21
				1	21
				1	21
				1	22
				1	22
				3	22
				1	22
				1	22
				2	22
				2	22
				4	22
				1	22
				1	22
				1	22
				1	22
				2	22
				1	22
				2	22
				1	22
				1	22
				1	22
				1	22
				1	22
				1	22
				1	22
				1	22
				1	22
				1	22
				5	22
				2	22
				11	22
				1	22
				1	22
				2	22
				1	22
				1	22
				3	22
				4	22
				2	22
				1	22
				94	22
				1	23
				6	23
				1	23
				54	23
				1	23
				1	23
				1	23
				1	23
				1	23
				1	23
				1	23
				2	23
				1	23
				1	23
				2	23
				2	23
				2	23
				1	23
				2	23
				2	23
				1	23
				1	23
				1	23
				2	23
				18	23
				4	23
				1	23
				1	23
				1	23
				4	23
				2	23
				1	23
				5	23
				2	23
				23	23
				1	23
				4	23
				2	23
				1	23
				2	23
				1	23
				4	23
				1	23
				5	24
				3	24
				2	24
				2	24
				4	24
				1	24
				1	24
				4	24
				1	24
				1	24
				1	24
				1	24
				1	24
				2	24
				1	24
				1	24
				1	24
				2	24
				2	24
				1	24
				1	24
				1	24
				1	24
				1	24
				2	24
				1	24
				2	24
				1	24
				1	24
				1	24
				5	24
				1	24
				25	24
				1	24
				1	24
				2	24
				1	24
				1	25
				2	25
				1	25
				2	25
				3	25
				2	25
				4	25
				2	25
				1	25
				1	25
				1	25
				1	25
				1	25
				7	25
				2	25
				1	25
				1	25
				1	25
				1	25
				1	25
				1	25
				2	25
				2	25
				19	25
				1	25
				2	25
				8	25
				10	25
				1	25
				1	25
				1	25
				3	25
				15	25
				1	25
				1	25
				1	25
				1	25
				1	25
				1	25
				4	26
				8	26
				1	26
				2	26
				1	26
				6	26
				5	26
				4	26
				2	26
				1	26
				4	26
				1	26
				1	26
				9	26
				1	26
				1	26
				1	26
				4	26
				1	26
				1	26
				1	26
				2	26
				1	26
				3	26
				1	26
				1	26
				2	26
				1	26
				1	26
				3	27
				1	27
				3	27
				1	27
				1	27
				1	27
				1	27
				2	27
				1	27
				14	27
				1	27
				9	27
				1	27
				4	27
				1	27
				2	27
				7	27
				4	27
				1	27
				3	27
				1	27
				1	27
				2	27
				1	27
				2	27
				1	27
				1	27
				1	27
				1	27
				12	27
				1	27
				1	27
				2	27
				5	27
				2	27
				1	27
				1	27
				2	27
				5	27
				3	27
				1	28
				3	28
				1	28
				2	28
				2	28
				1	28
				1	28
				1	28
				2	28
				1	28
				2	28
				2	28
				1	28
				1	28
				1	28
				1	28
				3	28
				2	28
				1	28
				1	28
				2	28
				2	28
				11	28
				1	28
				1	28
				12	28
				1	28
				1	28
				1	28
				2	28
				9	28
				1	28
				24	28
				10	28
				1	28
				1	28
				6	28
				1	28
				3	29
				3	29
				3	29
				2	29
				2	29
				1	29
				4	29
				1	29
				1	29
				1	29
				2	29
				2	29
				1	29
				1	29
				48	29
				1	29
				6	29
				1	29
				1	29
				1	29
				1	29
				10	29
				1	29
				2	29
				5	29
				1	29
				2	29
				2	29
				2	29
				1	29
				1	29
				3	30
				2	30
				3	30
				3	30
				1	30
				2	30
				7	30
				1	30
				1	30
				1	30
				4	30
				2	30
				1	30
				2	30
				1	30
				1	30
				1	30
				1	30
				1	30
				1	30
				21	30
				2	30
				1	30
				4	30
				1	30
				1	30
				1	30
				2	30
				2	30
				3	30
				12	30
				3	30
				2	30
				1	30
				1	30
				1	31
				1	31
				13	31
				3	31
				1	31
				1	31
				3	31
				1	31
				10	31
				3	31
				1	31
				25	31
				15	31
				14	31
				2	31
				2	31
				1	31
				1	31
				1	31
				20	31
				1	31
				1	31
				2	31
				1	31
				1	31
				1	31
				1	31
				5	31
				1	31
				3	31
				1	31
				1	31
				1	31
				5	32
				3	32
				5	32
				1	32
				10	32
				3	32
				1	32
				2	32
				3	32
				2	32
				1	32
				1	32
				4	32
				1	32
				1	32
				4	32
				1	32
				1	32
				2	32
				1	32
				2	32
				1	32
				1	32
				3	32
				1	32
				2	32
				2	32
				1	32
				1	32
				2	32
				11	32
				1	33
				23	33
				1	33
				1	33
				2	33
				2	33
				1	33
				3	33
				4	33
				1	33
				8	33
				1	33
				2	33
				1	33
				1	33
				1	33
				1	33
				2	33
				1	33
				2	33
				1	33
				2	33
				1	33
				3	33
				1	33
				1	33
				1	33
				1	33
				7	33
				25	33
				2	33
				5	33
				14	33
				1	33
				145	33
				1	33
				1	34
				1	34
				2	34
				1	34
				4	34
				1	34
				5	34
				1	34
				1	34
				72	34
				1	34
				4	34
				1	34
				3	34
				2	34
				1	34
				1	34
				1	34
				1	34
				3	34
				2	34
				1	34
				1	34
				1	34
				1	34
				1	34
				1	34
				10	34
				1	34
				1	34
				3	34
				1	34
				2	34
				10	35
				1	35
				4	35
				1	35
				5	35
				2	35
				1	35
				4	35
				1	35
				1	35
				6	35
				5	35
				2	35
				4	35
				1	35
				2	35
				2	35
				1	35
				4	35
				2	35
				1	35
				1	35
				1	35
[truncated: 857 more rows]

## Sheet: Extended Data Fig. 2i
Source Data for Gonzalez-Lozano et al, 2025: EndoMAP.v1, a Structural Protein Complex Landscape of Human Early Endosomes
Extended Data Fig. 2i				Number of interprotein DSSO cross-links	Molecular Weight (Da)
				24	3816030
				4	1011086
				7	986665
				8	868484
				9	860662
				11	838308
				17	801912
				12	796442
				7	780607
				9	632820
				6	629101
				3	616629
				1	613390
				1	593389
				2	591407
				2	585570
				2	576159
				5	575892
				4	573841
				1	565176
				2	564567
				1	555482
				1	552042
				4	541370
				1	533644
				19	532408
				1	530269
				2	529021
				11	527228
				2	521958
				2	521126
				2	520369
				3	516343
				1	515498
				2	514841
				1	514664
				2	513636
				3	511877
				4	509313
				1	507698
				3	504606
				2	501978
				1	492622
				1	491916
				1	487498
				3	480410
				1	475983
				3	470771
				6	469089
				2	461159
				8	452987
				2	451741
				1	449211
				1	448664
				3	431764
				7	429139
				5	426778
				2	422390
				2	416750
				1	416469
				1	413295
				1	410501
				1	409800
				5	402248
				1	399895
				1	399737
				1	395293
				1	395258
				3	394466
				1	390170
				1	384230
				3	382300
				10	378037
				8	376019
				1	366619
				1	363390
				1	361746
				1	361625
				3	360276
				2	358694
				5	358199
				9	357527
				5	356942
				1	352776
				3	351970
				1	351167
				3	350930
				2	343905
				1	343669
				2	343489
				1	340635
				6	340261
				1	339641
				3	338875
				4	338262
				3	337839
				1	337084
				5	336159
				2	335927
				3	333215
				1	333147
				2	332790
				2	331774
				1	331075
				1	330633
				4	330466
				2	327822
				1	326022
				3	319372
				1	318385
				1	318064
				2	316911
				5	316415
				4	316051
				1	315435
				1	315336
				2	314519
				2	313929
				1	309427
				1	309352
				4	308064
				1	307957
				3	305485
				3	305412
				1	303500
				3	302880
				1	301641
				7	297913
				1	296652
				1	295326
				1	295220
				6	295176
				1	294365
				4	293885
				1	293515
				4	293237
				1	292706
				1	290490
				3	290463
				9	290386
				1	289619
				1	289368
				6	288892
				1	287597
				2	286790
				2	286103
				2	285215
				2	284688
				7	284539
				1	284525
				1	284097
				20	282587
				1	282564
				13	281137
				1	280016
				2	280014
				1	279048
				1	277990
				2	275482
				4	274609
				5	274466
				54	274375
				3	273657
				53	273600
				2	273427
				1	271613
				1	271325
				7	270634
				1	269767
				1	269458
				7	268886
				2	268571
				17	267293
				1	267009
				1	265618
				2	265351
				3	265103
				1	262758
				1	262472
				8	261140
				1	260924
				4	260389
				1	258715
				4	258230
				1	256720
				4	255648
				4	254587
				12	254415
				1	253925
				1	252498
				2	251742
				2	251703
				3	251460
				1	251112
				2	250911
				2	250794
				3	249531
				3	248620
				1	248426
				2	248073
				3	247746
				1	247367
				2	247173
				4	246468
				1	246352
				23	244508
				1	244297
				8	243873
				1	243401
				3	243249
				3	242967
				1	242676
				1	242602
				3	242561
				1	242370
				2	242045
				2	241599
				5	240459
				1	240120
				1	238260
				1	238179
				6	237347
				2	237136
				1	237013
				2	236446
				2	234709
				1	233175
				3	233115
				1	233103
				1	232191
				1	231708
				3	231604
				3	231431
				3	229869
				1	229832
				1	229558
				1	229481
				4	228999
				2	228972
				7	228560
				5	228424
				4	228230
				4	227975
				1	227922
				9	227339
				1	226753
				11	226592
				12	226532
				2	226374
				1	226356
				1	225845
				2	225495
				2	225280
				1	225206
				1	224302
				1	224295
				3	223905
				2	223811
				1	223605
				1	223097
				2	223050
				4	222763
				1	222658
				5	222162
				1	222039
				3	221413
				2	220625
				2	220434
				3	220227
				1	219650
				4	218682
				1	218405
				86	218005
				1	217953
				1	217899
				4	217462
				1	217176
				2	216042
				2	215405
				4	215346
				1	215309
				10	215038
				1	214760
				2	214714
				1	214354
				4	214116
				3	213865
				3	213702
				3	212879
				1	212711
				1	212045
				1	211948
				4	211344
				1	211198
				1	211067
				2	210857
				7	210770
				1	210715
				2	210629
				1	210512
				5	209811
				1	209622
				1	209526
				5	209308
				1	209244
				1	208883
				3	208767
				2	208732
				4	208701
				1	208537
				1	208464
				1	208366
				2	207570
				1	207302
				1	206847
				2	206804
				2	206689
				1	206574
				1	206129
				1	205127
				1	205111
				1	204965
				4	204747
				1	204476
				1	204291
				1	203598
				1	203352
				5	202810
				2	202472
				2	202308
				8	201564
				1	200608
				1	200591
				1	200552
				1	200331
				3	200058
				1	200051
				2	199748
				3	199300
				1	199073
				1	199030
				1	198416
				1	198038
				1	197853
				2	197614
				6	197307
				4	197074
				14	196688
				10	196635
				3	196542
				2	196411
				1	195981
				3	195910
				2	195626
				2	195459
				5	195422
				4	194857
				3	194811
				2	194315
				3	194107
				1	194002
				5	193705
				6	193461
				3	192948
				1	192696
				3	192218
				1	192189
				3	192095
				1	191984
				56	191615
				1	191064
				5	190927
				1	190680
				3	190561
				3	190069
				1	189073
				2	189032
				1	188692
				3	187627
				2	187388
				8	187179
				1	187149
				1	186892
				2	186456
				3	186208
				1	185166
				1	184982
				2	184699
				2	184667
				5	184646
				1	184643
				1	184362
				1	184281
				4	183858
				1	183677
				3	183303
				1	183267
				42	182775
				1	182662
				1	182178
				3	181685
				1	181279
				1	181249
				1	180918
				1	180679
				2	180578
				6	180106
				1	179145
				2	178974
				2	178702
				1	178589
				2	178479
				1	177972
				1	177949
				1	177913
				1	177676
				4	177603
				1	177190
				1	176753
				2	176051
				2	175769
				3	175742
				1	175658
				1	175639
				5	175491
				2	175364
				1	175067
				1	174764
				5	174735
				4	174385
				1	174223
				1	174207
				1	173501
				1	173437
				3	173232
				1	173103
				2	173050
				1	172930
				1	172788
				3	172460
				1	171688
				2	171518
				1	171227
				1	171198
				7	170903
				2	170679
				3	170677
				2	170591
				2	169863
				4	168962
				1	168903
				1	168891
				5	168589
				1	168478
				1	168416
				1	168349
				3	168089
				1	167901
				1	167689
				2	167551
				1	167355
				1	166983
				2	166907
				1	166799
				1	166787
				1	166674
				3	166629
				54	166569
				2	165913
				2	165677
				1	165538
				1	165283
				1	165125
				1	164980
				3	164939
				1	164923
				2	164856
				5	164667
				4	164652
				1	164470
				3	164314
				2	164187
				2	164155
				1	164128
				1	164058
				1	163821
				1	163711
				1	163686
				1	163373
				1	162784
				1	162769
				1	162717
				2	162610
				6	162505
				761	162466
				1	162461
				5	162246
				1	162192
				1	162189
				1	162026
				1	161943
				1	161813
				1	161812
				1	161754
				1	161689
				1	161677
				1	161613
				1	161571
				1	161145
				1	161044
				3	160970
				5	160900
				1	160607
				1	160482
				1	160403
				1	160283
				1	160248
				2	160160
				1	160017
				7	159836
				1	159433
				1	159316
				1	159157
				3	158835
				1	158754
				1	158554
				1	158490
				2	158287
				5	158175
				1	158049
				1	157916
				5	157905
				1	157751
				2	157578
				5	157448
				2	157311
				4	157263
				2	157182
				4	157136
				3	156403
				2	156333
				10	156275
				1	156267
				1	155770
				9	155641
				1	155604
				5	155439
				3	154905
				2	154793
				1	154689
				4	154668
				1	154537
				3	154312
				1	154301
				1	154290
				1	154183
				2	153892
				4	153103
				3	153000
				2	152931
				1	152810
				1	152757
				2	152639
				1	152464
				8	152456
				1	152297
				1	152106
				3	152011
				3	151862
				1	151684
				1	151642
				1	151612
				1	151557
				2	151423
				1	151232
				2	151201
				1	151191
				1	151151
				2	150944
				1	150929
				1	150864
				10	150830
				3	150782
				1	150769
				1	150564
				2	150537
				1	150528
				4	150419
				2	150195
				4	150070
				15	149691
				1	149548
				3	149079
				6	149012
				1	148936
				1	148532
				1	148209
				2	148089
				5	147810
				2	147809
				1	147558
				1	147341
				1	147289
				6	147182
				3	147163
				1	146961
				1	146682
				1	146205
				1	146151
				1	146089
				12	145830
				1	145807
				1	145748
				1	145705
				1	145522
				3	145392
				2	145274
				1	145234
				1	145182
				7	145175
				1	145022
				3	145020
				2	144961
				1	144910
				2	144893
				6	144751
				1	144739
				2	144498
				2	144427
				1	144379
				1	143789
				2	143716
				1	143291
				8	143233
				1	143157
				3	143112
				1	142867
				1	142828
				2	142819
				2	142752
				2	142695
				1	142064
				1	141840
				1	141829
				7	141695
				1	141543
				7	141542
				11	141479
				2	141417
				2	141397
				1	141349
				4	141347
				1	141326
				2	141148
				1	141103
				1	141064
				2	140958
				1	140867
				2	140764
				1	140742
				1	140503
				4	140476
				1	140407
				3	140283
				1	139881
				1	139678
				1	139655
				1	139430
				2	139315
				2	139034
				1	139001
				1	138908
				4	138827
				5	138799
				1	138734
				3	138658
				1	138621
				1	138599
				3	138567
				1	138528
				2	138448
				1	138408
				1	138386
				1	138350
				1	138346
				1	138344
				1	138343
				3	138251
				2	138248
				2	138109
				1	137528
				1	137499
				1	137440
				3	137167
				1	137057
				1	136653
				1	136649
				1	136579
				3	136376
				5	136044
				1	135791
				6	135656
				4	135577
				2	135336
				3	135305
				3	135261
				2	135256
				1	135196
				1	134755
				2	134750
				5	134685
				1	134630
				3	134552
				1	134499
				1	134466
				2	134464
				1	134422
				1	134277
				2	134257
				1	134197
				6	134190
				1	134048
				3	134024
				1	134020
				2	133958
				1	133907
				4	133897
				1	133891
				1	133630
				1	133502
				2	133496
				1	133490
				1	133378
				1	133367
				4	133230
				1	133108
				3	133066
				1	132965
				2	132946
				7	132821
				1	132673
				1	132608
				1	132600
				1	132565
				3	132494
				3	132469
				1	132024
				6	131985
				1	131888
				1	131692
				1	131670
				1	131625
				1	131616
				1	131603
				1	131591
				2	131451
				2	131422
				2	131369
				2	131295
				1	130848
				1	130843
				5	130674
				5	130382
				2	130176
				4	130158
				1	130113
				1	130027
				2	129991
				1	129986
				3	129931
				1	129817
				1	129767
				1	129756
				2	129696
				1	129634
				1	129588
				1	129545
				2	129477
				2	129172
				1	129085
				1	128979
				7	128806
				1	128785
				6	128761
				1	128649
				1	128563
				2	128407
				2	128367
				2	128343
				1	128302
				8	128290
				1	128255
				1	128229
				8	128015
				3	127829
				4	127785
				1	127693
				1	127685
				2	127573
				2	127523
				2	127501
				2	127464
				6	127459
				2	127449
				3	127351
				1	127282
				1	127076
				1	127062
				1	126968
				1	126924
				2	126918
				2	126870
				3	126368
				2	126326
				1	126291
				1	126146
				1	125916
				3	125866
				2	125830
				1	125767
				1	125736
				2	125688
				1	125685
				2	125569
				2	125498
				1	125465
				1	125446
				1	125414
				1	125303
				2	125301
				2	125289
				1	125273
				1	125197
				1	125090
				1	125041
				1	125012
				1	124967
				2	124733
				2	124714
				1	124674
				4	124568
				1	124544
				1	124504
				2	124319
				1	124284
				2	124199
				1	124189
				2	124108
				1	124029
				2	123901
				1	123868
				1	123743
				1	123603
				1	123586
				2	123563
				1	123473
				1	123386
				2	123342
				1	123108
				1	122867
				10	122856
				2	122842
				1	122762
				1	122422
				3	122218
				1	122149
				1	122069
				1	122002
				1	121854
				1	121787
				7	121776
				3	121737
				10	121682
				1	121675
				2	121520
				1	121484
				1	121445
				7	121320
				1	121050
				1	120922
				1	120806
				1	120775
				1	120678
				1	120662
				1	120650
				5	120576
				2	120515
				1	120440
				1	120275
				2	119982
				3	119914
				1	119872
				1	119762
				1	119658
				2	119596
				1	119565
				1	119409
				1	119388
				1	119384
				1	119040
				3	119037
				1	118965
				2	118884
				1	118870
				1	118718
				1	118682
				1	118583
				2	118582
				2	118566
				1	118563
				1	118519
				2	118401
				1	118392
				6	118292
				1	118231
				1	118085
				2	118027
				1	117968
				2	117916
				2	117904
				1	117895
				1	117875
				1	117864
				1	117849
				1	117826
				1	117823
				4	117779
				1	117763
				1	117620
				2	117494
				1	117402
				3	117362
				6	117349
				1	117148
				1	117022
				2	116997
				4	116987
				4	116984
				1	116852
				1	116689
				3	116671
				5	116468
				1	116453
				3	116249
				2	116221
				6	116202
				1	116070
				2	116038
				1	116026
				5	115837
				1	115730
				2	115694
				1	115658
				2	115597
				1	115511
				2	115458
				4	115155
				1	115109
				6	114760
				1	114757
				2	114658
				1	114657
				1	114489
				1	114334
				3	114192
				3	114024
				1	114021
				1	113929
				1	113866
				3	113748
				2	113678
				2	113597
				1	113454
				1	113387
				1	113356
				1	113312
				1	113086
				1	113084
				2	112907
				8	112896
				1	112881
				2	112852
				2	112806
				2	112749
				1	112640
				5	112611
				1	112601
				2	112416
				1	112292
				2	112265
				1	112189
				2	112135
				1	112101
				1	112097
				1	112048
				3	111926
				2	111838
				4	111631
				2	111616
				1	111543
				1	111423
				4	111335
				1	111332
				1	111153
				1	111110
				1	111077
				3	110972
				1	110941
				3	110750
				1	110589
				1	110568
				2	110558
				1	110498
				1	110484
				3	110462
				1	110404
				1	110324
				7	110186
				1	110182
				1	110170
				1	110129
				1	110059
				1	110041
				3	109901
				1	109880
				7	109858
				1	109849
				1	109793
				1	109735
				12	109685
				1	109563
				1	109543
				1	109495
				1	109450
				16	109436
				1	109411
				3	108805
				86	108666
				1	108622
				1	108470
				2	108296
				1	108173
				1	108170
				1	107895
				2	107854
				8	107837
				1	107767
				1	107673
				4	107546
				1	107496
				25	107473
				2	107342
				2	107316
				1	107246
				2	107216
				1	107168
				2	107142
				1	106999
				1	106986
				31	106925
				2	106910
				1	106865
				3	106837
				3	106834
				2	106810
				1	106781
				1	106574
				1	106489
				2	106446
				8	106378
				1	106348
				2	106302
				1	106266
				1	106162
				72	106122
				2	106040
				1	106040
				1	105987
				2	105953
				2	105947
				1	105830
				1	105634
				1	105532
				3	105473
				15	105344
				1	105322
				3	105130
				1	105114
				2	105059
				1	105026
				3	104880
				1	104844
				6	104804
				1	104786
				1	104756
				2	104738
				3	104607
				29	104553
				1	104205
				1	104201
				1	104194
				1	104114
				4	104009
				1	103982
				2	103981
				2	103971
				14	103960
				1	103941
				2	103907
				2	103787
				1	103709
				2	103702
				3	103687
				1	103585
				2	103582
				2	103571
				1	103533
				1	103497
				3	103417
				1	103376
				1	103345
				1	103287
				1	103276
				2	103222
				2	103199
				7	103077
				1	103058
				1	103039
				1	102975
				2	102967
				1	102935
				1	102902
				1	102884
				2	102803
				1	102545
				1	102481
				1	102480
				21	102472
				4	102357
				2	102335
				1	102281
				1	102251
				2	102193
				6	102185
				1	102179
				1	102132
				3	102011
				1	102003
				2	101997
				2	101982
				1	101858
				1	101809
				1	101792
				1	101579
				5	101549
				5	101462
				1	101365
				1	101339
				1	101292
				1	101289
				2	101272
				1	101224
				1	101214
				1	101196
				1	101157
				2	101128
				1	101116
				2	101027
				1	101000
				1	100902
				2	100888
				1	100791
				2	100666
				1	100607
				1	100605
				1	100452
				2	100435
				1	100417
				2	100409
				1	100400
				1	100316
				1	100307
				1	100292
				9	100228
				2	100200
				1	100185
				1	99929
				1	99849
				1	99809
				1	99406
				1	99399
				1	99358
				4	99290
				1	99225
				2	99188
				1	99058
				1	98979
				1	98829
				8	98796
				1	98705
				1	98664
				3	98656
				1	98616
				1	98603
				1	98584
				1	98566
				1	98529
				2	98429
				1	98399
				1	98314
				2	98183
				1	98098
				6	98082
				4	98064
				1	98035
				2	97957
				1	97945
				1	97746
				2	97669
				2	97552
				1	97408
				1	97346
				1	97337
				1	97319
				1	97214
				1	97208
				2	97182
				1	97158
				2	97149
				1	97092
				1	96915
				1	96891
				1	96867
				3	96865
				3	96820
				1	96811
				2	96749
				4	96726
				1	96696
				1	96623
				1	96598
				1	96543
				1	96520
				1	96444
				66	96413
				1	96371
				1	96343
				1	96332
				1	96150
				1	96098
				6	96023
				2	96006
				1	95992
				2	95926
				1	95871
				1	95848
				1	95797
				3	95739
				1	95706
				3	95699
				1	95635
				1	95613
				19	95583
				1	95576
				1	95568
				1	95533
				4	95401
				1	95341
				2	95338
				1	95338
				1	95321
				1	95297
				1	95285
				1	95213
				5	95198
				1	95183
				1	95115
				1	95110
				3	95061
				1	95051
				1	95032
				2	94983
				6	94973
				4	94958
				2	94890
				1	94751
				1	94719
				6	94694
				2	94623
				1	94573
				1	94512
				4	94477
				1	94411
				2	94405
				3	94255
				1	94254
				1	94224
				3	94199
				1	94179
				2	94149
				1	94124
				1	94087
				1	93949
				2	93909
				5	93886
				1	93847
				1	93839
				1	93808
				1	93773
				1	93722
				1	93674
				1	93645
				2	93626
				3	93611
				1	93599
				1	93570
				2	93568
				1	93518
				2	93499
				1	93385
				2	93314
				1	93192
				3	93027
				1	92968
				1	92959
				1	92949
				1	92889
				1	92875
				2	92864
				2	92851
				2	92849
				1	92776
				1	92728
				1	92670
				1	92548
				51	92482
				24	92469
				6	92450
				3	92390
				2	92307
				3	92251
				2	92241
				1	92235
				1	92068
				1	92033
				1	92025
				1	91982
				2	91955
				1	91882
				6	91839
				1	91836
				5	91808
				3	91707
				1	91611
				2	91426
				1	91376
				3	91351
				1	91333
				1	91296
				4	91254
				1	91174
				1	91114
				1	91091
				2	91080
				1	90981
				9	90966
				3	90933
				1	90877
				2	90852
				3	90785
				2	90726
				3	90713
				2	90632
				4	90584
				5	90360
				4	90255
				1	90250
				1	90197
				3	90147
				1	90072
				21	90012
				1	89923
				1	89864
				1	89835
				1	89815
				1	89595
				1	89590
				1	89454
				1	89421
				6	89406
				1	89334
				1	89253
				1	89197
				4	89131
				1	89124
				1	89004
				1	88930
				1	88924
				1	88916
				9	88886
				1	88885
				3	88870
				1	88829
				1	88755
				14	88679
				1	88671
				2	88617
				2	88569
				6	88477
				1	88393
				1	88339
				2	88337
				1	88256
				2	88207
				3	88157
				1	88120
				1	88106
				1	88084
				2	88077
				2	88061
				2	88054
				1	88035
				2	87997
				4	87978
				1	87973
				1	87944
				2	87928
				3	87811
				6	87710
				1	87704
				1	87661
				2	87499
				1	87432
				3	87344
				1	87230
				1	87209
				2	87188
				1	87166
				1	87164
				1	87157
				1	87134
				1	87117
				1	87110
				1	86983
				1	86956
				3	86943
				2	86909
				1	86848
				2	86720
				1	86701
				1	86700
				2	86693
				2	86678
				1	86664
				4	86662
				2	86648
				1	86505
				1	86490
				1	86471
				1	86402
				1	86397
				2	86351
				1	86331
				3	86329
				1	86245
				9	86192
				2	86171
				1	86114
				1	86083
				1	85808
				1	85789
				1	85698
				1	85653
				4	85639
				1	85584
				2	85544
				1	85514
				1	85387
				2	85226
				1	85183
				1	85098
				1	85087
				1	85084
				1	84959
				35	84871
				1	84731
				1	84686
				65	84660
				1	84640
				1	84632
				3	84568
				7	84543
				1	84469
				6	84457
				4	84428
				19	84341
				1	84276
				3	84258
				2	84100
				1	84099
				1	84052
				1	83952
				1	83901
				3	83872
				1	83869
				2	83829
				1	83786
				2	83755
				1	83739
				9	83678
				2	83655
				2	83654
				1	83642
				1	83618
				1	83606
				1	83598
				1	83594
				3	83592
				6	83554
				1	83550
				1	83542
				1	83533
				1	83496
				1	83471
				5	83435
				3	83417
				2	83394
				4	83354
				3	83344
				1	83309
				1	83299
				1	83284
				177	83264
				1	83239
				1	83208
				1	83207
				2	83201
				2	83126
				1	83124
				1	83067
				2	83000
				1	82954
				1	82951
				1	82940
				2	82879
				1	82876
				1	82861
				1	82824
				1	82760
				2	82705
				2	82681
				1	82630
				1	82598
				2	82594
				1	82589
				2	82565
				1	82522
				2	82471
				1	82439
				3	82432
				2	82431
				1	82411
				3	82388
				1	82310
				1	82221
				1	82171
				1	82089
				1	82070
				1	82016
				2	82007
				2	81965
				1	81960
				1	81890
				1	81865
				1	81854
				4	81836
				1	81668
				8	81628
				5	81595
				1	81523
				4	81515
				1	81463
				2	81445
				1	81373
				2	81344
				1	81317
				3	81172
				1	81116
				1	81102
				5	81075
				2	81040
				1	81039
				1	80984
				1	80965
				1	80927
				3	80910
				1	80884
				1	80854
				118	80786
				1	80778
				2	80745
				1	80735
				2	80725
				1	80685
				1	80680
				3	80641
				1	80621
				1	80596
				1	80593
				2	80530
				2	80474
				2	80420
				1	80353
				2	80313
				1	80245
				1	80124
				1	80119
				3	80110
				1	80059
				1	79955
				1	79871
				1	79844
				1	79836
				20	79818
				1	79793
				1	79745
				2	79727
				5	79686
				1	79542
				1	79526
				3	79495
				2	79468
				1	79320
				1	79292
				1	79285
				1	79283
				3	79177
				3	79097
				1	79085
				1	79067
				2	78942
				1	78919
				1	78864
				1	78856
				1	78851
				3	78840
				1	78806
				1	78764
				3	78729
				1	78728
				1	78711
				1	78696
				1	78632
				1	78562
				1	78555
				1	78550
				7	78508
				1	78458
				1	78402
				1	78401
				1	78366
				1	78332
				1	78315
				1	78276
				1	78260
				1	78236
				3	78211
				3	78182
				8	78151
				1	78137
				1	78119
				1	78034
				1	78011
				2	77943
				1	77910
				1	77802
				1	77748
				1	77719
				1	77673
				1	77552
				6	77516
				1	77505
				5	77423
				1	77401
				2	77336
				1	77294
				1	77257
				1	77230
				1	77194
				3	77188
				1	77181
				1	77162
				1	77094
				2	77064
				176	77039
				1	76987
				2	76976
				3	76872
				1	76869
				1	76779
				1	76752
				1	76750
				2	76690
				3	76655
				7	76614
				1	76573
				5	76505
				1	76494
				1	76329
				2	76278
				1	76219
				4	76210
				1	76193
				4	76149
				2	76112
				1	76084
				1	76075
				5	76063
				1	76037
				1	76035
				1	76034
				3	76024
				1	75951
				1	75931
				3	75920
				3	75776
				1	75759
				1	75747
				1	75719
				1	75707
				1	75689
				1	75679
				8	75666
				1	75625
				1	75617
				2	75599
				1	75592
				1	75562
				1	75506
				1	75492
				1	75476
				1	75457
				3	75407
				2	75354
				1	75342
				4	75236
				5	75225
				1	75207
				1	75144
				3	75111
				5	75046
				1	75032
				183	75023
				1	74975
				1	74882
				2	74804
				1	74783
				1	74732
				1	74681
				1	74609
				1	74606
				1	74562
				2	74519
				1	74413
				1	74317
				1	74270
				1	74234
				1	74192
				4	74176
				1	74145
				1	74143
				2	74139
				1	74111
				1	74060
				2	73990
				1	73945
				2	73913
				1	73840
				1	73828
				1	73814
				1	73790
				2	73728
				2	73680
				1	73647
				1	73603
				1	73563
				1	73525
				1	73452
				1	73450
				2	73435
				1	73265
				1	73201
				1	73198
				1	73169
				1	73165
				1	73102
				3	73054
				1	73031
				1	73012
				2	72980
				2	72932
				1	72890
				3	72851
				2	72766
				2	72759
				1	72758
				1	72717
				1	72717
				2	72692
				1	72640
				1	72632
				1	72471
				1	72454
				1	72427
				2	72388
				4	72380
				2	72349
				1	72334
				18	72333
				1	72324
				21	72234
				2	72213
				1	72149
				1	72133
				1	72080
				1	72079
				1	72064
				3	72007
				3	71996
				2	71996
				1	71968
				1	71957
				1	71928
				4	71864
				1	71836
				3	71831
				1	71722
				1	71644
				1	71640
				1	71638
				1	71607
				1	71534
				1	71501
				2	71457
				1	71432
				1	71342
				1	71236
				5	71174
				1	71117
				1	71115
				2	71105
				1	71096
				2	71028
				1	71027
				1	71006
				1	70977
				1	70973
				1	70966
				2	70943
				1	70941
				22	70898
				1	70833
				1	70818
				1	70811
				1	70804
				18	70784
				7	70783
				5	70755
				1	70730
				1	70703
				5	70671
				1	70548
				1	70538
				1	70521
				1	70484
				1	70442
				1	70416
				2	70415
				1	70379
				1	70359
				1	70345
				1	70337
				1	70312
				4	70253
				1	70212
				2	70172
				2	70082
				2	70071
				3	70065
				48	70052
				2	70031
				21	70010
				1	69992
				1	69957
				2	69872
				5	69843
				1	69838
				3	69830
				1	69752
				4	69721
				3	69650
				2	69507
				2	69367
				1	69366
				3	69304
				1	69284
				1	69239
				1	69237
				2	69228
				1	69157
				1	69151
				3	69148
				1	69130
				2	69069
				2	69058
				1	69022
				2	68998
				1	68997
				1	68960
				1	68960
				1	68956
				4	68919
				1	68883
				1	68772
				1	68762
				1	68686
				1	68682
				2	68597
				17	68569
				2	68564
				2	68564
				1	68560
				1	68559
				1	68547
				1	68493
				2	68479
				1	68465
				1	68418
				2	68414
				2	68387
				2	68352
				1	68325
				35	68304
				1	68297
				3	68283
				1	68250
				1	68213
				1	68166
				1	68135
				2	68114
				1	68065
				20	68063
				3	68048
				1	68029
				1	68011
				3	67994
				1	67815
				1	67769
				2	67764
				1	67748
				1	67684
				2	67684
				7	67611
				3	67569
				11	67568
				11	67504
				2	67497
				1	67466
				1	67299
				1	67278
				1	67258
				1	67214
				1	67197
				1	67196
				2	67150
				1	67128
				1	67096
				1	67030
				3	66967
				1	66872
				1	66852
				11	66727
				2	66617
				3	66607
				3	66592
				1	66551
				3	66464
				1	66408
				2	66408
				2	66403
				3	66390
				1	66317
				1	66308
				1	66299
				1	66276
				1	66250
				4	66229
				1	66188
[truncated: 1,749 more rows]
