# Supplementary material for: EndoMAP.v1 charts the structural landscape of human early endosome complexes
Source: Nature. 2025 May 28;643(8070):252–61. doi: 10.1038/s41586-025-09059-y (PMC12222028; doi:10.1038/s41586-025-09059-y)
Supplement: Supplementary file 12 — Source Data Extended Data Fig. 3 [file 41586_2025_9059_MOESM12_ESM.xlsx]

## Sheet: Extended Data Fig. 3a
Source Data for Gonzalez-Lozano et al, 2025: EndoMAP.v1, a Structural Protein Complex Landscape of Human Early Endosomes
Extended Data Fig. 3a				Node Degree
				1
				1
				5
				5
				1
				1
				2
				2
				4
				2
				2
				6
				2
				1
				10
				3
				7
				2
				1
				1
				5
				4
				1
				2
				1
				1
				1
				1
				6
				1
				3
				4
				9
				1
				1
				3
				1
				1
				10
				2
				2
				1
				1
				5
				1
				2
				1
				6
				1
				1
				4
				2
				5
				3
				1
				9
				1
				2
				1
				10
				10
				10
				1
				1
				1
				3
				1
				1
				1
				1
				1
				5
				1
				1
				1
				1
				1
				5
				10
				1
				1
				1
				2
				3
				1
				1
				6
				5
				1
				2
				2
				10
				2
				6
				2
				3
				1
				1
				1
				1
				2
				4
				2
				6
				3
				3
				1
				3
				3
				1
				3
				2
				6
				1
				10
				1
				10
				2
				1
				3
				4
				10
				1
				5
				5
				3
				2
				6
				1
				4
				1
				2
				1
				10
				1
				1
				2
				1
				2
				1
				1
				1
				1
				7
				3
				2
				1
				1
				2
				7
				4
				1
				2
				1
				1
				1
				1
				1
				1
				1
				1
				9
				1
				9
				1
				1
				1
				6
				10
				10
				6
				10
				8
				8
				10
				10
				10
				10
				7
				5
				4
				1
				2
				7
				1
				7
				1
				3
				1
				2
				1
				7
				1
				6
				1
				3
				2
				2
				1
				1
				3
				3
				1
				2
				1
				1
				2
				3
				1
				1
				3
				3
				1
				1
				1
				2
				10
				2
				2
				1
				1
				4
				1
				9
				1
				2
				10
				1
				10
				10
				10
				10
				10
				10
				10
				1
				10
				5
				1
				2
				1
				1
				1
				7
				6
				1
				1
				1
				1
				3
				5
				4
				4
				2
				1
				9
				5
				8
				1
				3
				5
				8
				2
				3
				2
				3
				5
				1
				3
				10
				10
				5
				2
				3
				3
				9
				7
				4
				7
				10
				6
				10
				5
				10
				10
				10
				5
				10
				10
				10
				10
				10
				6
				6
				10
				10
				7
				4
				4
				3
				5
				8
				10
				10
				3
				7
				1
				1
				1
				1
				1
				1
				2
				2
				2
				3
				1
				7
				2
				2
				5
				1
				4
				1
				3
				10
				10
				1
				10
				10
				1
				1
				3
				2
				9
				3
				3
				1
				1
				1
				1
				1
				3
				2
				1
				9
				9
				1
				1
				1
				1
				2
				2
				1
				1
				1
				4
				10
				8
				10
				10
				1
				4
				1
				2
				1
				1
				1
				1
				1
				1
				1
				1
				1
				2
				3
				1
				6
				10
				10
				1
				1
				2
				1
				3
				1
				1
				5
				1
				2
				1
				1
				1
				1
				2
				4
				1
				7
				1
				1
				1
				5
				1
				2
				1
				7
				1
				8
				5
				1
				2
				2
				2
				1
				2
				8
				4
				2
				1
				10
				2
				2
				2
				2
				10
				3
				1
				1
				1
				3
				3
				2
				1
				3
				2
				5
				1
				5
				1
				2
				2
				1
				1
				1
				1
				1
				5
				2
				3
				3
				1
				1
				1
				1
				3
				5
				10
				1
				3
				1
				2
				4
				1
				2
				1
				1
				3
				1
				1
				2
				1
				2
				1
				3
				1
				2
				10
				1
				2
				4
				4
				1
				1
				2
				1
				1
				1
				7
				7
				10
				7
				10
				8
				8
				1
				10
				1
				1
				4
				6
				1
				2
				2
				4
				2
				3
				5
				3
				1
				1
				1
				6
				2
				2
				1
				1
				1
				1
				7
				6
				1
				1
				3
				1
				2
				5
				5
				2
				3
				2
				1
				10
				1
				2
				3
				1
				10
				8
				4
				2
				1
				1
				2
				1
				1
				1
				1
				1
				1
				1
				1
				1
				3
				1
				1
				3
				2
				1
				1
				1
				2
				2
				2
				2
				1
				3
				10
				4
				10
				10
				2
				1
				2
				1
				2
				1
				5
				3
				6
				3
				4
				9
				6
				5
				3
				1
				1
				1
				2
				8
				6
				1
				1
				6
				1
				1
				4
				1
				5
				2
				1
				2
				1
				1
				10
				10
				10
				10
				3
				10
				1
				1
				3
				5
				6
				3
				4
				3
				2
				2
				10
				8
				2
				1
				1
				1
				1
				3
				3
				7
				1
				1
				1
				1
				2
				2
				7
				1
				3
				3
				4
				3
				1
				10
				6
				1
				1
				1
				4
				8
				1
				1
				1
				7
				1
				1
				5
				10
				5
				2
				7
				7
				6
				2
				1
				1
				3
				1
				4
				1
				3
				1
				1
				2
				1
				4
				1
				1
				1
				4
				6
				7
				2
				1
				1
				7
				1
				1
				6
				5
				1
				2
				1
				2
				1
				3
				1
				1
				2
				6
				1
				2
				1
				2
				2
				10
				2
				1
				5
				8
				3
				1
				1
				2
				1
				2
				1
				3
				6
				1
				7
				4
				1
				1
				1
				1
				1
				2
				1
				1
				1
				10
				3
				2
				2
				8
				3
				3
				2
				3
				2
				3
				10
				1
				1
				1
				5
				1
				7
				2
				1
				1
				2
				2
				7
				2
				5
				1
				1
				3
				4
				2
				1
				1
				4
				1
				1
				2
				1
				1
				2
				2
				2
				4
				1
				2
				2
				4
				1
				2
				8
				3
				1
				3
				2
				2
				5
				10
				3
				1
				2
				4
				1
				3
				1
				3
				1
				1
				1
				3
				5
				9
				4
				3
				1
				2
				10
				3
				7
				1
				1
				1
				5
				1
				2
				10
				2
				1
				2
				3
				1
				1
				1
				3
				3
				2
				3
				2
				1
				2
				2
				1
				1
				1
				3
				5
				2
				6
				5
				3
				1
				2
				2
				10
				2
				2
				1
				2
				1
				1
				1
				1
				1
				1
				4
				4
				8
				3
				6
				3
				10
				5
				10
				10
				1
				1
				1
				1
				3
				10
				2
				1
				10
				10
				10
				3
				10
				9
				5
				7
				5
				10
				1
				10
				7
				9
				1
				2
				6
				4
				9
				6
				1
				2
				5
				1
				1
				1
				1
				6
				10
				3
				1
				2
				2
				10
				1
				1
				2
				7
				1
				7
				8
				10
				1
				5
				5
				2
				2
				2
				1
				1
				1
				2
				1
				2
				1
				1
				10
				2
				1
				1
				4
				1
				7
				3
				10
				10
				1
				5
				1
				1
				3
				1
				1
				2
				1
				1
				1
				2
				1
				1
				5
				1
				2
				1
				1
				1
				1
				1
				1
				1
				1
				1
				1
				1
				1
				1
				1
				2
				1
				2
				1
				2
				4
				1
				1
				1
				1
				1
				3
				2
				7
				1
				1
				1
				1
				7
				1
				1
				1
				1
				1
				1
				4
				1
				6
				1
				1
				1
				2
				2
				2
				4
				1
				2
				1
				4
				10
				1
				1
				1
				2
				6
				10
				6
				1
				1
				3
				10
				2
				3
				1
				4
				3
				1
				2
				1
				1
				1
				1
				2
				1
				1
				3
				2
				1
				5
				3
				3
				1
				10
				2
				3
				10
				6
				2
				6
				1
				10
				5
				3
				1
				10
				3
				3
				3
				10
				2
				1
				3
				10
				10
				1
				1
				2
				3
				1
				2
				4
				2
				1
				2
				2
				1
				5
				5
				4
				10
				5
				1
				9
				10
				2
				1
				2
				10
				8
				2
				9
				4
				5
				7
				1
				9
				1
				6
				1
				2
				3
				10
				1
				10
				1
				1
				8
				3
				4
				1
				3
				1
				1
				2
				3
				1
				3
				1
				1
				1
				1
				1
				1
				2
				1
				1
				4
				2
				1
				8
				9
				1
				9
				2
				2
				1
				5
				1
				1
				1
				1
				6
				2
				2
				6
				4
				4
				10
				3
				1
				1
				1
				4
				3
				2
				10
				1
				10
				1
				1
				1
				1
				3
				1
				2
				8
				1
				1
				3
				4
				1
				3
				10
				6
				1
				8
				2
				3
				3
				10
				1
				9
				1
				1
				1
				1
				2
				1
				2
				3
				5
				9
				3
				3
				10
				6
				3
				1
				8
				6
				2
				4
				1
				7
				1
				1
				1
				2
				1
				3
				10
				1
				10
				6
				10
				10
				5
				3
				10
				5
				10
				2
				6
				3
				4
				2
				5
				3
				2
				4
				10
				1
				1
				6
				10
				1
				3
				3
				7
				4
				1
				1
				5
				7
				10
				4
				1
				10
				5
				5
				2
				3
				4
				3
				9
				1
				1
				10
				10
				2
				2
				10
				1
				1
				1
				1
				3
				1
				1
				1
				2
				1
				2
				2
				3
				1
				1
				4
				2
				5
				10
				10
				10
				10
				10
				9
				10
				3
				10
				3
				10
				10
				5
				3
				7
				2
				3
				1
				2
				3
				1
				4
				3
				3
				2
				6
				2
				1
				8
				10
				1
				6
				2
				1
				1
				1
				10
				1
				1
				1
				1
				2
				1
				5
				4
				3
				6
				3
				2
				2
				5
				1
				1
				1
				8
				1
				1
				1
				10
				1
				3
				1
				2
				2
				7
				7
				6
				3
				3
				2
				3
				3
				2
				2
				2
				4
				1
				10
				2
				1
				10
				10
				3
				2
				1
				1
				2
				7
				6
				2
				4
				4
				1
				1
				2
				1
				5
				2
				9
				1
				4
				1
				1
				2
				1
				3
				1
				10
				6
				6
				1
				3
				1
				10
				1
				1
				3
				10
				1
				1
				2
				5
				2
				2
				9
				4
				1
				1
				4
				2
				3
				4
				9
				8
				4
				1
				1
				1
				2
				1
				4
				1
				2
				1
				5
				2
				10
				7
				1
				10
				6
				1
				5
				3
				10
				1
				2
				6
				1
				2
				2
				1
				1
				1
				2
				1
				2
				1
				3
				1
				9
				3
				10
				10
				1
				2
				2
				9
				10
				1
				2
				1
				1
				10
				1
				4
				3
				7
				10
				6
				1
				2
				1
				1
				10
				1
				5
				3
				3
				1
				5
				5
				2
				4
				3
				1
				6
				3
				2
				2
				3
				5
				10
				6
				3
				2
				1
				6
				8
				1
				1
				1
				1
				1
				2
				10
				4
				10
				10
				10
				10
				7
				10
				6
				1
				1
				10
				6
				1
				1
				2
				1
				10
				10
				4
				6
				1
				6
				3
				1
				3
				10
				1
				1
				1
				5
				1
				3
				2
				2
				4
				10
				3
				1
				3
				3
				2
				5
				9
				4
				1
				2
				3
				4
				1
				1
				2
				2
				3
				10
				4
				5
				1
				3
				1
				10
				2
				3
				2
				1
				1
				1
				3
				2
				2
				1
				2
				1
				1
				2
				1
				8
				10
				5
				1
				5
				1
				4
				10
				10
				10
				10
				1
				10
				2
				10
				4
				1
				10
				5
				1
				3
				10
				10
				10
				10
				10
				10
				10
				10
				10
				10
				10
				10
				10
				10
				10
				10
				10
				3
				1
				3
				10
				7
				1
				1
				3
				7
				2
				2
				1
				3
				4
				2
				7
				2
				1
				10
				1
				1
				1
				3
				2
				5
				3
				3
				1
				10
				10
				1
				2
				1
				9
				2
				3
				1
				1
				3
				1
				2
				2
				3
				1
				4
				2
				3
				1
				1
				1
				1
				1
				1
				10
				1
				6
				1
				8
				1
				2
				1
				10
				1
				1
				9
				1
				2
				1
				1
				4
				7
				4
				2
				1
				3
				1
				1
				1
				1
				4
				1
				1
				1
				2
				1
				1
				1
				2
				4
				10
				10
				1
				2
				10
				5
				10
				1
				4
				4
				1
				5
				4
				3
				1
				5
				2
				7
				1
				3
				1
				2
				1
				4
				1
				2
				1
				1
				4
				2
				1
				1
				6
				3
				2
				3
				4
				1
				3
				10
				9
				4
				3
				3
				4
				6
				3
				1
				7
				8
				1
				3
				10
				1
				9
				3
				1
				10
				1
				2
				1
				1
				2
				2
				3
				10
				1
				2
				1
				10
				2
				2
				7
				1
				10
				8
				1
				1
				1
				1
				1
				2
				1
				8
				1
				10
				2
				2
				1
				3
				3
				7
				1
				1
				1
				1
				1
				10
				2
				3
				2
				2
				3
				5
				2
				2
				6
				1
				3
				1
				2
				2
				10
				5
				1
				2
				5
				6
				10
				5
				1
				3
				1
				1
				3
				2
				1
				7
				2
				1
				2
				3
				1
				1
				3
				1
				2
				6
				1
				2
				1
				4
				1
				5
				1
				3
				4
				1
				4
				1
				1
				2
				2
				10
				1
				6
				5
				1
				1
				4
				10
				10
				1
				2
				6
				1
				10
				1
				2
				3
				3
				10
				10
				1
				3
				2
				2
				2
				2
				1
				4
				10
				2
				10
				10
				10
				10
				10
				10
				10
				10
				10
				10
				10
				10
				10
				10
				4
				1
				1
				6
				4
				10
				2
				5
				3
				2
				6
				10
				2
				4
				1
				2
				9
				3
				2
				6
				4
				2
				10
				1
				3
				8
				2
				1
				4
				6
				1
				1
				9
				10
				3
				1
				2
				10
				5
				2
				1
				10
				1
				2
				4
				10
				2
				1
				7
				1
				3
				10
				1
				10
				1
				1
				10
				6
				7
				10
				4
				3
				10
				6
				2
				3
				2
				4
				4
				2
				4
				1
				3
				1
				1
				10
				4
				5
				1
				2
				1
				1
				5
				1
				3
				10
				6
				10
				2
				4
				2
				1
				1
				1
[truncated: 1,427 more rows]

## Sheet: Extended Data Fig. 3b
Source Data for Gonzalez-Lozano et al, 2025: EndoMAP.v1, a Structural Protein Complex Landscape of Human Early Endosomes
Extended Data Fig. 3b				Node Degree	Probability
				1	0.448175
				2	0.169343
				3	0.0975182
				4	0.0569343
				5	0.0437956
				6	0.0327007
				7	0.0251095
				8	0.0154745
				9	0.0148905
				10	0.019562
				11	0.0140146
				12	0.00905109
				13	0.0070073
				14	0.00613139
				15	0.00321168
				16	0.00467153
				17	0.00467153
				18	0.00233577
				19	0.00583942
				20	0.00233577
				21	0.00145985
				22	0.00175182
				23	0.00116788
				24	0.00233577
				25	0.00175182
				26	0
				27	0.000583942
				28	0.000875912
				29	0.00116788
				30	0.000875912
				31	0.000583942
				32	0.000291971
				33	0
				34	0.000583942
				35	0
				36	0
				37	0
				38	0
				39	0
				40	0
				41	0
				42	0
				43	0
				44	0.000291971
				45	0.000291971
				46	0.000291971
				47	0
				48	0
				49	0.000291971
				50	0.000291971
				51	0.000291971
				52	0
				53	0
				54	0
				55	0.000291971
				56	0.000291971
				57	0
				58	0
				59	0
				60	0.000583942
				61	0
				62	0
				63	0.000291971
				64	0.000291971
				65	0
				66	0
				67	0
				68	0
				69	0
				70	0
				71	0
				72	0
				73	0
				74	0
				75	0
				76	0
				77	0
				78	0
				79	0
				80	0
				81	0
				82	0
				83	0
				84	0
				85	0
				86	0
				87	0
				88	0
				89	0
				90	0
				91	0
				92	0
				93	0
				94	0
				95	0
				96	0
				97	0
				98	0
				99	0
				100	0
				101	0
				102	0
				103	0
				104	0
				105	0
				106	0
				107	0
				108	0
				109	0
				110	0
				111	0
				112	0
				113	0.000291971

## Sheet: Extended Data Fig. 3c
Source Data for Gonzalez-Lozano et al, 2025: EndoMAP.v1, a Structural Protein Complex Landscape of Human Early Endosomes
Extended Data Fig. 3c				Shortest path distance	Frequency
				1	6435
				2	44014
				3	219955
				4	652282
				5	1257242
				6	1435408
				7	1086881
				8	617107
				9	300508
				10	138572
				11	63025
				12	26808
				13	10214
				14	3665
				15	1052
				16	300
				17	100
				18	26
				19	6

## Sheet: Extended Data Fig. 3d
Source Data for Gonzalez-Lozano et al, 2025: EndoMAP.v1, a Structural Protein Complex Landscape of Human Early Endosomes
Extended Data Fig. 3d				Organelle1	Organelle2	Number PPIs
				Endosome	Endosome	425
				Endosome	Golgi	46
				Endosome	Lysosome	55
				Endosome	Mitochondria	71
				Endosome	Nucleus	161
				Golgi	Golgi	10
				Golgi	Lysosome	21
				Golgi	Mitochondria	19
				Golgi	Nucleus	31
				Lysosome	Lysosome	72
				Lysosome	Mitochondria	40
				Lysosome	Nucleus	33
				Mitochondria	Mitochondria	408
				Mitochondria	Nucleus	71
				Nucleus	Nucleus	217

## Sheet: Extended Data Fig. 3k
Source Data for Gonzalez-Lozano et al, 2025: EndoMAP.v1, a Structural Protein Complex Landscape of Human Early Endosomes
Extended Data Fig. 3k					Disease	Shortest path distance
					ALS	7
					ALS	7
					ALS	5
					ALS	5
					ALS	7
					ALS	8
					ALS	6
					ALS	7
					ALS	8
					ALS	5
					ALS	8
					ALS	10
					ALS	8
					ALS	7
					ALS	5
					ALS	8
					ALS	9
					ALS	9
					ALS	5
					ALS	5
					ALS	9
					ALS	7
					ALS	6
					ALS	8
					ALS	6
					ALS	10
					ALS	8
					ALS	10
					Alzheimer	7
					Alzheimer	4
					Alzheimer	7
					Alzheimer	7
					Alzheimer	8
					Alzheimer	6
					Alzheimer	4
					Alzheimer	8
					Alzheimer	7
					Alzheimer	6
					Alzheimer	7
					Alzheimer	8
					Alzheimer	8
					Alzheimer	7
					Alzheimer	9
					LSD	8
					LSD	7
					LSD	7
					LSD	7
					LSD	7
					LSD	6
					LSD	6
					LSD	7
					LSD	6
					LSD	6
					LSD	6
					LSD	6
					LSD	7
					LSD	7
					LSD	9
					LSD	7
					LSD	7
					LSD	6
					LSD	8
					LSD	6
					LSD	7
					LSD	7
					LSD	6
					LSD	7
					LSD	7
					LSD	8
					LSD	7
					LSD	7
					LSD	6
					LSD	7
					LSD	6
					LSD	6
					LSD	6
					LSD	6
					LSD	2
					LSD	8
					LSD	1
					LSD	8
					LSD	7
					LSD	7
					LSD	2
					LSD	6
					LSD	8
					LSD	1
					LSD	6
					LSD	4
					LSD	5
					LSD	5
					LSD	6
					LSD	3
					LSD	2
					LSD	1
					LSD	1
					LSD	3
					LSD	3
					LSD	8
					LSD	5
					LSD	7
					LSD	7
					LSD	2
					LSD	6
					LSD	6
					LSD	4
					LSD	6
					LSD	8
					LSD	3
					LSD	5
					LSD	6
					LSD	6
					LSD	3
					LSD	4
					LSD	3
					LSD	3
					LSD	3
					LSD	3
					LSD	8
					LSD	5
					LSD	7
					LSD	7
					LSD	4
					LSD	6
					LSD	6
					LSD	5
					LSD	6
					LSD	8
					LSD	3
					LSD	5
					LSD	5
					LSD	4
					LSD	5
					LSD	4
					LSD	4
					LSD	4
					LSD	4
					LSD	7
					LSD	4
					LSD	8
					LSD	6
					LSD	5
					LSD	6
					LSD	7
					LSD	5
					LSD	5
					LSD	7
					LSD	4
					LSD	6
					LSD	4
					LSD	4
					LSD	5
					LSD	5
					LSD	5
					LSD	5
					LSD	6
					LSD	5
					LSD	8
					LSD	7
					LSD	4
					LSD	6
					LSD	7
					LSD	4
					LSD	5
					LSD	6
					LSD	5
					LSD	5
					LSD	6
					LSD	5
					LSD	5
					LSD	5
					LSD	5
					LSD	8
					LSD	5
					LSD	7
					LSD	7
					LSD	6
					LSD	4
					LSD	6
					LSD	5
					LSD	6
					LSD	8
					LSD	5
					LSD	3
					LSD	2
					LSD	2
					LSD	2
					LSD	2
					LSD	6
					LSD	4
					LSD	6
					LSD	6
					LSD	3
					LSD	5
					LSD	5
					LSD	4
					LSD	5
					LSD	6
					LSD	2
					LSD	2
					LSD	1
					LSD	3
					LSD	3
					LSD	7
					LSD	5
					LSD	7
					LSD	7
					LSD	1
					LSD	6
					LSD	6
					LSD	3
					LSD	6
					LSD	7
					LSD	3
					LSD	1
					LSD	2
					LSD	2
					LSD	7
					LSD	4
					LSD	6
					LSD	6
					LSD	3
					LSD	5
					LSD	5
					LSD	4
					LSD	5
					LSD	7
					LSD	2
					LSD	2
					LSD	2
					LSD	7
					LSD	4
					LSD	6
					LSD	6
					LSD	2
					LSD	5
					LSD	5
					LSD	4
					LSD	5
					LSD	7
					LSD	2
					LSD	1
					LSD	7
					LSD	4
					LSD	6
					LSD	6
					LSD	3
					LSD	5
					LSD	5
					LSD	4
					LSD	5
					LSD	7
					LSD	2
					LSD	7
					LSD	4
					LSD	6
					LSD	6
					LSD	3
					LSD	5
					LSD	5
					LSD	4
					LSD	5
					LSD	7
					LSD	2
					LSD	7
					LSD	3
					LSD	9
					LSD	7
					LSD	8
					LSD	2
					LSD	7
					LSD	7
					LSD	1
					LSD	7
					LSD	8
					LSD	5
					LSD	5
					LSD	6
					LSD	7
					LSD	5
					LSD	2
					LSD	7
					LSD	4
					LSD	8
					LSD	7
					LSD	7
					LSD	2
					LSD	6
					LSD	9
					LSD	2
					LSD	6
					LSD	7
					LSD	7
					LSD	8
					LSD	5
					LSD	6
					LSD	9
					LSD	6
					LSD	6
					LSD	6
					LSD	3
					LSD	6
					LSD	7
					LSD	3
					LSD	7
					LSD	6
					LSD	6
					LSD	8
					LSD	5
					LSD	5
					LSD	8
					LSD	2
					LSD	5
					LSD	6
					LSD	7
					LSD	4
					LSD	7
					LSD	5
					LSD	7
					Parkinson	5
					Parkinson	7
					Parkinson	6
					Parkinson	6
					Parkinson	7
					Parkinson	6
					Parkinson	6
					Parkinson	7
					Parkinson	4
					Parkinson	7
					Parkinson	6
					Parkinson	7
					Parkinson	6
					Parkinson	7
					Parkinson	5
					Parkinson	6
					Parkinson	5
					Parkinson	5
					Parkinson	5
					Parkinson	4
					Parkinson	3
					Parkinson	4
					Parkinson	5
					Parkinson	4
					Parkinson	4
					Parkinson	4
					Parkinson	4
					Parkinson	4
					Parkinson	3
					Parkinson	6
					Parkinson	5
					Parkinson	6
					Parkinson	3
					Parkinson	5
					Parkinson	4
					Parkinson	3
					Parkinson	4
					Parkinson	5
					Parkinson	4
					Parkinson	6
					Parkinson	3
					Parkinson	5
					Parkinson	6
					Parkinson	6
					Parkinson	6
					Parkinson	5
					Parkinson	6
					Parkinson	5
					Parkinson	6
					Parkinson	5
					Parkinson	5
					Parkinson	6
					Parkinson	4
					Parkinson	4
					Parkinson	4
					Parkinson	6
					Parkinson	3
					Parkinson	3
					Parkinson	3
					Parkinson	4
					Parkinson	4
					Parkinson	3
					Parkinson	7
					Parkinson	6
					Parkinson	7
					Parkinson	3
					Parkinson	4
					Parkinson	4
					Parkinson	3
					Parkinson	5
					Parkinson	5
					Parkinson	4
					Parkinson	4
					Parkinson	5
					Parkinson	5
					Parkinson	5
					Parkinson	4
					Parkinson	6
					Parkinson	5
					Parkinson	6
					Parkinson	3
					Parkinson	5
					Parkinson	4
					Parkinson	4
					Parkinson	4
					Parkinson	5
					Parkinson	7
					Parkinson	8
					Parkinson	8
					Parkinson	4
					Parkinson	7
					Parkinson	8
					Parkinson	7
					Parkinson	8
					Parkinson	6
					Parkinson	7
					Parkinson	7
					Parkinson	6
					Parkinson	6
					Parkinson	4
					Parkinson	5
					Parkinson	4
					Parkinson	5
					Parkinson	4
					Parkinson	5
					Parkinson	4
					Parkinson	5
					Parkinson	3
					Parkinson	4
					Parkinson	4
					Parkinson	4
					Parkinson	3
					Parkinson	5
					Parkinson	5
					Parkinson	5
					Parkinson	4
					Parkinson	7
					Parkinson	6
					Parkinson	7
					Parkinson	3
					Parkinson	5
					Parkinson	4
					Parkinson	4
					Parkinson	5
					Parkinson	6
					Parkinson	5
					Parkinson	3
					Parkinson	8
					Parkinson	7
					Parkinson	8
					Parkinson	4
					Parkinson	6
					Parkinson	5
					Parkinson	4
					Parkinson	6
					Parkinson	6
					Parkinson	4
					Parkinson	8
					Parkinson	7
					Parkinson	8
					Parkinson	4
					Parkinson	6
					Parkinson	5
					Parkinson	4
					Parkinson	5
					Parkinson	4
					Parkinson	6
					Parkinson	5
					Parkinson	6
					Parkinson	4
					Parkinson	5
					Parkinson	5
					Parkinson	5
					Parkinson	4
					Parkinson	7
					Parkinson	6
					Parkinson	7
					Parkinson	3
					Parkinson	5
					Parkinson	4
					Parkinson	4
					Parkinson	5
					Parkinson	1
					Parkinson	2
					Parkinson	6
					Parkinson	5
					Parkinson	6
					Parkinson	5
					Parkinson	4
					Parkinson	1
					Parkinson	5
					Parkinson	4
					Parkinson	5
					Parkinson	4
					Parkinson	3
					Parkinson	6
					Parkinson	5
					Parkinson	6
					Parkinson	5
					Parkinson	4
					Parkinson	5
					Parkinson	3
					Parkinson	3
					Parkinson	4
					Parkinson	5
					Parkinson	4
					Parkinson	3
					Parkinson	4
					Parkinson	4
					Parkinson	3
					PD_GWAS	4
					PD_GWAS	9
					PD_GWAS	7
					PD_GWAS	6
					PD_GWAS	5
					PD_GWAS	5
					PD_GWAS	5
					PD_GWAS	3
					PD_GWAS	5
					PD_GWAS	4
					PD_GWAS	7
					PD_GWAS	6
					PD_GWAS	5
					PD_GWAS	5
					PD_GWAS	6
					PD_GWAS	5
					PD_GWAS	7
					PD_GWAS	7
					PD_GWAS	6
					PD_GWAS	6
					PD_GWAS	7
					PD_GWAS	7
					PD_GWAS	6
					PD_GWAS	10
					PD_GWAS	5
					PD_GWAS	9
					PD_GWAS	5
					PD_GWAS	4
					PD_GWAS	5
					PD_GWAS	5
					PD_GWAS	5
					PD_GWAS	4
					PD_GWAS	5
					PD_GWAS	3
					PD_GWAS	7
					PD_GWAS	6
					PD_GWAS	4
					PD_GWAS	3
					PD_GWAS	5
					PD_GWAS	5
					PD_GWAS	7
					PD_GWAS	5
					PD_GWAS	6
					PD_GWAS	5
					PD_GWAS	6
					PD_GWAS	7
					PD_GWAS	5
					PD_GWAS	8
					PD_GWAS	5
					PD_GWAS	10
					PD_GWAS	8
					PD_GWAS	6
					PD_GWAS	9
					PD_GWAS	10
					PD_GWAS	9
					PD_GWAS	9
					PD_GWAS	11
					PD_GWAS	12
					PD_GWAS	10
					PD_GWAS	10
					PD_GWAS	9
					PD_GWAS	9
					PD_GWAS	10
					PD_GWAS	8
					PD_GWAS	10
					PD_GWAS	11
					PD_GWAS	12
					PD_GWAS	12
					PD_GWAS	11
					PD_GWAS	8
					PD_GWAS	13
					PD_GWAS	9
					PD_GWAS	6
					PD_GWAS	6
					PD_GWAS	5
					PD_GWAS	6
					PD_GWAS	6
					PD_GWAS	6
					PD_GWAS	7
					PD_GWAS	8
					PD_GWAS	5
					PD_GWAS	7
					PD_GWAS	6
					PD_GWAS	7
					PD_GWAS	7
					PD_GWAS	5
					PD_GWAS	8
					PD_GWAS	7
					PD_GWAS	9
					PD_GWAS	7
					PD_GWAS	8
					PD_GWAS	5
					PD_GWAS	11
					PD_GWAS	6
					PD_GWAS	6
					PD_GWAS	4
					PD_GWAS	5
					PD_GWAS	4
					PD_GWAS	3
					PD_GWAS	6
					PD_GWAS	6
					PD_GWAS	3
					PD_GWAS	5
					PD_GWAS	5
					PD_GWAS	6
					PD_GWAS	4
					PD_GWAS	7
					PD_GWAS	6
					PD_GWAS	6
					PD_GWAS	7
					PD_GWAS	5
					PD_GWAS	5
					PD_GWAS	3
					PD_GWAS	7
					PD_GWAS	3
					PD_GWAS	5
					PD_GWAS	6
					PD_GWAS	5
					PD_GWAS	6
					PD_GWAS	7
					PD_GWAS	8
					PD_GWAS	6
					PD_GWAS	6
					PD_GWAS	5
					PD_GWAS	6
					PD_GWAS	6
					PD_GWAS	4
					PD_GWAS	6
					PD_GWAS	7
					PD_GWAS	9
					PD_GWAS	8
					PD_GWAS	8
					PD_GWAS	6
					PD_GWAS	9
					PD_GWAS	6
					PD_GWAS	7
					PD_GWAS	4
					PD_GWAS	5
					PD_GWAS	7
					PD_GWAS	7
					PD_GWAS	4
					PD_GWAS	6
					PD_GWAS	5
					PD_GWAS	6
					PD_GWAS	6
					PD_GWAS	7
					PD_GWAS	7
					PD_GWAS	8
					PD_GWAS	8
					PD_GWAS	6
					PD_GWAS	7
					PD_GWAS	4
					PD_GWAS	9
					PD_GWAS	5
					PD_GWAS	5
					PD_GWAS	6
					PD_GWAS	8
					PD_GWAS	7
					PD_GWAS	4
					PD_GWAS	6
					PD_GWAS	6
					PD_GWAS	7
					PD_GWAS	6
					PD_GWAS	5
					PD_GWAS	7
					PD_GWAS	1
					PD_GWAS	10
					PD_GWAS	7
					PD_GWAS	8
					PD_GWAS	5
					PD_GWAS	8
					PD_GWAS	6
					PD_GWAS	5
					PD_GWAS	6
					PD_GWAS	6
					PD_GWAS	5
					PD_GWAS	5
					PD_GWAS	4
					PD_GWAS	5
					PD_GWAS	5
					PD_GWAS	7
					PD_GWAS	7
					PD_GWAS	6
					PD_GWAS	7
					PD_GWAS	6
					PD_GWAS	7
					PD_GWAS	5
					PD_GWAS	9
					PD_GWAS	5
					PD_GWAS	5
					PD_GWAS	5
					PD_GWAS	3
					PD_GWAS	6
					PD_GWAS	5
					PD_GWAS	5
					PD_GWAS	3
					PD_GWAS	7
					PD_GWAS	7
					PD_GWAS	7
					PD_GWAS	7
					PD_GWAS	5
					PD_GWAS	4
					PD_GWAS	3
					PD_GWAS	9
					PD_GWAS	2
					PD_GWAS	7
					PD_GWAS	5
					PD_GWAS	6
					PD_GWAS	6
					PD_GWAS	6
					PD_GWAS	6
					PD_GWAS	9
					PD_GWAS	8
					PD_GWAS	9
					PD_GWAS	4
					PD_GWAS	7
					PD_GWAS	7
					PD_GWAS	5
					PD_GWAS	11
					PD_GWAS	5
					PD_GWAS	5
					PD_GWAS	7
					PD_GWAS	7
					PD_GWAS	7
					PD_GWAS	5
					PD_GWAS	9
					PD_GWAS	7
					PD_GWAS	8
					PD_GWAS	9
					PD_GWAS	7
					PD_GWAS	7
					PD_GWAS	5
					PD_GWAS	9
					PD_GWAS	5
					PD_GWAS	5
					PD_GWAS	6
					PD_GWAS	6
					PD_GWAS	4
					PD_GWAS	5
					PD_GWAS	7
					PD_GWAS	5
					PD_GWAS	7
					PD_GWAS	4
					PD_GWAS	5
					PD_GWAS	2
					PD_GWAS	8
					PD_GWAS	3
					PD_GWAS	5
					PD_GWAS	6
					PD_GWAS	6
					PD_GWAS	8
					PD_GWAS	7
					PD_GWAS	7
					PD_GWAS	8
					PD_GWAS	7
					PD_GWAS	8
					PD_GWAS	5
					PD_GWAS	10
					PD_GWAS	6
					PD_GWAS	5
					PD_GWAS	6
					PD_GWAS	7
					PD_GWAS	6
					PD_GWAS	7
					PD_GWAS	8
					PD_GWAS	8
					PD_GWAS	7
					PD_GWAS	6
					PD_GWAS	9
					PD_GWAS	5
					PD_GWAS	4
					PD_GWAS	8
					PD_GWAS	7
					PD_GWAS	8
					PD_GWAS	8
					PD_GWAS	6
					PD_GWAS	7
					PD_GWAS	6
					PD_GWAS	10
					PD_GWAS	5
					PD_GWAS	8
					PD_GWAS	8
					PD_GWAS	7
					PD_GWAS	8
					PD_GWAS	6
					PD_GWAS	5
					PD_GWAS	4
					PD_GWAS	10
					PD_GWAS	3
					PD_GWAS	8
					PD_GWAS	6
					PD_GWAS	11
					PD_GWAS	8
					PD_GWAS	9
					PD_GWAS	6
					PD_GWAS	11
					PD_GWAS	7
					PD_GWAS	8
					PD_GWAS	10
					PD_GWAS	9
					PD_GWAS	9
					PD_GWAS	7
					PD_GWAS	3
					PD_GWAS	7
					PD_GWAS	11
					PD_GWAS	8
					PD_GWAS	9
					PD_GWAS	6
					PD_GWAS	9
					PD_GWAS	7
					PD_GWAS	8
					PD_GWAS	9
					PD_GWAS	7
					PD_GWAS	13
					PD_GWAS	7
					PD_GWAS	7
					PD_GWAS	4
					PD_GWAS	10
					PD_GWAS	5
					PD_GWAS	5
					PD_GWAS	11
					PD_GWAS	4
					PD_GWAS	8
					PD_GWAS	3
					PD_GWAS	9
					Parkinson_rev	3
					Parkinson_rev	2
					Parkinson_rev	5
					Parkinson_rev	7
					Parkinson_rev	5
					Parkinson_rev	5
					Parkinson_rev	6
					Parkinson_rev	4
					Parkinson_rev	6
					Parkinson_rev	1
					Parkinson_rev	4
					Parkinson_rev	5
					Parkinson_rev	4
					Parkinson_rev	5
					Parkinson_rev	5
					Parkinson_rev	5
					Parkinson_rev	5
					Parkinson_rev	5
					Parkinson_rev	5
					Parkinson_rev	5
					Parkinson_rev	6
					Parkinson_rev	7
					Parkinson_rev	3
					Parkinson_rev	2
					Parkinson_rev	4
					Parkinson_rev	4
					Parkinson_rev	2
					Parkinson_rev	3
					Parkinson_rev	1
					Parkinson_rev	3
					Parkinson_rev	3
					Parkinson_rev	3
					Parkinson_rev	2
					Parkinson_rev	2
					Parkinson_rev	4
					Parkinson_rev	2
					Parkinson_rev	2
					Parkinson_rev	4
					Parkinson_rev	4
					Parkinson_rev	5
					Parkinson_rev	4
					Parkinson_rev	6
					Parkinson_rev	7
					Parkinson_rev	5
					Parkinson_rev	6
					Parkinson_rev	4
					Parkinson_rev	5
					Parkinson_rev	5
					Parkinson_rev	4
					Parkinson_rev	6
					Parkinson_rev	3
					Parkinson_rev	4
					Parkinson_rev	5
					Parkinson_rev	3
					Parkinson_rev	3
					Parkinson_rev	5
					Parkinson_rev	5
					Parkinson_rev	4
					Parkinson_rev	6
					Parkinson_rev	7
					Parkinson_rev	4
					Parkinson_rev	6
					Parkinson_rev	6
					Parkinson_rev	5
					Parkinson_rev	5
					Parkinson_rev	3
					Parkinson_rev	4
					Parkinson_rev	3
					Parkinson_rev	5
					Parkinson_rev	4
					Parkinson_rev	4
					Parkinson_rev	2
					Parkinson_rev	3
					Parkinson_rev	4
					Parkinson_rev	3
					Parkinson_rev	3
					Parkinson_rev	5
					Parkinson_rev	5
					Parkinson_rev	7
					Parkinson_rev	5
					Parkinson_rev	6
					Parkinson_rev	9
					Parkinson_rev	6
					Parkinson_rev	4
					Parkinson_rev	3
					Parkinson_rev	4
					Parkinson_rev	6
					Parkinson_rev	6
					Parkinson_rev	5
					Parkinson_rev	5
					Parkinson_rev	4
					Parkinson_rev	7
					Parkinson_rev	4
					Parkinson_rev	5
					Parkinson_rev	6
					Parkinson_rev	6
					Parkinson_rev	8
					Parkinson_rev	8
					Parkinson_rev	7
					Parkinson_rev	10
					Parkinson_rev	6
					Parkinson_rev	5
					Parkinson_rev	5
					Parkinson_rev	6
					Parkinson_rev	5
					Parkinson_rev	5
					Parkinson_rev	5
					Parkinson_rev	4
					Parkinson_rev	7
					Parkinson_rev	6
					Parkinson_rev	6
					Parkinson_rev	4
					Parkinson_rev	6
					Parkinson_rev	8
					Parkinson_rev	8
					Parkinson_rev	6
					Parkinson_rev	8
					Parkinson_rev	3
					Parkinson_rev	3
					Parkinson_rev	5
					Parkinson_rev	5
					Parkinson_rev	5
					Parkinson_rev	4
					Parkinson_rev	4
					Parkinson_rev	6
					Parkinson_rev	1
					Parkinson_rev	4
					Parkinson_rev	5
					Parkinson_rev	6
					Parkinson_rev	7
					Parkinson_rev	6
					Parkinson_rev	7
					Parkinson_rev	8
					Parkinson_rev	3
					Parkinson_rev	5
					Parkinson_rev	5
					Parkinson_rev	4
					Parkinson_rev	4
					Parkinson_rev	3
					Parkinson_rev	6
					Parkinson_rev	3
					Parkinson_rev	4
					Parkinson_rev	5
					Parkinson_rev	5
					Parkinson_rev	7
					Parkinson_rev	7
					Parkinson_rev	6
					Parkinson_rev	9
					Parkinson_rev	3
					Parkinson_rev	4
					Parkinson_rev	4
					Parkinson_rev	3
					Parkinson_rev	3
					Parkinson_rev	5
					Parkinson_rev	3
					Parkinson_rev	3
					Parkinson_rev	5
					Parkinson_rev	4
					Parkinson_rev	5
					Parkinson_rev	5
					Parkinson_rev	6
					Parkinson_rev	8
					Parkinson_rev	6
					Parkinson_rev	5
					Parkinson_rev	4
					Parkinson_rev	4
					Parkinson_rev	7
					Parkinson_rev	5
					Parkinson_rev	4
					Parkinson_rev	6
					Parkinson_rev	5
					Parkinson_rev	4
					Parkinson_rev	6
					Parkinson_rev	7
					Parkinson_rev	10
					Parkinson_rev	3
					Parkinson_rev	4
					Parkinson_rev	3
					Parkinson_rev	6
					Parkinson_rev	5
					Parkinson_rev	5
					Parkinson_rev	5
					Parkinson_rev	4
					Parkinson_rev	6
					Parkinson_rev	6
					Parkinson_rev	7
					Parkinson_rev	8
					Parkinson_rev	4
					Parkinson_rev	1
					Parkinson_rev	5
					Parkinson_rev	5
					Parkinson_rev	4
					Parkinson_rev	5
					Parkinson_rev	3
					Parkinson_rev	7
					Parkinson_rev	7
					Parkinson_rev	6
					Parkinson_rev	8
					Parkinson_rev	3
					Parkinson_rev	6
					Parkinson_rev	4
					Parkinson_rev	3
					Parkinson_rev	5
					Parkinson_rev	5
					Parkinson_rev	6
					Parkinson_rev	5
					Parkinson_rev	6
					Parkinson_rev	9
					Parkinson_rev	4
					Parkinson_rev	4
					Parkinson_rev	4
					Parkinson_rev	4
					Parkinson_rev	3
					Parkinson_rev	6
					Parkinson_rev	6
					Parkinson_rev	5
					Parkinson_rev	7
					Parkinson_rev	6
					Parkinson_rev	6
					Parkinson_rev	7
					Parkinson_rev	7
					Parkinson_rev	9
					Parkinson_rev	7
					Parkinson_rev	8
					Parkinson_rev	9
					Parkinson_rev	4
					Parkinson_rev	5
					Parkinson_rev	6
					Parkinson_rev	7
					Parkinson_rev	6
					Parkinson_rev	7
					Parkinson_rev	8
					Parkinson_rev	6
					Parkinson_rev	5
					Parkinson_rev	7
					Parkinson_rev	6
					Parkinson_rev	8
					Parkinson_rev	9
					Parkinson_rev	6
					Parkinson_rev	8
					Parkinson_rev	8
					Parkinson_rev	6
					Parkinson_rev	7
					Parkinson_rev	7
					Parkinson_rev	7
					Parkinson_rev	8
					Parkinson_rev	9
					Parkinson_rev	8
					Parkinson_rev	8
					Parkinson_rev	11
					Parkinson_rev	9
					Parkinson_rev	9
					Parkinson_rev	9

## Sheet: Extended Data Fig. 3l
Source Data for Gonzalez-Lozano et al, 2025: EndoMAP.v1, a Structural Protein Complex Landscape of Human Early Endosomes
Extended Data Fig. 3l				PDB Distance	AF-M Distance	Crosslink Type	SPOC score
				8.1	9.8	Intra	SPOC < 0.33
				17	17.3	Intra	SPOC < 0.33
				21.6	21.7	Intra	SPOC < 0.33
				15.8	16.1	Intra	SPOC < 0.33
				13.1	12.6	Intra	SPOC < 0.33
				13.5	13.2	Intra	SPOC < 0.33
				12.7	13	Intra	SPOC > 0.33
				20	19.3	Intra	SPOC > 0.33
				18.5	18.7	Intra	SPOC > 0.33
				38.6	38.3	Intra	SPOC > 0.33
				15.6	15.9	Intra	SPOC > 0.33
				57.6	57.5	Inter	SPOC > 0.33
				31.3	31.2	Intra	SPOC < 0.33
				26.9	26.2	Intra	SPOC < 0.33
				9.4	9.3	Intra	SPOC < 0.33
				12.7	12	Intra	SPOC < 0.33
				13.1	12.1	Intra	SPOC < 0.33
				14	12.6	Intra	SPOC < 0.33
				8.9	8.4	Intra	SPOC < 0.33
				10.2	10.2	Intra	SPOC < 0.33
				16.1	15.5	Intra	SPOC < 0.33
				15.9	10.9	Intra	SPOC < 0.33
				16.8	14.5	Intra	SPOC > 0.33
				15.4	15.5	Intra	SPOC > 0.33
				10.6	9.9	Intra	SPOC > 0.33
				20.8	20.3	Intra	SPOC < 0.33
				15.1	14.7	Intra	SPOC < 0.33
				26.3	26	Intra	SPOC < 0.33
				43.5	42.8	Intra	SPOC < 0.33
				18.6	19	Intra	SPOC < 0.33
				13.3	14.2	Intra	SPOC < 0.33
				10	9.7	Intra	SPOC < 0.33
				7.5	7.2	Intra	SPOC < 0.33
				18	17.4	Intra	SPOC > 0.33
				10.4	10.3	Intra	SPOC > 0.33
				13.9	14.7	Intra	SPOC > 0.33
				13.6	13.4	Intra	SPOC < 0.33
				13.8	40.5	Inter	SPOC < 0.33
				12.6	10.7	Intra	SPOC < 0.33
				14.1	10.7	Intra	SPOC < 0.33
				13.4	14.4	Intra	SPOC < 0.33
				7.6	12.6	Intra	SPOC < 0.33
				15	14.5	Intra	SPOC < 0.33
				11.1	10.9	Intra	SPOC < 0.33
				16.6	13.6	Intra	SPOC < 0.33
				24	18.7	Intra	SPOC < 0.33
				24.4	23.6	Intra	SPOC < 0.33
				13.7	14.1	Intra	SPOC < 0.33
				19	15.7	Intra	SPOC < 0.33
				18.8	18.2	Intra	SPOC < 0.33
				16.6	16.5	Intra	SPOC < 0.33
				40.2	37.9	Intra	SPOC < 0.33
				8.5	12.2	Intra	SPOC < 0.33
				17.6	18.3	Intra	SPOC < 0.33
				21.4	21.3	Intra	SPOC < 0.33
				18.4	16.6	Intra	SPOC < 0.33
				17.1	16.5	Intra	SPOC < 0.33
				10.2	10.7	Intra	SPOC < 0.33
				11.4	12.1	Intra	SPOC < 0.33
				14.3	14.2	Intra	SPOC < 0.33
				6.1	6.2	Intra	SPOC < 0.33
				12.2	12.4	Intra	SPOC < 0.33
				18.7	17.8	Intra	SPOC > 0.33
				20.2	20.2	Intra	SPOC > 0.33
				20.8	21.3	Inter	SPOC > 0.33
				12.2	11.6	Intra	SPOC > 0.33
				38.4	34.4	Intra	SPOC < 0.33
				8.6	8.6	Intra	SPOC < 0.33
				12.6	12.5	Intra	SPOC < 0.33
				20.5	18.8	Intra	SPOC < 0.33
				25	22.3	Intra	SPOC < 0.33
				19.7	18.3	Intra	SPOC < 0.33
				17.5	15.3	Intra	SPOC < 0.33
				6.7	6.9	Intra	SPOC < 0.33
				6.5	6.9	Intra	SPOC < 0.33
				12.9	13	Intra	SPOC < 0.33
				13.5	14	Intra	SPOC < 0.33
				12	11.6	Intra	SPOC < 0.33
				16	16.2	Intra	SPOC > 0.33
				10.3	10	Intra	SPOC > 0.33
				19.7	18.1	Intra	SPOC > 0.33
				11.5	11.3	Inter	SPOC > 0.33
				16.9	16.1	Intra	SPOC < 0.33
				17.8	17.6	Intra	SPOC < 0.33
				15.4	17.4	Intra	SPOC < 0.33
				34.1	33.9	Intra	SPOC < 0.33
				18.7	18.6	Intra	SPOC < 0.33
				13.5	14.4	Intra	SPOC < 0.33
				15.4	16	Intra	SPOC < 0.33
				25.7	111.6	Inter	SPOC < 0.33
				7.2	12.7	Inter	SPOC > 0.33
				32.2	32.2	Intra	SPOC < 0.33
				14.7	14.4	Intra	SPOC < 0.33
				34.7	35.1	Intra	SPOC < 0.33
				17.6	18.6	Intra	SPOC < 0.33
				7	6.7	Intra	SPOC < 0.33
				8.9	8.8	Intra	SPOC < 0.33
				8.6	8.8	Intra	SPOC < 0.33
				24.8	69.4	Inter	SPOC < 0.33
				20.3	68.2	Inter	SPOC < 0.33
				48.2	96.4	Inter	SPOC < 0.33
				16.9	75.1	Inter	SPOC > 0.33
				14.5	72.4	Inter	SPOC > 0.33
				16.6	51.1	Inter	SPOC > 0.33
				42.9	45.5	Inter	SPOC > 0.33
				43.2	44.6	Inter	SPOC > 0.33
				10.8	10.6	Intra	SPOC > 0.33
				18.8	18.3	Inter	SPOC > 0.33
				5.1	5.1	Inter	SPOC > 0.33
				16.6	15.8	Inter	SPOC > 0.33
				25.4	29.6	Inter	SPOC > 0.33
				17.7	47.3	Inter	SPOC > 0.33
				17.1	51.9	Inter	SPOC > 0.33
				18.7	47.1	Inter	SPOC > 0.33
				13.2	13.7	Intra	SPOC < 0.33
				16.2	15.9	Intra	SPOC < 0.33
				17.7	17.5	Intra	SPOC < 0.33
				27.8	29.6	Intra	SPOC < 0.33
				24.9	21.9	Intra	SPOC < 0.33
				27.6	27.5	Intra	SPOC < 0.33
				22	21	Intra	SPOC < 0.33
				30.6	29.3	Intra	SPOC < 0.33
				9.2	8.8	Intra	SPOC < 0.33
				7.1	7.2	Intra	SPOC < 0.33
				12	12.1	Intra	SPOC < 0.33
				8.7	8.4	Intra	SPOC < 0.33
				11.9	13.8	Intra	SPOC < 0.33
				13.1	15.8	Intra	SPOC < 0.33
				24.6	23.3	Intra	SPOC < 0.33
				12.5	10.2	Intra	SPOC > 0.33
				10.4	10.5	Intra	SPOC < 0.33
				18.7	14.6	Intra	SPOC < 0.33
				18	22	Intra	SPOC < 0.33
				19.1	18.6	Intra	SPOC < 0.33
				14.6	12.6	Intra	SPOC < 0.33
				13.4	17.6	Intra	SPOC < 0.33
				9.8	11	Intra	SPOC < 0.33
				11.1	12.9	Intra	SPOC < 0.33
				10.8	10.5	Intra	SPOC < 0.33
				20	19.1	Intra	SPOC < 0.33
				21.1	21.5	Intra	SPOC < 0.33
				5.3	5.2	Intra	SPOC < 0.33
				21.4	10.7	Intra	SPOC < 0.33
				16	14.8	Intra	SPOC < 0.33
				11.8	15	Intra	SPOC < 0.33
				12.2	12.1	Intra	SPOC < 0.33
				24.2	16.8	Intra	SPOC < 0.33
				12.9	12.7	Intra	SPOC < 0.33
				21.1	11.3	Intra	SPOC < 0.33
				30.8	11.8	Intra	SPOC < 0.33
				17.2	16.6	Intra	SPOC > 0.33
				12.8	12.6	Intra	SPOC < 0.33
				20.2	21.9	Intra	SPOC < 0.33
				14.8	14.4	Intra	SPOC < 0.33
				10.3	9.9	Intra	SPOC < 0.33
				12.2	12	Intra	SPOC < 0.33
				19.3	19.4	Intra	SPOC < 0.33
				15.8	16.9	Intra	SPOC < 0.33
				11.4	11.5	Intra	SPOC < 0.33
				12	12.1	Intra	SPOC < 0.33
				13.5	13.1	Intra	SPOC < 0.33
				17.2	17.6	Intra	SPOC < 0.33
				11	10.5	Intra	SPOC > 0.33
				9.2	8.6	Intra	SPOC > 0.33
				11.3	10.9	Intra	SPOC > 0.33
				10.6	10.6	Intra	SPOC > 0.33
				14.7	13.8	Intra	SPOC > 0.33
				28.6	26.7	Intra	SPOC > 0.33
				12.8	15.1	Intra	SPOC > 0.33
				16.4	68.4	Intra	SPOC > 0.33
				47.7	74.1	Intra	SPOC > 0.33
				13.3	13	Intra	SPOC > 0.33
				13.9	13.2	Intra	SPOC > 0.33
				14.6	14.7	Intra	SPOC > 0.33
				5.4	5.2	Intra	SPOC > 0.33
				26.3	19.7	Intra	SPOC > 0.33
				14.8	14.9	Intra	SPOC > 0.33
				14.1	14.5	Intra	SPOC > 0.33
				15.2	15.2	Intra	SPOC > 0.33
				29.8	37.3	Intra	SPOC > 0.33
				16.4	16.1	Intra	SPOC > 0.33
				22.8	22.9	Intra	SPOC > 0.33
				21.7	46.9	Intra	SPOC > 0.33
				28.1	20.7	Intra	SPOC > 0.33
				12.2	10.7	Intra	SPOC > 0.33
				25.4	25.1	Intra	SPOC > 0.33
				14.7	11.9	Intra	SPOC > 0.33
				8	10.2	Inter	SPOC > 0.33
				15.7	15.8	Intra	SPOC > 0.33
				7	7.3	Intra	SPOC > 0.33
				20.7	21.1	Intra	SPOC > 0.33
				11.3	11.4	Intra	SPOC > 0.33
				19.7	19.6	Intra	SPOC > 0.33
				12.2	12.3	Intra	SPOC > 0.33
				8.6	8.9	Inter	SPOC > 0.33
				18.4	18.1	Intra	SPOC < 0.33
				8.8	8.8	Intra	SPOC < 0.33
				14	14	Intra	SPOC < 0.33
				31.5	29.5	Intra	SPOC < 0.33
				9.8	9.2	Intra	SPOC < 0.33
				24.6	23.6	Intra	SPOC < 0.33
				23.4	21.9	Intra	SPOC < 0.33
				16.3	15.5	Intra	SPOC < 0.33
				12.7	11.9	Intra	SPOC < 0.33
				27.8	27	Intra	SPOC < 0.33
				15.8	15	Intra	SPOC < 0.33
				14.5	13.9	Intra	SPOC < 0.33
				16.2	14.8	Intra	SPOC < 0.33
				9.5	9.7	Intra	SPOC < 0.33
				12.1	12.7	Intra	SPOC < 0.33
				44	41.4	Intra	SPOC < 0.33
				11.4	11	Intra	SPOC < 0.33
				24.6	23.2	Intra	SPOC < 0.33
				15.5	14.2	Intra	SPOC < 0.33
				13.1	12.4	Intra	SPOC < 0.33
				11.5	10.6	Intra	SPOC < 0.33
				16.6	15.3	Intra	SPOC < 0.33
				15.1	14.7	Intra	SPOC < 0.33
				23.8	23.1	Intra	SPOC < 0.33
				19.6	18.6	Intra	SPOC < 0.33
				12.1	10.3	Intra	SPOC < 0.33
				13.5	14	Intra	SPOC < 0.33
				24.3	23.3	Intra	SPOC < 0.33
				29.5	28.3	Intra	SPOC < 0.33
				10.6	10.6	Intra	SPOC < 0.33
				40.3	38.8	Intra	SPOC < 0.33
				20.2	20.3	Intra	SPOC < 0.33
				6.4	6.2	Intra	SPOC < 0.33
				12.5	12.1	Intra	SPOC < 0.33
				13	13.1	Intra	SPOC < 0.33
				17.4	15	Intra	SPOC < 0.33
				10.6	10.5	Intra	SPOC < 0.33
				6.2	6.1	Intra	SPOC < 0.33
				10.6	11	Intra	SPOC < 0.33
				17.5	17.1	Intra	SPOC < 0.33
				6.9	6.3	Intra	SPOC < 0.33
				10.1	9.6	Intra	SPOC < 0.33
				29.7	28.9	Intra	SPOC < 0.33
				29.8	28.8	Intra	SPOC < 0.33
				24.8	21.4	Intra	SPOC < 0.33
				37.8	36.4	Intra	SPOC < 0.33
				14.5	14.3	Intra	SPOC < 0.33
				11.1	12.3	Intra	SPOC < 0.33
				24	21	Intra	SPOC < 0.33
				43.2	39.8	Intra	SPOC < 0.33
				33.4	32.8	Intra	SPOC < 0.33
				14.9	10.6	Intra	SPOC < 0.33
				10.3	10.5	Intra	SPOC < 0.33
				14.7	15.2	Intra	SPOC < 0.33
				16.7	15.7	Intra	SPOC < 0.33
				9.7	9.9	Intra	SPOC < 0.33
				12.1	10.8	Intra	SPOC > 0.33
				10.6	10	Inter	SPOC > 0.33
				4.9	5	Inter	SPOC > 0.33
				13.4	10.7	Intra	SPOC < 0.33
				9.7	9.9	Intra	SPOC < 0.33
				20.1	19.6	Intra	SPOC < 0.33
				11.2	11.7	Intra	SPOC < 0.33
				9.2	8.8	Intra	SPOC < 0.33
				11.6	11.9	Intra	SPOC < 0.33
				12.2	12.4	Intra	SPOC < 0.33
				14.2	18.9	Inter	SPOC > 0.33
				18.6	18.3	Intra	SPOC < 0.33
				35.5	62.7	Inter	SPOC > 0.33
				25.6	22.2	Inter	SPOC > 0.33
				14.3	14.4	Intra	SPOC < 0.33
				6.4	6.3	Intra	SPOC < 0.33
				15.7	18.4	Intra	SPOC < 0.33
				16.4	21.3	Intra	SPOC < 0.33
				14.5	13.4	Intra	SPOC < 0.33
				5.9	5.9	Intra	SPOC < 0.33
				10.3	10.3	Intra	SPOC < 0.33
				11	10.8	Intra	SPOC < 0.33
				14.6	16.1	Intra	SPOC < 0.33
				13.8	15.3	Intra	SPOC < 0.33
				14.4	14.3	Intra	SPOC < 0.33
				12	11.6	Intra	SPOC < 0.33
				14.7	14.4	Intra	SPOC < 0.33
				5.1	5.1	Intra	SPOC < 0.33
				16	14.8	Intra	SPOC < 0.33
				11.1	12.1	Intra	SPOC < 0.33
				26.9	26.8	Intra	SPOC > 0.33
				22.7	22.9	Intra	SPOC > 0.33
				23	23.3	Intra	SPOC > 0.33
				31.8	31.8	Intra	SPOC > 0.33
				18.7	18.7	Intra	SPOC > 0.33
				9.3	9	Intra	SPOC > 0.33
				24.5	25	Inter	SPOC > 0.33
				10.5	10.6	Intra	SPOC > 0.33
				12.6	11.9	Intra	SPOC > 0.33
				10.3	12.8	Intra	SPOC > 0.33
				21	17.1	Intra	SPOC > 0.33
				20.4	24.9	Intra	SPOC > 0.33
				17.7	17.8	Inter	SPOC > 0.33
				17.1	17.2	Inter	SPOC > 0.33
				20.3	16.1	Inter	SPOC > 0.33
				19.7	11.2	Inter	SPOC > 0.33
				15.7	17.2	Inter	SPOC > 0.33
				52.5	24.4	Inter	SPOC > 0.33
				35.9	17.2	Inter	SPOC > 0.33
				30.3	16.8	Inter	SPOC > 0.33
				5.5	5.1	Intra	SPOC > 0.33
				12.7	13.3	Intra	SPOC > 0.33
				24	23.3	Intra	SPOC > 0.33
				41.1	38.2	Intra	SPOC > 0.33
				18.9	16.1	Intra	SPOC > 0.33
				12.4	12.4	Intra	SPOC > 0.33
				21	24.9	Inter	SPOC > 0.33
				24.1	29	Inter	SPOC > 0.33
				15.9	16	Inter	SPOC > 0.33
				16.2	16.6	Inter	SPOC > 0.33
				17.7	17.9	Inter	SPOC > 0.33
				16.6	16.3	Inter	SPOC > 0.33
				16.9	16.5	Intra	SPOC > 0.33
				28.9	30.6	Inter	SPOC > 0.33
				20.6	20.7	Intra	SPOC < 0.33
				31	28.3	Intra	SPOC < 0.33
				21.9	12.3	Intra	SPOC < 0.33
				8.3	8.4	Inter	SPOC > 0.33
				12.6	12.8	Intra	SPOC < 0.33
				15	16.8	Inter	SPOC > 0.33
				5.9	8.6	Intra	SPOC > 0.33
				41.4	48.3	Inter	SPOC > 0.33
				42	37.8	Inter	SPOC > 0.33
				18.8	20.9	Inter	SPOC > 0.33
				37	43.9	Inter	SPOC > 0.33
				36.2	40.6	Inter	SPOC > 0.33
				13.1	16.6	Inter	SPOC > 0.33
				14.2	20.8	Inter	SPOC > 0.33
				25.4	12.2	Inter	SPOC > 0.33
				13.4	15.3	Inter	SPOC > 0.33
				22.4	20.5	Inter	SPOC > 0.33
				18.1	21.3	Inter	SPOC > 0.33
				24.2	23.8	Inter	SPOC > 0.33
				12.4	13.1	Inter	SPOC > 0.33
				6	5.5	Intra	SPOC < 0.33
				33.8	31.3	Intra	SPOC < 0.33
				11	9.6	Intra	SPOC < 0.33
				30	28.1	Intra	SPOC < 0.33
				38.1	35.8	Intra	SPOC < 0.33
				32	30.4	Intra	SPOC < 0.33
				6.2	5.8	Intra	SPOC < 0.33
				14.5	13.9	Intra	SPOC < 0.33
				23.1	22	Intra	SPOC < 0.33
				51.8	51.3	Intra	SPOC < 0.33
				12.5	12	Intra	SPOC > 0.33
				13.9	13.9	Intra	SPOC < 0.33
				15.6	15.3	Intra	SPOC > 0.33
				12.1	12.3	Intra	SPOC > 0.33
				10.7	14	Inter	SPOC > 0.33
				15.3	14.5	Intra	SPOC < 0.33
				8.2	8.1	Intra	SPOC < 0.33
				17.6	16.8	Intra	SPOC < 0.33
				12.5	11.8	Intra	SPOC < 0.33
				18	17.3	Intra	SPOC < 0.33
				15.1	14.7	Intra	SPOC < 0.33
				11.7	11.8	Intra	SPOC < 0.33
				13.3	12.2	Intra	SPOC < 0.33
				6.9	6.9	Intra	SPOC > 0.33
				20.2	20.2	Intra	SPOC > 0.33
				11.7	12.7	Inter	SPOC > 0.33
				16.1	21.9	Inter	SPOC > 0.33
				12.2	12.2	Intra	SPOC < 0.33
				14.3	13.9	Intra	SPOC < 0.33
				10.9	10.4	Intra	SPOC < 0.33
				18.8	17.4	Intra	SPOC < 0.33
				15.5	15.4	Intra	SPOC < 0.33
				14.3	13.9	Intra	SPOC < 0.33
				17.9	17.8	Intra	SPOC < 0.33
				17	15.6	Intra	SPOC < 0.33
				12.2	12.1	Intra	SPOC < 0.33
				9	10.4	Intra	SPOC < 0.33
				28.1	28.3	Intra	SPOC < 0.33
				5.9	6.2	Intra	SPOC < 0.33
				5.1	5.1	Intra	SPOC < 0.33
				9.3	8.2	Intra	SPOC < 0.33
				20.4	28.1	Intra	SPOC < 0.33
				14.9	14.8	Intra	SPOC > 0.33
				10.6	10.6	Intra	SPOC > 0.33
				18.9	19.1	Intra	SPOC > 0.33
				21.4	20.8	Intra	SPOC > 0.33
				10.3	11.8	Intra	SPOC > 0.33
				11.9	23.5	Inter	SPOC > 0.33
				87.8	89.4	Intra	SPOC > 0.33
				68.7	69.3	Inter	SPOC > 0.33
				33.3	32.8	Intra	SPOC < 0.33
				10.2	10	Intra	SPOC < 0.33
				6.7	6	Intra	SPOC < 0.33
				16.7	16.2	Intra	SPOC < 0.33
				10.4	9.9	Intra	SPOC < 0.33
				4.5	9.8	Intra	SPOC < 0.33
				15.8	15.4	Intra	SPOC < 0.33
				7.8	8.8	Inter	SPOC > 0.33
				10	9.7	Intra	SPOC < 0.33
				14.3	13.9	Intra	SPOC < 0.33
				7.7	7.2	Intra	SPOC < 0.33
				19.6	18.1	Intra	SPOC < 0.33
				18.9	18.3	Intra	SPOC < 0.33
				19.1	20.1	Intra	SPOC < 0.33
				12.4	11.4	Intra	SPOC < 0.33
				13.6	12.2	Intra	SPOC < 0.33
				13.7	13.5	Intra	SPOC < 0.33
				24	21.7	Intra	SPOC < 0.33
				13.6	14.9	Inter	SPOC > 0.33
				10.1	10	Intra	SPOC < 0.33
				6.1	6	Intra	SPOC < 0.33
				19.7	20	Inter	SPOC > 0.33
				22.5	21.9	Inter	SPOC > 0.33
				20.4	18.8	Intra	SPOC < 0.33
				13.6	12	Intra	SPOC < 0.33
				15	13.3	Intra	SPOC < 0.33
				17.7	16.8	Intra	SPOC < 0.33
				5.4	5.3	Intra	SPOC < 0.33
				13.5	13.4	Intra	SPOC > 0.33
				10.3	10.7	Inter	SPOC > 0.33
				7	6.8	Intra	SPOC < 0.33
				12.3	8.1	Intra	SPOC < 0.33
				13.1	12	Intra	SPOC < 0.33
				11.5	12.3	Inter	SPOC < 0.33
				25.9	21.8	Inter	SPOC < 0.33
				12	12.7	Inter	SPOC > 0.33
				16.9	15.7	Inter	SPOC > 0.33
				13.4	12.1	Intra	SPOC > 0.33
				12.4	12.4	Inter	SPOC > 0.33
				15.6	15.3	Inter	SPOC > 0.33
				12.2	13	Intra	SPOC > 0.33
				15.4	15	Inter	SPOC > 0.33
				14.4	16.5	Inter	SPOC > 0.33
				11	10.9	Intra	SPOC < 0.33
				10.3	9.6	Intra	SPOC < 0.33
				19.2	19.1	Intra	SPOC < 0.33
				10.1	10.4	Intra	SPOC < 0.33
				14.2	10.9	Intra	SPOC > 0.33
				21.7	23	Inter	SPOC > 0.33
				43.4	45	Intra	SPOC > 0.33
				8.4	9.2	Inter	SPOC > 0.33
				13.7	11.2	Inter	SPOC > 0.33
				12.1	12.3	Intra	SPOC < 0.33
				18.5	18.5	Intra	SPOC < 0.33
				9.7	9.6	Intra	SPOC < 0.33
				11.1	11.1	Intra	SPOC > 0.33
				15	15	Intra	SPOC > 0.33
				11.9	11.9	Intra	SPOC > 0.33
				11.7	11.9	Intra	SPOC > 0.33
				17.1	16.6	Intra	SPOC > 0.33
				57.1	30.9	Inter	SPOC > 0.33
				17.6	17.8	Intra	SPOC > 0.33
				15	12.5	Intra	SPOC > 0.33
				21.8	19.3	Intra	SPOC > 0.33
				23.2	19.3	Intra	SPOC > 0.33
				28.3	14.6	Intra	SPOC > 0.33
				14.7	11	Intra	SPOC > 0.33
				20.9	18.5	Inter	SPOC > 0.33
				15.9	15.3	Inter	SPOC > 0.33
				16.3	14.6	Inter	SPOC > 0.33
				10.4	11.1	Intra	SPOC < 0.33
				21.7	17.4	Intra	SPOC < 0.33
				31.6	31.5	Inter	SPOC > 0.33
				15.2	16.7	Inter	SPOC > 0.33
				16.3	14.8	Inter	SPOC > 0.33
				9.7	10.9	Intra	SPOC > 0.33
				12.2	68	Inter	SPOC > 0.33
				13.2	13.3	Intra	SPOC > 0.33
				12.7	12.2	Intra	SPOC > 0.33
				20.7	19.2	Intra	SPOC > 0.33
				19.6	19.7	Intra	SPOC > 0.33
				13.6	13.3	Intra	SPOC > 0.33
				14.5	30.2	Inter	SPOC > 0.33
				15.7	13.4	Inter	SPOC > 0.33
				14.7	15.7	Intra	SPOC > 0.33
				40	40.6	Intra	SPOC > 0.33
				9.8	12.6	Inter	SPOC > 0.33
				17.3	16.2	Intra	SPOC > 0.33
				20.1	17.9	Intra	SPOC > 0.33
				28	28.4	Intra	SPOC > 0.33
				10.9	11	Inter	SPOC > 0.33
				12.8	12.8	Inter	SPOC > 0.33
				9.6	11.1	Inter	SPOC > 0.33
				13.3	15.8	Inter	SPOC > 0.33
				19.7	23.9	Inter	SPOC < 0.33
				12.9	13	Intra	SPOC > 0.33
				11.9	13.4	Intra	SPOC > 0.33
				6.8	7.6	Inter	SPOC > 0.33
				8.9	9.2	Intra	SPOC > 0.33
				10.4	11.2	Intra	SPOC > 0.33
				14.5	34.2	Inter	SPOC > 0.33
				14.8	15.4	Intra	SPOC > 0.33
				17.1	16.2	Inter	SPOC > 0.33
				5.4	5.4	Intra	SPOC < 0.33
				17	16.5	Intra	SPOC < 0.33
				8.9	8.8	Intra	SPOC < 0.33
				10.3	11.2	Intra	SPOC > 0.33
				10.1	12.7	Intra	SPOC > 0.33
				13.5	104.9	Inter	SPOC < 0.33
				17.4	18.4	Inter	SPOC > 0.33
				13.9	50.4	Inter	SPOC > 0.33
				14.6	15	Inter	SPOC > 0.33
				18.5	18.8	Inter	SPOC > 0.33
				13.6	12.9	Intra	SPOC > 0.33
				15.4	12.3	Inter	SPOC > 0.33
				23.7	23.1	Intra	SPOC > 0.33
				9.7	11.8	Inter	SPOC > 0.33
				23.4	22.7	Inter	SPOC > 0.33
				8.4	10.8	Inter	SPOC > 0.33
				18.5	20.6	Inter	SPOC > 0.33
				10.9	12	Intra	SPOC < 0.33
				12.2	13.6	Intra	SPOC < 0.33
				32.2	33.5	Inter	SPOC > 0.33
				10.8	10.7	Intra	SPOC > 0.33
				10.1	11.9	Inter	SPOC > 0.33
				10.7	10.6	Intra	SPOC > 0.33
				14.2	33.9	Inter	SPOC < 0.33
				11.5	11.3	Intra	SPOC < 0.33
				16.3	16	Intra	SPOC < 0.33
				18.8	18.7	Intra	SPOC > 0.33
				5.3	5	Intra	SPOC > 0.33
				11	11.4	Inter	SPOC > 0.33
				7.7	7.4	Intra	SPOC < 0.33
				12.9	13	Intra	SPOC > 0.33
				15.6	15.1	Inter	SPOC > 0.33
				7.4	6.5	Intra	SPOC > 0.33
				8.1	8.5	Intra	SPOC > 0.33
				50.5	48.3	Intra	SPOC < 0.33
				44	41.8	Intra	SPOC < 0.33
				14	13.4	Intra	SPOC < 0.33
				10.2	10.4	Intra	SPOC < 0.33
				56.3	55.1	Intra	SPOC < 0.33
				36.9	36.9	Intra	SPOC < 0.33
				11.6	10.5	Intra	SPOC < 0.33
				15.8	15.1	Intra	SPOC < 0.33
				21	21	Intra	SPOC < 0.33
				16.7	16.4	Intra	SPOC < 0.33
				17.7	18.2	Intra	SPOC < 0.33
				14	14.2	Intra	SPOC < 0.33
				28.1	29.6	Intra	SPOC < 0.33
				20.2	9.6	Intra	SPOC < 0.33
				9.3	9.1	Intra	SPOC < 0.33
				17.6	16.4	Intra	SPOC < 0.33
				11.4	13.3	Intra	SPOC < 0.33
				13.8	15.6	Intra	SPOC < 0.33
				13.7	13.6	Intra	SPOC < 0.33
				12.4	9.9	Intra	SPOC < 0.33
				10.5	8.8	Intra	SPOC < 0.33
				10.5	9.2	Intra	SPOC < 0.33
				29	27.8	Intra	SPOC < 0.33
				21.8	20.6	Intra	SPOC < 0.33
				9.6	8.5	Intra	SPOC < 0.33
				9	8.5	Intra	SPOC < 0.33
				12.8	12.6	Intra	SPOC < 0.33
				15.3	14.2	Intra	SPOC < 0.33
				10.3	10.4	Intra	SPOC < 0.33
				180.7	57.9	Inter	SPOC < 0.33
				8.6	8.2	Intra	SPOC < 0.33
				10.8	10.5	Intra	SPOC < 0.33
				8.6	8.1	Intra	SPOC < 0.33
				16.6	16.7	Intra	SPOC < 0.33
				15.7	15.7	Intra	SPOC < 0.33
				15	14.8	Intra	SPOC < 0.33
				12.1	12.4	Intra	SPOC > 0.33
				5.8	6.2	Intra	SPOC > 0.33
				20.6	20	Intra	SPOC > 0.33
				11	11.9	Inter	SPOC > 0.33
				30.7	30.8	Intra	SPOC < 0.33
				25.4	26.2	Intra	SPOC < 0.33
				19	19.3	Intra	SPOC < 0.33
				12.5	12.1	Intra	SPOC < 0.33
				12.3	12.5	Intra	SPOC < 0.33
				9.5	9	Intra	SPOC < 0.33
				23	16.5	Intra	SPOC < 0.33
				20.5	14.7	Intra	SPOC < 0.33
				217.8	105.7	Inter	SPOC < 0.33
				9.9	9	Intra	SPOC < 0.33
				14.1	13.4	Intra	SPOC < 0.33
				14	14.5	Inter	SPOC > 0.33
				11	10.6	Intra	SPOC < 0.33
				16.6	16.2	Intra	SPOC < 0.33
				8.7	7.8	Intra	SPOC > 0.33
				14.7	13.8	Intra	SPOC > 0.33
				21.5	20.5	Intra	SPOC > 0.33
				12.2	12.2	Intra	SPOC > 0.33
				18.4	15.6	Intra	SPOC > 0.33
				16.8	17.7	Inter	SPOC > 0.33
				16.3	16	Intra	SPOC < 0.33
				25.1	25.1	Intra	SPOC < 0.33
				10.1	9.4	Intra	SPOC < 0.33
				7	7	Intra	SPOC < 0.33
				26.7	25.8	Intra	SPOC < 0.33
				16.5	17.4	Inter	SPOC > 0.33
				10.7	10.5	Intra	SPOC > 0.33
				11.7	12.5	Intra	SPOC > 0.33
				22	23	Inter	SPOC > 0.33
				22.6	19.8	Inter	SPOC > 0.33
				15.5	15.8	Intra	SPOC > 0.33
				16	15.7	Inter	SPOC > 0.33
				16.9	16.3	Inter	SPOC > 0.33
				24.5	22.6	Inter	SPOC > 0.33
				29	27.9	Intra	SPOC > 0.33
				35.7	35.7	Intra	SPOC > 0.33
				17.6	16.9	Intra	SPOC > 0.33
				20.1	19.8	Intra	SPOC > 0.33
				19.7	19	Intra	SPOC > 0.33
				18.9	18.4	Intra	SPOC > 0.33
				16	17	Intra	SPOC > 0.33
				12.7	12	Intra	SPOC > 0.33
				49	48.3	Intra	SPOC > 0.33
				23.2	22.9	Intra	SPOC > 0.33
				51.2	49.9	Intra	SPOC > 0.33
				62.9	60.8	Intra	SPOC > 0.33
				32.7	33.5	Inter	SPOC > 0.33
				174.4	47.5	Inter	SPOC < 0.33
				14.8	14.2	Intra	SPOC > 0.33
				15.8	15.9	Inter	SPOC > 0.33
				18.7	18.7	Inter	SPOC > 0.33
				13.2	13.7	Inter	SPOC > 0.33
				14.4	14.1	Inter	SPOC > 0.33
				16.3	16.6	Inter	SPOC > 0.33
				83.9	86.1	Inter	SPOC > 0.33
				15.8	15.6	Inter	SPOC > 0.33
				44.2	46.7	Inter	SPOC > 0.33
				47.1	52.1	Inter	SPOC > 0.33
				52.3	54.3	Inter	SPOC > 0.33
				45	49.2	Inter	SPOC > 0.33
				46.9	52.8	Inter	SPOC > 0.33
				17.8	17.6	Inter	SPOC > 0.33
				13.5	15	Inter	SPOC > 0.33
				14.2	14.5	Inter	SPOC > 0.33
				10.6	10.1	Intra	SPOC > 0.33
				12.3	12.5	Inter	SPOC > 0.33
				17.2	17.7	Intra	SPOC > 0.33
				6.8	6.9	Intra	SPOC > 0.33
				4.6	5	Intra	SPOC > 0.33
				15.9	15.8	Intra	SPOC > 0.33
				24	24.3	Inter	SPOC > 0.33
				10.7	11	Inter	SPOC > 0.33
				20.6	21.8	Inter	SPOC > 0.33
				9.2	10.9	Inter	SPOC > 0.33
				5.9	6.3	Intra	SPOC > 0.33
				17.4	16.9	Intra	SPOC > 0.33
				15.8	15.5	Intra	SPOC > 0.33
				17.9	18.6	Inter	SPOC > 0.33
				18.5	19.9	Inter	SPOC > 0.33
				12.8	16.2	Inter	SPOC > 0.33
				18.3	18.7	Inter	SPOC > 0.33
				13.5	13.2	Intra	SPOC > 0.33
				12.6	12.6	Inter	SPOC > 0.33
				13.7	13.3	Inter	SPOC > 0.33
				10.1	9.7	Intra	SPOC > 0.33
				13.7	13.6	Intra	SPOC > 0.33
				12.7	13.1	Inter	SPOC > 0.33
				22.6	17.7	Inter	SPOC > 0.33
				15.3	15	Intra	SPOC > 0.33
				9.5	8.9	Intra	SPOC > 0.33
				15.7	13.2	Intra	SPOC > 0.33
				19.5	21.8	Inter	SPOC > 0.33
				15.2	16.1	Inter	SPOC > 0.33
				36.3	36.1	Inter	SPOC > 0.33
				181.9	76	Inter	SPOC < 0.33
				10.8	11	Intra	SPOC > 0.33
				14.7	14.1	Intra	SPOC > 0.33
				13.8	14.1	Intra	SPOC > 0.33
				26.5	26.4	Intra	SPOC > 0.33
				25.8	24.9	Intra	SPOC > 0.33
				18.1	19.3	Inter	SPOC > 0.33
				22	21.5	Intra	SPOC > 0.33
				26	28.5	Intra	SPOC > 0.33
				21.5	21.1	Intra	SPOC > 0.33
				10.9	12.3	Intra	SPOC > 0.33
				16.6	16.4	Intra	SPOC > 0.33
				4.6	4.9	Intra	SPOC > 0.33
				40.6	40.4	Intra	SPOC > 0.33
				25	24.6	Intra	SPOC > 0.33
				20.7	19.9	Intra	SPOC > 0.33
				26.2	26.1	Intra	SPOC > 0.33
				35.2	34.5	Intra	SPOC > 0.33
				17	13.2	Intra	SPOC > 0.33
				8	7.7	Inter	SPOC > 0.33
				7.8	7.8	Intra	SPOC < 0.33
				18.5	18.3	Inter	SPOC < 0.33
				6.1	6.3	Intra	SPOC > 0.33
				12.8	14.1	Inter	SPOC > 0.33
				9.4	8.5	Intra	SPOC > 0.33
				12.8	14.2	Inter	SPOC > 0.33
				12.7	11.7	Intra	SPOC > 0.33
				22	24.6	Inter	SPOC > 0.33
				10.2	9.2	Intra	SPOC > 0.33
				13.8	9.5	Intra	SPOC > 0.33
				6.2	5.9	Intra	SPOC > 0.33
				12.7	85.6	Inter	SPOC > 0.33
				8.4	12	Inter	SPOC > 0.33
				12.4	11.1	Inter	SPOC > 0.33
				11.6	8.5	Intra	SPOC > 0.33
				8.7	8	Intra	SPOC > 0.33
				9.5	9.6	Intra	SPOC > 0.33
				9.6	9.9	Intra	SPOC > 0.33
				10.3	10.5	Intra	SPOC > 0.33
				17.4	17.5	Intra	SPOC > 0.33
				13.6	13.7	Inter	SPOC > 0.33
				9.4	4.9	Intra	SPOC < 0.33
				69.1	44.2	Intra	SPOC > 0.33
				10.4	10.2	Intra	SPOC > 0.33
				12.1	18.5	Inter	SPOC > 0.33
				17.5	18.5	Inter	SPOC > 0.33
				32.2	12.3	Inter	SPOC > 0.33
				22.1	14.4	Intra	SPOC > 0.33
				16.6	27.1	Inter	SPOC > 0.33
				16.4	16.9	Inter	SPOC > 0.33
				12.4	11.9	Intra	SPOC < 0.33
				13.3	14.4	Inter	SPOC > 0.33
				9.3	10.2	Inter	SPOC > 0.33
				8	11.7	Intra	SPOC > 0.33
				8.5	8.4	Intra	SPOC > 0.33
				17.7	66.9	Inter	SPOC > 0.33
				11.9	11.5	Inter	SPOC > 0.33
				42.1	12.8	Inter	SPOC > 0.33
				15.9	33.5	Inter	SPOC < 0.33
				19.2	19.5	Inter	SPOC > 0.33
				14.6	15	Inter	SPOC > 0.33
				23.6	58.1	Inter	SPOC < 0.33
				151.5	39.7	Inter	SPOC > 0.33
				10.5	19.4	Inter	SPOC > 0.33
				9.4	12	Inter	SPOC > 0.33
				9.3	9.3	Intra	SPOC > 0.33
				5.9	6.1	Intra	SPOC > 0.33
				10.2	9.8	Intra	SPOC > 0.33
				5.9	6	Intra	SPOC < 0.33
				13.1	13.9	Intra	SPOC < 0.33
				9.7	10.3	Intra	SPOC < 0.33
				10.3	12.3	Intra	SPOC > 0.33
				9.7	9.8	Intra	SPOC > 0.33
				12.9	10.6	Intra	SPOC > 0.33
				16.1	16.3	Intra	SPOC > 0.33
				60.9	21.1	Inter	SPOC > 0.33
				16.2	46.4	Inter	SPOC > 0.33
				19.6	20.1	Intra	SPOC > 0.33
				14.1	15.5	Inter	SPOC > 0.33
				24.9	24.4	Intra	SPOC < 0.33
				13.5	14.4	Inter	SPOC > 0.33
				128.7	129.4	Intra	SPOC > 0.33
				8.5	8.3	Intra	SPOC > 0.33
				9.4	9.7	Inter	SPOC > 0.33
				108.6	65.4	Inter	SPOC < 0.33
				14.1	14	Intra	SPOC > 0.33
				13	12.8	Intra	SPOC > 0.33
				14.3	49.7	Inter	SPOC < 0.33
				16.8	16.2	Intra	SPOC < 0.33
				14.2	14.3	Intra	SPOC < 0.33
				13	12.6	Intra	SPOC < 0.33
				8.9	8.7	Intra	SPOC < 0.33
				11.7	13.4	Inter	SPOC > 0.33
				8.9	11.8	Inter	SPOC > 0.33
				10	16.5	Inter	SPOC > 0.33
				12.6	16.4	Inter	SPOC < 0.33
				17.4	16.5	Intra	SPOC > 0.33
				11.4	13	Inter	SPOC > 0.33
				16	14.2	Inter	SPOC > 0.33
				22.2	28	Inter	SPOC > 0.33
				21.5	33.3	Inter	SPOC > 0.33
				8.6	9	Intra	SPOC < 0.33
				16.6	16	Intra	SPOC < 0.33
				26.5	41.5	Inter	SPOC < 0.33
				30.3	37.5	Inter	SPOC < 0.33
				17.5	26.5	Inter	SPOC < 0.33
				22.9	57.4	Inter	SPOC > 0.33
				13.6	13.1	Intra	SPOC < 0.33
				18.5	18.6	Intra	SPOC < 0.33
				10.8	11.1	Intra	SPOC < 0.33
				15.2	15.3	Intra	SPOC < 0.33
				16.2	15.6	Intra	SPOC < 0.33
				8.8	8.7	Intra	SPOC < 0.33
				23	23.2	Intra	SPOC < 0.33
				9.2	9.3	Intra	SPOC < 0.33
				19.2	20.2	Inter	SPOC > 0.33
				19	65.3	Inter	SPOC > 0.33
				12.5	13.1	Inter	SPOC > 0.33
				9.6	13.7	Inter	SPOC > 0.33
				11.8	13.6	Inter	SPOC > 0.33
				17.1	14.6	Inter	SPOC > 0.33
				27	28.5	Inter	SPOC > 0.33
				29.4	62.7	Inter	SPOC < 0.33
				29.6	39.3	Inter	SPOC < 0.33
				13	42.2	Inter	SPOC < 0.33
				22.5	48.8	Inter	SPOC < 0.33
				24.1	21	Inter	SPOC > 0.33
				8.3	8.4	Inter	SPOC > 0.33
				17.3	17.4	Inter	SPOC > 0.33
				12.9	13.3	Inter	SPOC > 0.33
				8.4	8.6	Intra	SPOC > 0.33
				10.6	11	Inter	SPOC > 0.33
				14.8	17.3	Inter	SPOC > 0.33
				10.9	12	Inter	SPOC > 0.33
				9.2	10.1	Inter	SPOC > 0.33
				20.2	52.5	Inter	SPOC < 0.33
				7.4	8.6	Inter	SPOC > 0.33
				14.2	12.8	Inter	SPOC > 0.33
				16	15.6	Intra	SPOC < 0.33
				20	8.8	Inter	SPOC < 0.33
				16.8	13.2	Inter	SPOC < 0.33
				16.7	18.6	Inter	SPOC < 0.33
				18.3	24.1	Inter	SPOC > 0.33
				8.4	8.9	Inter	SPOC > 0.33

## Sheet: Extended Data Fig. 3m
Source Data for Gonzalez-Lozano et al, 2025: EndoMAP.v1, a Structural Protein Complex Landscape of Human Early Endosomes
Extended Data Fig. 3m				Distance intraprotein DSSO cross-links
				12.5
				12.7
				11.1
				12.5
				11.6
				10.4
				29.2
				13
				12.4
				15.6
				12.3
				15.7
				10
				13.4
				6.2
				19.8
				10.5
				12.4
				12.7
				29.9
				13.7
				15.9
				5
				5.3
				12
				19.9
				16.7
				16.1
				6.1
				13.3
				10.9
				20.6
				14.1
				21.2
				13
				15.7
				34.7
				36.7
				10.5
				24.5
				10.1
				19.3
				7.4
				17.9
				19.1
				21.4
				11.5
				17.8
				14.1
				24
				9.9
				6.3
				19.1
				9.5
				19.3
				10.5
				25.6
				15.8
				6.9
				5.2
				14.6
				10.3
				15.1
				12.2
				15.9
				6
				13.3
				16.3
				6.9
				12.5
				11.4
				10.5
				13.8
				15.2
				38.4
				11
				10.9
				13.2
				18.4
				11
				15
				56.7
				68.6
				17.6
				12.5
				14.7
				10.3
				17.4
				15.6
				9.2
				5
				13.4
				12.4
				14.7
				10.9
				25.4
				33.7
				6.7
				13
				10.8
				20
				13.8
				9.7
				11.7
				38.3
				6.8
				19
				7.6
				6.4
				16.2
				10.9
				14
				23.6
				17.8
				20.2
				11.6
				5.4
				12.6
				14.4
				21.9
				43.3
				12.9
				11.8
				35.4
				13.8
				16.3
				5.8
				6.1
				10.8
				22.3
				18.3
				15.3
				33.7
				24.8
				26.9
				12.7
				16.2
				15.3
				19.7
				10.6
				4.7
				44.5
				27.4
				13.9
				14.3
				10.6
				11.2
				17.5
				16.1
				22.5
				14.2
				9.8
				10.6
				16.1
				13.3
				16.1
				12.6
				33.5
				5.5
				26
				15
				32.2
				35.1
				6.7
				18.6
				8.8
				14.4
				8.8
				17.6
				17.4
				16
				14.4
				18.6
				33.9
				10
				18.1
				16.2
				17.6
				12.5
				31.4
				18.7
				9.8
				10.6
				5.4
				6.3
				15.8
				5.3
				7.6
				16.5
				17.4
				11.7
				13.5
				16.1
				6
				14.3
				13.6
				46.4
				9.9
				16.1
				60.7
				36.3
				14.9
				46.9
				32.1
				50.9
				10.4
				13.4
				36.7
				16.6
				15.9
				11.3
				10.1
				24.1
				24.4
				11.9
				15
				16.6
				11.1
				11.9
				9.1
				20.6
				14
				11.8
				11.1
				8.6
				10.3
				8.4
				14.6
				16.1
				5.4
				8.9
				11.3
				9.9
				14.5
				15.5
				6
				8.4
				10.2
				45.9
				53
				38.8
				21.2
				18
				16.6
				16.3
				24.2
				15
				8.8
				20.2
				16.6
				11.4
				19.1
				15.7
				21.3
				12.4
				14.6
				10.8
				7.4
				10.4
				27.3
				24.4
				11.9
				7.3
				15.8
				21.1
				12.3
				19.6
				9.5
				5.4
				9.3
				11.7
				5.9
				21.1
				17.2
				17.5
				6.3
				20.9
				11.5
				23.9
				10.8
				18.6
				24.7
				14.1
				10.3
				31.8
				12.1
				7.8
				22.7
				9.7
				12.3
				12.4
				17.8
				7.2
				12.8
				23
				16.2
				11.5
				13.9
				30.2
				16.8
				19.9
				14.9
				6.2
				6.2
				8.8
				17
				10.1
				21.4
				8
				11.2
				15.1
				18.8
				37.4
				16.5
				13.5
				12.2
				16.7
				15.9
				10.7
				12.3
				24.3
				31.2
				26.9
				10.4
				22
				16.4
				14.4
				34.8
				14.1
				9.6
				10.7
				20.4
				48.3
				45.6
				37.2
				55.2
				65.9
				33.7
				33.2
				32.8
				10.7
				14.5
				10.7
				38.9
				11
				13.4
				14
				25.8
				17.9
				21.8
				32.1
				6.2
				37.2
				13
				33.8
				21.3
				32.6
				9.4
				16
				14.7
				12.3
				19.8
				23.9
				8.9
				6.3
				11
				17.1
				11.8
				10.1
				10.6
				10.3
				10.5
				15
				8.9
				16.7
				12.4
				18.6
				10.5
				16.8
				13.2
				10.8
				32.8
				39.8
				21.4
				14.3
				12.3
				21
				36.4
				30.9
				9
				12.5
				31.4
				12.4
				27.6
				12.4
				14.6
				17
				10.2
				16.5
				14.9
				9
				23.9
				9.8
				11.8
				20.8
				12.2
				10.3
				10.8
				13.5
				8.6
				12.4
				14.3
				18.4
				11.2
				15.2
				10.8
				13.9
				13.6
				15.6
				29.4
				10.3
				19.3
				16.7
				9.3
				11.6
				11.8
				14.8
				13.8
				13.8
				11.3
				7.3
				17.9
				17
				19.5
				11.2
				10.4
				11.7
				9.8
				9.6
				6
				11.8
				16
				5.9
				10.7
				15.3
				6
				20.2
				24.4
				22.4
				11.1
				26.3
				16.9
				10.1
				17.6
				19.4
				13.1
				12.1
				14.8
				9.9
				12
				11.5
				17.1
				10.9
				5.7
				11.9
				10.8
				5.7
				12.9
				20
				35.7
				21.3
				27.6
				6.1
				13
				16.6
				11
				12.6
				9.4
				8.9
				23.6
				14.3
				9.1
				4.7
				20.8
				6.2
				14.5
				16.6
				8.9
				10.1
				14.7
				15.6
				8.7
				45.9
				6.3
				10.2
				5.6
				12.4
				12.8
				14.2
				10
				18
				16.3
				10.5
				12.4
				14
				11.1
				6.8
				8.9
				12.3
				21.5
				12.9
				37.5
				12.5
				5.3
				11
				9.8
				12.7
				13
				8.1
				11.8
				13.1
				12.2
				13.8
				11.9
				10.4
				10.4
				10.5
				12.1
				10.5
				9.5
				36.5
				16.4
				10.5
				36.4
				19.1
				10.5
				10.3
				12.2
				9.5
				12.2
				15.4
				93.7
				18
				11.7
				11.9
				17
				10.4
				10.3
				15.9
				16.5
				16.6
				14.2
				19.3
				14.6
				9.6
				11.7
				12.6
				16.1
				9.8
				15.7
				30.5
				25.7
				49.6
				15.2
				30.6
				22.7
				34.4
				26
				23.4
				14.7
				28.3
				36.3
				38.6
				48.2
				37
				19.3
				29.4
				19.9
				53.8
				9.7
				13.7
				18.1
				42.6
				21.1
				30.2
				9.6
				29.4
				46.9
				16.2
				43.6
				10.6
				52.1
				12.1
				4.8
				9
				37.9
				18.7
				22.8
				60.6
				5.6
				23.9
				59.9
				22
				20.8
				20.7
				14.7
				42.8
				13.6
				52.5
				20.3
				20.9
				26
				17.7
				18.3
				27.9
				10.2
				11.1
				11.5
				10.5
				16.7
				5.6
				8.3
				14.1
				37.9
				12.2
				16.5
				15.7
				30.1
				18.3
				18.2
				21.3
				18.7
				14.5
				10.7
				13.6
				10.9
				14.4
				10.7
				12.6
				13.3
				23.3
				12.4
				11
				11.4
				38.2
				16.1
				9.7
				16.5
				34.4
				5.1
				12.3
				20.7
				28.3
				8.6
				24.9
				45.1
				11.9
				17.1
				10.6
				12.8
				22.4
				16.9
				5.3
				11.6
				6.3
				48.4
				10.9
				11.4
				20.8
				39.5
				9.6
				45.8
				11.6
				21.4
				20.5
				29.4
				16.7
				8.5
				8.4
				18
				17.2
				9.2
				26.5
				30
				14.2
				13.7
				9.3
				13.6
				36.2
				22.1
				13.2
				11.5
				41.3
				27.9
				15
				19.9
				26.2
				25.5
				11.8
				37.7
				12.8
				39.6
				24.8
				16.6
				9.1
				17.6
				5.9
				31.6
				18.2
				9.5
				7.1
				11.4
				24.7
				9.8
				21.5
				23
				15.8
				21
				23.3
				10.2
				20.9
				15
				23.5
				11.3
				13.3
				5.5
				18.4
				12.8
				9.6
				17.3
				13
				10.1
				14.7
				6.4
				17.2
				10
				10.4
				12
				9
				26.4
				11.6
				15.1
				10.3
				17
				17
				40.6
				15
				15
				12.5
				18.9
				11.9
				18.5
				10
				19.6
				12.5
				14.6
				6
				6.8
				16.1
				12
				7.1
				13
				12.7
				10.7
				11.6
				14.7
				11.1
				13.7
				17.3
				8.7
				4.7
				5.7
				10.7
				15.3
				12.3
				16.4
				22.1
				15.9
				8.7
				18.3
				12.8
				31.8
				9.5
				10.1
				8.5
				13.5
				13.4
				10.3
				17.4
				13.7
				24.9
				8.5
				16.7
				13.3
				12.8
				16.5
				9.2
				13.5
				12.3
				12.2
				18.8
				16.2
				12.4
				13.9
				11.5
				12.1
				10.5
				38.4
				11.7
				14.6
				25
				27.5
				13.7
				12.4
				10.3
				14.8
				11.7
				11.7
				12.4
				15.8
				13
				15.8
				15.8
				9.4
				10
				20.9
				11.2
				20.2
				6.9
				10.2
				31.2
				26.2
				9.3
				9
				9.7
				6.6
				6.7
				10.4
				12.1
				17.3
				14.9
				21.3
				17
				5.7
				11.3
				9.9
				48.5
				14.5
				7.9
				17.6
				9.7
				11.6
				12.5
				6.3
				12.5
				6.1
				41.9
				9
				18.7
				16.9
				15.4
				17.1
				8.4
				10.3
				16.2
				10.7
				12.1
				26.9
				8.7
				17.5
				10.5
				9.8
				18.5
				5.8
				9.3
				4.3
				15.9
				12.5
				14.6
				14.5
				24.3
				27.2
				15.1
				21
				46.3
				4.8
				59
				49.7
				9.8
				12.9
				4.9
				64.5
				14.5
				49.8
				19.5
				19.5
				20.2
				10.8
				15.3
				24
				11.7
				51.6
				20.5
				34.9
				27.2
				19.7
				18.3
				33.3
				12
				10.6
				36.7
				35.8
				35.1
				15.9
				32.6
				26.8
				31.9
				10.3
				23.9
				18.7
				28.5
				8.7
				43
				24.6
				6.3
				18.1
				20.8
				6
				29.8
				16.8
				20.7
				20.5
				18.7
				10.6
				14
				16.5
				9.2
				27.3
				16
				16.9
				16.6
				16.5
				14.1
				15.4
				23.6
				10.8
				13.1
				19.4
				15.8
				13.6
				9.4
				21.3
				32.8
				10.5
				33.1
				23.9
				46.7
				17.3
				19.7
				21.4
				13.4
				33.7
				24
				14.1
				17.4
				23.2
				15.2
				10.2
				36.5
				20.7
				63.1
				32.1
				33.5
				5.4
				77.1
				37.6
				54.5
				53.9
				13.1
				33.6
				33.2
				41.8
				15.8
				25.2
				83.2
				10.5
				9.3
				29.1
				39
				23.8
				19.1
				27.1
				28.5
				8.5
				95.4
				25.3
				25
				35.7
				23.9
				18.7
				52
				36.5
				28.8
				5.8
				19
				6.1
				23.4
				13.2
				26.3
				33.1
				35.6
				28.8
				44.2
				14.2
				42.6
				10.7
				75.4
				27.3
				19.2
				68.7
				21.5
				24
				40.2
				35.9
				10.6
				32.2
				15.2
				9.8
				14.1
				59.7
				16.8
				11.3
				22.2
				20
				24.8
				38.8
				15.5
				8.4
				9.4
				17.9
				31.3
				14
				81.4
				16.5
				7.5
				13
				20.8
				12.9
				9.8
				6.4
				31.6
				12.1
				18.7
				15.8
				29.6
				15.6
				65
				10.8
				16.6
				65.9
				67.2
				28.3
				16.6
				81.2
				37.4
				16.9
				11.7
				26.8
				19.6
				39
				18.5
				63.5
				15.6
				13.6
				27.9
				19.5
				13.5
				29.4
				43.4
				17.9
				29.8
				36.6
				36.2
				31.6
				25.8
				21.5
				26.1
				27.8
				13.5
				55.4
				15.3
				15.2
				21.6
				23.6
				36.5
				21.5
				13
				14.6
				20.9
				38.9
				34.7
				8.9
				30.9
				26.3
				10.3
				18.2
				26.8
				22.9
				21.1
				23.5
				26.4
				23.8
				23.9
				19.6
				55
				15.5
				74.2
				19.6
				9.7
				4.8
				15.8
				20.4
				11.8
				58.7
				11.3
				14.1
				10.4
				12.5
				9.6
				28.8
				7.9
				30.6
				15.4
				9.4
				9.5
				13.8
				10.5
				16.8
				20.8
				28.1
				16.4
				13.7
				8.7
				18.2
				17
				6.9
				18.3
				9.6
				14.8
				10.6
				19.1
				12.3
				15.1
				12.7
				5.2
				10.1
				10.5
				14.1
				12.5
				11.8
				13.8
				9.3
				6.1
				5.1
				16.5
				17.4
				15.5
				28.7
				13.1
				5.4
				12.2
				23.2
				11
				8.5
				12.5
				21.3
				8.5
				10.6
				9.7
				89.4
				10
				8.6
				8.3
				10.2
				11
				24.4
				16.3
				12.2
				12.7
				10.4
				21.6
				18
				10.1
				12.7
				9.9
				35.8
				18.4
				13.1
				17.9
				15.9
				10.4
				10.4
				16
				10.1
				14.2
				18.5
				11.2
				11.1
				11.7
				15.1
				9.2
				17.3
				15.9
				15.7
				13.8
				10.7
				13.3
				12.2
				19.6
				16.9
				6.2
				9.6
				12.8
				12
				11.1
				11.5
				10.8
				7.2
				8.7
				21.1
				14.8
				9.5
				8.5
				25.2
				9.8
				11.2
				19.4
				10.3
				10.8
				3.7
				12.8
				5.3
				9.8
				14.4
				17.3
				6.4
				25.4
				13.7
				5.6
				10.2
				15.2
				10
				10.4
				9.2
				16.1
				14.2
				16.7
				14.8
				6.3
				14.6
				11
				11.4
				10.2
				7.2
				9.7
				16.3
				7.9
				12.3
				6.1
				12.2
				10.4
				13.9
				12.2
				12.3
				16.2
				11.4
				10.7
				10.2
				19.8
				12.2
				10
				6.3
				20.8
				9.9
				10.4
				14.6
				6.2
				6.6
				6.2
				5.4
				9.7
				15.4
				30.1
				14
				18.7
				5
				34.5
				12.9
				78.9
				33.1
				91.5
				16.5
				14.8
				15.4
				10.8
				26.8
				4.7
				38.8
				76.8
				35.6
				15.6
				42.3
				70.8
				41
				8.9
				12.3
				5.8
				11.7
				14.4
				48.5
				80.5
				51.8
				69.9
				30.1
				40.9
				33
				35
				47.9
				25.9
				72.2
				9
				49.4
				56.8
				25.8
				47.6
				47.2
				46.4
				28.3
				27.7
				65.7
				61.4
				13
				70.5
				9.8
				54.7
				12.1
				9.4
				9.8
				12.4
				72.9
				45.2
				25.4
				53.6
				36.2
				78.2
				33.2
				6.3
				10.8
				14.3
				9
				20.5
				23.4
				6.8
				12.9
				13.4
				10.8
				32.7
				38.3
				45.2
				11.5
				53.7
				46.7
				31.2
				7.9
				10.9
				13.3
				13.3
				16.8
				18.8
				12
				9.6
				9.2
				18
				6.3
				18.1
				5.4
				19.6
				5.5
				11.8
				9.5
				17.7
				12.4
				4.1
				19.6
				11.9
				26.4
				9.4
				12.6
				14.5
				19.8
				9.3
				17.5
				12.4
				9
				11
				15.1
				22.4
				19.9
				21.3
				11.9
				11.2
				16.9
				24.5
				22.3
				17.4
				15.6
				13.5
				9.8
				18.1
				9
				12
				14.1
				9.7
				14.7
				12.4
				13.7
				13.1
				12.4
				10.3
				10.8
				16.9
				16
				17.5
				13
				6.8
				12.1
				8.1
				12
				15.8
				11
				12.4
				9.9
				9.6
				6.8
				23.3
				16.3
				5.3
				10.9
				42.5
				48.7
				14.4
				11
				11.7
				11.1
				7.2
				15
				47.1
				8.5
				21.6
				11
				48
				11.9
				23.5
				34.6
				34.1
				18.9
				8.9
				11
				34.4
				34.9
				35.1
				31
				16.4
				10.3
				45
				11.8
				10.5
				13.9
				15.8
				9.8
				10.5
				17.9
				3.7
				10.8
				9.5
				9.7
				11
				7.9
				19.1
				13.5
				18.7
				29.6
				17.5
				8.4
				6
				15.9
				5.3
				13.8
				15.2
				14.6
				16.5
				13.7
				10
				9.5
				15.2
				16.1
				7.9
				21.4
				9.5
				22.7
				21.6
				4.9
				11.4
				8.8
				20.1
				9.8
				6
				12.4
				12.4
				11.8
				21.7
				15.9
				14.9
				5.9
				14.7
				11
				8.5
				11
				9.6
				10.2
				18.5
				16.3
				16
				13.2
				17.9
				13.8
				8.1
				10.9
				5.4
				5.1
				14.4
				15.3
				16.1
				11.6
				14.3
				14.8
				12.1
				9.1
				9.7
				17.2
				9.9
				12.9
				12
				17.4
				13.1
				10.8
				12.4
				30
				43.2
				13.9
				5.3
				14.3
				12.8
				11.1
				18.5
				17.6
				17.1
				18.2
				12.8
				9.3
				21.5
				11.2
				14.4
				18.2
				15.5
				24.5
				18.6
				9.7
				14.9
				10.2
				17.5
				11.1
				7.9
				37.8
				11.8
				18.9
				14.4
				11
				17.8
				12.5
				14.6
				18
				12.5
				26.6
				36.9
				32.3
				18.9
				14.8
				10.6
				12.3
				14.5
				12.1
				19.3
				19.3
				10.4
				8.3
				14.3
				7.9
				13
				10.3
				4.4
				4.3
				18.9
				17.9
				29.6
				12.9
				11.4
				15.1
				12.2
				7.4
				12.5
				12
				11.2
				11.2
				15
				8.3
				9.4
				11
				8.2
				14.2
				15.1
				11.3
				9.2
				10.8
				11.1
				15.3
				10.9
				13.6
				16.4
				12.7
				14.3
				6.3
				17.9
				6.3
				48.5
				7.1
				5.2
				16
				14.8
				24.5
				6.8
				10.5
				21.5
				18.6
				15.1
				12.8
				15.9
				11
				23.8
				19.1
				10.5
				10.6
				22
				12.8
				17.6
				14.6
				12.9
				11.9
				10.5
				39.1
				12.6
				21.7
				16.6
				22.9
				10.5
				25.1
				10.9
				37.3
				5.2
				68.4
				15.1
				14.7
				19.7
				46.9
				14.9
				13
				14.5
				16.1
				26.7
				13.8
				13.2
				20.7
				15.2
				10.7
				8.6
				9.7
				10.6
				74.1
				10.4
				28.3
				6.2
				28.4
				17.9
				16.2
				10.9
				15.7
				40.6
				9.2
				11.2
				6.3
				5.4
				8.8
				16.5
				11.2
				15.4
				12.7
				12.9
				13.3
				13.3
				19.7
				19.2
				12.2
				13
				13.4
				13.9
				12
				13.6
				23.1
				17.4
				15.4
				10.7
				15
				13.4
				14.7
				12
				13.3
				11.3
				39.3
				24.9
				6.1
				11.3
				17.5
				14.9
				10.9
				18.7
				18.7
				12
				22
				9.4
				31.6
				9.1
				29.5
				17.3
				25.5
				34.3
				8.2
				31.4
				20.1
				32.8
				6
				16.2
				14.2
				10
				9.9
				11.9
				18.2
				26.7
				22.6
				11.1
				16.3
				26.8
				23.3
				22.9
				31.8
				31.7
				17.7
				32
				26.8
				22.9
				23.5
				22.9
				14.3
				13.1
				15.1
				13.9
				16.4
				31.7
				27.4
				14.3
				11.5
				9.7
				12.1
				12.6
				17.2
				6.4
				14.9
				8.5
				10.3
				10
				6.1
				10.6
				14.1
				11.6
				10.1
				9.6
				13
				19.7
				14.7
				13.8
				15
				16.9
				18.7
				6.1
				14.1
				22.3
				15.9
				18.7
				38.3
				19.3
				15.5
				35.3
				12.8
				12.4
				13.9
				22
				5.8
				51.3
				37.2
				14
				5.9
				22
				20.6
				15.8
				22.9
				27
				32.9
				17.1
				14.9
				14.7
				16.8
				11.5
				5.1
				13.7
				19.3
				11.7
				10.5
				10.8
				12
				5
				10.1
				8.4
				9.3
				13.3
				10.4
				10.3
				7.4
				7.2
				13
				9.1
				9.6
				10.7
				8.5
				6.5
				18
				9.9
				17.5
				17.8
				9.2
				23.6
				19.5
				24.7
				29.1
				16.3
				7.4
				19.5
				9.6
				16.6
				18.3
				12
				14.3
				9.9
				20.6
				9.2
				13.6
				27.8
				8.8
				9.1
				15.6
				13.3
				16.4
				25.4
				12.8
				4
				27.5
				9.1
				12
				10.8
				19
				22.9
				60.8
				35.7
				19.8
				18.4
				48.3
				49.9
				16.9
				27.9
				12
				17
				15.7
				10.5
				8.2
				14.8
				16.7
				8.1
				12.4
				20
				6.2
				26.2
				9
				12.1
				19.3
				12.5
				30.8
				10.6
				16.2
				13.4
				9
				28
				14.6
				28.4
				10.2
				19.8
				29.6
				5.1
				29.3
				6.6
				9.4
				19.1
				9.3
				8.6
				18.4
				21.6
				8.6
				8
				17.2
				7.8
				19.4
				18.4
				14.2
				8.5
				8.5
				12.6
				10.4
				21.5
				7
				25.1
				16
				9.4
				25.8
				11.7
				17.8
				19.8
				26.5
				12
				14.5
				21.7
				18.5
				14.8
				20.2
				23.3
				10.4
				21.3
				27.9
				11.9
				39.8
				10.7
				21.5
				24.1
				14.2
				11.3
				23.4
				22
				22.6
				10.7
				29.4
				35.8
				24.8
				15.3
				10.5
				12.5
				5.3
				13.8
				15.6
				12.2
				7.8
				20.5
				8.1
[truncated: 840 more rows]

## Sheet: Extended Data Fig. 3n
Source Data for Gonzalez-Lozano et al, 2025: EndoMAP.v1, a Structural Protein Complex Landscape of Human Early Endosomes
Extended Data Fig. 3n				Distance interprotein DSSO cross-links
				5
				5
				5.1
				6.4
				7.6
				7.7
				8
				8.2
				8.4
				8.4
				8.4
				8.4
				8.6
				8.8
				8.9
				8.9
				9.2
				9.4
				9.6
				9.6
				9.7
				9.7
				9.8
				9.8
				9.8
				9.9
				9.9
				10
				10
				10.1
				10.1
				10.2
				10.2
				10.2
				10.3
				10.3
				10.6
				10.6
				10.6
				10.7
				10.7
				10.7
				10.7
				10.8
				10.8
				10.8
				10.9
				10.9
				10.9
				11
				11
				11
				11
				11.1
				11.1
				11.2
				11.2
				11.2
				11.2
				11.2
				11.2
				11.2
				11.3
				11.3
				11.4
				11.4
				11.5
				11.5
				11.7
				11.7
				11.8
				11.8
				11.9
				11.9
				11.9
				11.9
				11.9
				12
				12
				12
				12.1
				12.2
				12.2
				12.3
				12.3
				12.3
				12.3
				12.3
				12.4
				12.4
				12.4
				12.4
				12.5
				12.5
				12.5
				12.6
				12.6
				12.6
				12.6
				12.7
				12.7
				12.7
				12.8
				12.8
				12.8
				12.9
				12.9
				13
				13
				13
				13
				13.1
				13.1
				13.1
				13.1
				13.1
				13.2
				13.2
				13.3
				13.3
				13.3
				13.4
				13.4
				13.4
				13.5
				13.6
				13.7
				13.7
				13.7
				13.7
				13.8
				13.9
				14
				14
				14
				14
				14.1
				14.1
				14.1
				14.2
				14.2
				14.2
				14.3
				14.3
				14.4
				14.4
				14.4
				14.4
				14.4
				14.5
				14.5
				14.6
				14.6
				14.6
				14.6
				14.6
				14.7
				14.7
				14.8
				14.9
				14.9
				14.9
				15
				15
				15
				15
				15
				15
				15
				15.1
				15.1
				15.2
				15.2
				15.2
				15.3
				15.3
				15.3
				15.3
				15.3
				15.3
				15.3
				15.4
				15.4
				15.5
				15.5
				15.5
				15.6
				15.6
				15.7
				15.7
				15.7
				15.7
				15.8
				15.8
				15.8
				15.9
				15.9
				15.9
				16
				16.1
				16.1
				16.1
				16.2
				16.2
				16.2
				16.2
				16.3
				16.3
				16.3
				16.5
				16.5
				16.6
				16.6
				16.6
				16.6
				16.7
				16.7
				16.8
				16.8
				16.8
				16.9
				16.9
				16.9
				17
				17
				17
				17
				17.1
				17.1
				17.2
				17.2
				17.2
				17.2
				17.3
				17.4
				17.4
				17.5
				17.5
				17.6
				17.6
				17.6
				17.6
				17.7
				17.7
				17.7
				17.7
				17.7
				17.8
				17.8
				17.8
				17.9
				17.9
				17.9
				18
				18
				18.1
				18.1
				18.2
				18.2
				18.3
				18.3
				18.3
				18.4
				18.5
				18.5
				18.5
				18.5
				18.6
				18.7
				18.7
				18.8
				18.8
				18.9
				18.9
				19
				19.1
				19.1
				19.3
				19.4
				19.5
				19.7
				19.7
				19.7
				19.8
				19.8
				19.9
				20
				20
				20.1
				20.1
				20.2
				20.2
				20.3
				20.4
				20.4
				20.4
				20.5
				20.6
				20.7
				20.7
				20.8
				20.8
				20.9
				20.9
				20.9
				21
				21
				21.1
				21.1
				21.2
				21.3
				21.3
				21.3
				21.4
				21.5
				21.6
				21.7
				21.8
				21.8
				21.8
				21.9
				21.9
				22.2
				22.2
				22.4
				22.6
				22.6
				22.7
				22.7
				23
				23
				23
				23.2
				23.4
				23.4
				23.5
				23.5
				23.5
				23.6
				23.6
				23.8
				24.1
				24.3
				24.3
				24.4
				24.4
				24.4
				24.6
				24.7
				24.8
				24.9
				25
				25.5
				25.5
				25.5
				25.6
				25.6
				25.8
				26.2
				26.3
				26.4
				26.6
				26.8
				27
				27
				27.1
				27.1
				27.3
				27.6
				27.8
				27.9
				28
				28.3
				28.4
				28.4
				28.5
				28.9
				29
				29.3
				29.4
				29.6
				29.6
				29.7
				29.7
				29.8
				29.9
				30.1
				30.2
				30.2
				30.4
				30.6
				30.7
				30.7
				30.9
				30.9
				31
				31.1
				31.4
				31.4
				31.4
				31.4
				31.5
				31.5
				31.5
				31.6
				32.1
				32.1
				32.2
				32.2
				32.3
				32.7
				32.7
				33.3
				33.3
				33.4
				33.4
				33.5
				33.5
				33.5
				33.6
				33.7
				33.8
				33.9
				34.2
				34.5
				34.7
				34.8
				34.9
				35.3
				35.4
				35.8
				35.8
				35.8
				36.1
				36.1
				36.1
				36.1
				36.2
				36.7
				36.7
				36.7
				37
				37.2
				37.2
				37.4
				37.7
				37.8
				38.3
				38.5
				38.8
				39.1
				39.1
				39.3
				39.4
				39.6
				39.7
				40.1
				40.4
				40.6
				40.6
				41.1
				41.2
				41.3
				41.6
				42
				42.1
				42.2
				42.7
				42.9
				43.1
				43.8
				43.8
				43.9
				44.1
				44.1
				44.6
				44.7
				44.7
				44.7
				44.7
				45.3
				45.5
				45.5
				45.7
				46
				46.4
				46.5
				46.7
				46.9
				47
				47.1
				47.1
				47.3
				47.6
				47.8
				48
				48.3
				48.4
				49.1
				49.2
				49.2
				49.4
				49.4
				49.4
				49.8
				49.8
				50.4
				50.5
				50.6
				50.7
				50.8
				50.8
				50.9
				50.9
				51
				51.1
				51.1
				51.4
				51.5
				51.5
				51.6
				51.9
				51.9
				52.1
				52.3
				52.7
				52.8
				53
				53
				53.3
				53.3
				54.3
				54.3
				54.7
				54.8
				55.2
				55.3
				55.7
				56
				56.5
				56.9
				57.4
				57.5
				57.8
				57.8
				58.1
				58.4
				59
				59.5
				59.9
				59.9
				59.9
				60.1
				60.5
				61
				61.2
				61.6
				61.6
				61.8
				61.9
				62.4
				62.5
				62.7
				65.3
				65.5
				65.6
				65.7
				66.9
				67.3
				67.3
				67.3
				68
				68.9
				69.3
				70.9
				71.6
				72.4
				73.2
				73.5
				73.8
				75.1
				75.7
				76.8
				77.7
				78
				79.4
				79.9
				81.2
				81.5
				83.1
				83.1
				83.4
				83.7
				83.8
				85.6
				86
				86.1
				88.2
				88.8
				90.5
				93.1
				97.5
				99.4
				101
				101.7
				108
				142.4
				159.1
				7.2
				8.8
				10.4
				11.6
				12.2
				12.3
				12.6
				13.2
				13.2
				13.9
				15.2
				15.4
				15.6
				16
				16.1
				16.4
				16.4
				16.6
				16.7
				17.6
				17.7
				18.3
				18.5
				18.6
				18.6
				19.3
				20.1
				20.3
				20.6
				20.6
				21.1
				21.2
				21.2
				21.3
				21.4
				21.7
				21.8
				22.9
				23.4
				23.5
				23.6
				23.6
				23.8
				23.9
				23.9
				23.9
				24.2
				24.6
				24.8
				24.9
				25
				25.1
				25.7
				25.9
				26.1
				26.1
				26.4
				26.4
				26.5
				26.6
				26.7
				26.8
				26.8
				26.8
				27
				27
				27.1
				27.3
				27.5
				27.6
				27.6
				27.6
				27.7
				27.9
				28
				28.1
				28.1
				28.4
				28.5
				28.5
				28.5
				28.5
				28.6
				28.8
				29
				29.1
				29.1
				29.3
				29.4
				29.4
				29.6
				29.8
				30.1
				30.3
				30.4
				30.5
				30.6
				30.8
				30.9
				31.2
				31.2
				31.2
				31.2
				31.2
				31.3
				31.5
				31.7
				31.7
				31.7
				31.7
				31.8
				31.9
				32
				32
				32.1
				32.1
				32.3
				32.6
				32.8
				32.8
				32.8
				32.9
				33
				33.1
				33.1
				33.2
				33.3
				33.5
				33.5
				33.6
				33.6
				33.6
				33.8
				33.9
				34.1
				34.2
				34.3
				34.5
				34.7
				34.7
				34.7
				34.7
				34.8
				34.8
				34.9
				34.9
				35
				35.1
				35.1
				35.2
				35.2
				35.3
				35.3
				35.3
				35.5
				35.5
				35.5
				35.6
				35.6
				35.7
				35.8
				35.8
				36
				36.1
				36.3
				36.4
				36.5
				36.5
				36.6
				36.6
				36.6
				36.6
				36.7
				36.7
				36.9
				37
				37.1
				37.1
				37.1
				37.2
				37.5
				37.5
				37.6
				37.6
				37.6
				37.6
				37.6
				37.9
				38
				38
				38.2
				38.4
				38.5
				38.5
				38.5
				38.5
				38.5
				38.6
				38.6
				38.6
				38.7
				38.8
				38.8
				38.9
				38.9
				38.9
				38.9
				39.1
				39.1
				39.1
				39.2
				39.2
				39.2
				39.2
				39.3
				39.3
				39.3
				39.3
				39.4
				39.5
				39.5
				39.8
				39.8
				40
				40.1
				40.1
				40.1
				40.1
				40.1
				40.1
				40.2
				40.3
				40.3
				40.4
				40.5
				40.6
				40.6
				40.6
				40.7
				40.7
				40.8
				40.8
				40.9
				41
				41
				41.1
				41.1
				41.1
				41.3
				41.5
				41.5
				41.6
				41.6
				41.6
				41.6
				41.7
				41.7
				41.8
				41.9
				42.1
				42.1
				42.2
				42.4
				42.5
				42.7
				42.8
				42.8
				42.9
				42.9
				43
				43.4
				43.4
				43.5
				43.6
				43.8
				43.8
				43.9
				43.9
				43.9
				44
				44.1
				44.5
				44.6
				44.7
				44.8
				44.8
				44.9
				44.9
				44.9
				45
				45.1
				45.1
				45.1
				45.1
				45.1
				45.2
				45.2
				45.2
				45.3
				45.3
				45.3
				45.3
				45.4
				45.4
				45.5
				45.6
				45.6
				45.7
				45.7
				45.8
				45.8
				45.8
				45.8
				46
				46.1
				46.3
				46.4
				46.4
				46.8
				46.9
				46.9
				46.9
				46.9
				47
				47
				47.1
				47.1
				47.2
				47.2
				47.3
				47.3
				47.3
				47.3
				47.3
				47.3
				47.5
				47.5
				47.6
				47.7
				47.7
				47.7
				47.8
				47.8
				47.9
				48.1
				48.1
				48.2
				48.2
				48.3
				48.3
				48.5
				48.5
				48.6
				48.6
				48.7
				48.7
				48.7
				48.7
				48.8
				48.8
				48.8
				48.8
				48.8
				48.8
				49.1
				49.1
				49.2
				49.2
				49.3
				49.4
				49.5
				49.5
				49.7
				49.7
				49.7
				49.7
				49.8
				49.9
				49.9
				49.9
				50
				50
				50
				50.2
				50.2
				50.2
				50.2
				50.2
				50.2
				50.3
				50.3
				50.4
				50.4
				50.8
				50.9
				51.1
				51.1
				51.1
				51.2
				51.2
				51.3
				51.3
				51.4
				51.4
				51.4
				51.5
				51.6
				51.6
				51.6
				51.7
				51.7
				51.7
				51.8
				51.8
				51.9
				51.9
				52
				52
				52.2
				52.3
				52.3
				52.3
				52.5
				52.5
				52.5
				52.7
				52.7
				52.8
				52.9
				53.1
				53.1
				53.2
				53.3
				53.4
				53.5
				53.5
				53.5
				53.6
				53.6
				53.7
				53.7
				53.8
				53.8
				54
				54
				54
				54.1
				54.1
				54.2
				54.4
				54.4
				54.5
				54.6
				54.7
				54.7
				54.7
				54.8
				54.9
				55
				55
				55.1
				55.1
				55.1
				55.2
				55.2
				55.2
				55.3
				55.4
				55.4
				55.7
				55.8
				55.9
				56
				56
				56.1
				56.5
				56.5
				56.5
				56.6
				56.6
				56.6
				56.7
				56.8
				56.8
				56.9
				56.9
				56.9
				57
				57.1
				57.3
				57.4
				57.4
				57.4
				57.5
				57.5
				57.7
				57.7
				57.7
				57.7
				57.8
				57.8
				57.9
				58
				58
				58.1
				58.1
				58.1
				58.3
				58.3
				58.5
				58.6
				58.6
				58.6
				58.7
				58.8
				58.9
				58.9
				58.9
				59
				59
				59
				59
				59.1
				59.1
				59.2
				59.2
				59.2
				59.3
				59.3
				59.4
				59.4
				59.6
				59.6
				59.6
				59.7
				59.7
				59.8
				59.8
				59.9
				59.9
				59.9
				60.1
				60.1
				60.3
				60.5
				60.8
				61.1
				61.2
				61.5
				61.5
				61.7
				61.8
				61.8
				61.9
				62
				62
				62.1
				62.1
				62.2
				62.2
				62.3
				62.3
				62.4
				62.4
				62.5
				62.5
				62.6
				62.6
				62.6
				62.7
				62.7
				62.7
				62.8
				62.8
				62.9
				63
				63.2
				63.3
				63.4
				63.5
				63.5
				63.6
				63.6
				63.6
				63.7
				64
				64
				64
				64.1
				64.1
				64.1
				64.1
				64.2
				64.2
				64.3
				64.4
				64.5
				64.5
				64.6
				64.6
				64.6
				64.6
				64.7
				64.7
				65
				65
				65
				65.1
				65.2
				65.2
				65.3
				65.3
				65.4
				65.4
				65.4
				65.4
				65.5
				65.5
				65.6
				65.6
				65.7
				65.8
				65.8
				65.8
				65.8
				66
				66
				66
				66.2
				66.4
				66.5
				66.6
				66.7
				66.7
				66.8
				66.8
				66.8
				66.9
				67.1
				67.1
				67.3
				67.5
				67.6
				67.6
				67.7
				67.8
				67.9
				67.9
				68
				68
				68.1
				68.2
				68.2
				68.7
				68.8
				68.9
				68.9
				68.9
				69.2
				69.2
				69.2
				69.2
				69.4
				69.5
				69.5
				69.6
				69.7
				69.7
				69.8
				69.9
				69.9
				70.1
				70.2
				70.3
				70.3
				70.3
				70.5
				70.6
				70.7
				70.9
				71.1
				71.1
				71.2
				71.4
				71.4
				71.5
				71.7
				71.7
				71.9
				71.9
				72.2
				72.2
				72.3
				72.3
				72.3
				72.6
				72.6
				72.7
				72.7
				72.8
				72.8
				72.8
				72.8
				73
				73.2
				73.3
				73.3
				73.5
				73.5
				73.6
				73.8
				74.5
				74.9
				75.1
				75.2
				75.3
				75.7
				75.9
				76
				76
				76
				76
				76
				76
				76.3
				76.4
				76.4
				76.7
				76.7
				76.7
				76.8
				76.9
				76.9
				77
				77.2
				77.3
				77.4
				77.5
				77.6
				77.6
				77.7
				77.8
				77.8
				77.8
				77.9
				78
				78
				78.1
				78.2
				78.2
				78.3
				78.4
				78.5
				78.9
				79
				79.3
				79.3
				79.5
				79.5
				79.6
				79.7
				79.9
				80.1
				80.5
				80.7
				80.9
				80.9
				80.9
				81.1
				81.1
				81.3
				81.3
				81.7
				81.8
				82
				82.3
				82.5
				82.5
				82.6
				82.7
				83.1
				83.2
				83.3
				83.4
				83.6
				84
				84.1
				84.2
				84.3
				84.4
				84.9
				85.2
				85.3
				85.6
				85.6
				85.7
				86.1
				86.7
				86.8
				86.8
				86.9
				86.9
				87.5
				87.7
				87.9
				88.1
				88.6
				88.6
				88.8
				88.9
				89
				89.5
				90.5
				90.7
				90.8
				90.9
				91
				91.3
				91.4
				91.6
				91.8
				92.2
				93.1
				93.1
				93.7
				93.7
				94.1
				94.3
				94.4
				94.9
				94.9
				95.1
				95.4
				95.6
				96.4
				96.4
				96.5
				96.7
				97.3
				97.4
				97.9
				98.1
				98.6
				98.7
				99
				99
				99.1
				99.3
				99.4
				100.3
				100.8
				102.1
				102.2
				102.6
				102.7
				102.8
				103.3
				104
				104.1
				104.6
				104.6
				104.6
				104.9
				105.7
				106.7
				106.8
				107.8
				107.9
				108.8
				109.4
				110.6
				110.7
				110.8
				110.9
				111.6
				111.7
				113
				113
				114.5
				115.7
				116.2
				116.8
				117.4
				118.2
				118.6
				119.9
				120.3
				120.9
				124.3
				124.9
				125.2
				126.4
				131.5
				134.8
				135.3
				140.6
				142.5
				149
				175.7
				235.1

## Sheet: Extended Data Fig. 3o
Source Data for Gonzalez-Lozano et al, 2025: EndoMAP.v1, a Structural Protein Complex Landscape of Human Early Endosomes
Extended Data Fig. 3o				Average pLDDT	AF-M SPOC score	Number interprotein DSSO cross-links	% exceeded cross-links
				92.494	0.977	1	0
				92.5447	0.921	1	0
				57.8042	0.201	0	NA
				63.4277	0.785	1	1
				73.5696	0.054	1	1
				58.4359	NA	0	NA
				58.8377	0.14	0	NA
				40.0335	0.013	0	NA
				54.8137	1	1	0
				80.7216	0.014	1	1
				54.9511	0.488	1	1
				29.605	0.449	0	NA
				67.0446	0.89	1	0
				92.1131	0.179	1	0
				89.9697	0.639	0	NA
				86.5394	0.842	0	NA
				74.9125	0.989	1	0
				62.8277	0.051	0	NA
				43.1391	0.015	0	NA
				46.0965	0.658	0	NA
				30.4649	0.05	0	NA
				89.6175	0.589	2	0.5
				50.8933	0.019	0	NA
				78.8815	0.018	1	1
				82.3194	0.999	1	0
				77.3992	0.084	0	NA
				84.0143	0.999	1	0
				70.7504	0.167	1	1
				54.6776	0.016	0	NA
				84.4755	0.012	1	0
				83.8774	1	1	0
				81.2537	0.99	1	1
				56.7938	0.624	0	NA
				69.9705	0.155	1	1
				83.7697	1	10	0.2
				80.6418	0.01	1	1
				62.3687	0.013	1	1
				84.5713	0.912	9	0.222222
				76.2484	0.055	0	NA
				77.0608	0.01	1	0
				77.8594	0.01	0	NA
				65.0267	0.304	0	NA
				66.2516	0.393	0	NA
				53.6229	0.136	1	0
				60.305	0.989	2	0.5
				58.7367	0.058	1	1
				50.2258	0.045	0	NA
				80.6107	0.739	3	0.666667
				73.7096	0.105	0	NA
				72.8457	0.097	1	1
				77.7028	0.013	0	NA
				55.9885	0.02	0	NA
				73.1932	0.012	0	NA
				92.3171	0.994	1	0
				79.7103	0.922	0	NA
				81.0784	0.981	0	NA
				84.9407	0.158	1	1
				77.1834	0.961	1	0
				65.2415	0.053	0	NA
				73.8214	0.999	2	0
				47.3346	0.314	0	NA
				66.8263	0.014	0	NA
				77.6006	0.099	0	NA
				84.6913	1	5	1
				76.7403	0.518	1	1
				83.0779	0.014	0	NA
				80.5571	0.99	1	0
				84.4814	0.973	2	0
				82.1727	0.663	1	0
				83.0548	0.925	2	1
				78.0903	0.339	1	1
				60.7734	0.177	1	1
				62.4216	0.039	0	NA
				63.5677	0.013	0	NA
				78.8835	0.976	1	0
				76.9279	0.828	1	0
				44.0062	0.012	0	NA
				51.7711	0.026	0	NA
				82.1844	0.901	0	NA
				30.389	0.09	0	NA
				74.9754	0.99	6	0
				58.4639	0.013	0	NA
				57.139	0.019	0	NA
				55.4789	0.01	0	NA
				48.4375	0.014	0	NA
				46.1376	0.104	0	NA
				89.032	0.993	1	0
				32.9268	0.019	0	NA
				26.5029	0.85	0	NA
				32.815	0.012	0	NA
				61.5988	0.081	0	NA
				57.6301	0.017	1	1
				22.1782	0.021	0	NA
				71.4844	0.013	1	1
				54.6107	0.02	0	NA
				44.3175	0.08	0	NA
				66.2419	0.055	0	NA
				75.5597	0.083	0	NA
				64.6169	0.942	1	0
				65.9499	0.667	0	NA
				36.1334	0.813	1	0
				70.2185	0.966	0	NA
				70.2289	0.866	2	0
				47.7936	0.798	0	NA
				71.1565	0.032	0	NA
				70.3135	0.044	0	NA
				38.0331	0.013	0	NA
				66.1644	0.998	2	0
				42.6488	0.091	0	NA
				49.076	0.104	0	NA
				53.7945	0.973	0	NA
				50.1295	0.016	0	NA
				73.3931	0.076	0	NA
				40.5123	0.013	0	NA
				74.2233	0.038	0	NA
				80.1526	0.248	1	1
				81.4658	0.152	1	1
				79.8649	0.7	2	1
				72.2056	0.026	0	NA
				61.839	0.421	1	0
				48.9281	0.047	0	NA
				93.0842	0.999	0	NA
				51.9828	0.58	0	NA
				52.4964	0.03	1	1
				42.5427	0.029	0	NA
				37.2289	0.069	0	NA
				46.5652	0.303	0	NA
				83.7696	0.989	0	NA
				85.6846	0.986	0	NA
				51.9975	0.013	0	NA
				57.8816	0.046	0	NA
				38.5351	0.016	0	NA
				45.3252	0.021	0	NA
				45.1854	0.09	0	NA
				51.4256	0.011	0	NA
				69.4347	0.011	0	NA
				41.9428	0.058	0	NA
				35.557	0.074	0	NA
				28.8351	0.012	0	NA
				60.8732	0.012	0	NA
				72.2332	0.152	1	0
				34.0157	0.013	0	NA
				82.5739	0.082	1	1
				57.5322	0.014	0	NA
				61.7218	0.285	0	NA
				80.941	0.803	0	NA
				62.824	0.956	0	NA
				60.9694	0.068	1	1
				70.9956	0.089	0	NA
				71.8715	0.999	1	0
				68.9529	0.026	0	NA
				59.4444	0.985	1	0
				57.9097	0.021	0	NA
				59.8283	0.966	1	0
				41.7005	0.747	0	NA
				29.5699	0.02	0	NA
				32.4364	0.06	0	NA
				54.4439	0.013	0	NA
				42.2898	0.554	0	NA
				70.7946	0.029	0	NA
				42.9307	0.017	0	NA
				48.9162	0.012	0	NA
				47.4735	0.083	0	NA
				36.0899	0.019	0	NA
				63.9832	0.012	0	NA
				53.1641	0.984	0	NA
				47.8478	0.992	1	0
				51.0968	0.39	0	NA
				50.2325	0.537	0	NA
				55.0322	0.751	0	NA
				59.7186	0.012	0	NA
				62.8578	0.928	1	0
				63.5651	0.945	1	0
				43.5227	0.679	0	NA
				42.0025	0.143	0	NA
				65.0519	NA	0	NA
				78.1258	0.947	4	0.25
				77.5987	0.983	4	0.25
				76.0957	0.016	1	1
				78.0068	0.03	0	NA
				72.375	0.011	0	NA
				79.0691	0.987	0	NA
				61.0593	0.011	0	NA
				74.9257	0.422	1	1
				72.1047	0.896	1	0
				35.2145	0.209	0	NA
				51.0602	0.037	0	NA
				66.1764	0.013	0	NA
				38.5295	0.012	0	NA
				33.5546	0.013	0	NA
				49.9503	0.88	0	NA
				74.3113	0.083	1	1
				79.9575	0.046	1	0
				51.2242	0.015	0	NA
				69.1446	0.992	2	0
				40.9851	0.193	0	NA
				81.4855	0.072	0	NA
				79.9986	0.656	0	NA
				85.1667	0.021	1	0
				45.3221	0.014	0	NA
				30.8316	0.025	0	NA
				37.3725	0.104	0	NA
				48.0076	0.049	1	0
				62.4653	0.023	0	NA
				40.9031	0.122	0	NA
				70.0283	0.999	1	0
				58.9778	0.341	0	NA
				46.7569	0.147	0	NA
				47.4101	0.064	0	NA
				39.63	0.243	0	NA
				56.6957	0.084	0	NA
				65.8805	0.016	0	NA
				46.3855	0.049	0	NA
				58.757	0.961	0	NA
				47.4599	0.024	0	NA
				58.6282	0.013	0	NA
				58.5019	0.032	0	NA
				65.6179	NA	0	NA
				79.0669	1	2	0.5
				63.1359	0.026	0	NA
				65.4352	0.084	0	NA
				52.2782	0.014	0	NA
				73.0876	0.118	0	NA
				58.3436	0.011	1	1
				69.1146	0.016	0	NA
				65.7898	0.011	0	NA
				42.3739	0.079	0	NA
				65.1891	0.013	0	NA
				68.4307	0.987	1	1
				48.4358	0.013	0	NA
				82.6714	0.901	0	NA
				67.2868	0.035	1	1
				34.4124	0.018	0	NA
				42.9074	0.015	0	NA
				51.4052	0.012	0	NA
				44.6674	0.013	0	NA
				41.0439	0.016	0	NA
				48.5933	0.011	0	NA
				51.1671	0.052	0	NA
				43.2963	0.124	0	NA
				40.9088	0.025	0	NA
				40.3955	0.116	0	NA
				44.8134	0.038	0	NA
				36.5123	0.02	0	NA
				44.9758	0.213	0	NA
				38.065	0.039	0	NA
				41.227	0.076	0	NA
				38.6857	0.019	0	NA
				47.8664	0.121	0	NA
				45.8465	0.015	0	NA
				39.2846	0.244	0	NA
				55.4399	0.032	0	NA
				49.9303	0.495	0	NA
				51.8191	0.012	0	NA
				53.6783	0.012	0	NA
				48.2257	0.012	0	NA
				49.3546	0.012	0	NA
				54.5815	0.011	0	NA
				44.6203	0.045	0	NA
				41.5082	0.011	0	NA
				48.555	0.015	0	NA
				34.6834	0.076	0	NA
				38.5139	0.083	0	NA
				51.2096	0.017	0	NA
				41.8092	0.014	0	NA
				41.2648	0.117	0	NA
				43.3658	0.02	0	NA
				47.7409	0.012	0	NA
				31.1496	0.013	0	NA
				46.5525	0.027	0	NA
				43.8374	0.012	0	NA
				40.2552	0.201	0	NA
				57.7769	0.014	0	NA
				43.5022	0.247	0	NA
				52.8158	0.042	0	NA
				48.3272	0.014	0	NA
				48.222	0.016	0	NA
				50.1529	0.014	0	NA
				55.2526	0.014	0	NA
				53.4045	0.017	0	NA
				53.2868	0.013	0	NA
				41.5889	0.032	0	NA
				51.5338	0.632	1	1
				51.3276	0.723	1	1
				53.264	0.057	0	NA
				51.486	0.02	0	NA
				49.5691	0.016	0	NA
				43.6667	0.039	0	NA
				49.3899	0.014	0	NA
				45.394	0.011	0	NA
				47.4296	0.014	0	NA
				39.4117	0.012	0	NA
				50.4495	0.015	0	NA
				51.3739	0.013	0	NA
				47.2082	0.015	0	NA
				48.1642	0.042	0	NA
				53.6775	0.129	0	NA
				39.5028	0.059	0	NA
				50.6721	0.217	0	NA
				52.5343	0.016	0	NA
				84.0378	0.87	5	0.6
				74.7995	0.897	0	NA
				82.7219	0.533	9	0.666667
				58.1735	0.074	0	NA
				44.7123	0.026	0	NA
				61.4091	0.633	1	1
				78.8625	0.932	1	0
				71.344	0.936	2	1
				42.1438	0.026	0	NA
				53.3116	0.015	0	NA
				74.8082	0.014	1	0
				61.4903	0.996	1	0
				60.7163	0.999	10	0
				65.0864	0.988	0	NA
				71.5052	0.188	0	NA
				69.6874	0.017	1	1
				60.3643	1	5	0
				76.173	1	1	0
				73.564	0.999	1	0
				77.5162	1	1	0
				60.6955	1	1	0
				77.7522	0.52	0	NA
				79.1133	1	6	0.666667
				74.3736	1	1	0
				83.2121	0.981	3	0
				80.5363	0.994	2	0
				84.5771	0.877	2	0
				60.4268	1	1	0
				76.2531	1	1	0
				48.624	0.022	0	NA
				91.6529	0.994	1	0
				80.5918	0.041	1	0
				80.4437	0.929	2	0.5
				80.6364	0.741	1	1
				82.0052	0.998	3	1
				82.0943	0.951	6	0.833333
				62.4992	0.522	0	NA
				57.1842	0.028	0	NA
				77.4736	0.054	0	NA
				49.7366	0.025	0	NA
				54.5951	0.167	0	NA
				39.3798	0.045	0	NA
				55.3158	0.354	1	0
				26.4608	0.765	1	0
				59.9914	0.048	1	1
				79.0713	0.984	2	0
				48.1016	0.014	0	NA
				67.318	0.978	2	0.5
				51.2612	0.014	0	NA
				75.5245	0.058	1	1
				75.1653	0.013	0	NA
				46.2511	0.023	0	NA
				51.5736	0.078	0	NA
				67.3434	0.032	1	1
				57.2696	0.014	0	NA
				54.0971	0.012	1	1
				34.3963	0.013	0	NA
				51.617	0.031	0	NA
				46.6027	0.024	1	1
				52.7264	0.019	0	NA
				35.8803	0.016	0	NA
				73.1135	0.998	11	0
				63.6128	0.637	0	NA
				78.9171	0.047	0	NA
				54.0806	0.905	1	0
				75.7101	0.319	0	NA
				45.6638	0.011	0	NA
				53.3548	0.013	0	NA
				59.2424	0.086	0	NA
				67.3127	0.01	0	NA
				95.6156	0.988	1	0
				94.8723	0.99	1	0
				95.5956	0.996	1	0
				95.7451	0.986	1	0
				95.3725	0.998	1	0
				95.5319	0.984	1	0
				95.6569	0.988	1	0
				56.367	0.012	0	NA
				39.4758	0.032	0	NA
				62.2111	0.014	0	NA
				77.5372	0.293	0	NA
				39.1325	0.012	0	NA
				66.1153	0.016	0	NA
				46.0022	0.016	0	NA
				60.8435	0.2	0	NA
				62.8118	0.909	1	0
				50.0127	0.12	0	NA
				56.9435	0.021	0	NA
				60.5871	0.996	0	NA
				51.4116	0.187	0	NA
				60.4325	0.05	0	NA
				65.0383	0.011	0	NA
				45.1721	0.011	0	NA
				65.0936	0.082	0	NA
				37.7965	0.079	0	NA
				70.5904	0.668	1	0
				82.8423	0.658	1	0
				86.0207	0.959	1	0
				84.7803	0.989	1	0
				33.3974	0.075	0	NA
				78.9062	0.985	2	0
				62.8397	0.957	0	NA
				78.8477	0.996	1	0
				72.5066	0.998	0	NA
				78.1841	0.995	1	0
				25.5281	0.765	1	0
				80.7864	0.895	0	NA
				81.8584	0.911	1	0
				82.3888	0.836	2	1
				82.1196	0.829	1	0
				60.7777	0.039	0	NA
				59.3859	0.012	0	NA
				74.6025	0.98	1	0
				62.0348	0.01	0	NA
				47.5383	0.582	0	NA
				74.9099	0.997	1	0
				67.584	0.04	0	NA
				65.3601	0.999	1	0
				67.5821	0.999	1	0
				71.4871	0.042	0	NA
				54.0745	0.051	0	NA
				71.917	0.999	4	0
				68.4252	0.391	0	NA
				64.9443	0.999	1	0
				66.9884	0.034	1	0
				49.6746	0.025	0	NA
				84.7839	0.015	1	0
				40.0591	0.38	0	NA
				46.8326	0.21	0	NA
				42.3986	NA	0	NA
				71.2732	0.618	0	NA
				39.4613	0.011	0	NA
				82.831	0.657	0	NA
				74.8596	0.084	0	NA
				80.8795	0.099	1	1
				41.7921	0.083	0	NA
				81.6351	0.809	2	0.5
				81.685	0.339	1	1
				85.3256	0.854	2	0.5
				80.9611	0.074	1	1
				80.8097	0.084	0	NA
				83.0934	0.015	1	1
				77.6271	0.011	1	1
				85.7033	0.999	13	0.769231
				68.9427	0.061	0	NA
				63.318	0.026	0	NA
				72.4876	0.214	0	NA
				76.2737	0.016	1	1
				63.8539	0.084	1	1
				55.0407	0.016	0	NA
				76.6335	0.466	2	0.5
				63.8948	0.058	0	NA
				73.3231	0.055	0	NA
				83.197	0.06	2	1
				67.8696	0.051	0	NA
				66.8134	0.065	0	NA
				77.2328	0.9	1	1
				81.4235	0.949	1	0
				75.1727	0.483	0	NA
				79.5354	0.997	3	0
				49.7012	0.075	0	NA
				67.2	0.99	0	NA
				46.9901	1	0	NA
				92.2585	1	0	NA
				42.5298	1	0	NA
				66.8554	0.014	0	NA
				78.4085	0.01	0	NA
				67.1927	NA	0	NA
				48.1904	0.011	0	NA
				53.8465	0.012	0	NA
				64.4683	0.011	0	NA
				64.6293	1	1	0
				69.8698	0.983	1	0
				59.4235	0.011	0	NA
				57.9072	0.048	1	1
				44.6446	0.05	0	NA
				69.5088	0.016	0	NA
				82.9713	1	2	0
				82.0612	0.012	1	1
				54.9393	0.988	2	0
				46.2945	0.016	0	NA
				38.3863	0.024	0	NA
				48.8879	0.096	0	NA
				42.0835	0.027	0	NA
				58.1068	0.941	1	1
				49.2861	0.097	0	NA
				47.2476	0.99	2	0.5
				39.3521	0.787	1	1
				47.8068	0.015	0	NA
				56.0811	0.021	0	NA
				36.832	0.444	0	NA
				43.0698	0.014	0	NA
				89.1352	0.992	3	0
				88.7459	0.983	1	0
				45.8843	0.032	0	NA
				63.4196	0.017	0	NA
				81.3671	0.015	0	NA
				61.1616	0.017	0	NA
				50.6783	0.022	0	NA
				46.9096	0.014	0	NA
				60.6984	0.056	0	NA
				60.1195	0.026	0	NA
				37.7267	0.145	0	NA
				59.5158	0.024	1	1
				59.6882	0.89	0	NA
				55.8991	0.017	1	1
				69.0608	0.016	0	NA
				43.4325	0.013	0	NA
				40.3747	0.022	0	NA
				68.2067	0.995	1	0
				63.076	0.975	0	NA
				57.2952	0.134	1	1
				94.7748	0.998	1	1
				42.0991	0.014	0	NA
				45.5353	0.58	0	NA
				77.366	0.011	1	0
				77.8562	0.017	1	1
				38.783	0.112	0	NA
				70.0157	0.777	0	NA
				80.6194	0.971	0	NA
				83.8673	0.98	2	0
				82.9101	0.974	1	0
				81.8126	0.979	1	0
				57.8622	0.207	0	NA
				42.4863	0.014	0	NA
				71.6163	0.013	1	1
				75.1825	0.965	1	0
				52.5185	0.29	0	NA
				88.4474	1	1	0
				44.0163	0.029	0	NA
				36.3239	0.016	0	NA
				67.5061	0.028	0	NA
				54.9725	0.537	0	NA
				42.6355	0.968	2	0
				47.6033	0.013	0	NA
				66.1251	0.91	5	0.2
				43.9221	0.986	1	0
				46.9072	0.992	1	0
				70.1994	0.08	0	NA
				51.8827	0.012	0	NA
				65.0043	0.013	1	1
				85.3785	0.139	0	NA
				34.789	0.033	0	NA
				53.3809	0.015	0	NA
				46.0857	0.014	0	NA
				70.2567	0.013	1	1
				82.792	0.445	1	0
				34.9614	0.776	2	0
				64.1706	0.992	2	0
				31.8085	0.093	0	NA
				75.5733	0.01	1	1
				50.9898	0.017	0	NA
				70.8266	0.04	0	NA
				80.1947	0.823	1	1
				88.9542	0.018	0	NA
				48.0065	0.012	0	NA
				45.888	0.021	0	NA
				77.0008	0.014	1	1
				77.0938	0.011	1	1
				63.1212	0.015	0	NA
				72.9437	0.016	0	NA
				74.9368	0.084	0	NA
				70.2356	0.999	5	0
				70.0166	0.999	1	0
				62.949	0.015	0	NA
				61.6769	0.828	0	NA
				62.6811	0.953	0	NA
				53.2787	0.026	0	NA
				69.8439	0.995	0	NA
				53.3449	0.056	0	NA
				72.0965	0.999	6	0
				57.8684	0.76	0	NA
				49.5083	0.532	1	1
				72.3376	0.999	6	0.5
				70.5504	0.051	0	NA
				69.5516	0.017	0	NA
				68.4952	0.051	0	NA
				41.666	0.059	0	NA
				56.5353	NA	0	NA
				66.1605	0.791	1	0
				30.2295	0.017	0	NA
				60.6783	0.02	0	NA
				57.6008	0.079	0	NA
				76.1412	0.043	1	0
				53.2532	0.313	0	NA
				58.5088	0.51	0	NA
				53.9742	0.037	0	NA
				73.1111	0.012	1	1
				73.3435	0.929	1	0
				57.3919	0.892	0	NA
				94.1596	1	1	0
				44.8617	0.032	0	NA
				53.8677	0.014	0	NA
				86.1267	0.956	1	0
				79.1711	0.01	1	1
				65.2389	0.136	0	NA
				85.562	0.791	1	0
				88.3228	0.989	0	NA
				75.6266	0.935	2	0
				92.6186	0.972	0	NA
				81.7905	0.994	1	0
				80.6271	0.626	1	0
				40.25	0.017	0	NA
				48.3648	0.014	0	NA
				56.2289	0.997	0	NA
				39.0356	0.072	0	NA
				39.9734	0.137	0	NA
				43.5168	0.985	2	0.5
				45.7959	0.968	4	0.25
				91.9409	0.017	0	NA
				75.3449	0.994	1	0
				36.0291	0.01	0	NA
				56.82	0.998	0	NA
				70.5344	0.047	1	1
				43.9672	0.014	0	NA
				68.3991	0.013	0	NA
				49.9453	0.021	0	NA
				46.0905	0.991	1	0
				54.2426	0.016	0	NA
				47.1959	0.093	0	NA
				36.0349	0.801	1	1
				41.504	1	1	0
				62.2257	0.017	0	NA
				49.004	0.012	0	NA
				59.5554	0.014	0	NA
				41.8964	0.022	0	NA
				43.5228	0.173	0	NA
				50.4536	0.015	0	NA
				55.256	0.076	0	NA
				61.3671	0.943	1	1
				81.0105	0.982	1	0
				49.549	0.022	0	NA
				75.6963	0.013	0	NA
				52.5092	1	0	NA
				51.0582	0.078	0	NA
				56.0464	0.053	0	NA
				40.3324	0.945	2	0
				29.4845	0.775	1	1
				50.985	0.022	0	NA
				33.6051	0.038	0	NA
				57.0406	0.021	0	NA
				40.4525	0.034	1	0
				42.8849	0.051	0	NA
				75.8533	0.041	1	0
				64.4378	0.086	0	NA
				46.2103	0.274	0	NA
				39.8611	0.027	0	NA
				56.5273	0.011	0	NA
				55.789	0.041	1	1
				35.672	0.016	0	NA
				50.3578	0.017	0	NA
				57.7772	0.031	0	NA
				25.9628	0.053	0	NA
				73.3571	0.868	0	NA
				73.5784	0.08	0	NA
				71.6581	0.333	1	1
				85.974	0.904	1	0
				63.1329	0.012	1	1
				71.3547	0.015	0	NA
				63.2358	0.036	0	NA
				57.4288	0.032	0	NA
				69.6382	0.057	1	0
				75.4286	0.479	0	NA
				71.3415	0.027	0	NA
				80.5536	0.387	1	1
				51.4912	0.752	1	0
				81.0823	1	5	0.2
				78.8842	1	3	0
				44.7686	0.031	0	NA
				67.0837	0.015	0	NA
				59.1129	0.014	0	NA
				39.2038	0.012	0	NA
				70.8113	0.038	0	NA
				58.3297	0.011	0	NA
				54.6363	0.024	0	NA
				60.0294	0.012	0	NA
				79.0141	0.016	0	NA
				74.8775	0.013	0	NA
				57.7595	0.93	1	0
				57.2452	0.015	0	NA
				68.5444	0.011	0	NA
				67.4247	0.482	0	NA
				48.049	0.011	0	NA
				68.8328	0.996	0	NA
				58.8676	0.027	1	1
				85.4489	0.515	1	1
				45.4608	0.013	0	NA
				75.5755	0.016	0	NA
				44.2818	0.011	0	NA
				34.5291	0.054	0	NA
				61.8416	0.011	0	NA
				59.9006	0.018	0	NA
				96.6524	0.996	2	0
				69.7421	0.338	1	0
				68.6966	0.745	1	1
				80.8755	0.993	3	0
				78.17	0.583	1	0
				77.7314	0.899	0	NA
				75.0793	0.991	1	1
				81.8923	0.928	2	0
				71.8889	0.993	1	0
				79.2234	1	4	0
				59.8977	0.256	0	NA
				77.7926	0.862	1	0
				73.5761	0.956	0	NA
				72.4622	0.993	1	0
				72.1458	0.063	0	NA
				91.4229	1	1	0
				87.4676	1	0	NA
				90.1317	0.995	1	0
				82.6859	0.972	1	1
				85.5695	1	1	0
				84.4769	0.992	1	0
				87.8041	0.995	1	0
				89.3625	1	1	0
				85.6346	0.995	0	NA
				89.7969	0.996	2	0
				77.176	0.51	0	NA
				83.6719	1	1	0
				26.5333	0.533	0	NA
				76.6031	0.998	0	NA
				84.6804	0.999	1	0
				76.9525	1	1	0
				72.7759	0.026	1	1
				71.1282	1	0	NA
				60.8445	0.356	1	0
				71.0258	0.011	0	NA
				62.355	0.013	0	NA
				69.3821	0.689	0	NA
				77.8787	0.046	1	1
				58.2307	0.015	0	NA
				37.8977	0.015	0	NA
				72.4411	0.015	1	0
				79.8372	0.035	2	1
				61.4548	0.011	0	NA
				72.9732	0.012	0	NA
				76.8157	0.012	1	0
				37.9933	0.013	0	NA
				73.2386	0.387	2	0.5
				73.4176	0.621	2	0.5
				73.7393	0.604	1	1
				75.2918	0.379	1	0
				75.5069	0.684	1	0
				75.1249	0.671	0	NA
				55.0535	0.017	0	NA
				52.332	0.045	0	NA
				67.3966	0.022	1	0
				71.22	0.641	1	0
				72.8603	0.477	0	NA
				74.0552	0.033	1	1
				81.1559	0.031	3	0.333333
				84.1045	0.059	1	1
				51.0869	0.011	0	NA
				80.7399	0.037	0	NA
				58.9337	0.04	0	NA
				70.472	0.011	1	0
				70.891	0.8	0	NA
				80.4254	0.018	0	NA
				60.7808	0.016	1	1
				71.0601	0.905	0	NA
				75.7814	0.585	1	1
				77.926	0.719	1	1
				75.9647	0.5	0	NA
				61.4014	0.033	0	NA
				75.1247	0.784	1	1
				74.3557	0.735	1	1
				60.8341	0.74	1	1
				68.4497	0.463	1	0
				81.1545	0.019	2	1
				78.7935	0.927	3	0.333333
				51.6298	0.613	1	1
				55.6059	0.016	1	1
				75.9095	0.554	3	1
				72.7397	0.041	0	NA
				76.6395	0.375	1	1
				76.435	0.685	2	0.5
				73.4209	0.433	0	NA
				80.0798	0.338	3	1
				78.7523	0.161	0	NA
				75.2759	0.177	0	NA
				76.5531	0.78	1	1
				59.5925	0.53	0	NA
				79.7841	0.015	0	NA
				74.3706	0.014	0	NA
				78.3632	0.013	0	NA
				38.6892	0.017	0	NA
				45.1095	0.881	0	NA
				47.3719	0.879	1	0
				55.0401	0.036	0	NA
				77.2907	0.479	1	0
				86.3141	0.217	0	NA
				44.8006	0.075	0	NA
				73.1903	0.488	0	NA
				74.7083	0.681	1	1
				32.8012	0.674	0	NA
				68.172	0.417	1	0
				71.2872	0.556	2	0
				75.1392	0.52	0	NA
				51.1252	0.016	0	NA
				57.3534	0.015	0	NA
				73.6415	0.477	0	NA
				42.2168	0.012	0	NA
				75.8415	0.734	1	0
				80.0541	0.59	2	0
				79.6315	0.408	1	1
				43.2535	0.035	0	NA
				71.3571	0.046	2	0
				72.4833	0.015	0	NA
				80.4568	0.017	2	0.5
				78.9375	0.398	1	0
				73.8713	0.03	0	NA
				74.7237	0.016	0	NA
				69.764	0.998	0	NA
				72.5947	1	2	1
				65.1927	0.015	1	1
				44.14	0.072	0	NA
				75.0932	0.995	0	NA
				88.3087	0.033	0	NA
				68.3009	1	0	NA
				40.5171	0.061	0	NA
				58.5728	0.144	1	1
				46.7581	0.96	1	0
				46.7314	0.66	1	0
				60.9311	0.991	1	0
				33.3629	0.017	0	NA
				81.7568	1	0	NA
				53.6188	0.015	0	NA
				72.6587	0.016	1	1
				71.1206	0.015	1	1
				70.4141	0.013	0	NA
				74.864	0.023	1	1
				58.5356	0.012	0	NA
				38.2256	0.071	0	NA
				47.9953	0.045	0	NA
				41.1025	0.052	0	NA
				35.6173	0.012	0	NA
				34.3695	0.75	0	NA
				74.8113	0.011	1	1
				60.7747	0.033	1	0
				81.7656	0.985	1	0
				77.6802	0.045	1	1
				96.0739	0.988	1	0
				45.981	0.438	0	NA
				77.5757	0.012	1	1
				94.917	0.998	1	0
				87.0301	0.982	1	0
				66.1459	0.048	0	NA
				88.3276	0.73	2	0
				91.989	0.984	0	NA
				95.1917	0.691	2	0
				93.8846	0.445	1	0
				93.7532	0.994	1	0
				68.2125	0.02	0	NA
				95.5587	1	2	0
				28.5479	0.066	0	NA
				39.1871	0.154	0	NA
				39.4306	0.017	0	NA
				88.6211	0.991	1	0
				77.0311	0.015	0	NA
				86.3467	0.995	2	0
				94.8042	0.979	2	0
				68.8339	0.06	1	1
				90.6469	0.96	7	0.857143
				80.008	0.986	1	0
				86.3426	1	0	NA
				73.9816	0.01	1	1
				84.4254	0.847	1	0
				83.6163	0.14	1	0
				72.0834	0.593	1	0
				55.001	0.012	0	NA
				59.4944	0.012	0	NA
				38.4491	0.03	0	NA
				64.6102	0.126	1	0
				54.0786	0.13	0	NA
				89.4095	1	1	0
				86.2679	1	1	0
				93.626	1	1	0
				92.8917	0.923	0	NA
				92.1153	1	3	0
				93.3031	1	1	0
				91.4895	0.999	0	NA
				87.5859	1	1	0
				92.7081	0.978	0	NA
				79.24	0.456	1	1
				90.1723	1	2	0
				85.695	1	1	0
				88.7838	1	1	0
				84.0379	1	3	0.333333
				62.2732	0.014	0	NA
				43.7023	0.022	0	NA
				87.8458	1	1	0
				48.3385	0.027	0	NA
				88.5518	0.909	0	NA
				81.6576	0.029	0	NA
				69.454	0.013	0	NA
				56.3152	0.014	0	NA
				53.4177	0.441	0	NA
				57.3962	0.999	1	0
				41.0182	0.027	0	NA
				75.271	0.064	1	0
				81.3851	0.994	1	0
				69.5385	0.981	0	NA
				85.7292	0.981	1	0
				86.8405	0.998	1	0
				89.972	1	1	0
				47.7294	0.065	0	NA
				27.3336	0.996	0	NA
				65.0486	0.989	1	0
				70.099	0.996	1	0
				70.077	0.014	0	NA
				64.8955	0.102	0	NA
				44.4828	0.618	0	NA
				70.1121	0.018	0	NA
				68.4779	0.989	8	0
				82.0435	1	1	1
				89.3452	1	2	0
				84.5979	0.983	0	NA
				51.2708	0.042	0	NA
				46.9463	0.127	0	NA
				63.1795	0.059	0	NA
				64.1833	0.012	0	NA
				34.3434	0.354	0	NA
				79.8006	0.016	0	NA
				42.4701	0.964	1	1
				31.7804	0.019	0	NA
				49.4568	0.027	0	NA
				65.1301	0.364	1	0
				57.7983	0.019	0	NA
				73.782	1	1	0
				47.6532	0.009	0	NA
				46.2063	0.196	0	NA
				78.6053	0.011	0	NA
				65.2594	0.53	0	NA
				91.1059	1	1	0
				77.3275	0.993	2	0
				67.3107	0.53	0	NA
				74.4897	0.01	1	1
				60.8833	1	2	0
				49.5012	0.996	0	NA
				76.1786	0.925	1	0
				77.6004	0.998	2	0
				69.3025	0.095	1	1
				69.4806	0.412	1	1
				62.3156	0.994	1	0
				93.5472	1	1	0
				77.823	1	1	1
				34.4858	0.046	0	NA
				35.9534	0.043	0	NA
				81.0519	0.014	0	NA
				49.7033	0.009	0	NA
				63.453	0.143	0	NA
				69.6102	0.192	0	NA
				58.2979	0.944	0	NA
				43.0797	0.017	0	NA
				59.7284	0.074	1	0
				61.0907	0.921	2	0
				71.3948	1	1	0
				68.6402	0.097	0	NA
				79.3267	0.985	0	NA
				76.6107	0.986	1	0
				89.8913	0.987	2	0
				81.2122	0.703	2	0.5
				79.5217	0.684	1	0
				78.3164	0.749	2	0.5
				78.9526	0.616	1	1
				78.9137	0.993	1	0
				71.3178	0.301	0	NA
				86.6393	0.974	2	0
				64.6785	0.62	1	1
				84.0417	0.377	1	0
				68.4378	0.2	0	NA
				80.7747	0.628	1	1
				60.6868	0.043	1	1
				48.993	0.011	0	NA
				76.7071	0.271	0	NA
				40.7973	0.017	0	NA
				40.5184	0.009	0	NA
				32.4044	0.009	0	NA
				44.0615	0.011	0	NA
				59.2463	0.048	0	NA
				44.2738	0.016	0	NA
				49.5863	0.048	0	NA
				90.6135	1	1	0
				62.3529	0.49	0	NA
				37.8554	0.036	0	NA
				48.9175	0.988	0	NA
				37.2374	0.015	0	NA
				64.4705	0.059	0	NA
				77.2072	1	0	NA
				51.4181	0.03	0	NA
				72.0852	0.721	1	1
				64.4917	0.016	0	NA
				53.5702	0.993	0	NA
				63.1004	0.842	2	1
				65.2785	0.834	0	NA
				44.9394	0.027	0	NA
				61.4055	0.012	0	NA
				47.0957	0.012	0	NA
				49.644	0.015	0	NA
				79.6153	0.014	1	1
				62.2529	0.543	1	1
				78.8095	0.615	0	NA
				41.6438	0.015	0	NA
				68.126	0.536	1	1
				59.668	0.553	2	0.5
				63.516	0.572	0	NA
				81.4302	0.983	1	1
				68.5277	0.887	1	0
				53.9071	0.012	1	1
				67.7936	0.018	0	NA
				76.9894	0.979	1	1
				68.4822	0.013	0	NA
				79.2038	0.074	0	NA
				38.5678	0.012	0	NA
				65.1709	0.012	1	0
				74.5504	0.689	2	0
				70.1576	0.555	0	NA
				68.6912	0.055	0	NA
				69.3836	0.592	4	0.75
				72.3462	0.625	2	1
				54.2309	0.674	1	0
				61.5368	0.692	2	1
				62.6976	0.59	0	NA
				76.4958	0.94	0	NA
				65.9215	0.698	2	0.5
				72.6696	0.798	1	0
				82.7479	0.364	1	0
				43.556	0.013	0	NA
				72.742	0.018	0	NA
				38.4908	0.019	0	NA
				68.1958	0.033	0	NA
				45.888	0.616	0	NA
				77.8785	0.975	1	0
				62.6173	0.058	0	NA
				53.1432	0.015	0	NA
				58.0391	0.039	0	NA
				64.7016	0.731	0	NA
				77.0092	0.111	0	NA
				53.7349	0.033	0	NA
				57.8434	0.011	1	1
				59.0304	0.017	0	NA
				55.7594	0.028	0	NA
				82.7581	0.012	1	1
				78.8918	0.987	1	0
				80.7737	0.999	0	NA
				80.0326	0.999	1	1
				82.6867	0.995	1	0
				48.006	0.014	0	NA
				35.1173	0.014	0	NA
				37.5019	0.099	0	NA
				40.4534	0.024	0	NA
				70.2739	0.992	0	NA
				76.4828	0.11	1	1
				81.7301	0.998	1	0
				72.7542	1	5	0.4
				76.8444	0.982	1	0
				52.5506	0.049	0	NA
				73.3747	0.014	0	NA
				64.7379	0.094	0	NA
				70.3834	0.925	0	NA
				74.0509	0.997	1	0
				79.5938	0.419	0	NA
				38.8178	0.135	0	NA
				70.7919	0.672	0	NA
				70.8849	0.949	0	NA
				83.1883	1	1	0
				72.195	0.993	1	0
				58.0039	0.999	1	0
				60.4283	0.996	1	0
				47.0595	0.014	0	NA
				79.4697	0.876	0	NA
				79.8674	0.64	1	0
				58.4892	NA	1	0
				70.1158	NA	1	1
				73.4353	0.015	0	NA
				71.9535	0.016	1	1
				56.6732	0.146	0	NA
				66.1894	0.945	0	NA
				78.984	0.989	1	0
				38.5379	0.163	0	NA
				78.9311	0.996	2	0
				41.3937	0.124	0	NA
				51.8594	0.074	0	NA
				66.293	0.569	3	1
				42.7685	0.083	0	NA
				74.1203	0.034	1	1
				49.4161	0.018	0	NA
				47.1676	0.088	0	NA
				72.9051	0.011	0	NA
				75.5897	0.995	0	NA
				46.7579	0.236	0	NA
				78.0353	0.018	1	1
				70.4989	0.068	0	NA
				62.9397	0.059	0	NA
				38.932	0.02	0	NA
				76.0403	0.989	0	NA
				59.1817	0.083	0	NA
				76.0088	0.014	0	NA
				64.3634	0.073	0	NA
				81.3227	0.011	0	NA
				70.534	0.083	0	NA
				74.8762	0.881	0	NA
				71.6138	0.982	1	0
				79.5323	0.921	0	NA
				87.7427	1	3	0
				73.6273	0.318	0	NA
				71.257	0.016	1	1
				56.4726	0.805	1	1
				69.1637	0.771	1	1
				58.0949	0.051	0	NA
				64.7678	0.028	0	NA
				64.1303	0.015	0	NA
				40.8486	0.014	0	NA
				71.833	0.011	1	1
				44.346	0.752	0	NA
				73.552	0.022	0	NA
				83.629	0.087	1	1
				60.558	0.016	0	NA
				69.7067	1	1	0
				71.142	0.995	1	0
				67.5902	0.377	2	0
				50.7582	0.613	0	NA
				80.4608	0.201	0	NA
				86.9638	0.949	1	1
				64.2829	0.016	1	1
				62.1842	0.01	1	1
				70.2254	0.503	0	NA
				66.6756	0.013	1	1
				66.241	0.655	0	NA
				78.1789	0.69	0	NA
				65.03	0.015	0	NA
				73.9931	0.016	0	NA
				76.125	0.633	1	0
				68.3571	0.699	0	NA
				73.9691	0.053	0	NA
				71.4593	0.974	0	NA
				88.7537	0.381	0	NA
				48.1169	0.313	0	NA
				90.0833	1	5	0.2
				85.4617	0.97	2	0
				88.5672	0.94	1	0
				66.3461	0.078	0	NA
				69.0017	0.076	1	1
				82.074	0.044	0	NA
				89.6968	0.977	1	0
				79.2302	0.014	1	1
				88.5061	1	4	0
				90.9535	1	4	0
				83.5045	0.929	2	0
				81.2913	0.439	2	0
				84.5153	0.785	2	1
				91.9303	1	2	0.5
				82.8279	0.909	0	NA
				50.5517	0.031	0	NA
				81.1619	0.338	0	NA
				77.4122	0.017	0	NA
				80.3814	0.982	2	0
				91.993	0.776	0	NA
				86.7522	0.67	0	NA
				78.31	0.598	0	NA
				68.2437	0.039	0	NA
				67.585	0.044	0	NA
				74.9447	0.011	1	1
				74.579	0.017	1	0
				75.129	0.026	0	NA
				63.0922	0.477	0	NA
				74.1988	0.93	6	0.833333
				76.9658	0.975	10	1
				65.2611	0.466	1	1
				76.3776	0.14	1	0
				73.9825	0.026	1	1
				63.4942	0.03	0	NA
				57.7376	0.016	1	1
				84.0313	1	2	0
				80.708	0.01	1	1
				35.501	0.067	1	1
				44.5627	0.014	0	NA
				30.2919	NA	0	NA
				25.3606	0.022	0	NA
				36.3459	0.057	0	NA
				62.8315	0.022	0	NA
				38.5455	0.434	0	NA
				60.5888	0.012	1	1
				59.0926	0.077	0	NA
				34.2268	0.018	0	NA
				41.2771	0.998	1	0
				52.6117	0.01	0	NA
				44.551	0.087	0	NA
				56.533	0.012	0	NA

## Sheet: Extended Data Fig. 3q
Source Data for Gonzalez-Lozano et al, 2025: EndoMAP.v1, a Structural Protein Complex Landscape of Human Early Endosomes
Extended Data Fig. 3q				Distance intraprotein DSSO cross-links
				12.5
				29.2
				11.6
				10.4
				12.5
				15.6
				12.4
				10.5
				6.2
				19.8
				12.4
				13.3
				16.3
				10.5
				11.4
				6.9
				12.5
				15.2
				38.4
				10.9
				11
				13.2
				18.4
				11
				68.6
				56.7
				15
				17.4
				10.3
				14.7
				5
				15.6
				9.2
				12.4
				14.7
				6.7
				19
				10.9
				14
				23.6
				17.8
				20.2
				11.6
				13.8
				16.3
				6.1
				10.8
				5.8
				22.3
				18.3
				15.3
				16.2
				19.7
				26.9
				24.8
				15.3
				33.7
				12.7
				10.6
				27.4
				4.7
				44.5
				13.9
				14.3
				13.3
				15
				26
				5.3
				16.5
				11.7
				13.6
				16.1
				32.1
				46.4
				14.3
				36.3
				13.5
				14.9
				46.9
				60.7
				50.9
				16.1
				9.9
				6
				11.9
				11.1
				11.9
				16.6
				15
				11.8
				8.4
				10.3
				11.1
				20.6
				9.1
				14
				8.6
				9.9
				14.5
				15.5
				8.4
				10.2
				38.8
				21.2
				53
				45.9
				18
				12.3
				19.8
				8.9
				23.9
				11
				17.1
				6.3
				10.3
				11.8
				10.1
				10.6
				15
				10.5
				16.7
				8.9
				16.8
				13.2
				9.8
				12.5
				9
				14.6
				14.9
				10.2
				12.4
				23.9
				31.4
				30.9
				27.6
				16.5
				17
				11.8
				20.8
				9
				12.4
				21.5
				10.5
				16.3
				14
				6.8
				8.9
				10
				12.9
				11.1
				12.3
				18
				12.4
				13
				12.7
				9.8
				12.2
				13.8
				18
				93.7
				17
				11.9
				11.7
				14.2
				14.6
				16.5
				16.6
				9.6
				19.3
				30.5
				15.7
				8.3
				14.2
				30
				17.6
				16.7
				41.3
				37.7
				11.8
				29.4
				45.8
				39.6
				39.5
				36.2
				12.8
				9.2
				15
				19.9
				9.1
				8.5
				20.5
				11.6
				13.2
				9.6
				27.9
				22.1
				26.5
				26.2
				25.5
				20.8
				13.6
				9.3
				11.4
				24.8
				18
				13.7
				11.5
				8.4
				16.6
				17.2
				21.4
				9
				12
				26.4
				15.1
				11.6
				10.3
				16.1
				6.8
				12
				6
				12.3
				15.3
				11.5
				11.7
				17.3
				21.3
				12.1
				14.9
				11.3
				10.7
				13.5
				13
				16.8
				36.5
				27.3
				35.7
				68.7
				65.9
				15.6
				25
				19
				37.4
				30.9
				36.5
				26.3
				36.5
				44.2
				55.4
				28.5
				16.9
				34.7
				25.8
				27.9
				33.1
				43.4
				54.5
				83.2
				24.8
				20
				26.3
				27.1
				42.6
				29.6
				32.2
				36.6
				52
				65
				95.4
				81.2
				81.4
				63.5
				75.4
				19.6
				23.8
				25.3
				53.9
				77.1
				67.2
				19.6
				26.1
				33.6
				41.8
				8.4
				15.5
				18.2
				18.5
				12.1
				12.9
				29.1
				14
				5.8
				31.6
				39
				59.7
				13
				15.2
				35.9
				63.1
				23.5
				38.9
				24
				40.2
				8.5
				16.6
				33.2
				13.5
				15.2
				15.8
				29.8
				27.8
				36.2
				20.7
				29.4
				17.9
				21.1
				23.4
				19.2
				31.6
				6.1
				16.5
				17.9
				21.6
				26.8
				33.5
				32.1
				28.8
				21.5
				23.6
				28.3
				35.6
				28.8
				31.3
				26.4
				22.2
				19.1
				23.9
				20.9
				13.1
				19.5
				5.4
				10.5
				14.2
				21.5
				20.8
				9.8
				10.3
				11.3
				14.6
				21.5
				13.6
				15.8
				39
				22.9
				15.6
				13.2
				8.9
				10.8
				6.4
				26.8
				14.1
				11.7
				9.3
				10.6
				9.8
				18.7
				23.9
				9.4
				7.5
				18.7
				15.3
				16.6
				38.8
				37.6
				25.2
				23.8
				15.8
				11.3
				14.1
				30.6
				12.5
				20.4
				19.6
				4.8
				15.5
				28.8
				9.7
				11.8
				74.2
				9.6
				58.7
				55
				10.4
				7.9
				10.5
				9.4
				13.8
				9.5
				20.8
				16.8
				15.4
				17.4
				28.7
				5.4
				13.1
				15.5
				12.2
				23.2
				10.6
				8.5
				11.2
				11.7
				14.8
				7.2
				8.7
				11.1
				21.1
				12.8
				10.8
				12
				11.5
				13.7
				10.4
				25.4
				10
				10.2
				5.6
				15.2
				10.2
				9.7
				7.2
				12.2
				19.8
				10.2
				10.7
				5.4
				14
				15.4
				18.7
				30.1
				9.7
				5
				76.8
				40.9
				54.7
				53.6
				72.9
				78.2
				70.8
				15.6
				47.6
				61.4
				9
				91.5
				12.3
				46.4
				25.9
				49.4
				70.5
				65.7
				14.3
				9.4
				10.8
				12.9
				38.8
				47.9
				51.8
				72.2
				69.9
				78.9
				80.5
				6.3
				14.8
				34.5
				25.4
				42.3
				30.1
				35
				56.8
				27.7
				41
				36.2
				28.3
				33.2
				12.1
				26.8
				47.2
				45.2
				9.8
				15.4
				13
				16.5
				8.9
				48.5
				5.8
				11.7
				4.7
				10.8
				35.6
				33.1
				33
				25.8
				14.4
				12.4
				9.8
				20.5
				23.4
				9
				18.1
				6.3
				11
				22.4
				21.3
				19.9
				15.1
				9
				11.2
				11.9
				16
				17.5
				11.9
				15
				11.7
				11
				11.1
				7.2
				48
				11
				14.4
				47.1
				8.5
				21.6
				7.9
				9.6
				18.5
				10.2
				11
				5.4
				17.9
				16
				16.3
				8.1
				13.2
				13.8
				10.9
				16.1
				15.3
				14.3
				5.1
				11.6
				14.4
				14.8
				12.1
				17.8
				14.6
				11
				12.5
				19.3
				19.3
				7.9
				12.2
				11
				12.5
				15
				11.2
				9.4
				11.2
				8.3
				14.2
				12
				8.2
				7.4
				17.9
				14.3
				6.3
				12
				14.7
				13.3
				14.9
				17.5
				18.7
				22
				18.7
				10.9
				12
				9.4
				31.6
				20.1
				29.5
				9.1
				17.3
				25.5
				8.2
				34.3
				31.4
				14.2
				32.8
				9.9
				10
				6
				16.2
				11.9
				18.2
				26.7
				11.1
				16.3
				22.6
				23.3
				22.9
				26.8
				31.8
				31.7
				17.7
				23.5
				22.9
				26.8
				22.9
				32
				14.3
				13.1
				11.5
				13.9
				15.1
				31.7
				16.4
				14.3
				27.4
				9.7
				12.1
				17.2
				12.6
				14.9
				8.5
				6.4
				6.1
				10.6
				14.1
				14.1
				19.3
				38.3
				15.9
				18.7
				15.5
				35.3
				12.8
				10.8
				13.7
				19.3
				10.5
				11.7
				10.3
				18
				9.9
				17.5
				17.8
				14.3
				12
				9.1
				10.8
				5.1
				8.2
				12.1
				11.3
				12.7
				10.7
				16.8
				14.8
				11.3
				15
				11.8
				24.9
				11
				14.1
				14.1
				26.4
				12.3
				9.9
				10.1
				20.2
				43.1
				8.8
				12
				11.7
				9.8
				13.1
				19.8
				9.7
				14.4
				12.3
				10.8
				12.7
				6.3
				8.9
				9.5
				11.5
				11.8
				9.4
				9.8
				9.6
				5.8
				13.4
				13
				12.7
				18.9
				26.9
				12.6
				16.6
				17.2
				15.6
				37.2
				16.4
				31.4
				24.7
				30.2
				14.9
				10.5
				32.1
				12.4
				17.9
				13.1
				31.1
				16
				11.9
				15.5
				8.4
				21
				6.2
				9.8
				16
				11.8
				25.3
				6.1
				10.8
				19.6
				23.9
				10.7
				9
				10.3
				12.8
				17.3
				11.1
				15
				31.3
				16.9
				28.4
				33.9
				42.3
				36.1
				11.7
				30.4
				26.5
				30.8
				29.1
				8.3
				30.5
				5.5
				9.5
				38.5
				9.8
				5.6
				11.2
				11.6
				13.3
				15.7
				17.1
				12.7
				13.8
				10
				35.5
				52.9
				48.4
				40.2
				19.6
				10.6
				43.4
				9.9
				11.8
				11.4
				13.7
				21.6
				16.1
				12
				8.7
				12.2
				19.8
				13.8
				25.4
				12.3
				16.4
				9.9
				31.6
				25.8
				8.3
				13.6
				11.5
				9
				16
				10
				45.4
				12.6
				10.2
				18.6
				11.8
				9
				15.6
				13.1
				23.2
				8.7
				18.6
				11.1
				15.3
				9.3
				6.9
				6.9
				13
				14
				11.6
				9.7
				18.3
				20.1
				21.7
				13.9
				7.2
				18.1
				12.2
				11.4
				13.5
				6.1
				8.6
				12.5
				18.8
				8.6
				5.9
				18.4
				21.3
				13.4
				34.2
				5.2
				6.2
				12.4
				16.6
				16.5
				10.7
				12.1
				14.2
				16.6
				5.1
				16.9
				15.5
				18.1
				15.3
				20.4
				11.5
				33.6
				11.2
				15.7
				16.9
				17.9
				14.4
				9.2
				10.5
				14.3
				18.5
				15.1
				15.3
				11.3
				16.3
				22.7
				15.2
				43.6
				10.5
				20
				12.1
				29
				53.9
				11.6
				12.5
				19.9
				10.9
				12.9
				15.4
				24.1
				30.1
				9.6
				8.5
				11.2
				15.5

[truncated: 2 more sheets: Extended Data Fig. 3r, Extended Data Fig. 3s]
