# Supplementary material for: EndoMAP.v1 charts the structural landscape of human early endosome complexes
Source: Nature. 2025 May 28;643(8070):252–61. doi: 10.1038/s41586-025-09059-y (PMC12222028; doi:10.1038/s41586-025-09059-y)
Supplement: Supplementary file 13 — Source Data Extended Data Fig. 4 [file 41586_2025_9059_MOESM13_ESM.xlsx]

## Sheet: Extended Data Fig. 4d
Source Data for Gonzalez-Lozano et al, 2025: EndoMAP.v1, a Structural Protein Complex Landscape of Human Early Endosomes
Extended Data Fig. 4d				AlphaLink2 Distance	AF-M Distance	Crosslink Type	SPOC score
				11.4	11.2	Inter	SPOC > 0.33
				13.1	12.7	Intra	SPOC > 0.33
				11.3	11.1	Intra	SPOC > 0.33
				12.4	12.5	Intra	SPOC > 0.33
				10.5	10.4	Intra	SPOC > 0.33
				29.7	29.2	Intra	SPOC > 0.33
				11.8	11.6	Intra	SPOC > 0.33
				11.8	11.9	Inter	SPOC > 0.33
				60.4	32.8	Inter	SPOC < 0.33
				71	75.2	Inter	SPOC < 0.33
				13.6	13.2	Intra	SPOC < 0.33
				16.2	16.1	Intra	SPOC < 0.33
				13.1	12.6	Intra	SPOC < 0.33
				21.8	21.7	Intra	SPOC < 0.33
				10.7	9.8	Intra	SPOC < 0.33
				19.3	19.3	Intra	SPOC > 0.33
				38.2	38.3	Intra	SPOC > 0.33
				16.3	15.9	Intra	SPOC > 0.33
				60.7	57.5	Inter	SPOC > 0.33
				12.9	13	Intra	SPOC > 0.33
				19.1	18.7	Intra	SPOC > 0.33
				15.8	15.6	Intra	SPOC < 0.33
				11.9	12.4	Intra	SPOC < 0.33
				35.1	45.7	Inter	SPOC < 0.33
				16.8	15.4	Intra	SPOC < 0.33
				31	30.1	Intra	SPOC < 0.33
				10.2	9.7	Intra	SPOC < 0.33
				6	5.4	Intra	SPOC < 0.33
				5.3	5	Intra	SPOC < 0.33
				20	18.7	Intra	SPOC < 0.33
				57.2	57.8	Inter	SPOC < 0.33
				15.2	14	Intra	SPOC < 0.33
				10.1	10	Intra	SPOC < 0.33
				12.9	12.3	Intra	SPOC < 0.33
				13.8	13.4	Intra	SPOC < 0.33
				15.9	15.7	Intra	SPOC < 0.33
				12.4	12.4	Intra	SPOC < 0.33
				10.4	10.5	Intra	SPOC < 0.33
				15.2	15.1	Inter	SPOC > 0.33
				11.5	11.2	Intra	SPOC < 0.33
				19.8	19.4	Intra	SPOC < 0.33
				13.7	13.7	Intra	SPOC < 0.33
				16.5	15.9	Intra	SPOC < 0.33
				87	49.2	Inter	SPOC > 0.33
				12.2	11.3	Intra	SPOC > 0.33
				8.8	8.4	Intra	SPOC < 0.33
				10.6	10.2	Intra	SPOC < 0.33
				13.1	12.1	Intra	SPOC < 0.33
				13.1	12	Intra	SPOC < 0.33
				13.5	12.6	Intra	SPOC < 0.33
				15.7	15.5	Intra	SPOC < 0.33
				14.5	14	Intra	SPOC < 0.33
				22.4	22	Intra	SPOC < 0.33
				6.1	5.9	Intra	SPOC < 0.33
				73.2	109.4	Inter	SPOC < 0.33
				38	37.2	Intra	SPOC < 0.33
				12.7	12.5	Intra	SPOC < 0.33
				13.2	12.3	Intra	SPOC < 0.33
				31.3	35.8	Inter	SPOC < 0.33
				37.8	36.7	Intra	SPOC < 0.33
				11.9	12	Intra	SPOC < 0.33
				9.9	10.1	Intra	SPOC < 0.33
				10.5	10.5	Intra	SPOC < 0.33
				22.4	22.3	Intra	SPOC < 0.33
				15.6	15.2	Inter	SPOC > 0.33
				19.5	19.9	Intra	SPOC < 0.33
				17	16.7	Intra	SPOC < 0.33
				17.4	14.1	Intra	SPOC < 0.33
				21.5	20.6	Intra	SPOC < 0.33
				6.6	6.1	Intra	SPOC < 0.33
				13.9	13.3	Intra	SPOC < 0.33
				21.7	21.2	Intra	SPOC < 0.33
				11	10.9	Intra	SPOC < 0.33
				16.2	16.1	Intra	SPOC < 0.33
				16.1	15.7	Intra	SPOC < 0.33
				13	13	Intra	SPOC < 0.33
				14.9	16	Inter	SPOC < 0.33
				11.4	10.9	Intra	SPOC < 0.33
				18.1	17.9	Intra	SPOC > 0.33
				20.8	21.4	Intra	SPOC > 0.33
				7.7	7.4	Intra	SPOC > 0.33
				19.5	19.1	Intra	SPOC > 0.33
				16.4	16.3	Intra	SPOC < 0.33
				105.9	74.9	Inter	SPOC < 0.33
				17.2	16.5	Intra	SPOC < 0.33
				21.7	20.8	Intra	SPOC < 0.33
				8.8	9	Intra	SPOC < 0.33
				109.5	75.3	Inter	SPOC < 0.33
				12.4	11.8	Intra	SPOC < 0.33
				175.8	31.4	Intra	SPOC < 0.33
				31.1	30.9	Intra	SPOC < 0.33
				13	12.4	Intra	SPOC < 0.33
				17.8	17	Intra	SPOC < 0.33
				10.2	9.8	Intra	SPOC < 0.33
				27.4	27.6	Intra	SPOC < 0.33
				10.8	10.2	Intra	SPOC < 0.33
				9.4	9	Intra	SPOC < 0.33
				10.5	10.4	Intra	SPOC < 0.33
				10.1	10.1	Intra	SPOC < 0.33
				18.2	17.9	Intra	SPOC < 0.33
				36.3	35.8	Intra	SPOC < 0.33
				64.3	69.5	Inter	SPOC < 0.33
				10	9.9	Intra	SPOC < 0.33
				18.1	18.4	Intra	SPOC < 0.33
				12.9	12.7	Intra	SPOC < 0.33
				18.3	18	Intra	SPOC < 0.33
				15.9	15.9	Intra	SPOC < 0.33
				13	12.7	Intra	SPOC < 0.33
				10.5	10.4	Intra	SPOC < 0.33
				13.3	13.1	Intra	SPOC < 0.33
				21.9	21.6	Intra	SPOC < 0.33
				6.1	6.3	Intra	SPOC < 0.33
				14.2	14.1	Intra	SPOC < 0.33
				24.6	24	Intra	SPOC < 0.33
				18.3	17.8	Intra	SPOC < 0.33
				10	9.9	Intra	SPOC < 0.33
				19.4	19.1	Intra	SPOC < 0.33
				19.4	19.3	Intra	SPOC < 0.33
				9.8	9.5	Intra	SPOC < 0.33
				25.2	25.6	Intra	SPOC < 0.33
				5.2	5.2	Intra	SPOC < 0.33
				79	33.5	Inter	SPOC < 0.33
				76.7	43.8	Inter	SPOC < 0.33
				16	15.8	Intra	SPOC < 0.33
				14.4	14.3	Intra	SPOC < 0.33
				7.1	6.9	Intra	SPOC < 0.33
				16.8	17	Intra	SPOC < 0.33
				6.5	6.2	Intra	SPOC < 0.33
				31.3	30.2	Intra	SPOC < 0.33
				95.8	68.8	Inter	SPOC < 0.33
				20.3	19.9	Intra	SPOC < 0.33
				9.2	8.8	Intra	SPOC < 0.33
				13.7	13.6	Intra	SPOC < 0.33
				16.9	16.1	Intra	SPOC < 0.33
				51.7	50.9	Intra	SPOC < 0.33
				10.1	9.9	Intra	SPOC < 0.33
				11.9	11.7	Intra	SPOC < 0.33
				14.7	14.9	Intra	SPOC < 0.33
				6.3	6	Intra	SPOC < 0.33
				47.7	46.9	Intra	SPOC < 0.33
				13.8	13.5	Intra	SPOC < 0.33
				16.2	16.1	Intra	SPOC < 0.33
				59.8	60.7	Intra	SPOC < 0.33
				36.8	36.3	Intra	SPOC < 0.33
				14.8	14.3	Intra	SPOC < 0.33
				33.1	32.6	Intra	SPOC < 0.33
				6.1	6.3	Intra	SPOC < 0.33
				11.1	10.8	Intra	SPOC < 0.33
				33.4	33.1	Intra	SPOC < 0.33
				35.4	35.1	Intra	SPOC < 0.33
				37	36.7	Intra	SPOC < 0.33
				13.5	14.1	Intra	SPOC < 0.33
				15.9	15.9	Intra	SPOC < 0.33
				8.6	8.7	Intra	SPOC < 0.33
				24.7	24.6	Intra	SPOC < 0.33
				21.1	20.7	Intra	SPOC < 0.33
				27.4	27.3	Intra	SPOC < 0.33
				23.9	23.6	Intra	SPOC < 0.33
				20	19.7	Intra	SPOC < 0.33
				17.1	16.8	Intra	SPOC < 0.33
				20.7	20.8	Intra	SPOC < 0.33
				17.2	16.9	Intra	SPOC < 0.33
				16.1	15.8	Intra	SPOC < 0.33
				18.7	18.3	Intra	SPOC < 0.33
				33.6	32.8	Intra	SPOC < 0.33
				14.3	14	Intra	SPOC < 0.33
				19.6	19.4	Intra	SPOC < 0.33
				16.4	16.5	Intra	SPOC < 0.33
				23.6	23.2	Intra	SPOC < 0.33
				17	16.6	Intra	SPOC < 0.33
				9.1	9.4	Intra	SPOC < 0.33
				21	20.5	Intra	SPOC < 0.33
				14	13.6	Intra	SPOC < 0.33
				29.1	28.5	Intra	SPOC < 0.33
				47	46.7	Intra	SPOC < 0.33
				32.1	31.9	Intra	SPOC < 0.33
				10.9	10.6	Intra	SPOC < 0.33
				17.5	17.3	Intra	SPOC < 0.33
				27.2	26.8	Intra	SPOC < 0.33
				10.5	10.5	Intra	SPOC < 0.33
				10.8	10.6	Intra	SPOC < 0.33
				19.7	19.7	Intra	SPOC < 0.33
				16.1	15.4	Intra	SPOC < 0.33
				11.7	12	Intra	SPOC < 0.33
				15.3	15.2	Intra	SPOC < 0.33
				44.8	43	Intra	SPOC < 0.33
				14.4	14.1	Intra	SPOC < 0.33
				16.6	16.5	Intra	SPOC < 0.33
				9.8	9.2	Intra	SPOC < 0.33
				10.1	10.3	Intra	SPOC < 0.33
				13.6	13.4	Intra	SPOC < 0.33
				19	18.7	Intra	SPOC < 0.33
				24.5	23.9	Intra	SPOC < 0.33
				21.4	21.3	Intra	SPOC < 0.33
				33.7	33.3	Intra	SPOC < 0.33
				36.1	35.8	Intra	SPOC < 0.33
				24.3	23.9	Intra	SPOC < 0.33
				33.9	33.7	Intra	SPOC < 0.33
				29.9	29.8	Intra	SPOC < 0.33
				18.4	18.1	Intra	SPOC < 0.33
				15.9	16	Intra	SPOC < 0.33
				19.2	18.7	Intra	SPOC < 0.33
				21.4	21.4	Intra	SPOC < 0.33
				13.6	13.1	Intra	SPOC < 0.33
				17.5	17.4	Intra	SPOC < 0.33
				6.4	6	Intra	SPOC < 0.33
				24	24	Intra	SPOC < 0.33
				10.5	10.2	Intra	SPOC < 0.33
				84.1	83.2	Intra	SPOC < 0.33
				24.2	23.9	Intra	SPOC < 0.33
				26.3	26.3	Intra	SPOC < 0.33
				12.5	12.1	Intra	SPOC < 0.33
				13.2	13.1	Intra	SPOC < 0.33
				32.9	32.2	Intra	SPOC < 0.33
				19.1	18.7	Intra	SPOC < 0.33
				18.7	18.5	Intra	SPOC < 0.33
				14.4	14.2	Intra	SPOC < 0.33
				10.6	10.5	Intra	SPOC < 0.33
				19.6	19.5	Intra	SPOC < 0.33
				8.6	8.5	Intra	SPOC < 0.33
				5.6	5.4	Intra	SPOC < 0.33
				65.4	63.5	Intra	SPOC < 0.33
				26.7	26.3	Intra	SPOC < 0.33
				8.8	9.4	Intra	SPOC < 0.33
				54.4	54.5	Intra	SPOC < 0.33
				43.8	43.4	Intra	SPOC < 0.33
				25.3	25.2	Intra	SPOC < 0.33
				23.8	23.5	Intra	SPOC < 0.33
				37.2	36.6	Intra	SPOC < 0.33
				36	36.5	Intra	SPOC < 0.33
				7.5	7.5	Intra	SPOC < 0.33
				9.9	9.8	Intra	SPOC < 0.33
				97.5	95.4	Intra	SPOC < 0.33
				24.3	23.9	Intra	SPOC < 0.33
				10.2	9.8	Intra	SPOC < 0.33
				25.3	24.8	Intra	SPOC < 0.33
				21.1	20.9	Intra	SPOC < 0.33
				8.4	8.4	Intra	SPOC < 0.33
				13	13	Intra	SPOC < 0.33
				21.6	21.5	Intra	SPOC < 0.33
				16.3	15.5	Intra	SPOC < 0.33
				63.9	63.1	Intra	SPOC < 0.33
				15.8	15.8	Intra	SPOC < 0.33
				66.2	65	Intra	SPOC < 0.33
				26.1	25.8	Intra	SPOC < 0.33
				16.9	16.6	Intra	SPOC < 0.33
				33.8	33.2	Intra	SPOC < 0.33
				33.3	33.1	Intra	SPOC < 0.33
				19.4	19.1	Intra	SPOC < 0.33
				60.4	59.7	Intra	SPOC < 0.33
				29.1	28.8	Intra	SPOC < 0.33
				31.4	30.9	Intra	SPOC < 0.33
				34	33.6	Intra	SPOC < 0.33
				13.6	13.6	Intra	SPOC < 0.33
				36.9	36.5	Intra	SPOC < 0.33
				20.7	20.8	Intra	SPOC < 0.33
				30	29.6	Intra	SPOC < 0.33
				21.5	21.5	Intra	SPOC < 0.33
				27.6	27.1	Intra	SPOC < 0.33
				28.3	27.9	Intra	SPOC < 0.33
				40	39	Intra	SPOC < 0.33
				83.4	81.4	Intra	SPOC < 0.33
				11.3	11.3	Intra	SPOC < 0.33
				30.2	29.8	Intra	SPOC < 0.33
				14.5	14.6	Intra	SPOC < 0.33
				18.3	18.2	Intra	SPOC < 0.33
				37.6	37.4	Intra	SPOC < 0.33
				18.8	18.7	Intra	SPOC < 0.33
				24.3	24	Intra	SPOC < 0.33
				43	42.6	Intra	SPOC < 0.33
				24.1	23.8	Intra	SPOC < 0.33
				38.2	37.6	Intra	SPOC < 0.33
				52.9	52	Intra	SPOC < 0.33
				16.9	16.6	Intra	SPOC < 0.33
				22.3	22.2	Intra	SPOC < 0.33
				36.7	35.6	Intra	SPOC < 0.33
				31.4	31.3	Intra	SPOC < 0.33
				42	41.8	Intra	SPOC < 0.33
				22.4	21.6	Intra	SPOC < 0.33
				13.6	13.5	Intra	SPOC < 0.33
				15.2	15.2	Intra	SPOC < 0.33
				35.9	35.9	Intra	SPOC < 0.33
				17.1	16.9	Intra	SPOC < 0.33
				41.2	40.2	Intra	SPOC < 0.33
				35	34.7	Intra	SPOC < 0.33
				16.2	15.3	Intra	SPOC < 0.33
				14.4	14	Intra	SPOC < 0.33
				6	5.8	Intra	SPOC < 0.33
				83.5	81.2	Intra	SPOC < 0.33
				28.8	28.3	Intra	SPOC < 0.33
				16.8	16.5	Intra	SPOC < 0.33
				77.8	77.1	Intra	SPOC < 0.33
				13.5	14.1	Intra	SPOC < 0.33
				11.6	11.7	Intra	SPOC < 0.33
				10.5	10.6	Intra	SPOC < 0.33
				20.5	20	Intra	SPOC < 0.33
				44.9	44.2	Intra	SPOC < 0.33
				39.6	38.9	Intra	SPOC < 0.33
				29.2	28.5	Intra	SPOC < 0.33
				25.1	25.3	Intra	SPOC < 0.33
				55.5	55.4	Intra	SPOC < 0.33
				18.6	17.9	Intra	SPOC < 0.33
				19.8	19.6	Intra	SPOC < 0.33
				18.3	17.9	Intra	SPOC < 0.33
				26.4	26.1	Intra	SPOC < 0.33
				27.3	26.8	Intra	SPOC < 0.33
				10.4	10.3	Intra	SPOC < 0.33
				19	19	Intra	SPOC < 0.33
				25.5	25	Intra	SPOC < 0.33
				15.6	15.2	Intra	SPOC < 0.33
				13.1	12.9	Intra	SPOC < 0.33
				38.9	38.8	Intra	SPOC < 0.33
				21.5	21.5	Intra	SPOC < 0.33
				24.2	23.6	Intra	SPOC < 0.33
				26.8	26.4	Intra	SPOC < 0.33
				32	31.6	Intra	SPOC < 0.33
				17.2	16.8	Intra	SPOC < 0.33
				27.4	27.3	Intra	SPOC < 0.33
				6.3	6.1	Intra	SPOC < 0.33
				15.9	15.6	Intra	SPOC < 0.33
				27.1	26.8	Intra	SPOC < 0.33
				10.4	9.3	Intra	SPOC < 0.33
				28.3	27.8	Intra	SPOC < 0.33
				11	10.7	Intra	SPOC < 0.33
				13.7	13.5	Intra	SPOC < 0.33
				77.5	75.4	Intra	SPOC < 0.33
				20.4	19.2	Intra	SPOC < 0.33
				30	29.1	Intra	SPOC < 0.33
				19.7	19.6	Intra	SPOC < 0.33
				66.9	65.9	Intra	SPOC < 0.33
				15.8	15.8	Intra	SPOC < 0.33
				69.7	68.7	Intra	SPOC < 0.33
				13.7	13.2	Intra	SPOC < 0.33
				33.8	33.5	Intra	SPOC < 0.33
				6.5	6.4	Intra	SPOC < 0.33
				11	10.8	Intra	SPOC < 0.33
				15.7	15.6	Intra	SPOC < 0.33
				67.8	67.2	Intra	SPOC < 0.33
				32	31.6	Intra	SPOC < 0.33
				32.5	32.1	Intra	SPOC < 0.33
				29.2	28.8	Intra	SPOC < 0.33
				30.2	29.4	Intra	SPOC < 0.33
				36.3	36.5	Intra	SPOC < 0.33
				8.9	8.9	Intra	SPOC < 0.33
				23.4	23.4	Intra	SPOC < 0.33
				23	22.9	Intra	SPOC < 0.33
				54	53.9	Intra	SPOC < 0.33
				21.5	21.1	Intra	SPOC < 0.33
				23.5	23.8	Intra	SPOC < 0.33
				20.8	20.7	Intra	SPOC < 0.33
				13.1	13	Intra	SPOC < 0.33
				36.8	36.2	Intra	SPOC < 0.33
				39.4	39	Intra	SPOC < 0.33
				36.1	35.7	Intra	SPOC < 0.33
				76.5	67.5	Inter	SPOC < 0.33
				15.3	13.3	Intra	SPOC < 0.33
				28.1	27.5	Intra	SPOC < 0.33
				13.6	13.7	Intra	SPOC < 0.33
				14.8	14.6	Intra	SPOC < 0.33
				10.8	10.3	Intra	SPOC < 0.33
				96.1	86.9	Inter	SPOC < 0.33
				25.9	25	Intra	SPOC < 0.33
				12.8	12.4	Intra	SPOC < 0.33
				19	18.3	Intra	SPOC < 0.33
				14.9	15	Intra	SPOC < 0.33
				14.7	14.7	Intra	SPOC < 0.33
				16.8	16.9	Intra	SPOC < 0.33
				13.8	13.8	Intra	SPOC < 0.33
				35	34.4	Intra	SPOC < 0.33
				31.4	30.6	Intra	SPOC < 0.33
				42.1	42.6	Intra	SPOC < 0.33
				44.1	43.6	Intra	SPOC < 0.33
				15.4	15.2	Intra	SPOC < 0.33
				50.8	49.6	Intra	SPOC < 0.33
				20.3	19.9	Intra	SPOC < 0.33
				29.8	29.4	Intra	SPOC < 0.33
				25.6	25.7	Intra	SPOC < 0.33
				9.4	9.6	Intra	SPOC < 0.33
				18.2	18.1	Intra	SPOC < 0.33
				9.6	9.7	Intra	SPOC < 0.33
				27.6	28.3	Intra	SPOC < 0.33
				16.7	16.2	Intra	SPOC < 0.33
				19.5	19.3	Intra	SPOC < 0.33
				20.7	21.1	Intra	SPOC < 0.33
				29.9	29.4	Intra	SPOC < 0.33
				14.6	14.7	Intra	SPOC < 0.33
				36.8	36.3	Intra	SPOC < 0.33
				48.4	48.2	Intra	SPOC < 0.33
				26.2	26	Intra	SPOC < 0.33
				30.6	30.2	Intra	SPOC < 0.33
				39.7	38.6	Intra	SPOC < 0.33
				47.4	46.9	Intra	SPOC < 0.33
				12.3	12.1	Intra	SPOC < 0.33
				55.8	52.1	Intra	SPOC < 0.33
				10.6	10.6	Intra	SPOC < 0.33
				23.6	22.7	Intra	SPOC < 0.33
				12.3	12.4	Intra	SPOC < 0.33
				16.9	16.5	Intra	SPOC < 0.33
				84.3	78.2	Intra	SPOC < 0.33
				76.6	70.8	Intra	SPOC < 0.33
				11.2	10.8	Intra	SPOC < 0.33
				12	12.1	Intra	SPOC < 0.33
				37.2	36.2	Intra	SPOC < 0.33
				60.2	56.8	Intra	SPOC < 0.33
				85.1	78.9	Intra	SPOC < 0.33
				55.5	51.8	Intra	SPOC < 0.33
				15.8	15.4	Intra	SPOC < 0.33
				57.5	53.6	Intra	SPOC < 0.33
				16.4	15.6	Intra	SPOC < 0.33
				10.4	9.8	Intra	SPOC < 0.33
				58.4	54.7	Intra	SPOC < 0.33
				48.1	47.2	Intra	SPOC < 0.33
				67.4	61.4	Intra	SPOC < 0.33
				12.1	11.7	Intra	SPOC < 0.33
				28.4	28.3	Intra	SPOC < 0.33
				85.5	80.5	Intra	SPOC < 0.33
				79.1	72.9	Intra	SPOC < 0.33
				13.9	13	Intra	SPOC < 0.33
				73.6	69.9	Intra	SPOC < 0.33
				51.1	47.6	Intra	SPOC < 0.33
				33.5	33.2	Intra	SPOC < 0.33
				36.7	35	Intra	SPOC < 0.33
				28.4	27.7	Intra	SPOC < 0.33
				46.2	45.2	Intra	SPOC < 0.33
				12.5	12.3	Intra	SPOC < 0.33
				98.5	91.5	Intra	SPOC < 0.33
				9.1	9	Intra	SPOC < 0.33
				9.3	8.9	Intra	SPOC < 0.33
				45.3	42.3	Intra	SPOC < 0.33
				48.5	46.4	Intra	SPOC < 0.33
				42.1	40.9	Intra	SPOC < 0.33
				49.5	48.5	Intra	SPOC < 0.33
				27.9	26.8	Intra	SPOC < 0.33
				42	41	Intra	SPOC < 0.33
				10.3	9.4	Intra	SPOC < 0.33
				11.1	10.8	Intra	SPOC < 0.33
				83.5	76.8	Intra	SPOC < 0.33
				77.7	72.2	Intra	SPOC < 0.33
				4.8	4.7	Intra	SPOC < 0.33
				6.4	6.3	Intra	SPOC < 0.33
				75	70.5	Intra	SPOC < 0.33
				28	25.9	Intra	SPOC < 0.33
				28	25.4	Intra	SPOC < 0.33
				36.4	34.5	Intra	SPOC < 0.33
				14.4	14.3	Intra	SPOC < 0.33
				5.8	5.8	Intra	SPOC < 0.33
				51.7	47.9	Intra	SPOC < 0.33
				13.1	12.9	Intra	SPOC < 0.33
				40.2	38.8	Intra	SPOC < 0.33
				12.5	12.4	Intra	SPOC < 0.33
				14.8	14.4	Intra	SPOC < 0.33
				72	65.7	Intra	SPOC < 0.33
				37.8	33	Intra	SPOC < 0.33
				54.3	49.4	Intra	SPOC < 0.33
				64.6	17.7	Intra	SPOC < 0.33
				73.6	59.9	Intra	SPOC < 0.33
				21.7	20.3	Intra	SPOC < 0.33
				71.1	18.3	Intra	SPOC < 0.33
				21.8	20.9	Intra	SPOC < 0.33
				22.6	22	Intra	SPOC < 0.33
				22.2	20.8	Intra	SPOC < 0.33
				29.1	27.9	Intra	SPOC < 0.33
				21.5	20.7	Intra	SPOC < 0.33
				15.6	14.7	Intra	SPOC < 0.33
				13.9	13.6	Intra	SPOC < 0.33
				14.4	14.2	Intra	SPOC < 0.33
				55.8	55.9	Inter	SPOC < 0.33
				18.8	19	Intra	SPOC < 0.33
				10	9.7	Intra	SPOC < 0.33
				7.2	7.2	Intra	SPOC < 0.33
				60.9	28.4	Inter	SPOC < 0.33
				15.6	16.3	Intra	SPOC < 0.33
				6.3	5.9	Intra	SPOC < 0.33
				10.7	10.3	Intra	SPOC < 0.33
				59.4	48.6	Inter	SPOC < 0.33
				12	12.5	Intra	SPOC < 0.33
				38.3	23.5	Inter	SPOC < 0.33
				10.5	10.5	Intra	SPOC < 0.33
				11.5	11.4	Intra	SPOC < 0.33
				7.5	6.9	Intra	SPOC < 0.33
				9.7	9.5	Intra	SPOC < 0.33
				10.7	10.5	Intra	SPOC < 0.33
				10.7	10.3	Intra	SPOC < 0.33
				12.3	12.2	Intra	SPOC < 0.33
				14	13.8	Intra	SPOC < 0.33
				45.7	39.8	Inter	SPOC < 0.33
				10.5	10.5	Intra	SPOC < 0.33
				19.8	19.1	Intra	SPOC < 0.33
				5.7	6.3	Intra	SPOC < 0.33
				13.8	14.6	Intra	SPOC < 0.33
				84.4	48.5	Inter	SPOC < 0.33
				15.8	15.2	Intra	SPOC < 0.33
				17.2	16.8	Inter	SPOC > 0.33
				10.8	11	Intra	SPOC > 0.33
				11.5	10.9	Intra	SPOC > 0.33
				13.1	12.9	Inter	SPOC > 0.33
				53.4	71.1	Inter	SPOC < 0.33
				13	13.2	Intra	SPOC < 0.33
				17.5	18.4	Intra	SPOC < 0.33
				11.8	11	Intra	SPOC < 0.33
				10.6	10.3	Intra	SPOC < 0.33
				73.7	35.3	Inter	SPOC < 0.33
				8.5	8.2	Inter	SPOC > 0.33
				12.8	12.5	Intra	SPOC > 0.33
				10.4	10.3	Intra	SPOC > 0.33
				15.2	14.7	Intra	SPOC > 0.33
				17.7	17.4	Intra	SPOC > 0.33
				18.4	17.6	Intra	SPOC > 0.33
				93.9	93.1	Inter	SPOC > 0.33
				10.4	10.4	Intra	SPOC > 0.33
				85.6	47.3	Inter	SPOC < 0.33
				15.3	15	Intra	SPOC < 0.33
				107.7	68.1	Inter	SPOC < 0.33
				19	19.1	Inter	SPOC > 0.33
				12.8	13.2	Inter	SPOC > 0.33
				27.3	27.8	Inter	SPOC > 0.33
				37.2	36.7	Inter	SPOC > 0.33
				17.5	17.2	Inter	SPOC > 0.33
				66.3	65.6	Inter	SPOC > 0.33
				17.4	17.5	Inter	SPOC > 0.33
				29.4	29.7	Inter	SPOC > 0.33
				31.6	31.4	Inter	SPOC > 0.33
				17.6	17.6	Inter	SPOC > 0.33
				101.3	78.2	Inter	SPOC < 0.33
				78.1	77.6	Inter	SPOC < 0.33
				67	45.1	Inter	SPOC < 0.33
				113.5	85.7	Inter	SPOC < 0.33
				76.3	73.2	Inter	SPOC > 0.33
				21.7	20.1	Inter	SPOC > 0.33
				11.3	11.2	Inter	SPOC > 0.33
				21.4	20.3	Inter	SPOC > 0.33
				9.7	8.4	Inter	SPOC > 0.33
				25.7	22.2	Inter	SPOC > 0.33
				19.5	15	Inter	SPOC > 0.33
				10.8	9.9	Inter	SPOC > 0.33
				47.9	40.5	Inter	SPOC < 0.33
				13.7	13.4	Intra	SPOC < 0.33
				77	33.2	Inter	SPOC < 0.33
				12.3	12.3	Intra	SPOC < 0.33
				41.8	57.4	Inter	SPOC < 0.33
				65.7	76.7	Inter	SPOC < 0.33
				67.8	80.9	Inter	SPOC < 0.33
				14.7	14.7	Intra	SPOC < 0.33
				9.4	9.5	Intra	SPOC < 0.33
				98.5	73	Inter	SPOC < 0.33
				10.8	10.7	Intra	SPOC < 0.33
				12.8	12.6	Intra	SPOC < 0.33
				11.2	10.9	Intra	SPOC < 0.33
				11.1	10.7	Intra	SPOC < 0.33
				15.2	14.4	Intra	SPOC < 0.33
				13.6	13.6	Intra	SPOC < 0.33
				18.7	18.7	Intra	SPOC < 0.33
				14.8	14.5	Intra	SPOC < 0.33
				10.7	10.4	Intra	SPOC < 0.33
				11.1	10.9	Intra	SPOC < 0.33
				128.3	70.1	Inter	SPOC < 0.33
				14.8	14.6	Intra	SPOC < 0.33
				6.1	6.2	Intra	SPOC < 0.33
				41.3	34.7	Inter	SPOC < 0.33
				15.9	15	Intra	SPOC < 0.33
				15.5	15	Intra	SPOC < 0.33
				40.2	40.6	Intra	SPOC < 0.33
				12.5	12.5	Intra	SPOC < 0.33
				11	11.1	Intra	SPOC < 0.33
				46.7	43.4	Inter	SPOC < 0.33
				26.3	25.4	Intra	SPOC < 0.33
				89.9	38	Inter	SPOC < 0.33
				13.7	13.3	Intra	SPOC < 0.33
				5.2	5.5	Intra	SPOC < 0.33
				23.8	23.5	Intra	SPOC < 0.33
				125.3	79.6	Inter	SPOC < 0.33
				13.4	13.3	Intra	SPOC < 0.33
				23.8	23.6	Intra	SPOC < 0.33
				6.7	6.7	Intra	SPOC > 0.33
				12.5	12.4	Intra	SPOC < 0.33
				14.1	14.1	Intra	SPOC < 0.33
				12	12.2	Intra	SPOC < 0.33
				38.3	37.9	Intra	SPOC < 0.33
				18.6	18.3	Intra	SPOC < 0.33
				18.5	18.2	Intra	SPOC < 0.33
				21.6	21.3	Intra	SPOC < 0.33
				15.8	15.7	Intra	SPOC < 0.33
				16.5	16.5	Intra	SPOC < 0.33
				14.4	13.8	Intra	SPOC < 0.33
				20.5	20	Intra	SPOC < 0.33
				40.3	38.3	Intra	SPOC < 0.33
				11.1	10.8	Intra	SPOC < 0.33
				10.2	9.7	Intra	SPOC < 0.33
				12	11.7	Intra	SPOC < 0.33
				25.5	13	Intra	SPOC < 0.33
				34	27.7	Inter	SPOC < 0.33
				13.2	13.4	Intra	SPOC > 0.33
				10.3	10.1	Intra	SPOC > 0.33
				13.7	13.5	Intra	SPOC > 0.33
				8.4	8.5	Intra	SPOC > 0.33
				8.2	8	Inter	SPOC > 0.33
				10.4	10.3	Intra	SPOC > 0.33
				86.9	47.6	Inter	SPOC > 0.33
				6.1	5.6	Intra	SPOC < 0.33
				7.3	6.8	Intra	SPOC < 0.33
				9.6	9.3	Intra	SPOC < 0.33
				32.8	31.2	Intra	SPOC < 0.33
				26.9	26.2	Intra	SPOC < 0.33
				52.6	38.9	Inter	SPOC < 0.33
				27.1	27.4	Intra	SPOC > 0.33
				33.7	44.1	Inter	SPOC > 0.33
				13.9	13.9	Intra	SPOC > 0.33
				11.3	11.5	Intra	SPOC > 0.33
				46.2	27	Inter	SPOC > 0.33
				14.3	14.3	Intra	SPOC > 0.33
				32.1	31.7	Intra	SPOC > 0.33
				16.6	16.4	Intra	SPOC > 0.33
				45.2	49.4	Inter	SPOC > 0.33
				13.5	13.1	Intra	SPOC > 0.33
				15.4	15.1	Intra	SPOC > 0.33
				12.1	10.1	Intra	SPOC < 0.33
				5.6	5.7	Intra	SPOC < 0.33
				41.4	35.1	Inter	SPOC < 0.33
				70.9	30.4	Intra	SPOC < 0.33
				79.4	38.6	Intra	SPOC < 0.33
				34.3	34.8	Inter	SPOC < 0.33
				86.3	26.3	Intra	SPOC < 0.33
				17.7	17.1	Intra	SPOC < 0.33
				20.8	20.6	Intra	SPOC < 0.33
				16.4	16.5	Intra	SPOC < 0.33
				17.4	16.6	Intra	SPOC < 0.33
				14.2	14.2	Intra	SPOC < 0.33
				12.6	12.4	Intra	SPOC < 0.33
				33.5	51.1	Inter	SPOC < 0.33
				5.9	6.2	Intra	SPOC < 0.33
				9.9	10.7	Intra	SPOC < 0.33
				11.9	12.1	Intra	SPOC < 0.33
				24.9	23.9	Intra	SPOC < 0.33
				9.6	9	Intra	SPOC < 0.33
				11.1	10.7	Intra	SPOC < 0.33
				11.2	10.8	Intra	SPOC < 0.33
				20.3	19.6	Intra	SPOC < 0.33
				21.2	21.3	Inter	SPOC > 0.33
				17.6	17.8	Intra	SPOC > 0.33
				20.6	20.2	Intra	SPOC > 0.33
				14.2	14	Intra	SPOC > 0.33
				11.7	11.6	Intra	SPOC > 0.33
				14.7	14.8	Intra	SPOC < 0.33
				61.2	31.2	Inter	SPOC < 0.33
				83.2	45.8	Inter	SPOC < 0.33
				34.3	34.4	Intra	SPOC < 0.33
				24	23.9	Intra	SPOC < 0.33
				11.1	10.8	Intra	SPOC < 0.33
				14.2	13.8	Intra	SPOC < 0.33
				6.2	6.1	Intra	SPOC < 0.33
				16.4	16.3	Intra	SPOC < 0.33
				5.9	5.8	Intra	SPOC < 0.33
				20.4	18.8	Intra	SPOC < 0.33
				8.9	8.6	Intra	SPOC < 0.33
				13	12.5	Intra	SPOC < 0.33
				20.7	18.3	Intra	SPOC < 0.33
				11	10.6	Intra	SPOC < 0.33
				20.5	19.7	Intra	SPOC < 0.33
				35.1	33.7	Intra	SPOC < 0.33
				16.7	16.2	Intra	SPOC < 0.33
				25.2	24.8	Intra	SPOC < 0.33
				13.1	12.7	Intra	SPOC < 0.33
				15.8	15.3	Intra	SPOC < 0.33
				27.6	26.9	Intra	SPOC < 0.33
				120.5	91.6	Inter	SPOC < 0.33
				6.9	6.9	Intra	SPOC < 0.33
				7.2	6.9	Intra	SPOC < 0.33
				13	13	Intra	SPOC < 0.33
				87.5	88.1	Inter	SPOC < 0.33
				11.5	11.6	Intra	SPOC < 0.33
				15	14	Intra	SPOC < 0.33
				74.5	51.9	Inter	SPOC < 0.33
				6.3	6.3	Intra	SPOC < 0.33
				10.5	9.9	Intra	SPOC < 0.33
				76.2	30.3	Inter	SPOC < 0.33
				27.4	26.9	Intra	SPOC < 0.33
				22.4	22	Intra	SPOC < 0.33
				38.1	37.2	Intra	SPOC < 0.33
				35.7	34.8	Intra	SPOC < 0.33
				34.5	33.7	Intra	SPOC < 0.33
				21.5	21.3	Intra	SPOC < 0.33
				6.1	6.2	Intra	SPOC < 0.33
				37.9	37.2	Intra	SPOC < 0.33
				14.8	14.1	Intra	SPOC < 0.33
				9.7	9.6	Intra	SPOC < 0.33
				25.2	24.3	Intra	SPOC < 0.33
				56	55.2	Intra	SPOC < 0.33
				33.5	32.6	Intra	SPOC < 0.33
				22.2	21.8	Intra	SPOC < 0.33
				88.3	48.3	Intra	SPOC < 0.33
				114.2	32.8	Intra	SPOC < 0.33
				11	11	Intra	SPOC < 0.33
				11.5	10.7	Intra	SPOC < 0.33
				34.7	33.8	Intra	SPOC < 0.33
				40	38.9	Intra	SPOC < 0.33
				17.8	17.9	Intra	SPOC < 0.33
				19.9	20.4	Intra	SPOC < 0.33
				31.7	31.2	Intra	SPOC < 0.33
				14.3	14.4	Intra	SPOC < 0.33
				15	14.5	Intra	SPOC < 0.33
				17	16.4	Intra	SPOC < 0.33
				14.8	14	Intra	SPOC < 0.33
				13.3	13.4	Intra	SPOC < 0.33
				12.3	12.3	Intra	SPOC < 0.33
				26	25.8	Intra	SPOC < 0.33
				46	45.6	Intra	SPOC < 0.33
				33.2	32.1	Intra	SPOC < 0.33
				10.4	10.4	Intra	SPOC < 0.33
				34.5	33.2	Intra	SPOC < 0.33
				11.5	10.7	Intra	SPOC < 0.33
				13.1	13	Intra	SPOC < 0.33
				12.3	11.3	Inter	SPOC > 0.33
				12.4	12.1	Intra	SPOC < 0.33
				11.6	11.6	Intra	SPOC < 0.33
				12.6	12.5	Intra	SPOC < 0.33
				29.3	29	Intra	SPOC < 0.33
				16.8	16.3	Intra	SPOC < 0.33
				10.6	10.5	Intra	SPOC < 0.33
				19.9	20	Intra	SPOC < 0.33
				19.6	19.9	Intra	SPOC < 0.33
				14.8	15.2	Intra	SPOC < 0.33
				54.5	53.9	Intra	SPOC < 0.33
				44.1	43.6	Intra	SPOC < 0.33
				22.5	22.7	Intra	SPOC < 0.33
				8.6	8.4	Intra	SPOC < 0.33
				10.2	9.8	Intra	SPOC < 0.33
				18	17	Intra	SPOC < 0.33
				17.6	17	Intra	SPOC < 0.33
				89.6	46.3	Inter	SPOC < 0.33
				18.1	17.6	Intra	SPOC < 0.33
				34.8	33.9	Intra	SPOC < 0.33
				19	18.6	Intra	SPOC < 0.33
				14.4	14.4	Intra	SPOC < 0.33
				16.1	16	Intra	SPOC < 0.33
				16.4	16.1	Intra	SPOC < 0.33
				17.8	17.4	Intra	SPOC < 0.33
				127.9	111.6	Inter	SPOC < 0.33
				13.6	12.7	Inter	SPOC > 0.33
				14.7	14.7	Inter	SPOC > 0.33
				12.5	12	Intra	SPOC < 0.33
				16.6	16.1	Intra	SPOC < 0.33
				8.9	8.7	Intra	SPOC < 0.33
				12.8	12.6	Intra	SPOC < 0.33
				5.3	5.5	Intra	SPOC < 0.33
				41.6	33.5	Intra	SPOC < 0.33
				16.2	16.1	Intra	SPOC < 0.33
				117	34.7	Inter	SPOC < 0.33
				8.9	8.8	Intra	SPOC < 0.33
				83.7	73.2	Inter	SPOC < 0.33
				7.2	6.7	Intra	SPOC < 0.33
				35.5	35.1	Intra	SPOC < 0.33
				32.8	32.2	Intra	SPOC < 0.33
				14.4	14.4	Intra	SPOC < 0.33
				9.1	8.8	Intra	SPOC < 0.33
				18.2	18.6	Intra	SPOC < 0.33
				80.9	69.4	Inter	SPOC < 0.33
				85.1	68.2	Inter	SPOC < 0.33
				114.3	96.4	Inter	SPOC < 0.33
				44.8	44.6	Inter	SPOC > 0.33
				72.9	72.4	Inter	SPOC > 0.33
				51.2	51.1	Inter	SPOC > 0.33
				46.7	45.5	Inter	SPOC > 0.33
				75.6	75.1	Inter	SPOC > 0.33
				11.1	10.6	Intra	SPOC > 0.33
				18.9	18.3	Inter	SPOC > 0.33
				4.8	5.1	Inter	SPOC > 0.33
				16.3	15.8	Inter	SPOC > 0.33
				26.5	29.6	Inter	SPOC > 0.33
				10.4	10	Intra	SPOC < 0.33
				19.7	18.1	Intra	SPOC < 0.33
				15.7	16.2	Intra	SPOC < 0.33
				61.9	47.3	Inter	SPOC < 0.33
				56.2	47.1	Inter	SPOC > 0.33
				31.6	31.4	Intra	SPOC < 0.33
				19	18.7	Intra	SPOC < 0.33
				17.5	17.6	Intra	SPOC < 0.33
				12.7	12.5	Intra	SPOC < 0.33
				12	10.8	Intra	SPOC < 0.33
				34.7	32.7	Intra	SPOC < 0.33
				12	11.9	Intra	SPOC < 0.33
				21.8	21.7	Intra	SPOC < 0.33
				28.4	27.9	Intra	SPOC < 0.33
				10.8	10.4	Intra	SPOC < 0.33
				22.6	22.6	Intra	SPOC < 0.33
				20.3	20.2	Intra	SPOC < 0.33
				21.4	21.3	Intra	SPOC < 0.33
				24.2	24.1	Intra	SPOC < 0.33
				18.4	18.5	Intra	SPOC < 0.33
				15.5	14.8	Intra	SPOC < 0.33
				11.9	11.7	Intra	SPOC < 0.33
				12.7	12	Intra	SPOC < 0.33
				10.6	10.7	Intra	SPOC < 0.33
				11.7	11.3	Intra	SPOC < 0.33
				15.6	15.3	Intra	SPOC < 0.33
				23.9	23.4	Intra	SPOC < 0.33
				19.6	19.8	Intra	SPOC < 0.33
				14.4	14.2	Intra	SPOC < 0.33
				24.2	23.3	Intra	SPOC < 0.33
				22.7	22	Intra	SPOC < 0.33
				11	10.7	Intra	SPOC < 0.33
				26.8	26.5	Intra	SPOC < 0.33
				18.2	17.8	Intra	SPOC < 0.33
				21.8	21.5	Intra	SPOC < 0.33
				13.4	18.8	Inter	SPOC > 0.33
				10.3	9.8	Intra	SPOC < 0.33
				42.2	31.9	Inter	SPOC < 0.33
				12.9	12.5	Intra	SPOC > 0.33
				9.9	9.7	Intra	SPOC > 0.33
				74.2	74.2	Intra	SPOC > 0.33
				15.4	15.5	Intra	SPOC > 0.33
				14.7	14.1	Intra	SPOC > 0.33
				9.7	9.6	Intra	SPOC > 0.33
				15.5	15.8	Intra	SPOC > 0.33
				20.6	20.4	Intra	SPOC > 0.33
				19.6	19.6	Intra	SPOC > 0.33
				11.4	11.3	Intra	SPOC > 0.33
				56.4	55	Intra	SPOC > 0.33
				11.8	11.8	Intra	SPOC > 0.33
				28.8	28.8	Intra	SPOC > 0.33
				10.7	10.4	Intra	SPOC > 0.33
				4.6	4.8	Intra	SPOC > 0.33
				8.5	7.9	Intra	SPOC > 0.33
				7.2	7.1	Intra	SPOC < 0.33
				48.5	42.7	Inter	SPOC < 0.33
				5.2	5.2	Intra	SPOC < 0.33
				5.6	5.4	Intra	SPOC > 0.33
				10.3	9.9	Inter	SPOC > 0.33
				10.9	10.6	Intra	SPOC > 0.33
				6.5	6.3	Intra	SPOC > 0.33
				16	15	Inter	SPOC > 0.33
				10.9	10.6	Inter	SPOC > 0.33
				18.3	17	Inter	SPOC > 0.33
				11	10.3	Inter	SPOC > 0.33
				15.6	14.9	Inter	SPOC > 0.33
				16.3	15.5	Intra	SPOC < 0.33
				5.8	5.3	Intra	SPOC < 0.33
				11.4	11.4	Intra	SPOC < 0.33
				14.6	14.4	Intra	SPOC < 0.33
				9.4	9.3	Intra	SPOC < 0.33
				5.4	5.3	Intra	SPOC < 0.33
				10.8	11.1	Intra	SPOC < 0.33
				18.7	18.6	Intra	SPOC < 0.33
				17.5	17.6	Intra	SPOC < 0.33
				15.6	15.5	Intra	SPOC < 0.33
				10.6	10.2	Intra	SPOC < 0.33
				10.1	9.7	Intra	SPOC < 0.33
				21.6	21.5	Intra	SPOC < 0.33
				17.8	17.5	Intra	SPOC < 0.33
				18.7	18.5	Intra	SPOC < 0.33
				18.8	18.2	Intra	SPOC < 0.33
				17.3	17.1	Intra	SPOC < 0.33
				12.9	12.8	Intra	SPOC < 0.33
				14.2	14.3	Intra	SPOC < 0.33
				24.9	24.5	Intra	SPOC < 0.33
				14.3	13.9	Intra	SPOC < 0.33
				18.4	18.2	Intra	SPOC < 0.33
				11.2	11.2	Intra	SPOC < 0.33
				15.2	14.9	Intra	SPOC < 0.33
				43	43.2	Intra	SPOC < 0.33
				12.9	12.8	Intra	SPOC < 0.33
				13.2	13.1	Inter	SPOC > 0.33
				9.8	9.8	Intra	SPOC > 0.33
				19.5	19.5	Intra	SPOC < 0.33
				9.5	8.3	Intra	SPOC < 0.33
				11.2	10.8	Intra	SPOC < 0.33
				28.4	27.2	Intra	SPOC < 0.33
				63.3	59	Intra	SPOC < 0.33
				50.5	49.8	Intra	SPOC < 0.33
				19.9	19.5	Intra	SPOC < 0.33
				24	24	Intra	SPOC < 0.33
				5.1	4.9	Intra	SPOC < 0.33
				14.9	15.1	Intra	SPOC < 0.33
				15.4	14.5	Intra	SPOC < 0.33
				27.2	27.2	Intra	SPOC < 0.33
				13	12.9	Intra	SPOC < 0.33
				20.8	20.5	Intra	SPOC < 0.33
				20.7	21	Intra	SPOC < 0.33
				35.1	34.9	Intra	SPOC < 0.33
				24.6	24.3	Intra	SPOC < 0.33
				14.8	14.5	Intra	SPOC < 0.33
				20.7	20.2	Intra	SPOC < 0.33
				15.8	15.3	Intra	SPOC < 0.33
				46.9	46.3	Intra	SPOC < 0.33
				20.6	19.5	Intra	SPOC < 0.33
				10	9.8	Intra	SPOC < 0.33
				4.9	4.8	Intra	SPOC < 0.33
				7.4	7.6	Intra	SPOC < 0.33
				50.2	49.7	Intra	SPOC < 0.33
				65.2	64.5	Intra	SPOC < 0.33
				52.2	51.6	Intra	SPOC < 0.33
				11.7	11.7	Intra	SPOC < 0.33
				71.8	49.5	Inter	SPOC < 0.33
				7.1	6.8	Intra	SPOC < 0.33
				58.2	52	Inter	SPOC < 0.33
				19.4	18.4	Intra	SPOC < 0.33
				13.4	12.8	Intra	SPOC < 0.33
				13.1	12.8	Intra	SPOC < 0.33
				91	70.6	Inter	SPOC < 0.33
				61.6	44.5	Inter	SPOC < 0.33
				4.5	4.4	Intra	SPOC > 0.33
				13.1	12.5	Inter	SPOC > 0.33
				12.6	12.2	Inter	SPOC > 0.33
				10.8	10.7	Inter	SPOC > 0.33
				9.7	9.8	Inter	SPOC > 0.33
				13.4	13.1	Intra	SPOC > 0.33
				88.9	84.1	Inter	SPOC < 0.33
				137.5	36.7	Intra	SPOC < 0.33
				21.1	20.8	Intra	SPOC < 0.33
				9.9	9.4	Intra	SPOC < 0.33
				9.6	9.5	Intra	SPOC < 0.33
				10.8	10.5	Intra	SPOC < 0.33
				17.3	15.4	Intra	SPOC < 0.33
				17.8	16.8	Intra	SPOC < 0.33
				14.7	13.8	Intra	SPOC < 0.33
				17	16.3	Intra	SPOC < 0.33
				24	23.3	Intra	SPOC < 0.33
				82.6	54.4	Inter	SPOC < 0.33
				11.8	11.2	Intra	SPOC < 0.33
				34.2	33.6	Intra	SPOC < 0.33
				11.5	11.5	Intra	SPOC < 0.33
				11.2	11.3	Intra	SPOC < 0.33
				16.1	15.9	Intra	SPOC < 0.33
				12.1	12.2	Intra	SPOC > 0.33
				15.6	15.1	Intra	SPOC > 0.33
				10.2	10.1	Intra	SPOC > 0.33
				6.6	6	Intra	SPOC > 0.33
				15.1	14.6	Intra	SPOC > 0.33
				16.7	15.9	Intra	SPOC > 0.33
				9.3	10.3	Intra	SPOC > 0.33
				26.7	26.5	Intra	SPOC < 0.33
				30.9	30.4	Intra	SPOC < 0.33
				11.8	11.7	Intra	SPOC < 0.33
				12.1	11.8	Intra	SPOC < 0.33
				31.5	30.8	Intra	SPOC < 0.33
				10.5	10.6	Intra	SPOC < 0.33
				11.7	11.6	Intra	SPOC < 0.33
				30.5	30.5	Intra	SPOC < 0.33
				10.1	9.9	Intra	SPOC < 0.33
				29.5	29.1	Intra	SPOC < 0.33
				9.9	9.8	Intra	SPOC < 0.33
				43.3	43.4	Intra	SPOC < 0.33
				11.2	11.2	Intra	SPOC < 0.33
				36.3	36.1	Intra	SPOC < 0.33
				13	12.8	Intra	SPOC < 0.33
				17.4	17.3	Intra	SPOC < 0.33
				10.9	11.1	Intra	SPOC < 0.33
				5.6	5.5	Intra	SPOC < 0.33
				14.9	15	Intra	SPOC < 0.33
				17.1	16.9	Intra	SPOC < 0.33
				5.9	5.6	Intra	SPOC < 0.33
				42.3	42.3	Intra	SPOC < 0.33
				38.6	38.5	Intra	SPOC < 0.33
				21	19.6	Intra	SPOC < 0.33
				35.4	35.5	Intra	SPOC < 0.33
				8.3	8.3	Intra	SPOC < 0.33
				15.5	15.7	Intra	SPOC < 0.33
				12.8	12.7	Intra	SPOC < 0.33
				48.7	48.4	Intra	SPOC < 0.33
				31.3	31.3	Intra	SPOC < 0.33
				34.2	33.9	Intra	SPOC < 0.33
				40.4	40.2	Intra	SPOC < 0.33
				16.3	17.1	Intra	SPOC < 0.33
				13.9	13.8	Intra	SPOC < 0.33
				13.4	13.3	Intra	SPOC < 0.33
				28.3	28.4	Intra	SPOC < 0.33
				9.6	9.5	Intra	SPOC < 0.33
				53.1	52.9	Intra	SPOC < 0.33
				10	10	Intra	SPOC < 0.33
				92.5	108.8	Inter	SPOC < 0.33
				13.5	13.3	Intra	SPOC < 0.33
				20.4	19.6	Intra	SPOC < 0.33
				14.1	13.8	Intra	SPOC < 0.33
				15.3	15.7	Intra	SPOC < 0.33
				10.5	10.7	Intra	SPOC < 0.33
				17.1	16.9	Intra	SPOC < 0.33
				12.4	12.2	Intra	SPOC < 0.33
				16.3	15.9	Intra	SPOC < 0.33
				10.6	9.5	Intra	SPOC < 0.33
				5.4	5.5	Intra	SPOC < 0.33
				50.5	24.4	Intra	SPOC < 0.33
				19.2	19.6	Intra	SPOC < 0.33
				17.2	17.7	Intra	SPOC < 0.33
				5.2	5.4	Intra	SPOC < 0.33
				12.2	11.8	Intra	SPOC < 0.33
				11.8	11.9	Intra	SPOC < 0.33
				25.5	26.4	Intra	SPOC < 0.33
				97.4	69.7	Inter	SPOC < 0.33
				19.5	19.6	Intra	SPOC < 0.33
				4	4.1	Intra	SPOC < 0.33
				14.6	14.5	Intra	SPOC < 0.33
				12.9	12.4	Intra	SPOC < 0.33
				12.5	12.6	Intra	SPOC < 0.33
				17.8	17.5	Intra	SPOC < 0.33
				9.4	9.3	Intra	SPOC < 0.33
				19.1	19.8	Intra	SPOC < 0.33
				9.2	9.4	Intra	SPOC < 0.33
				18.9	17.4	Intra	SPOC < 0.33
				10	9.7	Intra	SPOC < 0.33
				13.7	13.5	Intra	SPOC < 0.33
				16.7	22.3	Intra	SPOC < 0.33
				35.4	46.9	Inter	SPOC < 0.33
				24.8	49.8	Inter	SPOC < 0.33
				24.7	24.5	Intra	SPOC < 0.33
				11	9.8	Intra	SPOC < 0.33
				14.1	14.1	Intra	SPOC < 0.33
				8.9	9	Intra	SPOC < 0.33
				15.3	15.6	Intra	SPOC < 0.33
				16.5	16.9	Intra	SPOC < 0.33
				14.9	14.7	Intra	SPOC < 0.33
				18.1	18.1	Intra	SPOC < 0.33
				10.6	12	Intra	SPOC < 0.33
				14.1	14	Intra	SPOC < 0.33
				12.1	11.8	Intra	SPOC < 0.33
				20.4	20.6	Intra	SPOC < 0.33
				9.4	8.4	Intra	SPOC < 0.33
				11.1	11.1	Intra	SPOC < 0.33
				9.1	9.1	Intra	SPOC < 0.33
				10.6	10.3	Intra	SPOC < 0.33
				8.9	8.6	Intra	SPOC < 0.33
				5.1	5.1	Intra	SPOC < 0.33
				10.8	10.6	Intra	SPOC < 0.33
				6.1	6.1	Intra	SPOC < 0.33
				12.7	12.3	Intra	SPOC < 0.33
				11.1	10.7	Intra	SPOC < 0.33
				10.3	10.4	Intra	SPOC < 0.33
				22.8	20.4	Intra	SPOC < 0.33
				11.8	11.1	Intra	SPOC < 0.33
				10.8	10.8	Intra	SPOC < 0.33
				95.9	58.6	Inter	SPOC < 0.33
				41.2	33.8	Inter	SPOC > 0.33
				14.7	14.6	Intra	SPOC < 0.33
				62.2	57	Inter	SPOC < 0.33
				16.6	16.1	Intra	SPOC < 0.33
				5.5	5.4	Intra	SPOC < 0.33
				8.7	8.9	Intra	SPOC < 0.33
				17.9	17.5	Intra	SPOC < 0.33
				19.2	18.5	Intra	SPOC < 0.33
				11.3	10.5	Intra	SPOC < 0.33
				27.2	26.9	Intra	SPOC < 0.33
				12.2	12.1	Intra	SPOC < 0.33
				17.2	17.1	Intra	SPOC < 0.33
				53	71.7	Inter	SPOC < 0.33
				16.9	16.2	Intra	SPOC < 0.33
				11	10.3	Intra	SPOC < 0.33
				10.9	10.7	Intra	SPOC < 0.33
				12.6	11.8	Intra	SPOC < 0.33
				10.8	10.3	Intra	SPOC < 0.33
				13.3	12.7	Intra	SPOC < 0.33
				14.3	13.7	Intra	SPOC < 0.33
				11.2	11	Intra	SPOC < 0.33
				63.1	16.6	Inter	SPOC < 0.33
				81.8	20.1	Inter	SPOC < 0.33
				6.2	6	Intra	SPOC < 0.33
				10.5	10.5	Intra	SPOC < 0.33
				68.2	46.9	Inter	SPOC < 0.33
				33	38.8	Intra	SPOC < 0.33
				33.2	53	Intra	SPOC < 0.33
				51.5	21.2	Intra	SPOC < 0.33
				39.7	45.9	Intra	SPOC < 0.33
				18	18	Intra	SPOC < 0.33
				92.1	65.4	Inter	SPOC < 0.33
				11.4	11.5	Intra	SPOC < 0.33
				69.2	47.3	Inter	SPOC < 0.33
				12.9	12.9	Intra	SPOC < 0.33
				39.3	39.1	Intra	SPOC < 0.33
				21.7	21.7	Intra	SPOC < 0.33
				10.6	10.5	Intra	SPOC < 0.33
				21.7	21.5	Intra	SPOC < 0.33
				16.8	16.6	Intra	SPOC < 0.33
				10.8	10.6	Intra	SPOC < 0.33
				16	15.9	Intra	SPOC < 0.33
				18.7	18.6	Intra	SPOC < 0.33
				14.5	14.6	Intra	SPOC < 0.33
				11.7	11	Intra	SPOC < 0.33
				12.8	12.8	Intra	SPOC < 0.33
				22.2	22	Intra	SPOC < 0.33
				11.9	11.9	Intra	SPOC < 0.33
				17.6	17.6	Intra	SPOC < 0.33
				19.2	19.1	Intra	SPOC < 0.33
				24	23.8	Intra	SPOC < 0.33
				12.7	12.6	Intra	SPOC < 0.33
				15.8	15.1	Intra	SPOC < 0.33
				5.1	5.2	Intra	SPOC < 0.33
				56.3	94.3	Inter	SPOC < 0.33
				11.4	11.3	Intra	SPOC < 0.33
				12	12.1	Intra	SPOC < 0.33
				16.6	16.8	Intra	SPOC < 0.33
				12.4	11.8	Intra	SPOC < 0.33
				15.2	15	Intra	SPOC < 0.33
				11.6	11.3	Intra	SPOC < 0.33
				13.5	12.7	Intra	SPOC < 0.33
				10.5	10.7	Intra	SPOC < 0.33
				14.8	14.8	Intra	SPOC < 0.33
				18.7	18.3	Intra	SPOC < 0.33
				16.7	16.4	Intra	SPOC < 0.33
				14.1	13.7	Intra	SPOC < 0.33
				83.8	6.9	Intra	SPOC < 0.33
				8.7	8.7	Intra	SPOC < 0.33
				19.1	18.2	Intra	SPOC < 0.33
				17.2	17	Intra	SPOC < 0.33
				16.8	16.6	Intra	SPOC > 0.33
				11	10.6	Intra	SPOC > 0.33
				17.7	17.5	Intra	SPOC > 0.33
				11.3	11.2	Intra	SPOC > 0.33
				26.5	24.2	Intra	SPOC < 0.33
				9	8.8	Intra	SPOC < 0.33
				17.3	16.3	Intra	SPOC < 0.33
				15	15	Intra	SPOC < 0.33
				18.3	16.6	Intra	SPOC < 0.33
				20.1	20.2	Intra	SPOC < 0.33
				23.6	22.6	Intra	SPOC < 0.33
				17	16.3	Intra	SPOC < 0.33
				11.8	11.1	Intra	SPOC < 0.33
				55	43.8	Inter	SPOC < 0.33
				18.3	18.4	Intra	SPOC < 0.33
				21.4	21.9	Intra	SPOC < 0.33
				14.2	14.4	Intra	SPOC < 0.33
				12.1	11.5	Intra	SPOC < 0.33
				31.9	31.2	Intra	SPOC < 0.33
				17.7	30.5	Inter	SPOC < 0.33
				97.6	76.3	Inter	SPOC < 0.33
				19.1	19.1	Intra	SPOC < 0.33
				16.1	15.7	Intra	SPOC < 0.33
				21.3	21.3	Intra	SPOC < 0.33
				12.5	12.4	Intra	SPOC < 0.33
				97.6	58.6	Inter	SPOC < 0.33
				119.8	64.1	Inter	SPOC < 0.33
				55.7	40.6	Inter	SPOC < 0.33
				9.2	7.4	Intra	SPOC < 0.33
				9.8	9.9	Intra	SPOC < 0.33
				12.1	12	Intra	SPOC < 0.33
				19.6	19.4	Intra	SPOC < 0.33
				17.5	17.1	Intra	SPOC < 0.33
				15.6	14.8	Intra	SPOC < 0.33
				10.4	10.1	Intra	SPOC < 0.33
				11.6	11.5	Intra	SPOC < 0.33
				13.3	13.1	Intra	SPOC < 0.33
				12.4	12.1	Intra	SPOC < 0.33
				17.5	15.2	Intra	SPOC < 0.33
				37.4	37.3	Intra	SPOC < 0.33
				15.1	15.1	Intra	SPOC < 0.33
				46.7	46.9	Intra	SPOC < 0.33
				10.9	10.7	Intra	SPOC < 0.33
				21.4	20.7	Intra	SPOC < 0.33
				68.2	68.4	Intra	SPOC < 0.33
				14.2	14.5	Intra	SPOC < 0.33
				73.8	74.1	Intra	SPOC < 0.33
				14	13.8	Intra	SPOC < 0.33
				10.5	10.6	Intra	SPOC < 0.33
				15	14.7	Intra	SPOC < 0.33
				13.4	13.2	Intra	SPOC < 0.33
				8.3	8.6	Intra	SPOC < 0.33
				25.1	25.1	Intra	SPOC < 0.33
				13.8	13	Intra	SPOC < 0.33
				10.7	10.9	Intra	SPOC < 0.33
				26.6	26.7	Intra	SPOC < 0.33
				9.9	9.7	Intra	SPOC < 0.33
				14.4	14.9	Intra	SPOC < 0.33
				27.9	27.3	Intra	SPOC < 0.33
				77	39.5	Inter	SPOC < 0.33
				24.7	24.4	Intra	SPOC < 0.33
				10.2	10.2	Inter	SPOC > 0.33
				11.8	11.8	Intra	SPOC < 0.33
				95.8	59.2	Inter	SPOC < 0.33
				99.5	63.5	Inter	SPOC < 0.33
				12.4	12.3	Intra	SPOC > 0.33
				21.4	21.1	Intra	SPOC > 0.33
				19.5	19.6	Intra	SPOC > 0.33
				15.8	15.8	Intra	SPOC > 0.33
				7.3	7.3	Intra	SPOC > 0.33
				8.8	8.9	Inter	SPOC > 0.33
				11.5	11.4	Intra	SPOC > 0.33
				12.4	12.2	Intra	SPOC < 0.33
				19.6	19.8	Intra	SPOC < 0.33
				10.4	10.7	Intra	SPOC < 0.33
				106	65.2	Inter	SPOC < 0.33
				10.4	10.2	Intra	SPOC < 0.33
				95.9	56.7	Intra	SPOC < 0.33
				140.7	68.6	Intra	SPOC < 0.33
				15.2	15	Intra	SPOC < 0.33
				11.9	11.7	Intra	SPOC < 0.33
				8.7	8.5	Intra	SPOC < 0.33
				19.1	18.6	Intra	SPOC < 0.33
				14.1	13.9	Intra	SPOC < 0.33
				21.3	22.7	Intra	SPOC < 0.33
				18.5	17.8	Intra	SPOC < 0.33
				24	23	Intra	SPOC < 0.33
				22.1	23.9	Intra	SPOC < 0.33
				13	12.4	Intra	SPOC < 0.33
				7.8	7.8	Intra	SPOC < 0.33
				6.9	6.3	Intra	SPOC < 0.33
				21.9	20.9	Intra	SPOC < 0.33
				10.9	10.8	Intra	SPOC < 0.33
				13.3	12.8	Intra	SPOC < 0.33
				25.1	24.7	Intra	SPOC < 0.33
				34.3	31.8	Intra	SPOC < 0.33
				10.1	10.3	Intra	SPOC < 0.33
				99.5	56.1	Inter	SPOC < 0.33
				10	9.7	Intra	SPOC < 0.33
				14.4	14.1	Intra	SPOC < 0.33
				13	12.3	Intra	SPOC < 0.33
				12.4	12.1	Intra	SPOC < 0.33
				11.6	11.5	Intra	SPOC < 0.33
				16.8	16.2	Intra	SPOC < 0.33
				12.5	11.5	Intra	SPOC < 0.33
				7.5	7.2	Intra	SPOC < 0.33
				31.2	34.8	Inter	SPOC < 0.33
				102.9	51.6	Inter	SPOC < 0.33
				11.2	11.2	Intra	SPOC < 0.33
				16.6	16.5	Intra	SPOC < 0.33
				13.4	13.5	Intra	SPOC < 0.33
				12.3	12.2	Intra	SPOC < 0.33
				11.4	10.7	Intra	SPOC < 0.33
				16.6	16.7	Intra	SPOC < 0.33
				38	37.4	Intra	SPOC < 0.33
				19.4	18.8	Intra	SPOC < 0.33
				8.5	8	Intra	SPOC < 0.33
				15.3	15.1	Intra	SPOC < 0.33
				107	57.7	Inter	SPOC < 0.33
				12.3	11.1	Intra	SPOC < 0.33
				9	8.8	Intra	SPOC < 0.33
				16.1	15	Intra	SPOC < 0.33
				15	14	Intra	SPOC < 0.33
				24.2	23.2	Intra	SPOC < 0.33
				44.8	41.4	Intra	SPOC < 0.33
				13.4	12.7	Intra	SPOC < 0.33
				14.6	13.9	Intra	SPOC < 0.33
				16	14.7	Intra	SPOC < 0.33
				9.7	9.2	Intra	SPOC < 0.33
				32.2	29.5	Intra	SPOC < 0.33
				12.7	12.4	Intra	SPOC < 0.33
				24.9	23.6	Intra	SPOC < 0.33
				14.3	14.2	Intra	SPOC < 0.33
				9.8	9.7	Intra	SPOC < 0.33
				16	15.3	Intra	SPOC < 0.33
				11.5	10.6	Intra	SPOC < 0.33
				9.7	9.4	Intra	SPOC < 0.33
				16.9	17	Inter	SPOC > 0.33
				20.2	19.8	Intra	SPOC < 0.33
				12.5	12.3	Intra	SPOC < 0.33
				8.6	8.9	Intra	SPOC < 0.33
				24.5	23.9	Intra	SPOC < 0.33
				10.5	10.1	Intra	SPOC < 0.33
				10.8	10.5	Intra	SPOC < 0.33
				14.6	14.1	Intra	SPOC < 0.33
				12.5	12.3	Intra	SPOC < 0.33
				5.2	5.2	Intra	SPOC < 0.33
				12.7	12.5	Intra	SPOC < 0.33
				15.5	15.1	Intra	SPOC < 0.33
				6.3	6.1	Intra	SPOC < 0.33
				6.4	6.3	Intra	SPOC < 0.33
				17.1	17.1	Intra	SPOC < 0.33
				10.9	11	Intra	SPOC < 0.33
				18.4	15	Intra	SPOC > 0.33
				11	10.5	Intra	SPOC > 0.33
				153.9	76	Inter	SPOC < 0.33
				105.5	54.1	Inter	SPOC < 0.33
				17	16.9	Intra	SPOC < 0.33
				75.5	53.5	Inter	SPOC < 0.33
				12.6	12.5	Intra	SPOC < 0.33
				17.1	16.7	Intra	SPOC > 0.33
				9	8.9	Intra	SPOC > 0.33
				86.3	37.6	Inter	SPOC < 0.33
				95.6	84.3	Inter	SPOC < 0.33
				110.7	47.8	Inter	SPOC < 0.33
				115.6	54.8	Inter	SPOC < 0.33
				16.5	15.9	Inter	SPOC > 0.33
				10.6	10.4	Intra	SPOC > 0.33
				9.7	9.5	Intra	SPOC > 0.33
				10.6	10.5	Intra	SPOC > 0.33
				10.5	10.5	Intra	SPOC > 0.33
				12.2	12.1	Intra	SPOC > 0.33
				57.1	36.5	Intra	SPOC > 0.33
				16.6	15.6	Inter	SPOC > 0.33
				86.3	84.2	Inter	SPOC < 0.33
				21	20.1	Intra	SPOC < 0.33
				15.1	13.9	Intra	SPOC < 0.33
				164.4	95.1	Inter	SPOC < 0.33
				115.3	65.5	Inter	SPOC < 0.33
				10.5	9.8	Intra	SPOC < 0.33
				31.2	30.9	Inter	SPOC > 0.33
				17.4	16.8	Intra	SPOC > 0.33
				18.2	17.8	Inter	SPOC > 0.33
				90.2	81.2	Inter	SPOC > 0.33
				16.8	16.7	Inter	SPOC > 0.33
				20.6	20	Inter	SPOC > 0.33
				18.4	18.1	Inter	SPOC > 0.33
				80.9	79.9	Inter	SPOC > 0.33
				16.4	16.1	Inter	SPOC > 0.33
				69.3	53.3	Inter	SPOC < 0.33
				12.9	13.2	Intra	SPOC < 0.33
				11	10.8	Intra	SPOC < 0.33
				19.7	19.8	Intra	SPOC > 0.33
				12.4	12.2	Intra	SPOC > 0.33
				33.1	32.8	Intra	SPOC < 0.33
				40.7	39.8	Intra	SPOC < 0.33
				37.3	36.4	Intra	SPOC < 0.33
				12.7	12.3	Intra	SPOC < 0.33
				21.9	21	Intra	SPOC < 0.33
				14.1	14.3	Intra	SPOC < 0.33
				22.1	21.4	Intra	SPOC < 0.33
				84.6	88.6	Inter	SPOC < 0.33
				93.3	108	Inter	SPOC < 0.33
				65.4	69.2	Inter	SPOC < 0.33
				17.6	17	Inter	SPOC > 0.33
				5.5	5.3	Intra	SPOC > 0.33
				13.8	13.8	Intra	SPOC > 0.33
				16	15.9	Intra	SPOC > 0.33
				25.2	24.5	Intra	SPOC < 0.33
				15.3	14.8	Intra	SPOC < 0.33
				10.9	10.5	Intra	SPOC < 0.33
				15.9	16	Intra	SPOC < 0.33
				7	6.8	Intra	SPOC < 0.33
				11.7	11.1	Intra	SPOC < 0.33
				13.3	13.5	Intra	SPOC < 0.33
				12.6	12.2	Intra	SPOC < 0.33
				12.6	12.2	Intra	SPOC < 0.33
				9.9	9.9	Intra	SPOC < 0.33
				16	16.2	Intra	SPOC < 0.33
				14.1	15	Intra	SPOC < 0.33
				27	26.2	Intra	SPOC < 0.33
				19.1	19.3	Intra	SPOC < 0.33
				9.3	8.3	Intra	SPOC < 0.33
				19.1	17.8	Intra	SPOC < 0.33
				15.6	15.7	Intra	SPOC < 0.33
				11.5	10.6	Intra	SPOC < 0.33
				11	10.8	Intra	SPOC < 0.33
				14	13.3	Intra	SPOC < 0.33
				11.6	11.5	Intra	SPOC < 0.33
				9	9	Intra	SPOC < 0.33
				8.4	8.4	Intra	SPOC < 0.33
				10.3	10.5	Intra	SPOC < 0.33
				15.6	15.2	Intra	SPOC < 0.33
				16.2	15.1	Intra	SPOC < 0.33
				15.3	15	Intra	SPOC < 0.33
				14.7	11.9	Intra	SPOC < 0.33
				82.7	42.1	Inter	SPOC < 0.33
				14.1	13.5	Intra	SPOC < 0.33
				8.4	8.6	Intra	SPOC < 0.33
				12.2	12.4	Intra	SPOC < 0.33
				15.2	14.3	Intra	SPOC < 0.33
				11.6	11.4	Intra	SPOC < 0.33
				8.5	8.4	Intra	SPOC < 0.33
				21	20.8	Intra	SPOC < 0.33
				28.3	27.9	Intra	SPOC < 0.33
				13.4	13.2	Intra	SPOC < 0.33
				30.2	30	Intra	SPOC < 0.33
				21.9	22.1	Intra	SPOC < 0.33
				27	26.5	Intra	SPOC < 0.33
				21.4	21.4	Intra	SPOC < 0.33
				14.1	13.6	Intra	SPOC < 0.33
				13.5	12.8	Intra	SPOC < 0.33
				20.9	20.5	Intra	SPOC < 0.33
				11.9	11.8	Intra	SPOC < 0.33
				13.8	13.7	Intra	SPOC < 0.33
				12	11.6	Intra	SPOC < 0.33
				25.7	25.5	Intra	SPOC < 0.33
				9.4	9.6	Intra	SPOC < 0.33
				17.7	17.2	Intra	SPOC < 0.33
				17	16.7	Intra	SPOC < 0.33
				9.7	9.3	Intra	SPOC < 0.33
				68.2	76.4	Inter	SPOC < 0.33
				8.6	8.5	Intra	SPOC < 0.33
				25.2	24.8	Intra	SPOC < 0.33
				18.2	18	Intra	SPOC < 0.33
				11.7	11.2	Intra	SPOC < 0.33
				26.5	26.2	Intra	SPOC < 0.33
				16.1	15.2	Intra	SPOC < 0.33
				11.4	11.5	Intra	SPOC < 0.33
				40.7	39.6	Intra	SPOC < 0.33
				29.7	29.4	Intra	SPOC < 0.33
				17.8	17.6	Intra	SPOC < 0.33
				15	14.2	Intra	SPOC < 0.33
				17.2	16.6	Intra	SPOC < 0.33
				5.6	5.6	Intra	SPOC < 0.33
				11.3	11.1	Intra	SPOC < 0.33
				12	11.5	Intra	SPOC < 0.33
				69.4	27	Inter	SPOC < 0.33
				17.4	16.7	Intra	SPOC < 0.33
				10.3	10.2	Intra	SPOC < 0.33
				10.7	10.5	Intra	SPOC < 0.33
				11.7	10.8	Intra	SPOC > 0.33
				10.3	10	Inter	SPOC > 0.33
				4.9	5	Inter	SPOC > 0.33
				76.6	35.5	Inter	SPOC < 0.33
				64	38.9	Inter	SPOC < 0.33
				8.1	7.9	Intra	SPOC > 0.33
				13.7	13.6	Intra	SPOC > 0.33
				15.9	15.6	Intra	SPOC > 0.33
				29.3	29.4	Intra	SPOC < 0.33
				18.9	20.3	Inter	SPOC < 0.33
				8.6	8.4	Intra	SPOC < 0.33
				48.3	40.9	Inter	SPOC < 0.33
				12.5	12.4	Intra	SPOC < 0.33
				10.8	10.7	Intra	SPOC < 0.33
				19.9	19.6	Intra	SPOC < 0.33
				11.7	11.7	Intra	SPOC < 0.33
				114.4	64.7	Inter	SPOC < 0.33
				18.6	18.1	Intra	SPOC < 0.33
				27.6	27.9	Intra	SPOC < 0.33
				12.9	11.9	Intra	SPOC < 0.33
				8.8	8.8	Intra	SPOC < 0.33
				9.9	9.9	Intra	SPOC < 0.33
				23.2	22	Intra	SPOC < 0.33
				12.4	12	Intra	SPOC < 0.33
				11.3	10.9	Intra	SPOC < 0.33
				20.1	18.7	Intra	SPOC < 0.33
				119.8	60.5	Inter	SPOC < 0.33
				19.6	18.7	Intra	SPOC < 0.33
				68.2	26.1	Inter	SPOC < 0.33
				10.5	10.3	Intra	SPOC < 0.33
				9	9.1	Intra	SPOC < 0.33
				31.6	25.9	Inter	SPOC < 0.33
				13.8	13.8	Intra	SPOC < 0.33
				12	11.8	Intra	SPOC < 0.33
				12.4	11.6	Intra	SPOC < 0.33
				14.8	14.8	Intra	SPOC < 0.33
				9.6	9.3	Intra	SPOC < 0.33
				11.6	11.3	Intra	SPOC < 0.33
				17.8	17	Intra	SPOC < 0.33
				64.3	43.6	Inter	SPOC < 0.33
				19.8	19.5	Intra	SPOC < 0.33
				10.7	10.4	Intra	SPOC < 0.33
				9.6	9.6	Intra	SPOC < 0.33
				22.4	9.8	Intra	SPOC < 0.33
				39.2	49.1	Inter	SPOC < 0.33
				80.2	36.6	Inter	SPOC < 0.33
				12.4	11.8	Intra	SPOC < 0.33
				10.8	10.8	Intra	SPOC < 0.33
				6.3	5.9	Intra	SPOC < 0.33
				11.3	10.7	Intra	SPOC < 0.33
				19.4	16	Intra	SPOC < 0.33
				15.1	15.3	Intra	SPOC < 0.33
				22.6	22.4	Intra	SPOC < 0.33
				110.7	70.3	Inter	SPOC < 0.33
				11.5	11.1	Intra	SPOC < 0.33
				18.1	20.2	Intra	SPOC < 0.33
				30.8	29.5	Intra	SPOC < 0.33
				26.5	25.5	Intra	SPOC < 0.33
				18.3	17.3	Intra	SPOC < 0.33
				35.7	34.3	Intra	SPOC < 0.33
				9.7	9.1	Intra	SPOC < 0.33
				8.3	8.2	Intra	SPOC < 0.33
				63.1	67.8	Inter	SPOC < 0.33
				21.3	20.1	Intra	SPOC < 0.33
				32.8	31.4	Intra	SPOC < 0.33
				57.2	48.2	Inter	SPOC < 0.33
				6.6	6.3	Intra	SPOC < 0.33
				14.4	14.4	Intra	SPOC < 0.33
				11	10.9	Intra	SPOC < 0.33
				20.2	20	Intra	SPOC < 0.33
				11.5	10.8	Intra	SPOC < 0.33
				12.1	11.9	Intra	SPOC < 0.33
				12.9	12.9	Intra	SPOC < 0.33
				6.2	5.7	Intra	SPOC < 0.33
				36	35.7	Intra	SPOC < 0.33
				22.1	21.3	Intra	SPOC < 0.33
				27.2	27.6	Intra	SPOC < 0.33
				6	6.1	Intra	SPOC < 0.33
				16.8	16.6	Intra	SPOC < 0.33
				11.1	11	Intra	SPOC < 0.33
				48.6	51.5	Inter	SPOC < 0.33
				10.5	9.6	Intra	SPOC < 0.33
				91.6	59.6	Inter	SPOC < 0.33
				6.7	5.9	Intra	SPOC < 0.33
				14.7	21.3	Intra	SPOC < 0.33
				13.3	18.4	Intra	SPOC < 0.33
				13.7	13.4	Intra	SPOC < 0.33
				6.9	6.8	Intra	SPOC < 0.33
				6	6	Intra	SPOC < 0.33
				16.1	16.1	Intra	SPOC < 0.33
				12.1	12	Intra	SPOC < 0.33
				78.7	72.8	Inter	SPOC < 0.33
				24.4	23.6	Intra	SPOC < 0.33
				9.6	9.4	Intra	SPOC < 0.33
				70	94.1	Inter	SPOC < 0.33
				14.2	14.3	Intra	SPOC < 0.33
				4.9	4.7	Intra	SPOC < 0.33
				9	8.9	Intra	SPOC < 0.33
				4.8	4.7	Intra	SPOC < 0.33
				14.1	14.3	Intra	SPOC < 0.33
				9.4	9.1	Intra	SPOC < 0.33
				45.4	44.5	Intra	SPOC < 0.33
				14.7	13.9	Intra	SPOC < 0.33
				30.9	27.4	Intra	SPOC < 0.33
				28.1	26.6	Inter	SPOC < 0.33
				14.7	14.7	Intra	SPOC < 0.33
				56.5	43.8	Inter	SPOC < 0.33
				20.7	20.8	Intra	SPOC < 0.33
				38	35.5	Inter	SPOC < 0.33
				46.5	45.9	Intra	SPOC < 0.33
				14.9	14.7	Intra	SPOC < 0.33
				8.7	8.7	Intra	SPOC < 0.33
				15.8	15.6	Intra	SPOC < 0.33
				10.1	10.1	Intra	SPOC < 0.33
				10.4	10.2	Intra	SPOC < 0.33
				80.2	61.5	Inter	SPOC < 0.33
				94.9	40.3	Inter	SPOC < 0.33
				12.5	12.4	Intra	SPOC < 0.33
				12.9	12.8	Intra	SPOC < 0.33
				14.3	14.2	Intra	SPOC < 0.33
				114.3	61.8	Inter	SPOC < 0.33
				114.8	59	Inter	SPOC < 0.33
				9.5	8.9	Intra	SPOC < 0.33
				11.2	11.1	Intra	SPOC < 0.33
				10.1	10	Intra	SPOC < 0.33
				13.8	14	Intra	SPOC < 0.33
				12.5	12.3	Intra	SPOC < 0.33
				6.7	6.8	Intra	SPOC < 0.33
				141	56.8	Inter	SPOC < 0.33
				10.7	10.5	Intra	SPOC < 0.33
				17.2	16.3	Intra	SPOC < 0.33
				23	21.5	Intra	SPOC < 0.33
				13	12.9	Intra	SPOC < 0.33
				12.6	12.4	Intra	SPOC < 0.33
				17.7	18	Intra	SPOC < 0.33
				7.5	7.3	Intra	SPOC < 0.33
				10.1	9.8	Intra	SPOC < 0.33
				12.9	13	Intra	SPOC < 0.33
				13.1	12.7	Intra	SPOC < 0.33
				26.9	34.2	Inter	SPOC < 0.33
				11.6	10.9	Intra	SPOC < 0.33
				7.8	7.9	Intra	SPOC < 0.33
				58.2	69.8	Inter	SPOC < 0.33
				12	11.9	Intra	SPOC < 0.33
				8.1	7.9	Intra	SPOC < 0.33
				18.4	17.6	Intra	SPOC < 0.33
				15.1	14.5	Intra	SPOC < 0.33
				10.8	10.4	Intra	SPOC < 0.33
				92.1	40.1	Inter	SPOC < 0.33
				56	38.8	Inter	SPOC < 0.33
				12.2	12.2	Intra	SPOC < 0.33
				41.7	58.1	Inter	SPOC < 0.33
				11.9	11.7	Intra	SPOC < 0.33
				17.5	17	Intra	SPOC < 0.33
				99	93.7	Intra	SPOC < 0.33
				12.1	11.9	Intra	SPOC < 0.33
				18.3	18	Intra	SPOC < 0.33
				50.5	50.9	Inter	SPOC > 0.33
				81	39.1	Inter	SPOC < 0.33
				17.3	15.9	Intra	SPOC < 0.33
				9.7	9.6	Intra	SPOC < 0.33
				16.5	16.6	Intra	SPOC < 0.33
				14.7	14.6	Intra	SPOC < 0.33
				16.4	16.5	Intra	SPOC < 0.33
				14	14.2	Intra	SPOC < 0.33
				19.2	19.3	Intra	SPOC < 0.33
				15.5	14.8	Intra	SPOC < 0.33
				58.2	56.5	Inter	SPOC < 0.33
				16.1	16.1	Intra	SPOC < 0.33
				9.9	9.8	Intra	SPOC < 0.33
				12.6	12.6	Intra	SPOC < 0.33
				5.1	5.4	Intra	SPOC < 0.33
				6.3	6.3	Intra	SPOC < 0.33
				8.2	8.1	Intra	SPOC < 0.33
				11.9	11.8	Intra	SPOC < 0.33
				17.3	17.2	Intra	SPOC < 0.33
				6.6	6.3	Intra	SPOC < 0.33
				7	6.6	Intra	SPOC < 0.33
				10.3	10.3	Intra	SPOC < 0.33
				11	10.8	Intra	SPOC < 0.33
				10.9	11	Intra	SPOC < 0.33
				16.3	15.3	Intra	SPOC < 0.33
				15.5	14.8	Intra	SPOC < 0.33
				11.7	11.6	Intra	SPOC < 0.33
				12.2	12.1	Intra	SPOC < 0.33
				4.9	5.1	Intra	SPOC < 0.33
				14.2	14.3	Intra	SPOC < 0.33
				13.9	14.4	Intra	SPOC < 0.33
				17.6	16.1	Intra	SPOC < 0.33
				18.6	18	Intra	SPOC < 0.33
				8.5	9.2	Intra	SPOC < 0.33
				33	31.8	Intra	SPOC > 0.33
				23.2	22.9	Intra	SPOC > 0.33
				23.9	23.3	Intra	SPOC > 0.33
				27.2	26.8	Intra	SPOC > 0.33
				22.9	22.9	Intra	SPOC > 0.33
				27.3	26.8	Intra	SPOC > 0.33
				23.5	22.9	Intra	SPOC > 0.33
				18.3	17.7	Intra	SPOC > 0.33
				32.7	32	Intra	SPOC > 0.33
				23.6	23.5	Intra	SPOC > 0.33
				14.5	14.1	Intra	SPOC < 0.33
				13.2	13	Intra	SPOC < 0.33
				18.5	17.8	Intra	SPOC < 0.33
				8.2	8.6	Intra	SPOC < 0.33
				17.9	17	Intra	SPOC < 0.33
				15.3	14.4	Intra	SPOC < 0.33
				13.3	12.8	Intra	SPOC < 0.33
				9.8	9.8	Intra	SPOC < 0.33
				14.1	14.2	Intra	SPOC < 0.33
				10.6	10.2	Intra	SPOC < 0.33
				9.9	10.2	Intra	SPOC < 0.33
				81.8	65.8	Inter	SPOC < 0.33
				52.8	44.8	Inter	SPOC < 0.33
				102.7	64.6	Inter	SPOC < 0.33
				6	6	Intra	SPOC < 0.33
				45.5	42.7	Inter	SPOC > 0.33
				4.7	4.8	Intra	SPOC > 0.33
				58.3	39.1	Inter	SPOC < 0.33
				33.5	56.5	Inter	SPOC < 0.33
				31	59	Inter	SPOC < 0.33
				45.3	53.3	Inter	SPOC < 0.33
				71.9	67.3	Inter	SPOC < 0.33
				78.6	54.5	Inter	SPOC < 0.33
				112.8	88.9	Inter	SPOC < 0.33
				39.1	41.9	Inter	SPOC < 0.33
				46.2	67.3	Inter	SPOC > 0.33
				10.1	9.2	Intra	SPOC < 0.33
				17.4	17.3	Intra	SPOC < 0.33
				15.6	15.1	Intra	SPOC < 0.33
				21.6	21.9	Intra	SPOC < 0.33
				11.4	11.5	Intra	SPOC < 0.33
				15.3	15.2	Intra	SPOC < 0.33
				13	12.7	Intra	SPOC < 0.33
				16.5	15.6	Intra	SPOC < 0.33
				16.9	25	Inter	SPOC > 0.33
				65.5	39.3	Inter	SPOC > 0.33
				62.7	43.8	Inter	SPOC > 0.33
				20.2	21.1	Intra	SPOC < 0.33
				8.8	8.7	Intra	SPOC < 0.33
				37.7	31.7	Inter	SPOC < 0.33
				10.9	10.8	Intra	SPOC < 0.33
				11.3	11.1	Intra	SPOC < 0.33
				10.8	11.5	Intra	SPOC < 0.33
				11.9	12	Intra	SPOC < 0.33
				14.7	14.8	Intra	SPOC < 0.33
				13.2	12.8	Intra	SPOC < 0.33
				7.5	7.2	Intra	SPOC < 0.33
				10.6	10.6	Intra	SPOC > 0.33
				16.5	17.1	Intra	SPOC > 0.33
				25.4	24.9	Intra	SPOC > 0.33
				46.8	45.1	Intra	SPOC > 0.33
				14.1	12.8	Intra	SPOC > 0.33
				12.3	11.9	Intra	SPOC > 0.33
				18.7	17.8	Inter	SPOC > 0.33
				7.4	7.1	Intra	SPOC < 0.33
				13.6	13	Intra	SPOC < 0.33
				5.8	5.6	Intra	SPOC < 0.33
				15.6	15.2	Intra	SPOC < 0.33
				10.3	10	Intra	SPOC < 0.33
				26	25.4	Intra	SPOC < 0.33
				10.5	10.2	Intra	SPOC < 0.33
				14.4	13.7	Intra	SPOC < 0.33
				10.8	10.4	Intra	SPOC < 0.33
				131.8	67.9	Inter	SPOC < 0.33
				13.4	13.1	Intra	SPOC < 0.33
				105.2	62.5	Inter	SPOC < 0.33
				18.2	17.2	Inter	SPOC > 0.33
				17	16.1	Inter	SPOC > 0.33
				16.9	17.2	Inter	SPOC > 0.33
				24.5	24.4	Inter	SPOC > 0.33
				11.5	11.2	Inter	SPOC > 0.33
				13.8	12.4	Inter	SPOC > 0.33
				18	17.2	Inter	SPOC > 0.33
				26.5	25.6	Inter	SPOC > 0.33
				17.5	16.8	Inter	SPOC > 0.33
				5.3	5.1	Intra	SPOC > 0.33
				99.8	72.8	Inter	SPOC < 0.33
				25.1	24.9	Inter	SPOC > 0.33
				28.7	29	Inter	SPOC > 0.33
				23.3	23.3	Intra	SPOC > 0.33
				10	9.7	Intra	SPOC > 0.33
				11.8	11.4	Intra	SPOC > 0.33
				38.9	38.2	Intra	SPOC > 0.33
				16.8	16.1	Intra	SPOC > 0.33
				12.5	12.4	Intra	SPOC > 0.33
				14	13.3	Intra	SPOC > 0.33
				18.3	17.9	Inter	SPOC > 0.33
				16.6	16.6	Inter	SPOC > 0.33
				16.1	16	Inter	SPOC > 0.33
				16	16.3	Inter	SPOC > 0.33
				84.3	79.3	Inter	SPOC < 0.33
				16.8	16.5	Intra	SPOC > 0.33
				31.9	30.6	Inter	SPOC > 0.33
				21.2	20.7	Intra	SPOC < 0.33
				12.8	12.3	Intra	SPOC < 0.33
				29	28.3	Intra	SPOC < 0.33
				8.4	8.4	Inter	SPOC > 0.33
				12.9	12.8	Intra	SPOC < 0.33
				18.5	16.8	Inter	SPOC > 0.33
				25.3	20.9	Inter	SPOC > 0.33
				41.6	40.6	Inter	SPOC > 0.33
				45.4	37.8	Inter	SPOC > 0.33
				50.3	48.3	Inter	SPOC > 0.33
				45.6	43.9	Inter	SPOC > 0.33
				14.4	14.6	Inter	SPOC > 0.33
				37	28.4	Inter	SPOC > 0.33
				24.4	20.8	Inter	SPOC > 0.33
				11.2	12.2	Inter	SPOC > 0.33
				23.7	20.5	Inter	SPOC > 0.33
				14.5	15.3	Inter	SPOC > 0.33
				30.8	29.6	Inter	SPOC > 0.33
				13.4	13.1	Inter	SPOC > 0.33
				6.5	6.3	Intra	SPOC < 0.33
				48.9	48.4	Intra	SPOC < 0.33
				11.7	11.6	Intra	SPOC < 0.33
				11	10.9	Intra	SPOC < 0.33
				91.6	32.3	Inter	SPOC < 0.33
				14.6	14.1	Inter	SPOC > 0.33
				41.4	39.1	Inter	SPOC > 0.33
				42.4	41.3	Inter	SPOC > 0.33
				85.2	52.8	Inter	SPOC < 0.33
				103.8	45.8	Inter	SPOC < 0.33
				13.4	13	Intra	SPOC < 0.33
				11.5	11	Intra	SPOC < 0.33
				102.5	81.1	Inter	SPOC < 0.33
				9.3	9	Intra	SPOC < 0.33
				167.8	126.4	Inter	SPOC < 0.33
				31.6	30.4	Intra	SPOC < 0.33
				29	28.1	Intra	SPOC < 0.33
				10.2	9.6	Intra	SPOC < 0.33
				5.3	5.5	Intra	SPOC < 0.33
				33.4	31.3	Intra	SPOC < 0.33
				37.4	35.8	Intra	SPOC < 0.33
				51.7	51.3	Intra	SPOC < 0.33
				6	5.8	Intra	SPOC < 0.33
				14.1	13.9	Intra	SPOC < 0.33
				22.2	22	Intra	SPOC < 0.33
				44.9	27.3	Inter	SPOC < 0.33
				17	16.5	Intra	SPOC < 0.33
				9.4	9.4	Intra	SPOC < 0.33
				10.9	10.7	Intra	SPOC < 0.33
				13.4	12.4	Intra	SPOC < 0.33
				17.9	7.2	Inter	SPOC < 0.33
				31.4	31.4	Intra	SPOC < 0.33
				24.5	24.4	Intra	SPOC < 0.33
				12	11.8	Intra	SPOC < 0.33
				29.8	29.2	Intra	SPOC < 0.33
				29.5	28	Inter	SPOC < 0.33
				30.6	30.4	Intra	SPOC < 0.33
				30.7	30.3	Intra	SPOC < 0.33
				14.4	14.4	Intra	SPOC < 0.33
				25.6	25.6	Intra	SPOC < 0.33
				40.5	40.1	Intra	SPOC < 0.33
				12.3	12.3	Intra	SPOC < 0.33
				104.9	80.9	Inter	SPOC < 0.33
				22.7	20.7	Inter	SPOC > 0.33
				12	12	Intra	SPOC > 0.33
				10.2	10.2	Intra	SPOC > 0.33
				14.1	13.9	Inter	SPOC > 0.33
				23.6	23.3	Intra	SPOC > 0.33
				21.2	21	Intra	SPOC > 0.33
				21.2	20.9	Intra	SPOC > 0.33
				15.6	15.3	Inter	SPOC > 0.33
				19.3	18.5	Intra	SPOC < 0.33
				20.5	19.6	Intra	SPOC < 0.33
				12.9	12.5	Intra	SPOC < 0.33
				9.8	9.6	Intra	SPOC < 0.33
				10.1	9.8	Inter	SPOC > 0.33
				58.9	56.9	Inter	SPOC > 0.33
				69.7	63.6	Inter	SPOC < 0.33
				9.8	9.6	Intra	SPOC < 0.33
				17.1	17.3	Intra	SPOC < 0.33
				106.6	69.2	Inter	SPOC < 0.33
				11.1	10.9	Intra	SPOC < 0.33
				16	16	Intra	SPOC < 0.33
				18.8	16.3	Intra	SPOC < 0.33
				20.9	17.9	Intra	SPOC < 0.33
				16.1	13.2	Intra	SPOC < 0.33
				5.5	5.4	Intra	SPOC < 0.33
				15.6	13.8	Intra	SPOC < 0.33
				8.1	8.1	Intra	SPOC < 0.33
				15.9	16	Intra	SPOC < 0.33
				12.1	11.9	Intra	SPOC < 0.33
				81.3	51.8	Inter	SPOC < 0.33
				63	18.5	Inter	SPOC < 0.33
				6.9	6.8	Intra	SPOC < 0.33
				14.1	12.9	Intra	SPOC < 0.33
				40.5	63	Inter	SPOC < 0.33
				44.4	47.3	Inter	SPOC < 0.33
				10.7	10.1	Intra	SPOC < 0.33
				17.8	17.5	Intra	SPOC < 0.33
				21.8	21.9	Intra	SPOC < 0.33
				15.1	13.7	Intra	SPOC < 0.33
				15.5	15.8	Intra	SPOC < 0.33
				9.4	8.8	Intra	SPOC < 0.33
				30.1	29.6	Intra	SPOC < 0.33
				15.3	13.8	Intra	SPOC < 0.33
				23.5	21	Intra	SPOC < 0.33
				8.7	8.4	Intra	SPOC < 0.33
				16.2	15.9	Intra	SPOC < 0.33
				7.2	7.2	Intra	SPOC < 0.33
				23.7	22.4	Intra	SPOC < 0.33
				30.8	29.3	Intra	SPOC < 0.33
				27.5	27.5	Intra	SPOC < 0.33
				12.4	12.1	Intra	SPOC < 0.33
				14.2	14.1	Intra	SPOC < 0.33
				13.9	13.9	Intra	SPOC < 0.33
				10.2	9.3	Intra	SPOC < 0.33
				18.7	17.8	Inter	SPOC > 0.33
				33.9	32.2	Inter	SPOC > 0.33
				14.1	13.7	Inter	SPOC > 0.33
				13	12.4	Inter	SPOC > 0.33
				10.7	10.3	Intra	SPOC > 0.33
				34.5	33.7	Inter	SPOC > 0.33
				8.6	8.4	Inter	SPOC > 0.33
				10.6	10.1	Inter	SPOC > 0.33
				15.3	14.6	Inter	SPOC > 0.33
				12.9	12.9	Inter	SPOC > 0.33
				7.6	7.9	Intra	SPOC < 0.33
				14.9	14.2	Intra	SPOC < 0.33
				32.7	16.1	Inter	SPOC < 0.33
				10.1	9.7	Intra	SPOC < 0.33
				6.9	6.6	Intra	SPOC < 0.33
				9	9	Intra	SPOC < 0.33
				122.9	77.9	Inter	SPOC < 0.33
				10.5	10.5	Intra	SPOC < 0.33
				12.1	11.8	Intra	SPOC < 0.33
				110.4	65	Inter	SPOC < 0.33
				84.2	62.7	Inter	SPOC < 0.33
				18.5	18.9	Intra	SPOC < 0.33
				111.4	41.1	Inter	SPOC < 0.33
				73.7	65.3	Inter	SPOC < 0.33
				80.6	50.4	Inter	SPOC < 0.33
				23.9	23.2	Inter	SPOC > 0.33
				13.7	13.4	Intra	SPOC < 0.33
				15.4	15	Intra	SPOC < 0.33
				73.6	51.2	Inter	SPOC < 0.33
				12.1	11.4	Intra	SPOC < 0.33
				12.6	12.7	Intra	SPOC < 0.33
				11.7	11.6	Intra	SPOC < 0.33
				10.7	10.7	Intra	SPOC < 0.33
				14.8	14.7	Intra	SPOC < 0.33
				18.4	17.3	Intra	SPOC < 0.33
				11	11.1	Intra	SPOC < 0.33
				13.7	13.7	Intra	SPOC < 0.33
				10.6	10.7	Intra	SPOC < 0.33
				4.7	4.7	Intra	SPOC < 0.33
				5.7	5.7	Intra	SPOC < 0.33
				79.6	102.6	Inter	SPOC < 0.33
				13.9	14	Inter	SPOC > 0.33
				12.4	12.3	Intra	SPOC > 0.33
				15.3	15.3	Intra	SPOC > 0.33
				13.9	14	Inter	SPOC > 0.33
				13.9	14	Inter	SPOC > 0.33
				13.8	14	Inter	SPOC > 0.33
				15.4	15.3	Inter	SPOC > 0.33
				15.5	15.4	Inter	SPOC > 0.33
				15.5	15.5	Inter	SPOC > 0.33
				130.7	41	Inter	SPOC < 0.33
				41.6	59.6	Inter	SPOC < 0.33
				79.5	34.1	Inter	SPOC < 0.33
				22.1	22.1	Intra	SPOC < 0.33
				16.6	16.4	Intra	SPOC < 0.33
				16.8	15.9	Intra	SPOC < 0.33
				17.1	15.8	Intra	SPOC < 0.33
				80.1	65.5	Inter	SPOC < 0.33
				109	73.5	Inter	SPOC < 0.33
				32.3	31.8	Intra	SPOC < 0.33
				18.4	18.3	Intra	SPOC < 0.33
				9	8.7	Intra	SPOC < 0.33
				13.2	12.8	Intra	SPOC < 0.33
				9.6	9.5	Intra	SPOC < 0.33
				13.4	13.3	Intra	SPOC > 0.33
				8.5	8.5	Intra	SPOC > 0.33
				16.7	17.4	Intra	SPOC > 0.33
				13.5	13.7	Intra	SPOC > 0.33
				16.8	16.7	Intra	SPOC > 0.33
				156.2	25.5	Inter	SPOC > 0.33
				26.3	24.9	Intra	SPOC > 0.33
				110.4	55.2	Inter	SPOC < 0.33
				22.1	62.1	Inter	SPOC < 0.33
				12.9	12.8	Intra	SPOC < 0.33
				12.5	12.3	Intra	SPOC < 0.33
				12.5	12.2	Intra	SPOC < 0.33
				53.1	61.9	Inter	SPOC < 0.33
				88.9	44.9	Inter	SPOC < 0.33
				13.7	13.2	Intra	SPOC < 0.33
				6.6	6.4	Intra	SPOC < 0.33
				18.8	18.2	Inter	SPOC > 0.33
				18.4	17.9	Inter	SPOC > 0.33
				11.7	11.7	Intra	SPOC < 0.33
				11.4	10.9	Inter	SPOC > 0.33
				13.4	11.3	Inter	SPOC > 0.33
				19	18.8	Intra	SPOC > 0.33
				21.3	29.4	Inter	SPOC < 0.33
				21.3	28.8	Inter	SPOC < 0.33
				14.2	13.9	Intra	SPOC < 0.33
				16.4	16.2	Intra	SPOC < 0.33
				12.7	12.4	Intra	SPOC < 0.33
				91.2	57.7	Inter	SPOC < 0.33
				10.9	9.8	Intra	SPOC < 0.33
				12.7	11.7	Intra	SPOC < 0.33
				31.5	23.6	Inter	SPOC < 0.33
				72.5	35.8	Inter	SPOC < 0.33
				12.5	11.8	Intra	SPOC < 0.33
				18.3	17.3	Intra	SPOC < 0.33
				17.6	16.8	Intra	SPOC < 0.33
				8.7	8.1	Intra	SPOC < 0.33
				15.6	14.7	Intra	SPOC < 0.33
				15.4	14.5	Intra	SPOC < 0.33
				12.8	12.2	Intra	SPOC < 0.33
				11.8	11.8	Intra	SPOC < 0.33
				75.2	47.1	Inter	SPOC < 0.33
				80.6	75.7	Inter	SPOC < 0.33
				12.1	11.7	Intra	SPOC < 0.33
				102.2	20.6	Inter	SPOC < 0.33
				10.2	10	Intra	SPOC < 0.33
				16.4	15.8	Intra	SPOC < 0.33
				13.2	13	Intra	SPOC < 0.33
				16.2	15.8	Intra	SPOC < 0.33
				11.7	11.7	Intra	SPOC < 0.33
				12.5	12.4	Intra	SPOC < 0.33
				11.5	11.2	Intra	SPOC < 0.33
				10.2	10.2	Intra	SPOC < 0.33
				20.1	19.7	Inter	SPOC > 0.33
				13.8	13.2	Inter	SPOC > 0.33
				7.6	5.8	Intra	SPOC < 0.33
				13.1	13.3	Inter	SPOC > 0.33
				7.1	6.9	Intra	SPOC > 0.33
				20.4	20.2	Intra	SPOC > 0.33
				13.2	12.7	Inter	SPOC > 0.33
				10.6	10.2	Intra	SPOC < 0.33
				20.3	21.9	Inter	SPOC > 0.33
				88	65.8	Inter	SPOC < 0.33
				65.7	38.2	Inter	SPOC < 0.33
				56.1	40.1	Inter	SPOC < 0.33
				12.7	12.2	Intra	SPOC < 0.33
				10.8	10.4	Intra	SPOC < 0.33
				85.4	52.7	Inter	SPOC < 0.33
				14.1	13.9	Intra	SPOC < 0.33
				23.9	21.3	Inter	SPOC < 0.33
				20.5	13.2	Inter	SPOC < 0.33
				21.3	30.4	Inter	SPOC < 0.33
				17.3	17.7	Inter	SPOC > 0.33
				29.8	33.3	Inter	SPOC < 0.33
				32.7	56.7	Inter	SPOC < 0.33
				34.2	55.2	Inter	SPOC < 0.33
				87.1	64	Inter	SPOC < 0.33
				71.7	67.6	Inter	SPOC < 0.33
				107.8	37.6	Inter	SPOC < 0.33
				14.2	14	Intra	SPOC > 0.33
				16.6	16.5	Intra	SPOC > 0.33
				8.9	8.7	Intra	SPOC > 0.33
				16.3	16.3	Intra	SPOC > 0.33
				11.9	11.9	Inter	SPOC > 0.33
				11.3	11.4	Intra	SPOC > 0.33
				14.4	14.3	Intra	SPOC > 0.33
				16.5	16.6	Intra	SPOC > 0.33
				10.5	10.3	Intra	SPOC > 0.33
				8.8	8.7	Intra	SPOC > 0.33
				11.8	11.9	Inter	SPOC > 0.33
				12.3	11.7	Intra	SPOC < 0.33
				88	39.3	Inter	SPOC < 0.33
				7	6.7	Intra	SPOC < 0.33
				10.7	10.4	Intra	SPOC < 0.33
				43.2	29.3	Inter	SPOC < 0.33
				23.9	33.8	Inter	SPOC < 0.33
				15.4	14.4	Inter	SPOC > 0.33
				17.9	18.3	Inter	SPOC > 0.33
				21.1	21.3	Inter	SPOC > 0.33
				9.6	9.6	Inter	SPOC > 0.33
				18.2	17.4	Intra	SPOC < 0.33
				15.8	15.4	Intra	SPOC < 0.33
				60.9	51.1	Inter	SPOC < 0.33
				11.8	11.7	Inter	SPOC > 0.33
				29.5	32.8	Inter	SPOC < 0.33
				43	27.5	Inter	SPOC < 0.33
				59	68.9	Inter	SPOC < 0.33
				17.6	17	Intra	SPOC < 0.33
				59	37.1	Inter	SPOC < 0.33
				150.6	118.2	Inter	SPOC < 0.33
				12.6	12.1	Intra	SPOC < 0.33
				15.9	15.6	Intra	SPOC < 0.33
				17.8	17.8	Intra	SPOC < 0.33
				14	13.9	Intra	SPOC < 0.33
				11.4	11.3	Intra	SPOC < 0.33
				42.8	25.1	Inter	SPOC < 0.33
				10.2	9.9	Intra	SPOC < 0.33
				17.2	39.1	Inter	SPOC < 0.33
				6.1	6.1	Intra	SPOC < 0.33
				11.8	11.6	Intra	SPOC < 0.33
				9.3	9	Intra	SPOC < 0.33
				12.9	12.5	Intra	SPOC < 0.33
				6.8	6.3	Intra	SPOC < 0.33
				12.8	12.5	Intra	SPOC < 0.33
				61.3	41.9	Intra	SPOC < 0.33
				9.6	9.7	Intra	SPOC < 0.33
				63.6	44	Inter	SPOC < 0.33
				87.3	60.1	Inter	SPOC < 0.33
				17.2	16.9	Intra	SPOC > 0.33
				18.9	18.7	Intra	SPOC > 0.33
				68.4	36.9	Inter	SPOC < 0.33
				6.4	6.2	Intra	SPOC < 0.33
				28.6	28.3	Intra	SPOC < 0.33
				100.8	79.7	Inter	SPOC < 0.33
				10.7	10.4	Intra	SPOC < 0.33
				46.8	39.3	Intra	SPOC < 0.33
				38.9	20.6	Inter	SPOC < 0.33
				60	38.4	Inter	SPOC < 0.33
				9.2	9.3	Intra	SPOC > 0.33
				14.9	14.6	Intra	SPOC > 0.33
				18.9	17	Inter	SPOC > 0.33
				15.7	15.9	Intra	SPOC > 0.33
				58.2	56	Inter	SPOC > 0.33
				4.3	4.3	Intra	SPOC > 0.33
				12.7	12.5	Intra	SPOC > 0.33
[truncated: 1,619 more rows]

## Sheet: Extended Data Fig. 4m
Source Data for Gonzalez-Lozano et al, 2025: EndoMAP.v1, a Structural Protein Complex Landscape of Human Early Endosomes
Extended Data Fig. 4m				Distance DHSO	Distance DMTMM	Distance DSSO
				5	10.4	12.6
				11.1	8.7	11.3
				16.7	31.4	13.1
				10.6	17.8	29.7
				10.9	15.6	12.4
				10.3	6.2	10.5
				0	7.5	11.8
				14.4	9.5	12.9
				13.8	16.7	15.8
				29.9	10.8	11.9
				11.1	8	15.9
				6.3	5.2	13.8
				0	9.4	10.1
				28.1	9.5	12.9
				11.7	13.5	10.4
				9.2	9.6	12.4
				10.6	7	12.8
				10.5	9.5	30.5
				10.4	10.1	13.7
				10.7	10.9	16.5
				10.4	4.6	5.2
				10.5	14.6	11.9
				16.6	10.6	15.9
				20.6	9.7	19.5
				22.7	8.4	21.7
				13.4	19.2	13.9
				10.8	26.2	17
				16.2	19.6	6.6
				10	12	16.2
				13.2	5.2	11
				12.8	10.6	17.4
				12	28.5	21.5
				11.8	10	13
				23.3	9.4	16.1
				0	11.5	37.8
				20.8	15	10.5
				20.8	22.5	9.9
				20.7	14.2	18.8
				13.8	14.9	20.8
				26	11.6	18.1
				7.6	10.1	7.7
				11.5	13.7	19.5
				15.5	22	11.4
				10.2	6.3	10
				11.5	12.9	6.1
				11.9	6.1	18.3
				17.9	14.3	19.4
				15.7	7.3	24.6
				15.3	11.1	18.2
				10.9	12.9	14.2
				12.8	13.6	19.4
					15.4	9.8
					7.9	25.2
					21.1	7.1
					41.3	5.2
					8.5	16
					9.6	15.6
					7.1	12.1
					7.3	6.6
					16.9	9.3
					21.6	16.7
					5.1	15.1
					11	15.3
					7.6	15.6
					9.2	10.5
					15.4	12
					14.9	11.5
					16.9	7.5
					9.7	14
					15	15.8
					6.7	11.5
					6.1	10.8
					10.9	17.5
					8.4	11.8
					13.4	13
					15.9	140.7
					16.6	95.9
					10.4	15.2
					8.7	18.4
					4.5	12.8
					12.3	15.2
					4.9	10.4
					10.7	17.7
					21.3	9.7
					10.1	15.6
					6.5	15.8
					8.8	25.1
					37.6	11.1
					12.6	4.8
					24.9	13.7
					28.7	12.3
					25.6	14.7
					13	11.1
					10	24.9
					10.8	7.4
					9.6	19.3
					18.1	26.3
					11.7	6.7
					10.6	12
					9.6	11.1
					22.4	40.3
					47.6	20.5
					36.3	25.5
					30.3	10.2
					16.8	14.4
					20.4	7.3
					30.3	16.4
					32.9	7.5
					50.3	6.5
					36.2	11.4
					24	14.2
					29.9	23.8
					48.2	17.6
					16.3	20.6
					27.1	11.7
					34.8	5.1
					34.8	21.4
					53.2	14.2
					39.2	35.9
					51.6	45.8
					22.9	12.8
					39.3	11.1
					12.6	14.2
					50.1	5.9
					48.4	16.4
					30.2	6.2
					34.5	14.8
					39.3	15.5
					32.6	20.7
					26.9	16.7
					22.2	35.1
					5.2	11
					43	13.1
					5.5	20.5
					6.6	25.2
					11.9	15.8
					7.6	27.6
					6.3	14.2
					6.5	45.4
					10.9	30.9
					13.3	4.8
					22.9	14.7
					29.2	11
					10.3	11.3
					9.2	17.7
					27.9	16.5
					21.6	23.6
					8.7	10.2
					8.8	11.1
					12.9	12.4
					13	12
					18.5	16.4
					8.5	41.6
					18.8	5.3
					9.1	12.8
					7	16.2
					17.2	35.5
					9.6	18.2
					15.5	7.2
					6.3	9.1
					5.5	32.8
					5.6	14.4
					5	8.9
					11.7	14.4
					14.1	17.8
					13.3	34.8
					18.1	18.1
					9.5	19
					11.5	16.1
					9.1	15.7
					13.4	10.4
					57.7	19.7
					12.4	17.5
					9.8	19
					38.3	31.6
					23.4	12.7
					32.4	10.3
					18.6	12.8
					16	12.4
					12.2	6.5
					12.3	10.9
					46.7	5.6
					51.1	20.3
					39.1	29.3
					23.7	11.1
					22.3	21.3
					33.3	18.5
					61.7	14.3
					23.4	26.3
					29.4	10.9
					91.4	0
					23.2	33.5
					13.4	15.6
					24	8.7
					73.1	5.5
					102.1	19.4
					23.7	5.8
					12.2	7.4
					12.2	17
					17.3	47.7
					13	11.9
					18.4	14.8
					6.4	10.1
					7.7	6.3
					8.6	13.8
					6	13.7
					10.6	16.2
					41.6	51.7
					13.2	59.8
					41.3	36.8
					20.2	16.9
					13	14.7
					11.4	10.4
					6.4	137.5
					28	16.4
					20	11.2
					9.6	16.1
					16.5	10.2
					32.3	50.5
					49.4	16.3
					26.6	15.1
					42.1	11.8
					14.4	11.1
					19.4	11.8
					36.8	20.4
					24	9.4
					21.8	12.1
					41.6	8.9
					20.4	10.6
					11.1	14.1
					41.2	9.1
					6.5	11.1
					12.8	14.7
					13.2	5.5
					15	16.6
					16.9	8.7
					15.3	12.2
					22.9	16.1
					37	16.6
					14	14.6
					7.9	10.3
					15.3	6.2
					10.6	8.6
					10.5	10.5
					15.3	33
					31.5	39.7
					36.7	18
					10.6	33.2
					97.8	51.5
					32.2	16.8
					23	20.1
					10	15
					18	26.5
					100.5	18.3
					9.2	17.3
					5.8	9
					4.9	11.5
					12.4	12.5
					20.8	16.1
					14.9	19.1
					6.2	21.3
					14.7	14.4
					9.9	9.2
					10.5	10.7
					16.1	27.9
					8.3	24.7
					9.9	7.3
					7.1	21.4
					14.5	12.4
					13.5	15.8
					8.5	19.5
					18	10.2
					13	11.9
					13.2	7.8
					17.9	39.2
					14.1	19.2
					14	16.8
					8.9	12.5
					9.3	14.1
					13.3	21.9
					12.4	21.3
					16.1	11.6
					12.6	13.3
					10.6	34.3
					7.6	14.4
					9.7	25.1
					10	19.1
					8.5	6.9
					13.4	22.1
					9.9	10.9
					14.3	16.6
					7.3	10.1
					5.4	10
					10.1	10.1
					13.1	24
					23.4	18.5
					25.2	7.5
					35.6	12.4
					48.4	13
					9.1	11.5
					9.7	10.4
					37.3	20.2
					16	13
					24.2	20.3
					38.1	12.9
					15.5	6.5
					23.8	16.8
					13.7	9.2
					5	31.3
					34.7	19.4
					16.1	12.3
					25.1	8.5
					19.9	16.6
					17.4	11.2
					11.5	38
					13.4	11.4
					11.3	15.3
					16.9	13.4
					17.6	16.6
					12.4	15
					12.2	11.5
					27.4	13.3
					17.2	19.9
					15.9	27.4
					26.7	31.7
					17.2	14.8
					45.7	34.5
					19.1	114.2
					10.1	26
					26.7	88.3
					20.5	14.3
					8.5	11.5
					31.5	14.8
					13.6	34.7
					56.1	11
					30.5	35.7
					19.8	46
					21.7	33.5
					31.2	17
					12.6	38.1
					22.9	33.2
					6.3	10.4
					12.1	40
					14.6	6.1
					15	25.2
					19.6	34.5
					16.8	9.7
					41.5	22.4
					11.8	56
					14.5	12.3
					14.9	13.1
					22.5	17.8
					24.9	37.9
					27.8	22.2
					19.8	21.5
					24.3	9.7
					10.9	16.6
					14.6	24.5
					12.3	20.2
					9.3	12.5
					15.2	8.6
					26.6	15.6
					11.2	19.4
					20.9	10.9
					19	17.1
					27.5	6.4
					15.9	12.6
					10	10.8
					6.3	11
					22.5	18.4
					13.4	17.1
					31.4	9
					21.8	12.5
					9.3	15.8
					31.3	18.6
					17.4	10.5
					17.6	17.4
					6.3	12.9
					83	11
					25.8	33.1
					43.6	14.1
					17.7	37.3
					15.1	21.9
					65.7	12.7
					16.3	22.1
					17.1	40.7
					26.6	31.1
					18.7	13
					15.3	12.4
					12.2	17.8
					41.9	10.8
					20.5	27.4
					12.4	8.8
					19.8	175.8
					44.8	21.7
					6.4	10.2
					12.2	9.4
					31.6	17.2
					14.6	12.6
					11.9	10.6
					23.4	11
					16.7	15.2
					30.6	12.2
					17	14.1
					14.9	8.4
					11.3	18.3
					14.6	11.7
					29.1	16.1
					19.7	11.7
					12.7	15.9
					16.3	13.7
					36.9	29.3
					21.8	10.5
					10.6	16.9
					15.4	19.6
					19.3	12.4
					11.8	14.8
					35.2	12
					24.9	9.6
					18.8	13.8
					12.1	11.6
					7.1	0
					15.6	7.5
					16.4	12.3
					13.6	17.8
					17.7	19.8
					17.2	11.6
					5.4	9.6
					9.9	22.4
					16.2	18.1
					17.8	19.4
					18.7	11.3
					6.7	15.1
					9.3	7.2
					11.4	12.4
					6.3	6.3
					5.3	6
					5.3	22.6
					5.9	18.1
					8.9	11.5
					11.7	10.8
					8.4	9.8
					12	17.5
					13.3	15.6
					6.1	11.6
					7.1	10.4
					11.3	13.3
					15	12.4
					14.9	12.1
					8.3	19.6
					10.5	11
					8.3	6
					8.8	12.9
					20.7	11.5
					16.3	20.2
					28.4	6.2
					28.5	12.1
					32.9	22.1
					31.5	36
					54.1	27.2
					6	6
					5.3	16.8
					16.1	11.1
					9.8	14.1
					6.1	9
					10.5	9.4
					6.2	9.6
					4.9	4.9
					10.4	24.4
					45.9	20.7
					35.6	6.4
					30.1	20.3
					48.9	14.9
					123	8.8
					5.9	8.7
					9.7	10.1
					25.3	14.9
					6.8	15.8
					5.7	46.5
					5.6	6.3
					5.8	10.4
					38	6.1
					38.1	12.5
					9.7	12.9
					13	14.3
					11.2	17.7
					7	12.6
					12.9	11.2
					46.9	47.6
					7.8	23
					11.3	24.4
					10.9	10.7
					28.2	13.8
					29.9	10.1
					21.7	13
					8.7	9.5
					9.8	17.2
					10.1	12.5
					15.2	6.7
					12.6	5.8
					10.7	37.4
					7	11.3
					6.3	12.8
					6.9	16
					12.2	12.9
					10.5	13.1
					5.2	10.1
					23.4	14.7
					8.8	8.2
					11.5	11.9
					9	13.4
					5.4	13
					4.5	14.2
					7.8	12
					8.9	10.8
					8.5	10.5
					6.8	10.6
					13.6	57.1
					7.3	10.6
					21.8	12.2
					18.4	9.7
					11.4	10.5
					22.4	10.7
					13.4	12.3
					20	9.7
					26.7	19.8
					9.8	10.7
					27	12.2
					12.5	15.6
					13.3	99
					9.5	17.5
					9.9	12.1
					16.4	11.9
					9.8	18.3
					49.2	10.3
					29	10.3
					5.8	17.3
					32.3	14
					12.7	19.2
					5.3	16.4
					9.5	9.7
					6.3	16.5
					6.2	14.7
					18.1	11.7
					34.2	9.9
					13.6	16.1
					12.8	12.6
					9	10.6
					23.3	29.9
					10.3	31.4
					20.2	48.4
					10.6	27.6
					11	36.8
					10.9	47.4
					12.6	30.6
					15.6	20.3
					9.4	25.6
					19.9	50.8
					10.8	9.6
					5.2	14.6
					28.3	55.8
					18.4	19.5
					10.5	9.4
					13.6	39.7
					6.2	26.2
					13.5	12.3
					14.3	29.8
					12.4	20.7
					34.4	23.6
					12.5	42.1
					14.8	16.7
					23.7	15.4
					21.4	35
					11.1	18.2
					30.7	44.1
					14.4	4.7
					26.2	6
					20.1	24
					34.9	21.5
					28.5	71.1
					25.6	22.6
					15.5	21.7
					38.1	22.2
					9.4	64.6
					33.5	13.9
					11.3	15.6
					18.7	29.1
					16	21.8
					12.3	73.6
					22.9	10.7
					28.6	11.3
					26.4	17.4
					9.6	5.6
					28.4	10.3
					23.5	12
					17.2	18.1
					11.4	9.5
					20.7	7.7
					13	13.5
					20.7	8.5
					17.2	21.6
					37.8	24.7
					22	18.5
					14.4	14.1
					17.3	12
					10.9	38.3
					11.7	16.5
					23.4	15.8
					24.1	15.5
					14.7	18.6
					27.6	36.3
					25.6	10.8
					10.1	16.4
					18.3	11.2
					23.7	13.6
					23.9	14.8
					15.1	18.7
					10.4	15.2
					19	11.1
					21.5	12.8
					10.3	38.9
					16.8	11.8
					13.6	14
					10	23.3
					22.9	16.8
					33.7	10
					16.1	12.5
					25.5	16.8
					10	34.3
					34.9	5.3
					31.6	29
					35.4	21.2
					19.4	12.8
					31.2	46.8
					16.2	14.1
					26.1	10.6
					16.7	25.4
					12.9	16.5
					13.5	12.3
					4.5	17.3
					6	11
					5.1	6.5
					3.9	11.7
					13.3	48.9
					9.7	11.4
					24.1	30.2
					13	9.4
					12.8	17.2
					10.6	15
					25.7	37.5
					32.9	13.8
					26.2	21.9
					28.6	13.4
					31.5	13.5
					6.1	14.1
					34.4	25.7
					37.5	29.7
					34.2	21
					19.6	18.2
					27.7	8.5
					6.9	8.6
					10.7	9.7
					7.6	11.6
					6.8	25.2
					37.4	12
					7.8	28.3
					26	17
					5.8	17.8
					19.4	21.4
					31.3	40.7
					12.2	17.7
					12.3	11.9
					18.4	27
					10.2	20.9
					14	26.5
					10.2	33.4
					11.4	6.3
					30.6	9.4
					13.6	11.4
					8.7	7.1
					6.3	9.8
					22.9	23.6
					12.2	21.2
					22.1	10.2
					11.1	21.2
					14.7	10.6
					12.3	15
					10.6	17.8
					6.4	23.8
					16	7.1
					33.3	23.5
					17.8	12.3
					6.7	14.9
					24.8	7.2
					10.1	5.2
					37.7	13.7
					18.6	13.4
					24.2	8.4
					4.4	6.9
					5.7	19.4
					10.5	20.8
					9.9	9.8
					19.1	17.1
					22.2	14.1
					11.8	10.7
					14	14.7
					28.6	6.6
					13.3	17.3
					13.1	10.1
					22.1	10.7
					4.9	9.3
					22.7	10.7
					26	10.5
					12	17.6
					25.6	18
					25.2	15.5
					9.5	12.5
					4.7	15.9
					11.9	40.2
					9.6	18.5
					14	12.9
					10.4	20.5
					14.2	19.3
					18.4	15.2
					17.4	6
					14.6	16.1
					15.1	6.9
					11.7	12.1
					9.2	7.4
					17.7	13.6
					21.2	10.7
					14.9	14.8
					17.8	12.6
					21.9	11.7
					11.5	18.4
					12.9	13.7
					17	11
					9.6	5.7
					19.3	10.6
					8.2	4.7
					42	12.4
					14.3	15.3
					35.9	22.1
					22.9	16.6
					20.3	16.8
					19.4	9.6
					22.6	18.4
					3.7	9
					20.4	32.3
					12.2	13.2
					11.9	10.3
					11.6	8.4
					17.4	10.4
					8.5	13.2
					21.7	13.7
					10.6	13.4
					15.8	16.7
					9.1	8.5
					17.3	16.8
					20.3	26.3
					17.6	13.5
					17	12.9
					10.6	16.3
					18.9	9.2
					12	13.9
					17	12.5
					18.2	12.5
					18.8	19
					13.2	16.4
					27.1	14.2
					18	12.7
					27.2	10.8
					22.4	12.8
					15.4	39.7
					33.2	12.5
					16.8	12.8
					17.3	13.6
					19.1	25.9
					20.1	13.2
					18.4	10.8
					13.7	28.1
					28.6	14.8
					12.1	15.5
					11.7	12.1
					33.2	5.4
					30.9	11.7
					21.1	11.3
					9.2	16.2
					19.1	13.2
					12.6	16.4
					29.2	12.5
					15.9	10.2
					23	11.5
					27.7	20.4
					29.2	7.1
					25.9	10.6
					13	32.8
					39.6	26.9
					14.4	9.6
					14.1	9
					24.9	10.1
					40.6	6.9
					12.4	7
					19.2	10.7
					27.8	17.1
					13.6	21.4
					35.1	17.6
					23.7	13
					9.5	5.9
					35.8	11.4
					12.8	10.2
					25.7	16.9
					14.3	10.7
					14.5	11.6
					23.2	8.1
					17.2	19.4
					9.8	18.4
					23.7	23.9
					37.1	15.1
					9.5	12.9
					15.9	6.1
					23.1	9.3
					8.6	9.6
					5.8	6.8
					15.7	11.8
					19.9	61.3
					10	12.8
					14.3	17.2
					9.3	18.9
					7.2	42.5
					6.2	11
					27.2	11.3
					6.8	16.9
					43.5	17.2
					8.8	10.9
					24.2	19.2
					48.2	17.9
					8.6	12.2
					7.5	27.2
					8.9	7.6
					9.4	12.7
					10.9	4.3
					14.9	15.7
					5.3	9.2
					25.1	14.9
					12.3	46.3
					10.6	28.4
					5.8	15.4
					10.7	20.7
					26.6	65.2
					7	50.5
					8.3	20.6
					6.2	13
					11	35.1
					30.2	46.9
					13.3	4.9
					4.6	14.8
					8	30.3
					4.6	20.7
					6.4	10
					8.6	50.1
					16	15.8
					14.7	24
					18	12.8
					32.3	5.1
					9.8	52.2
					11.1	11.7
					18.1	63.3
					45.6	27.2
					12.1	24.6
					11.9	50.2
					6.2	20.8
					11.5	14.9
					8.5	11.2
					10.5	19.9
					8.7	24
					15.2	11.1
					6.1	33.4
					13.7	24.3
					8.6	6.4
					22.6	33.9
					11.7	32.1
					6.3	10.5
					6.2	24.7
					18.9	20
					7.2	15.4
					8.2	13.6
					12.3	10.8
					9.2	17
					8.5	16.4
					10.7	15.3
					8.1	29.1
					8.9	50.4
					9.7	9.1
					10.1	33.6
					10.5	14.4
					4.8	10.5
					8.7	27.4
					6.2	36.1
					18	16.1
					8.9	14
					24.4	16.1
					9.2	47
					17.5	18.4
					16.8	37
					13.4	23.9
					20	13.6
					16.2	23.6
					20.1	8.6
					12	33.1
					12	17.5
					10.4	29.9
					16.6	35.4
					8.5	19.7
					4.5	19
					5.2	10.1
					10.6	21.4
					4.8	11.2
					9.2	29.2
					14.1	21.4
					15.3	10.9
					6.5	15.9
					7.8	33.7
					8.5	13.5
					10.4	24.5
					10.8	17.2
					6.4	18.7
					8.5	17.5
					4.5	44.8
					8.2	14.3
					17.6	17.1
					23	15.9
					16.4	19.6
					18.2	27.2
					17.7	9.8
					20.4	16.6
					11.1	19.2
					20.5	6.1
					8.6	21
					11.7	11.7
					12.2	21.1
					11.1	20.7
					19.2	15.7
					21.6	26.8
					17.2	54.4
					20.2	32
					19.9	15.8
					12.4	49.8
					3.9	13.7
					15.9	32.5
					10.5	8.6
					9.4	23
					4.6	63.9
					10.9	35
					18.4	16.2
					31.3	66.2
					15.4	37.6
					24.2	16.8
					19.9	44
					5.3	41.2
					15.2	27.4
					8.6	16.9
					9.3	11
					12.6	14.5
					9.1	8.8
					6.1	29.5
					9.3	26.7
					8.7	6.3
					7.6	13.1
					6.2	16.3
					30.6	24.3
					50.8	18.3
					10.4	35.9
					26.4	13.7
					21.7	24.3
					28.1	36.7
					8.1	38.2
					27.7	55.5
					13.6	65.4
					4.5	20.8
					13.7	36.9
					10.6	13.1
					6.2	15.6
					12.7	33.3
					5.6	18.1
					13.9	12.5
						24.1
						84.1
						29.2
						10.6
						8.9
						21.1
						32.9
						28.3
						24.2
						43
						36.8
						28.3
						22.3
						83.4
						9.9
						13.5
						26.1
						15.9
						33.8
						36.1
						28.8
						29.1
						27.6
						22.4
						15.2
						54.9
						77.8
						69.7
						13.6
						43.8
						32
						30.2
						44.9
						37.2
						17.1
						39.6
						25.1
						14.4
						10.4
						20.5
						13.2
						38.6
						31.4
						18.6
						25.3
						43.8
						67.8
						20.4
						5.6
						40.8
						11.3
						30.2
						30
						21.5
						40
						26.3
						52.9
						6
						13
						36
						8.4
						10.5
						24.2
						20.7
						11.2
						36.3
						10.4
						23.8
						26.4
						27.3
						25.5
						38.9
						14.4
						42
						19.4
						17.2
						16.9
						83.5
						11.6
						10.2
						54
						18.7
						6.5
						60.4
						45.1
						19
						19.6
						23.4
						77.5
						39.4
						21.6
						19.8
						17.2
						23.5
						21.5
						29.2
						11
						15.8
						18.8
						19.1
						25.3
						30
						27.1
						31.4
						7.5
						18.3
						37.4
						13.6
						21.5
						37
						27.4
						97.5
						33.8
						19.7
						66.9
						34
						20.6
						15.5
						10.7
						4.6
						14.7
						11.8
						9.7
						19.6
						12.9
						43.3
						9.9
						8.5
						56.4
						74.2
						28.8
						15.4
						11.4
						10.8
						17.8
						17.3
						14.7
						21.1
						9.6
						9.9
						40.3
						18.7
						14.1
						17.2
						83.8
						19.1
						16.7
						8.7
						12.1
						17.2
						9.8
						19.6
						15
						10.5
						14.6
						12.7
						12.5
						15.5
						10.8
						10.5
						5.2
						10.7
						6
						9.7
						13.5
						5.3
						17
						29.4
						13.4
						5.5
						17.5
						16.3
						12.3
						23.4
						11.2
						12.5
						0
						24.6
						8.8
						11.3
						10
						14.7
						24.8
						11.5
						19.9
						16.7
						20.1
						12.5
						19.7
						20.2
						18.2
						18.3
						18.1
						10.5
						10.5
						21.9
						18.9
						36.3
						15.9
						10
						10.1
						12.9
						13.3
						13
						10.2
						18.2
						14.2
						15.6
						10.5
						12.3
						11.9
						8.5
						15.6
						17.4
						10.1
						15.3
						10.5
						16.3
						13.5
						14.1
						12.4
						20.4
						17.1
						6.3
						20.2
						10.9
						10.8
						7.5
						13.2
						8.8
						11.3
						11.9
						14.7
						9.6
						9.8
						26.4
						9
						19.8
						11.5
						11
						13.2
						5.8
						10.4
						15
						16.8
						6.8
						10.3
						15.6
						5.8
						10.8
						26
						14.4
						10.5
						9.5
						16
						14
						16.8
						15.4
						14.9
						11.5
						11.2
						7.2
						10
						16.4
						12.2
						8.3
						10.8
						12.7
						14.1
						16.7
						12.6
						12.3
						17.3
						11.4
						19.6
						10.4
						12.4
						10.4
						10.1
						6.6
						10.4
						14.8
						6.1
						10.7
						7
						6.3
						20
						15.2
						10.2
						31
						6
						5.3
						16.8
						67.4
						12.5
						72
						49.5
						85.1
						15.8
						13.9
						40.2
						37.2
						48.1
						28.4
						5.8
						48.5
						51.1
						4.8
						51.7
						98.5
						58.4
						11.2
						84.3
						12.5
						9.1
						37.8
						16.9
						28.4
						46.2
						28
						12
						36.4
						9.3
						14.8
						83.5
						12.1
						27.9
						10.4
						10.3
						42
						85.5
						11.1
						36.7
						16.4
						6.4
						28
						57.5
						77.7
						76.6
						42.1
						79.1
						55.5
						0
						54.3
						75
						33.5
						45.3
						14.4
						73.6
						60.2
						13.1
						20.2
						9.4
						39
						6.9
						14.1
						13.5
						34.7
						12
						31.9
						12.1
						11.6
						7.8
						11.5
						13.5
						19.6
						16.8
						12.9
						9.3
						10.4
						18.2
						6.2
						18.6
						24.6
						3.9
						10.6
						19.2
						11.3
						5.2
						17.2
						5.4
						48
						12.2
						19.5
						4
						11.8
						25.5
						19.1
						9.2
						12.5
						14.6
						12.9
						17.8
						9.4
						8.6
						21.6
						11.2
						18
						19.9
						21.4
						11.8
						11.2
						11
						10.6
						24.7
						16.7
						13.7
						16.5
						14.1
						14.9
						15.3
						8.9
						10
						18.1
						18.9
						12.5
						13.9
						11
						10.3
						16.9
						16.6
						17.7
						13
						6.9
						14.3
						12.2
						12.2
						8.5
						17.1
						12.9
						10.5
						6.9
						24
						17
						10.8
						44.5
						50.8
						14.6
						11.2
						11.5
						49.5
						11.9
						8.8
						7.6
						47
						15.3
						11.2
						21.9
						10.9
						54.4
						16.9
						44.8
						10.6
						11.8
						14
						16.1
						9.9
						11.1
						9.5
						15.4
						10.2
						10.9
						7.7
						18.9
						8.6
						16
						13.8
						5.5
						17.3
						15.2
						14.9
						17.9
						10.7
						51.9
						15.8
						9.8
						11.4
						8.3
						5
						9.9
						16
						10.1
						20.2
						12.4
						12.4
						12.2
						13.6
						15.3
						11.4
						8.4
						18.7
						9.6
						10.1
						10.8
						20.9
						15.6
						8.1
						16.1
						11.1
						18.8
						16
						5.5
						12.2
						13.9
						14.2
						11.7
						17.6
						16.3
						4.9
						15.5
						18.6
						32.5
						8.7
						12.7
						11
						9.9
						13.4
						10.5
						12.3
						13.1
						17.6
						24.9
						11.2
						10.8
						43
						15.2
						21.6
						9.4
						12.9
						18.7
						10.6
						14.3
						17.3
						5.4
						18.4
						18.8
						10.1
						17.8
						14.6
						17.5
						18.7
						14.2
						12.9
						15.6
						11
						8.1
						36.2
						19.1
						14.9
						18
						15
						12.6
						11.4
						18.6
						12.7
						30.4
						26.6
						32.7
						19
						36.8
						15
						13.2
						21.2
						18.8
						8.4
						10.3
						14.3
						13.1
						10.3
						4.5
						4.6
						19.3
						18.2
						30.1
						12.9
						11.5
						15.2
						11.1
						8.4
						7.6
						12.6
						12.4
						15.4
						9.6
						11.3
						12.7
						14.4
						11.6
						8.5
						11.4
						15.3
						8.5
						17.7
						20.8
						15.7
						13.3
						14.4
						11.2
						6.6
						14.1
						17.8
						6.6
						48
						5.2
						7.2
						10.9
						7
						15.9
						25.2
						15.3
						14.5
						39.3
						12.8
						19.2
						18.7
						22.2
						16
						12.7
						21.7
						17.6
						11.9
						16.8
						10.6
						11.7
						12.9
						24
						10.8
						21.7
						15.8
						25.1
						37.4
						15
						13.8
						17.5
						68.2
						10.5
						10.9
						14.2
						26.6
						14
						14.4
						73.8
						9.9
						21.4
						8.3
						10.7
						15.1
						13.4
						46.7
						28.6
						10.7
						6.4
						18.1
						29.6
						16
						10.9
						16
						40.8
						9.4
						11.9
						6.4
						9.1
						5.9
						16.7
						18.2
						11.6
						15.6
						12.9
						13.3
						14
						20.8
						13.3
						12.6
						19.2
						14
						12.3
						13.5
						26.2
						15.8
						18.2
						10.8
						13.4
						15.4
						13.7
						14.5
						12
						13.5
						46.8
						6.1
						11.1
						14.9
						17.4
						23.2
						20.1
						11.3
						12.4
						19.6
						33.3
						9.7
						26.5
						30.8
						8.3
						32.8
						9.7
						35.7
						21.3
						18.3
						10.2
						6.4
						14.7
						16.6
						10.1
						33.4
						26.5
						11.9
						18.2
						23.6
						17
						11.8
						23.9
						27.2
						33
						23.2
						32
						32.7
						23.5
						23.6
						27.3
						18.3
						22.9
						14.8
						14.3
						15.4
						16.6
						11.3
						27.1
						32.1
						13.5
						13.9
						9.8
						12.8
						6.5
						8.6
						14.9
						12.7
						17.2
						10.4
						10.1
						6.7
						6.7
						10.6
						14.5
						13.2
						14.9
						14.7
						16.8
						13.8
						6.2
						14.1
						21.3
						22.4
						19.3
						38.2
						19.1
						16.3
						13.1
						12.9
						51.7
						14.1
						6
						22.2
						14.5
						22.4
						6.1
						38
						24.5
						15.8
						14.7
						5.1
						15.5
						10.8
						14
						11.1
						11.6
						12.7
						9.4
						13.9
						10.4
						7.7
						13.2
						7.6
						9
						11
						9.8
						6.8
						8.1
						17.2
						18
						18.5
						9.4
						7.3
						19.6
						24.9
						24
						16.5
						19.8
						29.6
						9.5
						14.4
						28.4
						13.8
						9.2
						10.1
						38
						17.5
						11.8
						13.2
						45.4
						9.4
						53.9
						48.2
						21.1
						9.3
						18.1
						26.4
						28
						13.2
						4.4
						12.5
						11.5
						9.5
						19.7
						53.4
						76
						19.4
						42.6
						17.3
						57.3
						28
						8.4
						16.8
						8.1
						17.5
						15.6
						10.6
						12.7
						20.7
						6.4
						12.7
						30.5
						12.3
						26.6
						9.2
						19.6
						16.6
						14.8
						14.3
						32
						21.2
						11.4
						13.1
						14.3
						9.6
						15.2
						10.4
						29.2
						28.8
						5.3
						20.1
						6.8
						9.6
						20
						9.9
						18.9
						21.9
						8
						17.4
						8.5
						8.9
						20.3
						19.3
						8.5
						10.2
						14.6
						12.5
						9
						21.6
						25.1
						7.2
						9.6
						25.2
						16
						21.4
						15.6
						12
						14.4
						11.7
						26.8
						22.6
						24.2
						11.9
						12.7
						23.9
						15.5
						19.6
						24.2
						10.6
						21.8
						28.4
						18.4
						22.7
						20.3
						21.8
						11
						18.2
						10.8
						12.5
						10.4
						5.8
						14.3
						12.2
						16
						7.9
						20.9
						15.6
						13.3
						15.5
						19.2
						15.2
						14.2
						13.1
						15.7
						13.5
						8.8
						10.6
						13.1
						5.2
						20.5
						29
						14.3
						12.6
						10.8
						11.9
						6.5
						40.3
						12.8
						24.3
						8.7
						11.7
						8.3
						10.8
						31.6
						12.5
						10
						16.2
						13.1
						21.8
						13.6
						10.7
						8.3
						5.6
						10.6
						16.5
						15.3
						14.5
						55.4
						17.8
						21.3
						13.8
						10.6
						29.7
						36.8
						31.6
						5.3
						10.2
						37.4
						29
						33.4
						11.7
						13.3
						13.8
						19.9
						13.6
						10.3
						50.1
						15.4
						17.2
						13.3
						7.1
						10.4
						13.3
						31.4
						14.6
						13.4
						10.9
						9.4
						10.6
						13.3
						17
						11.6
						6
						12.7
						10.1
						29
						16
						7.2
						17.6
						5.1
						6
						6.3
						15.2
						10.5
[truncated: 701 more rows]

## Sheet: Extended Data Fig. 4n
Source Data for Gonzalez-Lozano et al, 2025: EndoMAP.v1, a Structural Protein Complex Landscape of Human Early Endosomes
Extended Data Fig. 4n				Distance DHSO	Distance DMTMM	Distance DSSO
				17.6	104.7	11
				11.4	105.2	11.3
				18.8	79.6	13
				12.9	10	16.4
				29.8	41	12.1
				42.7	44.8	11.5
					44.9	16.7
					112.7	21.6
					112.8	39.3
					114.6	144.3
					114.6	10.2
					74.2	20
					7.8	20.1
					9.1	21.6
					9.7	22
					29.6	26.4
					9.3	73.4
					18.9	50.7
					41.5	15.5
					41.7	15.9
					10.1	20.3
					10.8	107.4
					11	49.4
					9	63.3
					10.8	66
					11.9	80.7
					8.1	87
					11.9	89.7
					36.4	12.3
					32	12.4
					12	15.4
					9.6	120.3
					49.5	156.2
					8.1	115.6
					8.9	76.7
					25.8	101.7
					29.7	52.9
					34.4	104
					52.9	56.4
					82.5	63.7
					11.1	46.2
					33.1	34.4
					39.3	16.4
					15	79
					15.1	22.1
					30	23.9
					30.5	37.9
					31.4	100
					32.4	84.7
					32.5	114.3
					34.7	127.9
					46.9	116.8
					57.7	104.1
					59.7	130
					56.4	27.2
					13	25
					21.2	110.4
					54.5	122.4
					21.4	42
					24.5	46.5
					32.5	55.6
					36	65.9
					43.2	69.1
					47.8	83
					57.6	108.8
					97.1	102.9
					97.7	162.1
					56.4	107.1
					10	108.9
					52.4	153.1
					31.2	127.3
					31.4	109.3
					36.7	125.8
					36.8	103.1
					46.5	123
					46.7	102.4
					46.9	23.4
					38.8	96.6
					28.9	148.3
					21.8	135.2
					22.4	64.3
					46.3	102.5
					27.1	78.1
					51.4	89.7
					28.2	79.5
					67.5	82.9
					33.7	106.3
					34.1	110
					47.1	56.6
					49.1	110.4
					72.4	149.2
					77.5	114.1
					67.6	28.1
					45	125.5
					59.7	106
					47.4	93.1
					49.2	107.7
					67.2	146.5
					26.9	107
					35.9	105.9
					40.6	109.5
					61.8	107.5
					91.1	128.3
					63.7	101.3
					66.5	93.3
					78.8	113.5
					55.5	101
					69.4	125.3
						164.4
						102.7
						144.6
						127.2
						87.5
						104.9
						120.5
						127.8
						128.3
						126.1
						102.2
						128.1
						121.9
						115.7
						113.6
						73.5
						74
						105.1
						128.7
						131.6
						107.5
						106.7
						104.4
						92.1
						99.1
						109
						117
						131.8
						147.4
						103.7
						125.1
						114.9
						119.8
						55.7
						223
						130.7
						119.5
						102.7
						88
						137.2
						34.6
						153.9
						105.5
						110.7
						115.6
						115.3
						102.6
						107.1
						141.6
						121.1
						124.9
						114.4
						119.8
						104.8
						116.3
						110.7
						125.8
						114.3
						114.8
						141
						160.5
						151.6
						65.3
						67.9
						104.9
						111.5
						111.4
						105.2
						186.1
						154.3
						102
						112.8
						84.3
						102.5
						167.8
						104.9
						106.6
						112.7
						139.4
						123.8
						122.9
						53.8
						102.2
						59.3
						87.1
						107.8
						150.6
						100.8
						143.1
						103.8
						111.4
						108.6
						109.1
						101.5
						122.2
						151.4
						127.7
						45.3
						105.6
						113.1
						116.4
						56
						130.2
						103.9
						112.4
						174.3
						62.3
						55.2
						107.2
						65.5
						105.5
						73.7
						133.3
						126.4
						48.2
						141.3
						129.8
						107.6
						105.2
						100.4
						108.3
						115.6
						118.2
						104.9
						114.4
						50.5
						40.5
						90.4
						110.4
						82.3
						141.4
						42.1
						100.9
						100.1
						44.9
						111
						53.4
						113.8
						108.1
						115.1
						132.4
						125.5
						129.8
						103
						116.9
						117.6
						135.7
						105.4
						120
						147.9
						153.1
						15.2
						8.4
						13.3
						17.4
						23.2
						10.2
						11.4
						11.7
						17.3
						17.5
						16.1
						16.6
						18.3
						25.1
						28.7
						8.4
						14.4
						18.3
						16.2
						13.8
						17.9
						13.9
						15.1
						17
						20.9
						25.9
						24.5
						11.4
						17.1
						18.3
						19.4
						18.7
						17.7
						18.9
						16.7
						15.4
						16.1
						18.8
						12.6
						13.3
						22
						13.8
						17.8
						18.1
						12.3
						13
						12.5
						12.6
						12.1
						20.2
						25.3
						9.3
						24.5
						15.7
						16.5
						24.2
						26.7
						65.3
						15.9
						21.6
						35.9
						10.9
						25.5
						34.2
						12.8
						17.4
						17.5
						17.6
						19
						27.3
						29.4
						31.6
						37.2
						66.3
						44.8
						46.7
						51.2
						72.9
						75.6
						87.3
						24.1
						11.9
						11.8
						17.2
						30.8
						34.4
						49.8
						51.5
						53.8
						8.5
						15.4
						22.6
						9.6
						15.4
						17.9
						21.1
						20.4
						13
						9.7
						10.8
						13.1
						11.9
						16.9
						13.9
						13.1
						9.8
						14.8
						14.9
						18
						19.7
						21.1
						11.8
						9.7
						11.1
						10
						13.2
						15.2
						14.3
						8.1
						21.2
						14.5
						23.7
						17.3
						14.1
						12
						21.8
						29.1
						30.8
						24.1
						25.3
						17.9
						86.1
						11.2
						21.7
						13.1
						10.9
						23.8
						25.3
						41.6
						45.4
						45.6
						50.3
						49.9
						16.6
						93.9
						13.4
						13.4
						13.9
						4.9
						10.3
						12.5
						9.2
						14.3
						15.2
						18.9
						29.3
						31.9
						11.5
						13.8
						16.9
						17
						17.5
						18
						18.2
						24.5
						26.5
						18.5
						19.3
						14.2
						19.1
						13.2
						13.8
						20.1
						17
						20.9
						24.9
						25.4
						15.9
						39.7
						41.1
						42
						68.1
						75.5
						76
						13.9
						13.8
						15
						50.5
						14.6
						33.8
						15.5
						14.6
						11.4
						12.8
						16.2
						18.7
						25.5
						63.3
						11.8
						56.9
						18.4
						11.2
						12.8
						32
						13.6
						14.7
						8.8
						11.4
						11.2
						11.2
						24.4
						37
						16
						19.7
						10.3
						10.9
						11
						11.3
						15.6
						15.7
						16
						18.3
						13.4
						18.2
						17.1
						11.6
						8.6
						10.6
						12.9
						13
						14.1
						15.3
						18.7
						33.9
						34.5
						24.5
						8.2
						86.9
						32.7
						25.7
						18.9
						17.4
						18.7
						28.8
						83.2
						19.1
						14.1
						15.6
						20.6
						16.3
						22.1
						25.2
						25.4
						25.4
						25.5
						27
						28.7
						29.9
						34.3
						38.4
						40.2
						52.4
						11.4
						17.3
						24.3
						9.5
						16.4
						18.4
						20.6
						80.9
						18.8
						18.5
						11.4
						4.8
						16.3
						10.1
						58.9
						11.8
						86.1
						16.8
						18.2
						31.2
						90.2
						83.9
						11.8
						18.6
						11.3
						16.9
						20.5
						10.1
						18.6
						20.8
						14.6
						41.4
						16.4
						43.7
						44.2
						46.8
						55.5
						84.4
						15.1
						48.6
						16.8
						21.2
						13.1
						28.3
						18.9
						58.2
						37
						44.8
						15.1
						14.9
						15.5
						24.4
						15.6
						37.2
						44.3
						51.4
						23.9
						62.7
						65.5
						22.5
						32.3
						33.7
						45.2
						46.2
						50.9
						13.7
						15
						58.1
						15.2
						18.3
						59.4
						65.4
						16.8
						28.1
						60.7
						17.6
						71.7
						14.7
						99.5
						93.4
						15.2
						23.3
						16.6
						47.6
						54.7
						59.8
						62.3
						60.1
						16.5
						45.5
						57.5
						21.3
						21.3
						88.8
						15.6
						63.9
						57.2
						41.3
						79.1
						79.6
						60
						49.5
						20.5
						27
						29.1
						38.8
						54.3
						56.2
						96.7
						52
						56.2
						28.5
						29.8
						41.2
						47.4
						51.1
						16.1
						20.4
						20.9
						29.4
						52.8
						14.6
						16.9
						47.9
						18.4
						18.9
						21.5
						43
						18.4
						18.8
						17.7
						85.4
						77.2
						86.4
						42.4
						64.7
						35
						49.5
						12.6
						13.1
						9.7
						10.8
						11.3
						19.5
						21.4
						21.7
						25.7
						76.3
						29.3
						55.5
						31.7
						35.6
						42.2
						62.1
						23.9
						23.8
						38.6
						53.5
						54.2
						64.6
						45.7
						7.6
						17.8
						20.5
						21.3
						23.9
						29.3
						87
						42
						29.8
						16.4
						56
						98.3
						41.8
						48.5
						54.1
						63.1
						81.8
						37.4
						49.4
						14
						39.4
						62.9
						62.8
						87.4
						18.6
						19.1
						44.2
						51.7
						84.7
						17.4
						33.5
						33.9
						40.5
						75.5
						15.8
						62.1
						22.7
						16.1
						32.6
						49.6
						69.7
						84
						89.9
						41
						44.4
						26.5
						21.1
						24.3
						34.4
						40.4
						24
						15.9
						97.4
						65.8
						69.9
						78.5
						61.9
						13.2
						19.7
						84.5
						12.7
						49.6
						65.2
						35
						52.2
						10.9
						81.6
						83
						43
						49.6
						65
						74.9
						87.3
						67.9
						42.8
						14.9
						31.3
						43.2
						81.3
						61.9
						29.5
						69.2
						23.2
						34
						88.6
						62.2
						24.8
						35.4
						79.2
						78.2
						60
						73
						97.8
						17.7
						16.1
						19.6
						32.4
						85.6
						56.9
						77.1
						26
						34.2
						20.3
						68.2
						61.1
						64.6
						83.6
						16
						21.3
						60.1
						61
						42.8
						79.3
						81.8
						78.9
						27.2
						66
						53.4
						65.4
						73.7
						88.8
						34.6
						38.9
						79.6
						72.7
						45.9
						75.9
						56.3
						69.6
						51.7
						87.8
						84.9
						44
						52.8
						47.9
						45.3
						66.9
						24.8
						77
						64.1
						35
						38.3
						67.7
						23.7
						89.5
						55.5
						62
						60.9
						17.9
						50.4
						47.5
						53
						72.9
						38.7
						43
						63.1
						17.2
						97.6
						34.3
						41
						82.2
						59.1
						71.5
						48.9
						41.4
						44.3
						44.9
						46.9
						48.5
						63.6
						31.9
						97.8
						61.8
						23.6
						28.2
						66.1
						73.6
						18.7
						86.3
						65.4
						65.8
						26.2
						20.6
						34.8
						64.8
						65.7
						31
						59
						55.4
						74.5
						79.4
						47.7
						87.4
						71.8
						42
						44.3
						71
						41.6
						44.3
						38.5
						50.6
						83.2
						40.5
						70.1
						58.2
						97
						45.3
						96.5
						41.8
						65.7
						67.8
						11.9
						33.2
						26.1
						26.1
						15.8
						26.9
						17.7
						55.9
						73.8
						41.6
						31.6
						62.5
						20.7
						98.4
						88.9
						49.7
						22.7
						17.1
						53.4
						76.1
						89.9
						29.5
						49.9
						41.2
						86
						76.4
						71
						17.7
						51.5
						45.9
						42.7
						76.1
						39.8
						24.3
						59.4
						75.6
						41.5
						57.4
						73.5
						38.3
						78.2
						76.3
						90.6
						58.1
						53.1
						91.4
						87.3
						27.3
						24.4
						41.6
						58.9
						71.5
						75.1
						40.2
						69
						65.7
						58.1
						47.6
						73.1
						43.1
						40.8
						71.3
						67.2
						50.8
						82.8
						74.3
						59
						51.8
						66.4
						50.5
						67
						55.1
						77.5
						27.7
						26.1
						18.9
						25.1
						23.9
						22.1
						27.5
						20.8
						29.6
						29
						24.3
						23.6
						25.2
						25.5
						29.5
						26.5
						28.2
						25.4
						20.5
						26.5
						29.4
						29.7
						27.7
						34
						22.4
						29.4
						60.6
						90.7
						94.9
						73.6
						63.1
						61.3
						95.2
						43.5
						51.6
						86.3
						41.3
						99
						92.1
						79.7
						69.2
						45.4
						91.6
						74.7
						95.8
						80.8
						96.1
						76.5
						54.3
						55.8
						78.6
						60.9
						92.1
						84.4
						84.6
						76.6
						47.9
						64
						77
						79.7
						98.5
						46.7
						80.2
						82.1
						83.7
						72.6
						89.9
						65.8
						52.6
						93.2
						72
						61.2
						92.7
						42.2
						89.6
						92.6
						83.2
						70
						74.5
						76.2
						80.9
						85.1
						92.8
						88.9
						89.2
						87.4
						90.3
						36.4
						49.6
						62.8
						64
						67.2
						76.9
						55.6
						80.6
						48.3
						94.6
						76.1
						39.1
						81.8
						63
						81.1
						53
						82.7
						82.2
						95.9
						48.5
						54.1
						99.5
						82.6
						49.2
						55
						53.4
						95.8
						97.6
						81.2
						91.2
						90.3
						92.5
						99.5
						95.8
						68.6
						66.1
						86.3
						95.6
						73.2
						87.9
						98.9
						57.9
						69.3
						79.5
						65
						94.2
						48.1
						69.4
						73.8
						48.3
						81
						68.2
						68.2
						30.5
						30.1
						64.3
						39.2
						97.1
						57.2
						35.1
						48.6
						90.4
						91.6
						78.7
						80.2
						75.2
						33.9
						91
						81
						58.2
						87.8
						89.6
						85.1
						41.7
						98.4
						31
						33.5
						45.3
						46.2
						58.3
						71.9
						56.1
						59
						91.1
						74.8
						78.6
						69.1
						46.2
						30.9
						44.9
						37.7
						68.1
						99.8
						60.8
						74.5
						72.5
						55.2
						99.8
						91
						43.9
						54.8
						81.6
						85.2
						58.2
						69.7
						67.8
						63
						80.6
						73.7
						49.7
						57.4
						88.9
						83.3
						32.7
						37.5
						51.9
						53.2
						79.9
						80.1
						56.5
						74.7
						76.7
						79
						64.9
						66.7
						53.1
						31.5
						72.5
						47.3
						84.2
						64.3
						86.6
						32.7
						34.2
						71.7
						88
						60.9
						60.7
						61.2
						33.3
						63.6
						87.3
						68.4
						95.2
						63
						68.6
						41.7
						87.2
						38
						65.6
						48
						58.9
						77.8
						75.8
						61.6
						31.2
						48.8
						42.9
						57.3
						77.9
						100.2
						79.7
						88.6
						95.4
						81.5
						54.3
						54
						38
						46.8
						37.2
						91
						80.9
						86.2
						38.5
						57.2
						86.8
						99.2
						63.5
						37.3
						77.4
						37.9
						96.2
						87.7
						69
						57.8
						70.1
						48.3
						78.9
						45.8
						50.4
						56.4
						73.9
						59.6
						72.2
						51.8
						41.1
						99.6
						47.7
						59.1
						93.3
						81.4
						49.3
						46
						95
						89.5
						34.1
						93.9
						56.2
						72.5
						83.1
						46.9
						40.6
						32.3
						48.7
						84.4
						95.9
						46.3
						46.5
						83.4
						33
						51.3
						98.6
						91.7
						94.9
						32.7
						80.3
						39.1
						85
						67.7
						68.5
						45.3
						46.5
						49.1
						92.4
						77.5
						68.8
						69.6
						62.9
						34.9
						79.3
						44.5
						71.3
						37.8
						58.6
						74.2
						63.9
						82.9
						95.6
						62.6
						97.4
						44.3
						93.2
						65
						99.6
						74
						68.1
						80.6
						73.2
						94.8
						44.2
						62.6
						55.5
						84.3
						88.1
						40.4
						53.6
						56.2
						77.9
						51.2
						61.8
						69.3
						46.3
						60.4
						51.3

## Sheet: Extended Data Fig. 4o
Source Data for Gonzalez-Lozano et al, 2025: EndoMAP.v1, a Structural Protein Complex Landscape of Human Early Endosomes
Extended Data Fig. 4o				Distance DHSO	Distance DMTMM	Distance DSSO
				17.6	104.7	11
				11.4	105.2	11.3
				18.8	79.6	13
				12.9	10	16.4
				29.8	41	12.1
					44.8	11.5
					44.9	16.7
					112.7	21.6
					112.8	39.3
					114.6	144.3
					114.6	10.2
					7.8	20
					9.1	20.1
					9.7	21.6
					29.6	22
					9.3	26.4
					18.9	73.4
					41.5	50.7
					41.7	15.5
					10.1	15.9
					10.8	20.3
					11	107.4
					9	49.4
					10.8	63.3
					11.9	66
					8.1	80.7
					11.9	87
					36.4	89.7
					32	12.3
					12	12.4
					9.6	15.4
					49.5	120.3
					8.1	156.2
					8.9	115.6
					25.8	76.7
					29.7	101.7
					34.4	52.9
					52.9	104
					82.5	56.4
					11.1	63.7
					33.1	46.2
					39.3	34.4
					15	16.4
					15.1	79
					30	22.1
					30.5	23.9
					31.4	37.9
					32.4	15.2
					32.5	8.4
					34.7	13.3
					46.9	17.4
					57.7	23.2
					59.7	10.2
					56.4	11.4
					13	11.7
					21.2	17.3
					54.5	17.5
					21.4	16.1
					24.5	16.6
					32.5	18.3
					36	25.1
					43.2	28.7
					47.8	8.4
					57.6	14.4
					97.1	18.3
					97.7	16.2
					56.4	13.8
					10	17.9
					52.4	13.9
					31.2	15.1
					31.4	17
					36.7	20.9
					36.8	25.9
					46.5	24.5
					46.7	11.4
					46.9	17.1
					38.8	18.3
					28.9	19.4
					21.8	18.7
					22.4	17.7
					46.3	18.9
					27.1	16.7
					51.4	15.4
					28.2	16.1
					67.5	18.8
					33.7	12.6
					34.1	13.3
					47.1	22
					49.1	13.8
						17.8
						18.1
						12.3
						13
						12.5
						12.6
						12.1
						20.2
						25.3
						9.3
						24.5
						15.7
						16.5
						24.2
						26.7
						65.3
						15.9
						21.6
						35.9
						10.9
						25.5
						34.2
						12.8
						17.4
						17.5
						17.6
						19
						27.3
						29.4
						31.6
						37.2
						66.3
						44.8
						46.7
						51.2
						72.9
						75.6
						87.3
						24.1
						11.9
						11.8
						17.2
						30.8
						34.4
						49.8
						51.5
						53.8
						8.5
						15.4
						22.6
						9.6
						15.4
						17.9
						21.1
						20.4
						13
						9.7
						10.8
						13.1
						11.9
						16.9
						13.9
						13.1
						9.8
						14.8
						14.9
						18
						19.7
						21.1
						11.8
						9.7
						11.1
						10
						13.2
						15.2
						14.3
						8.1
						21.2
						14.5
						23.7
						17.3
						14.1
						12
						21.8
						29.1
						30.8
						24.1
						25.3
						17.9
						86.1
						11.2
						21.7
						13.1
						10.9
						23.8
						25.3
						41.6
						45.4
						45.6
						50.3
						49.9
						16.6
						93.9
						13.4
						13.4
						13.9
						4.9
						10.3
						12.5
						9.2
						14.3
						15.2
						18.9
						29.3
						31.9
						11.5
						13.8
						16.9
						17
						17.5
						18
						18.2
						24.5
						26.5
						18.5
						19.3
						14.2
						19.1
						13.2
						13.8
						20.1
						17
						20.9
						24.9
						25.4
						15.9
						39.7
						41.1
						42
						68.1
						75.5
						76
						13.9
						13.8
						15
						50.5
						14.6
						33.8
						15.5
						14.6
						11.4
						12.8
						16.2
						18.7
						25.5
						63.3
						11.8
						56.9
						18.4
						11.2
						12.8
						32
						13.6
						14.7
						8.8
						11.4
						11.2
						11.2
						24.4
						37
						16
						19.7
						10.3
						10.9
						11
						11.3
						15.6
						15.7
						16
						18.3
						13.4
						18.2
						17.1
						11.6
						8.6
						10.6
						12.9
						13
						14.1
						15.3
						18.7
						33.9
						34.5
						24.5
						8.2
						86.9
						32.7
						25.7
						18.9
						17.4
						18.7
						28.8
						83.2
						19.1
						14.1
						15.6
						20.6
						16.3
						22.1
						25.2
						25.4
						25.4
						25.5
						27
						28.7
						29.9
						34.3
						38.4
						40.2
						52.4
						11.4
						17.3
						24.3
						9.5
						16.4
						18.4
						20.6
						80.9
						18.8
						18.5
						11.4
						4.8
						16.3
						10.1
						58.9
						11.8
						86.1
						16.8
						18.2
						31.2
						90.2
						83.9
						11.8
						18.6
						11.3
						16.9
						20.5
						10.1
						18.6
						20.8
						14.6
						41.4
						16.4
						43.7
						44.2
						46.8
						55.5
						84.4
						15.1
						48.6
						16.8
						21.2
						13.1
						28.3
						18.9
						58.2
						37
						44.8
						15.1
						14.9
						15.5
						24.4
						15.6
						37.2
						44.3
						51.4
						23.9
						62.7
						65.5
						22.5
						32.3
						33.7
						45.2
						46.2
						50.9
						13.7
						15
						58.1
						15.2
						18.3
						59.4
						65.4
						16.8
						28.1
						60.7
						17.6
						71.7
						14.7
						99.5
						93.4
						15.2
						23.3
						16.6
						47.6
						54.7
						59.8
						62.3
						60.1
						16.5
						45.5
						57.5
						21.3
						21.3
						88.8
						15.6
						63.9
						57.2
						41.3
						79.1
						79.6
						60
						49.5
						20.5
						27
						29.1
						38.8
						54.3
						56.2
						96.7
						52
						56.2
						28.5
						29.8
						41.2
						47.4
						51.1
						16.1
						20.4
						20.9
						29.4
						52.8
						14.6
						16.9
						47.9
						18.4
						18.9
						21.5
						43
						18.4
						18.8
						17.7
						85.4
						77.2
						86.4
						42.4
						64.7
						35
						49.5
						12.6
						13.1
						9.7
						10.8
						11.3
						19.5
						21.4
						21.7
						25.7
						76.3
						29.3
						55.5
						31.7
						35.6
						42.2
						62.1
						23.9
						23.8
						38.6
						53.5
						54.2
						64.6
						45.7
						7.6
						17.8
						20.5
						21.3
						23.9
						29.3
						87
						42
						29.8
						16.4
						56
						98.3
						41.8
						48.5
						54.1
						63.1
						81.8
						37.4
						49.4
						14
						39.4
						62.9
						62.8
						87.4
						18.6
						19.1
						44.2
						51.7
						84.7
						17.4
						33.5
						33.9
						40.5
						75.5
						15.8
						62.1
						22.7
						16.1
						32.6
						49.6
						69.7
						84
						89.9
						41
						44.4
						26.5
						21.1
						24.3
						34.4
