# Supplementary material for: EndoMAP.v1 charts the structural landscape of human early endosome complexes
Source: Nature. 2025 May 28;643(8070):252–61. doi: 10.1038/s41586-025-09059-y (PMC12222028; doi:10.1038/s41586-025-09059-y)
Supplement: Supplementary file 14 — Source Data Extended Data Fig. 6 [file 41586_2025_9059_MOESM14_ESM.xlsx]

## Sheet: Extended Data Fig.6d
Source Data for Gonzalez-Lozano et al, 2025: EndoMAP.v1, a Structural Protein Complex Landscape of Human Early Endosomes
Extended Data Fig.6d				GO term ID	GO domain	GO term name	GSEA p-value	GSEA 'gene cluster' FDR corrected p-value	GSEA count foreground/input	GSEA count background
				GO:0045202	CC	synapse	1.92435e-08	2.40191e-07	71	990
				GO:0042734	CC	presynaptic membrane	2.82577e-08	2.40191e-07	16	69
				GO:0050808	BP	synapse organization	9.11904e-08	1.915e-06	33	310
				GO:0045211	CC	postsynaptic membrane	2.60595e-07	1.47671e-06	15	72
				GO:0007416	BP	synapse assembly	5.14222e-06	5.39933e-05	16	107
				SYNGO:synprocess	BP	process in the synapse	1.78344e-05	0.000124841	50	738
				GO:0099560	BP	synapse adhesion between pre- and post-synapse	3.17742e-05	0.000166815	8	29
				GO:0051963	BP	regulation of synapse assembly	5.53216e-05	0.000232351	12	77
				GO:0098794	CC	postsynapse	0.000284172	0.00120773	40	612
				GO:0098793	CC	presynapse	0.000429579	0.00141189	32	459
				GO:0099026	CC	anchored component of presynaptic membrane	0.000575383	0.00141189	4	8
				GO:0099055	CC	integral component of postsynaptic membrane	0.000581368	0.00141189	8	47
				GO:1905606	BP	regulation of presynapse assembly	0.00100109	0.00350382	5	18
				GO:0098839	CC	postsynaptic density membrane	0.00161209	0.00342569	8	56
				GO:0099536	BP	synaptic signaling	0.00176596		12	117
				GO:0099537	BP	trans-synaptic signaling	0.00176596	0.00529787	12	117
				GO:0099056	CC	integral component of presynaptic membrane	0.00203364	0.00384132	7	45
				GO:0048786	CC	presynaptic active zone	0.00479425	0.00768276	8	68
				GO:0099572	CC	postsynaptic specialization	0.0049712	0.00768276	18	246
				GO:0098890	CC	extrinsic component of postsynaptic membrane	0.00563145	0.00797788	3	8
				GO:0099558	BP	maintenance of synapse structure	0.00760624	0.0199664	4	19
				GO:0014069	CC	postsynaptic density	0.00831816	0.0108776	16	220
				GO:0099509	BP	regulation of presynaptic cytosolic calcium levels	0.00926931	0.0216284	3	10
				GO:0099061	CC	integral component of postsynaptic density membrane	0.0195	0.0225365	5	40
				GO:0098831	CC	presynaptic active zone cytoplasmic component	0.0198851	0.0225365	3	14
				GO:0007268	BP	chemical synaptic transmission	0.0285432	0.0599407	8	96
				GO:0090128	BP	regulation of synapse maturation	0.0351191	0.0670456	3	18
				GO:0099170	BP	postsynaptic modulation of chemical synaptic transmission	0.0444504	0.0777883	3	20
				GO:0048787	CC	presynaptic active zone membrane	0.0495981	0.052698	4	36
				GO:0099059	CC	integral component of presynaptic active zone membrane	0.0548829	0.0548829	3	22
				GO:0099565	BP	postsynaptic process involved in chemical synaptic transmission	0.0604981		3	23
				GO:0060074	BP	synapse maturation	0.0604981		3	23
				GO:0050804	BP	modulation of chemical synaptic transmission	0.0718534	0.116071	5	59
				GO:0099645	BP	neurotransmitter receptor localization to postsynaptic specialization membrane	0.145672	0.218508	3	35
				SYNGO:postsynprocess	BP	process in the postsynapse	0.200298	0.280417	8	153
				GO:0150052	BP	regulation of postsynapse assembly	0.215791	0.283226	3	43
				GO:0016079	BP	synaptic vesicle exocytosis	0.291326	0.359873	3	51
				GO:0099173	BP	postsynapse organization	0.349161	0.407355	3	57
				GO:0099072	BP	regulation of postsynaptic membrane neurotransmitter receptor levels	0.380678	0.420749	5	111
				SYNGO:presynprocess	BP	process in the presynapse	0.56228	0.590394	7	195
				GO:0099504	BP	synaptic vesicle cycle	0.698527	0.698527	5	162
