# Supplementary material for: EndoMAP.v1 charts the structural landscape of human early endosome complexes
Source: Nature. 2025 May 28;643(8070):252–61. doi: 10.1038/s41586-025-09059-y (PMC12222028; doi:10.1038/s41586-025-09059-y)
Supplement: Supplementary file 15 — Source Data Extended Data Fig. 7 [file 41586_2025_9059_MOESM15_ESM.xlsx]

## Sheet: Extended Data Fig. 7f
Source Data for Gonzalez-Lozano et al, 2025: EndoMAP.v1, a Structural Protein Complex Landscape of Human Early Endosomes
Extended Data Fig. 7f				Distance (microns)	TMEM9	CLCN3	LAMP1
				0	0.00264319	0.00219768	0.00815459
				0.065	0.00313864	0.00284937	0.00912998
				0.13	0.00382717	0.00422787	0.0101099
				0.195	0.00535237	0.00667186	0.00943624
				0.26	0.00900027	0.0105925	0.00964094
				0.325	0.0159333	0.0156818	0.0105734
				0.39	0.0256086	0.0218896	0.0113923
				0.455	0.0345861	0.0277652	0.0130997
				0.52	0.0386537	0.0309015	0.0141486
				0.585	0.0389125	0.0307133	0.0146873
				0.65	0.0350836	0.0273324	0.0155213
				0.715	0.0271273	0.0225536	0.0177986
				0.78	0.0191568	0.0176392	0.0199836
				0.845	0.0138028	0.0138056	0.0194534
				0.91	0.0106082	0.0110294	0.0177033
				0.975	0.00906574	0.00937838	0.0159385
				1.04	0.00833373	0.00859371	0.015123
				1.105	0.00810315	0.00825017	0.0144734
				1.17	0.00784337	0.00858949	0.0138992
				1.235	0.00757075	0.00893045	0.0163024
				1.3	0.00740484	0.00893649	0.0168681
				1.365	0.00803215	0.00888267	0.0151469
				1.43	0.00733988	0.00875876	0.0148438
				1.495	0.00725821	0.00872993	0.0177994
				1.56	0.0068757	0.0085973	0.0159391
				1.625	0.00733765	0.00917819	0.0181158
				1.69	0.00744458	0.00948294	0.0204303
				1.755	0.0075631	0.00986337	0.0207015
				1.82	0.00649742	0.0102003	0.0243335
				1.885	0.00716126	0.00976866	0.0266163
				1.95	0.00689786	0.0105707	0.024298
				2.015	0.00781658	0.0106552	0.0226076
				2.08	0.00879194	0.0109652	0.0225099
				2.145	0.00883055	0.0109378	0.0198147
				2.21	0.00911497	0.0110861	0.0203782
				2.275	0.00934452	0.0107328	0.0200525
				2.34	0.00899934	0.0109494	0.0196015
				2.405	0.0104182	0.0123486	0.0178528
				2.47	0.0135815	0.014957	0.0182647
				2.535	0.0147445	0.0186212	0.0169085
				2.6	0.0178935	0.0236544	0.0158936
				2.665	0.0254965	0.0307194	0.0193808
				2.73	0.0319636	0.0377312	0.020452
				2.795	0.0415053	0.0452067	0.0208826
				2.86	0.0485705	0.0491109	0.0214723
				2.925	0.0513014	0.0486142	0.0235532
				2.99	0.0491571	0.0447823	0.0215322
				3.055	0.0433126	0.0384341	0.0210043
				3.12	0.0372037	0.0327136	0.0176499
				3.185	0.0302257	0.0267244	0.0138838
				3.25	0.0234628	0.0211531	0.0166965
				3.315	0.0192208	0.0185077	0.0168512
				3.38	0.0170681	0.0156095	0.0176812
				3.445	0.0159022	0.0145834	0.0172561
				3.51	0.014715	0.0128684	0.0162599
				3.575	0.0128024	0.0123029	0.0172525
				3.64	0.0122551	0.0117173	0.0142098
				3.705	0.0121377	0.0117509	0.0184351
